# Supplementary material for: Ergodic seismic precursors and transfer learning for short term eruption forecasting at data scarce volcanoes
Source: Nat Commun. 2025 Feb 25;16:1758. doi: 10.1038/s41467-025-56689-x (PMC11861682; doi:10.1038/s41467-025-56689-x)
Supplement: Supplementary file 3 — Supplementary Data 1 [file 41467_2025_56689_MOESM3_ESM.zip]

Archive with 14 entries (12 files):
- data2share/
- data2share/data2share/
- data2share/data2share/AUH_data.csv
- data2share/data2share/BELO_data.csv
- data2share/data2share/CETU_data.csv
- data2share/data2share/FWVZ_data.csv
- data2share/data2share/GSTR_data.csv
- data2share/data2share/KRVZ_data.csv
- data2share/data2share/OKWR_data.csv
- data2share/data2share/PVV_data.csv
- data2share/data2share/readme.txt
- data2share/data2share/REF_data.csv
- data2share/data2share/VNSS_data.csv
- data2share/data2share/WIZ_data.csv
