# Supplementary material for: Ergodic seismic precursors and transfer learning for short term eruption forecasting at data scarce volcanoes
Source: Nat Commun. 2025 Feb 25;16:1758. doi: 10.1038/s41467-025-56689-x (PMC11861682; doi:10.1038/s41467-025-56689-x)
Supplement: Supplementary file 3 — Supplementary Data 1 [file 41467_2025_56689_MOESM3_ESM.zip › data2share/data2share/AUH_data.csv]

time	dsar	dsarF	hf	hfF	mf	mfF	rsam	rsamF
2005-01-01 00:00:00	2.9104828310000004	2.893865943	220.3059455	190.4804204	372.545297	321.20917099999997	462.7376806	398.5918785
2005-01-01 00:10:00	2.98753072	3.024359526	204.62661430000003	201.6121293	351.1538632	349.58349780000003	450.09395989999996	452.0989272
2005-01-01 00:20:00	2.91349788	2.9337134519999997	245.69737830000003	239.61891269999998	416.30528389999995	410.1558218	518.6281169	510.08739360000004
2005-01-01 00:30:00	2.7283972839999997	2.827707455	391.1320911	241.01004550000002	627.2529013	395.6240111	747.3139155	486.3799778
2005-01-01 00:40:00	2.888326557	2.850125515	248.08247590000002	243.9387316	419.09299839999994	408.0074143	533.4001965	513.0680948
2005-01-01 00:50:00	2.8184394339999996	2.800868445	249.85033080000002	264.9724542	405.6141667	427.97749360000006	568.3058028	604.0296822
2005-01-01 01:00:00	2.7504608530000003	2.7602969760000002	300.04306339999994	291.34994480000006	459.5073365	446.78757199999995	708.2482603	677.6206204
2005-01-01 01:10:00	2.7947858660000002	2.834412692	331.68812010000005	299.6795738	519.9614113	479.89491160000006	802.1300932999999	706.0322282999999
2005-01-01 01:20:00	2.702313986	2.677150235	362.1731959	376.5606985	563.227388	582.3363163	821.144846	847.5494444
2005-01-01 01:30:00	2.862406207	2.867768804	338.732724	345.77574680000004	556.6179256	569.0768622	746.3402552	757.8921632
2005-01-01 01:40:00	2.706568709	2.710199498	381.89385930000003	373.24320639999996	597.8407599999999	588.070508	824.8563155	794.2936089
2005-01-01 01:50:00	2.797002327	2.806211774	496.9806472	510.2317191000001	795.1377535	822.1711871	1093.3511740000001	1078.9969529999998
2005-01-01 02:00:00	2.749318408	2.754125516	488.0479549	480.0418642	781.2491474	765.1476669	1033.17426	1026.35042
2005-01-01 02:10:00	2.7137724760000004	2.757165425	582.9360279	549.7123144999999	901.3169273	864.0161739	1291.8506289999998	1234.866921
2005-01-01 02:20:00	2.663382023	2.659134599	638.3173006	657.3890721	977.6496919	1007.176559	1353.471404	1395.109815
2005-01-01 02:30:00	2.753518445	2.7312796660000003	708.959417	692.8214761	1121.555664	1093.126815	1483.896767	1445.13862
2005-01-01 02:40:00	2.783575153	2.746606215	727.5164768	720.3329603	1181.725582	1157.23019	1429.9740800000002	1379.30537
2005-01-01 02:50:00	2.669387301	2.678469345	827.767081	800.9677669	1308.990849	1266.40242	1587.783667	1529.121287
2005-01-01 03:00:00	2.690245281	2.687692117	762.2929402999999	779.4046284	1204.975319	1230.8461630000002	1433.878554	1472.38522
2005-01-01 03:10:00	2.665295591	2.689940843	962.6875585000001	946.3406890000001	1508.723184	1490.564806	1772.146045	1740.522705
2005-01-01 03:20:00	2.7023528760000004	2.691212433	1022.0841619999999	1032.40094	1607.247711	1617.8210279999998	1954.6113579999999	1957.6008140000001
2005-01-01 03:30:00	2.627742197	2.635635952	1023.1037269999999	998.6701832	1580.99844	1545.726664	1866.705154	1842.65531
2005-01-01 03:40:00	2.699059292	2.687850816	971.7655973999999	986.728833	1535.8472179999999	1555.029556	1825.51233	1837.872521
2005-01-01 03:50:00	2.669884216	2.70022423	945.1348392000001	875.2362335000001	1482.349361	1386.284231	1763.9611760000003	1665.743201
2005-01-01 04:00:00	2.794823873	2.777739978	569.7110486	569.3364241	933.3183448999999	928.791373	1141.1131679999999	1132.770238
2005-01-01 04:10:00	2.844368882	2.8343977639999998	432.00965030000003	423.3156933	717.3791037000001	702.8231352000001	902.5417925	876.5996987
2005-01-01 04:20:00	2.899246788	2.8906832860000002	336.27361099999996	325.731702	564.8901507999999	546.5031257	725.2484028	695.370658
2005-01-01 04:30:00	2.85040208	2.860970647	355.39362739999996	360.71453219999995	589.1481775000001	601.2083266	735.0718977000001	745.1737734000001
2005-01-01 04:40:00	2.82225283	2.8371374830000002	410.8428432	425.37385830000005	680.5841307000001	705.7434935	844.5605442	878.3801752999999
2005-01-01 04:50:00	2.7596272560000004	2.782621266	577.5512701	570.5712131	912.7396187999999	912.6455735	1236.896737	1217.493788
2005-01-01 05:00:00	2.473687109	2.490592904	870.0422047000001	885.3207677999999	1208.631245	1239.555041	1949.640407	1976.440198
2005-01-01 05:10:00	2.431154358	2.435046668	531.1490916	581.3666245000001	697.3568435	770.8552057	1214.126046	1342.8846460000002
2005-01-01 05:20:00	2.143505659	2.096519048	108.7729321	102.2137594	119.33063659999999	110.2978096	226.61926180000003	210.24853450000003
2005-01-01 05:30:00	1.7804232830000002	1.760082149	65.63342346	57.91309682	59.93430315	52.2268429	100.124439	87.43751935
2005-01-01 05:40:00	1.7644941140000001	1.768974441	50.68419709	50.53203462	45.53526387	45.67991781	80.66860197	79.36029802
2005-01-01 05:50:00	1.7494351190000001	1.736847257	49.68662015	50.35818629	44.59129259	44.85074471	81.50696136	82.71866201
2005-01-01 06:00:00	1.735052394	1.731054675	49.79061583	49.44806231	44.49863851	44.39467401	81.79023131	82.07323021
2005-01-01 06:10:00	1.795609891	1.774732578	48.82511923	47.88583261	45.25087335	43.9766914	81.41871667	80.44799198
2005-01-01 06:20:00	1.817969876	1.822492508	50.53296836	50.66132279	47.27709882	47.41469198	85.17839845	86.2254885
2005-01-01 06:30:00	2.266795911	1.892354603	87.44504549	68.72805661	97.68367764	61.61394325	162.7678758	99.04499385
2005-01-01 06:40:00	1.8715558559999999	1.862493097	53.93454352	54.11684916	51.51322592	51.17180596	89.21297751	89.02481113
2005-01-01 06:50:00	1.877801935	1.893389337	54.58738141	55.1685001	52.2992617	52.99809199	91.31741706	91.86934909
2005-01-01 07:00:00	1.905279055	1.901585368	54.78894725	55.8762285	53.38032965	54.48082582	95.61763477	93.34016679
2005-01-01 07:10:00	1.90777258	1.910353536	57.00326206	55.51584814	55.17277368	53.87034523	92.84139323	91.81522653
2005-01-01 07:20:00	1.8856104980000001	1.8821968999999998	58.04307249	57.15732257	55.6366111	54.71699609	96.774575	95.3010629
2005-01-01 07:30:00	1.865466808	1.8575567169999998	59.55621309	57.07083096	57.34184189	54.08012204	90.38744909	89.52005174
2005-01-01 07:40:00	1.941118556	1.9221516369999998	57.26458571	58.44394253	56.35835533	57.13342143	92.26182440000001	91.34199617
2005-01-01 07:50:00	1.9071559280000001	1.9178109509999999	56.60125060000001	56.723405799999995	55.19166242	55.81047768	91.54793534	91.65047744
2005-01-01 08:00:00	1.865295046	1.850488092	57.02676477	55.42975920000001	53.99995673	52.01774167	90.6049947	88.05539957
2005-01-01 08:10:00	1.9618438630000001	1.94716654	56.90386502	56.67921858	56.78367619	56.25832831	93.61087705	92.69942433
2005-01-01 08:20:00	1.9582473809999998	1.936651523	57.05493275	57.51634561	56.25150484	56.45622489	93.68205161	94.46625755
2005-01-01 08:30:00	1.8743961619999998	1.885380866	54.02341055	54.02390809	51.70005993	52.22456541	88.8461293	87.95170743
2005-01-01 08:40:00	1.817378231	1.8219446990000001	51.42952691	51.53173187	48.02545001	48.20993774	84.70876804	85.21530596
2005-01-01 08:50:00	1.83299813	1.8132546319999998	49.27949664	48.54733235	46.30764035	45.51544105	83.45615863	83.38502731
2005-01-01 09:00:00	1.823939225	1.83346676	49.70435765	49.12584508	46.53017852	46.28005579	85.03503267	84.42182303
2005-01-01 09:10:00	1.7434827880000001	1.743248783	47.89206385	47.43876766	42.73726738	42.19623687	79.40301447	78.43506836
2005-01-01 09:20:00	1.7843219330000002	1.7791329169999999	47.306379799999995	46.6083424	43.39083403	42.71938619	79.45331209999999	77.83043599999999
2005-01-01 09:30:00	1.82269378	1.823584998	48.45298609	48.29192206	45.225320399999994	45.24887905	82.80873676	82.58941474
2005-01-01 09:40:00	1.8144107580000002	1.8047931330000002	46.40969607	45.80578808	43.24701273	42.51213027	78.36240525	76.91824183
2005-01-01 09:50:00	1.7441040209999998	1.769331891	47.84454012	47.41206781	43.22966053	43.43838553	79.38621458	78.9131717
2005-01-01 10:00:00	1.7684630380000002	1.7537428659999998	47.75958025	46.87887357	43.60782498	42.63336494	79.28891736	79.30651325
2005-01-01 10:10:00	1.7799634080000002	1.785529894	45.23482379	45.14423419	41.70818429	41.782423200000004	77.15858869	77.61591259
2005-01-01 10:20:00	1.7506230280000001	1.749354571	46.33104733	46.41936477	41.91654367	41.83306696	80.55624216	80.91193586
2005-01-01 10:30:00	1.7341061119999999	1.731797139	46.498894899999996	46.22512539	41.77009039	41.59224745	79.77766993	78.70394788
2005-01-01 10:40:00	1.7168503869999998	1.723074206	46.8821607	47.16512915	41.26962545	41.61011488	80.01165425	80.05819873
2005-01-01 10:50:00	1.768503682	1.7536216830000002	51.89733581	50.99704089	47.10440838	45.90685283	85.31327376	83.86097844
2005-01-01 11:00:00	1.757015286	1.7457801869999998	50.25590852	49.53408068	44.992237200000005	44.03741229	81.27856013	79.69780461
2005-01-01 11:10:00	1.702920319	1.6936868669999998	49.05612175	48.77517154	42.7790445	42.405528499999996	79.27341536	78.68775009999999
2005-01-01 11:20:00	1.7216657	1.7080252619999998	50.30417411	50.14012249	44.62690874	44.37960179	80.73996332	80.87838925
2005-01-01 11:30:00	1.6822379859999999	1.6994385969999999	53.36885951	52.07338572	46.22042733	45.45337195	84.30196134	84.05619579
2005-01-01 11:40:00	1.719114399	1.697778854	59.39216323	59.86082619	52.30993127	52.06093427	88.19579921	87.60536625
2005-01-01 11:50:00	2.051385916	1.9623852380000002	109.7056872	90.38945341	116.7491872	91.54404871	208.0519408	146.59062340000003
2005-01-01 12:00:00	2.369763196	2.381127006	687.958153	629.8258857999999	888.24548	813.1664480000001	1649.408978	1483.673138
2005-01-01 12:10:00	2.3860600659999998	2.369684847	848.7158843000001	861.7487947000001	1120.5522460000002	1131.360428	2000.310047	2029.841289
2005-01-01 12:20:00	2.746686193	2.725316354	507.09027580000003	491.92598719999995	783.8389061	749.5993728999999	1201.550122	1168.6082880000001
2005-01-01 12:30:00	2.8866697880000003	2.8917975639999995	249.9826239	242.3604499	417.4825083	408.9670251	538.3994146000001	510.6760862
2005-01-01 12:40:00	2.9000065260000003	2.88855051	172.7804154	176.4702386	290.0659629	295.283812	366.5056766	371.58875539999997
2005-01-01 12:50:00	2.8708835280000002	2.880515448	121.73427279999999	120.5290561	203.2631056	201.40335819999999	255.7918009	253.80462250000002
2005-01-01 13:00:00	2.840302313	2.831559743	73.70848079999999	71.73606437	120.57793400000001	117.36216370000001	152.76112880000002	146.6673517
2005-01-01 13:10:00	2.771134323	2.807344482	70.96539494	73.11477379	112.8438084	117.92969070000001	136.50622909999998	142.3184477
2005-01-01 13:20:00	2.6886736769999997	2.7300374069999997	47.32323606	48.81584009	72.60070535	76.87759941	92.0294257	95.50601259999999
2005-01-01 13:30:00	2.559739915	2.5087136080000003	35.54714647	28.11369951	51.69255528	39.7910438	61.678126	47.11558274
2005-01-01 13:40:00	2.677908941	2.661633934	41.59014126	38.52826886	63.59716453	58.497468299999994	78.01685799	71.63270607
2005-01-01 13:50:00	2.4868850019999997	2.433859557	36.46510523	32.34836562	51.15253927	44.17324345	60.73056715	52.2690643
2005-01-01 14:00:00	2.5736665430000003	2.549650044	38.04975567	35.02347094	54.34678275	49.42763583	74.32070393	62.11878603
2005-01-01 14:10:00	2.446313927	2.311204054	33.4566863	32.18377527	45.25067416	41.98695061	53.2426444	49.56064213
2005-01-01 14:20:00	2.1769354709999997	2.086228836	21.85129968	20.08608617	26.29032675	23.04673566	29.86046187	25.85612007
2005-01-01 14:30:00	2.300571345	2.3175045340000002	22.47673511	22.47771525	28.62702595	28.68737247	33.75411818	34.16424481
2005-01-01 14:40:00	2.511739806	2.518141064	41.47518968	41.56341148	58.11030082	58.85178564	72.93361842	71.64994809999999
2005-01-01 14:50:00	2.458310248	2.406113916	29.6576772	29.99511008	40.3497183	39.924966999999995	48.19171657	47.20866661
2005-01-01 15:00:00	2.484481471	2.454005161	34.74876485	35.76814179	48.13198971	49.04890854	58.7736531	60.01900432
2005-01-01 15:10:00	2.58233062	2.598666385	34.87544576	36.72803875	50.36032895	53.67239013	61.53947924	65.72857239
2005-01-01 15:20:00	2.5013996080000003	2.533987263	32.05682669	33.15226561	44.888263200000004	47.24039336	55.42484162	58.87961384
2005-01-01 15:30:00	2.580122367	2.570378771	39.08962322	33.73278161	56.69221022	48.46774788	69.51750527	59.72648629
2005-01-01 15:40:00	2.229563201	2.2167003519999997	23.57681576	22.35676331	28.99332851	27.27878236	33.74439222	31.75273601
2005-01-01 15:50:00	2.642484462	2.545784636	34.74541744	34.45829413	50.85756749	48.89794887	60.19108611	59.86127403
2005-01-01 16:00:00	2.547536333	2.543270104	35.88470724	33.83318209	51.27383270000001	48.16477548	63.52112007	59.5561025
2005-01-01 16:10:00	2.633263231	2.613412921	46.07642032	44.85810781	68.26190689	65.90846867	84.73923023	81.76368695
2005-01-01 16:20:00	2.785873446	2.759617183	56.86038023	57.40379312	89.07993341	89.52649374	110.20738859999999	112.5831813
2005-01-01 16:30:00	2.617420407	2.656581704	67.91019475	70.82396708	102.8162149	107.84946200000002	128.342264	134.7480129
2005-01-01 16:40:00	2.728995981	2.7017612389999996	70.85355588	68.07271698	110.17063449999999	104.3057441	137.54480130000002	129.85609399999998
2005-01-01 16:50:00	2.814917217	2.848463306	86.78658617	85.51328749	139.88294950000002	139.4098102	175.83539309999998	176.2804687
2005-01-01 17:00:00	2.8414639669999997	2.87618101	95.16350164	94.11453584	154.1853064	154.53132580000002	192.8065375	193.43959630000003
2005-01-01 17:10:00	2.8766465460000004	2.916216271	134.27275559999998	137.637743	222.3929549	230.77474790000002	280.5826459	288.6321201
2005-01-01 17:20:00	2.868589145	2.876987672	183.1783589	189.1925775	306.6440021	317.2542068	388.19666010000003	402.312085
2005-01-01 17:30:00	2.915831419	2.92594083	206.1276551	219.3690497	346.9626958	370.50153430000006	442.13879510000004	473.3225535
2005-01-01 17:40:00	2.8837786789999997	2.874636778	257.7005606	260.48760580000004	428.75456940000004	432.71535989999995	541.0690861	539.6589835
2005-01-01 17:50:00	2.919280581	2.91369729	324.9620921	311.85304410000003	550.9476659	526.8811042	695.1048519	671.3930938999999
2005-01-01 18:00:00	2.864561178	2.841251795	417.2158202	419.6587108	695.8097813999999	694.4006034	870.6520134	861.5926360999999
2005-01-01 18:10:00	2.8406650630000003	2.822568253	425.4709909	421.28115729999996	702.8389877000001	691.9190727000001	871.20018	855.7262497000002
2005-01-01 18:20:00	2.905320375	2.924808915	368.2886309	342.1011098	623.1372038	581.9855731	769.7120522000001	721.7050452000001
2005-01-01 18:30:00	2.7773161510000004	2.818625635	433.08652760000007	440.5719716	704.0150221	722.7698318	884.1065296	908.5760162999999
2005-01-01 18:40:00	2.7695174010000003	2.788813813	549.8917241	514.97537	880.4313462000001	835.3580212999999	1171.953067	1085.669143
2005-01-01 18:50:00	2.536973984	2.565875248	828.4415297	768.3820254999999	1174.0043210000001	1100.374567	1872.33132	1742.1558510000002
2005-01-01 19:00:00	2.484753597	2.479002425	838.7210321	832.1565174	1129.371343	1118.802982	1884.5300579999998	1898.289596
2005-01-01 19:10:00	2.3711408990000002	2.407767713	640.2144266	615.1416724999999	817.808952	795.51352	1364.804453	1295.8092279999998
2005-01-01 19:20:00	2.304694386	2.310286574	632.2686282999999	611.8574587999999	795.2097446	771.3500958999999	1294.564927	1266.591268
2005-01-01 19:30:00	2.090899871	2.0871516480000003	241.71109130000002	212.9995349	266.52064989999997	231.19820380000002	416.00753310000005	338.1075867
2005-01-01 19:40:00	2.0063773030000003	1.9743645490000001	124.99657320000001	121.42439879999999	127.74641840000001	121.58660619999999	196.83773290000002	183.6495529
2005-01-01 19:50:00	1.963671063	1.977813904	101.7209568	99.11275738	102.6457466	100.5164416	138.29272360000002	135.36682969999998
2005-01-01 20:00:00	1.9171501869999998	1.9340400569999998	103.0119499	103.360501	101.9720343	103.0505938	149.7968459	151.53059340000001
2005-01-01 20:10:00	1.914064929	1.9218845169999998	103.5304559	103.5607	102.178628	103.087642	143.8799946	142.7060863
2005-01-01 20:20:00	1.950470567	1.94106008	113.4763358	113.3943445	113.569446	111.92870220000002	152.07387319999998	149.5479002
2005-01-01 20:30:00	1.9374462609999998	1.8821769119999998	98.71572158	97.53689242	98.56916319999999	94.99697116	131.1245897	128.4915182
2005-01-01 20:40:00	1.9225296330000001	1.91269018	90.28686338	89.04944305	89.32554567	87.21013513	129.9370658	128.5070276
2005-01-01 20:50:00	1.8451652459999999	1.85113491	77.15284906	77.2881607	73.87070997	74.26691224	111.7865223	112.8104223
2005-01-01 21:00:00	1.9060378969999998	1.887798549	83.40144722	83.11114173	81.15578104	80.55808412	120.27017430000001	116.3529462
2005-01-01 21:10:00	1.879672414	1.905236449	92.25375036	90.94080881	89.34719764	89.34321041	122.2428034	121.09878859999999
2005-01-01 21:20:00	1.9246775809999999	1.920561028	99.95719277	101.1835672	98.18020771	98.95384482	126.3648182	126.7172534
2005-01-01 21:30:00	1.88651075	1.917218739	91.71299547	93.32590186	88.2050658	90.89370891	119.1199439	123.30288490000001
2005-01-01 21:40:00	1.799624136	1.7994322809999999	75.86457929	76.90815803	70.6427979	71.63409675	105.003854	104.93634490000001
2005-01-01 21:50:00	1.8137845830000001	1.7964725769999998	66.92100669	66.60993176	63.14820184	62.678988000000004	97.78272557	95.48026170000001
2005-01-01 22:00:00	1.818338671	1.831490869	76.36464217	76.55025241	72.09932285	72.71140024	109.91888700000001	110.55273000000001
2005-01-01 22:10:00	1.8552249219999999	1.8505932319999998	76.21925587	70.71171455	74.46848374	68.61440806	108.64264440000001	101.15157420000001
2005-01-01 22:20:00	1.94536355	1.90514136	114.79060530000001	106.42914040000001	116.9397978	107.2209336	176.6029398	151.60620790000002
2005-01-01 22:30:00	2.22182559	2.173299961	210.4050733	195.16311389999998	241.0370904	219.03850719999997	399.269165	341.4984961
2005-01-01 22:40:00	2.377069159	2.379769865	479.84032790000003	496.28517750000003	604.6167942000001	625.9884311000001	1103.023597	1152.943514
2005-01-01 22:50:00	2.398641724	2.419327199	724.0097386	714.9278956	939.3965629	930.7561771	1785.1219039999999	1772.8175030000002
2005-01-01 23:00:00	2.582463259	2.631344292	459.0120428999999	422.2821223	638.9185092	596.2926252999999	1226.315452	1149.963732
2005-01-01 23:10:00	2.758722713	2.752966735	142.3658314	151.7958617	216.1438699	229.49160460000002	335.41591569999997	355.89268189999996
2005-01-01 23:20:00	2.730146361	2.7315576889999997	78.52048075	80.90751968	118.62453190000001	122.2900909	169.9514802	173.14300930000002
2005-01-01 23:30:00	2.463433981	2.471577599	40.35466658	39.89853844	53.79613761	53.19871676	69.42833722	69.78453221
2005-01-01 23:40:00	2.613893811	2.654062773	52.82452334	56.14119445	75.82565501	82.05023125	102.7250104	106.5749568
2005-01-01 23:50:00	2.749832435	2.675159319	83.63860367	67.35828407	130.25258300000002	101.48955699999999	168.5219286	128.6437926
2005-02-01 00:00:00	2.698178441	2.6568587569999997	70.76895036	70.56129468	107.08123870000001	104.88255759999998	134.8768497	131.9057843
2005-02-01 00:10:00	2.633837502	2.628181113	51.09285824	46.88099285	74.08527605	68.15625634	96.97503941	86.76486172
2005-02-01 00:20:00	2.771854325	2.7176655519999997	90.92927397	95.11883266	142.1578658	147.1135505	182.6488216	184.0787832
2005-02-01 00:30:00	2.7928938810000004	2.768573787	88.83700195	77.95386759	140.44511619999997	121.43373909999998	178.194017	154.05651640000002
2005-02-01 00:40:00	2.7849689769999997	2.647018763	74.29886073	64.15365256	116.70176299999999	95.61981193	144.3372404	119.96553829999999
2005-02-01 00:50:00	2.812684949	2.83614342	96.43631072	90.63278262	154.5153497	145.9679388	196.2496505	186.18250940000001
2005-02-01 01:00:00	2.7899735089999997	2.78425521	91.96780157	90.18354344	146.77704719999997	144.0802132	183.4826632	179.54439530000002
2005-02-01 01:10:00	2.83806614	2.846755782	125.8010585	110.4879222	202.7969005	179.2064235	250.8610887	225.55994590000003
2005-02-01 01:20:00	2.85223691	2.8338959960000003	196.88604630000003	176.7477541	323.27751489999997	288.58876660000004	402.4375618	359.9193795
2005-02-01 01:30:00	2.903696071	2.890364112	286.34721030000003	263.7747329	479.79357589999995	442.87362570000005	612.8680114	553.2163615000001
2005-02-01 01:40:00	2.855190302	2.853152567	361.6090057	377.2229018	599.2107244	624.9847917999999	759.4077871000001	791.0141971
2005-02-01 01:50:00	2.7915775810000003	2.784690978	335.82940049999996	338.56394589999996	546.2866888	549.4931231	683.3698989	685.8128473999999
2005-02-01 02:00:00	2.95200832	2.9160265	364.05701239999996	356.6156919	617.3835288	600.4021179	782.6819383999999	759.5358378999999
2005-02-01 02:10:00	2.8689635960000004	2.876063583	368.5200625	356.38721610000005	615.0707022	596.9656896	765.9986751	748.0123879
2005-02-01 02:20:00	2.847629141	2.84742273	499.39861809999996	484.74501399999997	831.0828636	807.0443895	1033.4741099999999	1000.1129480000001
2005-02-01 02:30:00	2.789868652	2.8145262680000003	516.1266576	481.7910972	844.4298805	793.1375301	1036.26569	984.6139085000001
2005-02-01 02:40:00	2.762785081	2.739607506	358.338674	364.7967117	582.6365145	589.2971401000001	718.012541	714.7261252000001
2005-02-01 02:50:00	2.826360639	2.82248968	359.60058369999996	365.479859	593.5788610000001	603.7627904	744.2449253999999	752.4514623
2005-02-01 03:00:00	2.803411547	2.836680264	351.3427153	359.00450739999997	577.3546735	593.2227839999999	725.452412	754.8606966
2005-02-01 03:10:00	2.870082395	2.8429463	374.56278	402.9481705	622.1036998	664.2405967999999	781.4467041	829.466734
2005-02-01 03:20:00	2.885689143	2.911817978	433.4485949	417.26518369999997	724.8327153	704.0558744	900.176446	863.4035213
2005-02-01 03:30:00	2.897132248	2.928823107	439.7655274	406.9940682	737.1703052999999	687.509335	913.5876836000001	856.4086691
2005-02-01 03:40:00	2.815266171	2.79543974	466.5648601	480.35071739999995	766.1536879	784.8266715	951.3787142000001	971.6749609999999
2005-02-01 03:50:00	2.802095941	2.823032225	381.9722409	353.48315560000003	627.990307	586.1785854	776.124528	730.3316647999999
2005-02-01 04:00:00	2.874872991	2.882017222	400.17114639999994	378.2166576	670.8008123999999	636.3161963	843.0151095000001	794.6964135
2005-02-01 04:10:00	2.8904066310000003	2.942071986	356.770258	325.809729	600.4598325000001	557.0116948	745.4453798999999	695.6749151
2005-02-01 04:20:00	2.886615683	2.8632765730000003	327.2855985	316.3079878	547.6707821	526.5003295	690.4564682999999	663.2746436000001
2005-02-01 04:30:00	2.954263239	2.925713385	234.7291917	228.41909280000004	398.49573039999996	384.9761145	508.5163365	482.9841672
2005-02-01 04:40:00	2.8765599980000003	2.854789051	246.29631150000003	232.6704665	409.6505302	383.709991	527.7400531000001	492.07066060000005
2005-02-01 04:50:00	2.7998006510000004	2.841645128	607.0651713999999	561.7503547	995.8648845	930.1022931	1215.40918	1146.4837400000001
2005-02-01 05:00:00	2.653645275	2.641895844	939.9326159	948.5117754	1454.820243	1467.449188	1745.350272	1748.760884
2005-02-01 05:10:00	2.777374765	2.742484077	675.8683609	690.5293869	1091.208405	1103.512379	1348.893014	1376.8830990000001
2005-02-01 05:20:00	2.730038782	2.7197624869999997	761.5888443	769.2129956	1205.401068	1211.663272	1534.483411	1561.720909
2005-02-01 05:30:00	2.576521126	2.562496051	909.7729183	955.3442469	1325.280631	1393.650364	1965.160038	2036.3231420000002
2005-02-01 05:40:00	2.410227604	2.449467946	610.2995923	598.9729229	801.383593	798.767121	1310.045765	1242.302818
2005-02-01 05:50:00	2.3224014040000003	2.312354851	303.54184289999995	238.8251434	370.34627939999996	283.50169189999997	656.2359947000001	523.6681955
2005-02-01 06:00:00	1.7806515580000002	1.619783704	91.59169403	78.17826223	84.53953194	65.50505030000001	129.33498500000002	96.65809201
2005-02-01 06:10:00	1.5956996019999998	1.609957267	66.55048646	65.04869733	54.40181129	53.36304635	84.54279657	83.64863536
2005-02-01 06:20:00	1.585749743	1.592110081	67.13731920000001	67.45286286	54.26768036	54.59798335	86.27137301	86.62714251
2005-02-01 06:30:00	2.083329659	1.810942091	98.53109016	86.87252802	101.56592459999999	76.01173698	162.41023090000002	116.8806715
2005-02-01 06:40:00	1.51302074	1.4845749430000001	80.83645634	78.88969078	62.35626419	59.85678541	86.58799079	84.89595471
2005-02-01 06:50:00	1.5509778459999999	1.544827441	63.22108644	62.65703719	50.71303447	50.05802582	81.71539733	81.29578589
2005-02-01 07:00:00	1.5106678930000002	1.504265281	63.94979187	64.00388656	49.21717157	49.1449348	77.69781757	76.5766522
2005-02-01 07:10:00	1.481347035	1.4934181519999998	72.37310382	70.13180502	54.72009909	53.31913167	82.91335725	81.62441705
2005-02-01 07:20:00	1.411108679	1.4255542630000002	99.9561828	100.45806040000001	73.10866481	73.97859821	96.90030583	97.71171346
2005-02-01 07:30:00	1.476569957	1.482371029	60.82762621	58.823856799999994	46.39772131	45.01766557	72.99331025	71.82665388
2005-02-01 07:40:00	1.5151219969999998	1.4716960680000002	59.00968419	57.69035201	45.68909408	43.39375904	77.7928386	75.90686418
2005-02-01 07:50:00	1.4901845040000001	1.503783359	56.40092574	55.59812044	43.54798296	43.15507445	74.78342141	74.66663890000001
2005-02-01 08:00:00	1.485016567	1.500634372	56.04523499	56.54691787	42.69587938	43.56142304	72.73212224	72.61511343
2005-02-01 08:10:00	1.538459614	1.5325795219999998	54.48822784	53.61966763	42.9007799	42.05130235	71.3784468	71.24843251
2005-02-01 08:20:00	1.534618477	1.531004859	53.25433941	52.2317782	41.67334829	40.70939752	73.58496744	72.98668746
2005-02-01 08:30:00	1.445749674	1.4503248690000001	67.85234637	67.46170315	50.45029752	50.14341154	77.95284603	78.58822459
2005-02-01 08:40:00	1.502938242	1.494141289	55.78790597	56.51406361	43.56257183	43.97354454	73.23717783	73.99142916
2005-02-01 08:50:00	1.5465467019999999	1.555713067	49.11074454	48.83713946	38.71203176	38.77809807	70.97159409	70.75691759
2005-02-01 09:00:00	1.562950192	1.5725539780000002	49.58181149	49.93326525	39.63499894	40.18993084	69.89506753	70.75158752
2005-02-01 09:10:00	1.490710321	1.4892944190000001	49.45399363	49.55437723	37.17744167	37.06638699	72.22419954	72.63861776
2005-02-01 09:20:00	1.4184088069999998	1.4222038559999999	48.01457084	47.41784082	34.65651174	34.27277636	71.8901892	71.20206242
2005-02-01 09:30:00	1.42837734	1.447378344	57.0499223	41.36007465	41.41145461	30.30340208	77.69597127	69.64701168
2005-02-01 09:40:00	1.391415336	1.401859045	38.96005821	39.30891995	27.63831848	28.03036643	65.68766915	66.49201577
2005-02-01 09:50:00	1.35999212	1.3645370819999998	35.19775249	35.25184664	24.02868995	24.1863185	63.61445596	63.87876325
2005-02-01 10:00:00	1.3630886690000001	1.36481911	34.25501909	34.03797759	23.60784869	23.50535321	62.69497289	62.78496746
2005-02-01 10:10:00	1.3875582340000001	1.37141953	34.67487344	34.01643068	24.45608543	23.57987971	62.42966355	61.37577906
2005-02-01 10:20:00	1.372467963	1.3780150480000002	34.10535575	33.66921707	23.62516882	23.28127366	61.45973876	60.81956981
2005-02-01 10:30:00	1.679538595	1.317983583	36.65815218	33.006792499999996	31.72237905	21.90294174	66.06779653	59.93826635
2005-02-01 10:40:00	1.321527848	1.339627895	34.19330071	33.80480895	22.77019487	22.81709297	61.45649136	60.53316398
2005-02-01 10:50:00	1.338229605	1.366825355	34.47402658	34.70228896	23.11703426	23.60989556	58.28797588	58.73421335
2005-02-01 11:00:00	1.33397287	1.341027109	35.01562831	35.18676179	23.17214527	23.42601023	60.71757314	59.57722166
2005-02-01 11:10:00	1.318629915	1.320954526	34.65685959	34.70662113	23.11640522	23.14303115	59.69542164	59.67192574
2005-02-01 11:20:00	1.445729665	1.352319227	35.49857576	34.82702285	26.03350786	23.79911279	61.99642999	59.94376939
2005-02-01 11:30:00	1.3286597820000001	1.342296486	34.33145245	33.84669984	22.6865896	22.48605509	58.291978099999994	58.16351798
2005-02-01 11:40:00	1.3776521369999999	1.32876437	35.01399706	33.73943899	24.4647848	22.687225199999997	59.46084367	58.48609206
2005-02-01 11:50:00	1.3459088019999998	1.34687018	34.68850567	34.55771033	23.4100014	23.27480715	59.01962934	58.07897627
2005-02-01 12:00:00	1.3047886690000001	1.298247475	35.02932337	35.1186097	23.13193316	23.0752788	59.45900159	59.67048248
2005-02-01 12:10:00	1.317334825	1.333284447	35.42563115	35.57496779	23.50677746	23.79721398	60.15885424	60.30228806
2005-02-01 12:20:00	1.355055561	1.3562748880000002	36.39509386	36.4394838	24.69612331	24.79732807	59.88579614	59.75870059
2005-02-01 12:30:00	1.381744523	1.408024966	37.34095248	37.11762858	26.03810775	26.37503023	59.35936802	59.64416517
2005-02-01 12:40:00	1.372632474	1.386840085	38.70278135	38.46908162	26.782736	26.82511968	59.999369200000004	59.578868799999995
2005-02-01 12:50:00	1.39833703	1.357077972	40.789858100000004	39.51026872	28.68243548	26.83251077	63.05320461	60.85189654
2005-02-01 13:00:00	1.467876769	1.421406964	46.27054551	45.01739237	33.83910573	32.17467877	70.35752867	64.00001499
2005-02-01 13:10:00	1.418653221	1.3893180230000002	46.41944926	45.23150256	32.81930214	31.16308978	66.80707275	64.97929669
2005-02-01 13:20:00	1.6831173519999998	1.659271856	53.62170940000001	50.99741902	45.12324224	41.92050265	89.1278191	82.64176682
2005-02-01 13:30:00	1.9408190669999998	1.971552851	115.30500649999999	133.1108711	119.3705432	141.4972246	212.6777789	242.7088423
2005-02-01 13:40:00	2.363180656	2.377256466	311.778087	304.7221495	397.385019	388.03659980000003	691.8451650000001	698.0837279
2005-02-01 13:50:00	2.452826228	2.458460505	752.1569642000001	744.5629102999999	1016.4793470000001	1007.815065	1720.8817	1742.0267039999999
2005-02-01 14:00:00	2.516703253	2.5300365890000003	804.55588	759.5856762999999	1129.571452	1069.2819060000002	1840.802218	1796.1499
2005-02-01 14:10:00	2.567685826	2.536158844	723.7400744	714.7794661	1017.3247140000001	991.6429350999999	1753.701202	1730.422016
2005-02-01 14:20:00	2.721930845	2.748416885	629.3713897999999	632.7186567000001	969.3804826999999	977.4739386	1447.117547	1479.3911890000002
2005-02-01 14:30:00	2.797831828	2.8134595310000003	392.8956498	378.2793079	640.6233912	617.4852317000001	800.8185187000001	769.0030534
2005-02-01 14:40:00	2.8559539419999997	2.8516619160000003	408.6926815	392.20167200000003	679.453108	649.6681194	843.6206643999999	809.8233849999999
2005-02-01 14:50:00	2.8332618039999997	2.82508678	398.7439315	402.45229439999997	659.5702666	664.1702866	820.7887705	824.5841431
2005-02-01 15:00:00	2.809947835	2.814906838	359.55714639999997	362.42645350000004	588.6946665	591.9738695	746.0551573	756.42657
2005-02-01 15:10:00	2.894017784	2.903151432	299.7038983	287.2720771	502.9904466	483.3845231000001	632.8140424	611.8589498
2005-02-01 15:20:00	2.770228107	2.767105662	471.2062619	466.9616151000001	766.6916778	758.2841107999999	933.2256281	919.3696336000002
2005-02-01 15:30:00	2.854988732	2.837820363	419.5321686000001	408.0575021	699.0600678999999	678.719562	859.4886453	837.3772868
2005-02-01 15:40:00	2.889599219	2.88189374	365.5037085	370.7127091	614.340659	622.5669826000001	763.6892562999999	764.8619049
2005-02-01 15:50:00	2.880156054	2.883611755	412.415377	410.1311997	689.7180631	685.1137679999999	876.1616847999999	873.5103703999999
2005-02-01 16:00:00	2.8170439560000005	2.8396598510000004	531.0705339	507.1574794	874.3967542000001	839.7309036	1073.5814189999999	1034.338691
2005-02-01 16:10:00	2.776580436	2.7857868710000004	722.4190924	704.1765197999999	1164.105223	1142.170429	1438.030581	1375.1087189999998
2005-02-01 16:20:00	2.598603059	2.6414244030000003	1444.7975470000001	1295.789338	2191.098381	1993.9532379999998	2590.293111	2394.984168
2005-02-01 16:30:00	2.45967293	2.4373573619999997	1966.7635149999999	1984.791063	2809.938159	2818.534138	3309.6963579999997	3298.419101
2005-02-01 16:40:00	2.580573379	2.586574414	1386.2297859999999	1368.700493	2091.246428	2063.249002	2511.679781	2485.192728
2005-02-01 16:50:00	2.468002885	2.466270872	1670.4545640000001	1737.965366	2411.302983	2510.5425	2945.1069829999997	3004.297929
2005-02-01 17:00:00	2.578877979	2.588322008	1453.5911199999998	1470.1946039999998	2191.3614789999997	2218.997002	2596.310718	2636.546616
2005-02-01 17:10:00	2.518080796	2.533951215	1555.574088	1620.3377369999998	2270.939187	2390.1775	2806.764527	2866.768807
2005-02-01 17:20:00	2.369318638	2.4001891140000002	643.7154443	672.8160247000001	854.6621777	899.6087133999999	1311.808691	1382.848408
2005-02-01 17:30:00	2.250891664	2.253298715	340.2780963	249.88346	417.9047105	301.61146010000004	636.3755348999999	465.5193341
2005-02-01 17:40:00	2.395275496	2.415575661	1631.402666	1682.603586	2236.9486899999997	2336.66876	2875.378319	3013.240577
2005-02-01 17:50:00	2.2814497240000002	2.299391319	911.9559946	927.1255762	1145.234905	1171.454145	1532.323482	1591.109769
2005-02-01 18:00:00	2.225870685	2.230613473	518.4812849	528.5708553999999	637.2144824	650.8001163	849.1000088	872.4607261
2005-02-01 18:10:00	2.080992254	2.079297992	145.07763530000003	130.0720586	156.3037895	139.6623399	228.1591253	196.1274131
2005-02-01 18:20:00	1.535959567	1.3959518180000001	57.16920852	50.69672263	44.0182345	35.65602196	70.27382717	60.81957755
2005-02-01 18:30:00	2.1278323880000003	1.791965535	79.76155546	69.15743603	81.54575642	57.96647083	136.71594840000003	95.67163383
2005-02-01 18:40:00	1.529746413	1.477117525	47.14567589	43.50120636	36.26409465	32.17607412	64.2847363	60.79093629
2005-02-01 18:50:00	1.46967143	1.483813581	38.49955934	39.17632529	28.4038277	29.10670627	56.87956796	57.77271128
2005-02-01 19:00:00	1.498894161	1.49501566	35.96414707	34.66117933	27.18418692	26.12069899	55.46592	55.06814334
2005-02-01 19:10:00	1.4155165580000002	1.4046051730000002	33.52890677	33.64702938	23.96853776	23.95498917	55.16471702	54.65022101
2005-02-01 19:20:00	1.3929814580000002	1.380233743	36.00527554	36.3395278	25.36795277	25.338506699999996	54.07196784	55.13659301
2005-02-01 19:30:00	1.397666031	1.4051029169999998	39.11118165	39.11584076	27.69119345	27.82902013	57.87470915	57.417396600000004
2005-02-01 19:40:00	1.441218684	1.43826878	42.36719813	41.70990505	31.278572600000004	30.74753053	59.80550665	59.5079591
2005-02-01 19:50:00	1.566177525	1.5558478359999999	53.64038716	54.46359809	42.99071457	43.47705435	67.90180326	68.54819094
2005-02-01 20:00:00	1.601255708	1.582225775	61.88631434	61.71448996	50.93743144	50.43227535	75.34271196	75.00344755
2005-02-01 20:10:00	1.640302481	1.625991419	72.10965489	71.57435244	60.72961955	59.741419400000005	83.23031005	83.32110509
2005-02-01 20:20:00	1.622776229	1.6175625580000002	84.62385399	83.47132894	71.35693937	69.93384341	89.48031115	88.74468167
2005-02-01 20:30:00	1.6549028609999998	1.6383113	95.56607195	95.51423557	82.91612246	82.48589274	101.2294881	101.035116
2005-02-01 20:40:00	1.6544590259999998	1.651205545	97.15779664	97.38866863	83.62324523	83.27174138	99.13554467	98.76041519
2005-02-01 20:50:00	1.6995642780000002	1.639679519	112.9578138	108.5899649	99.98148174	92.14834979	118.73251780000001	108.80087169999999
2005-02-01 21:00:00	1.568591308	1.569608162	113.87221729999999	114.66181270000001	93.67263262	94.21166267	107.945545	108.80653249999999
2005-02-01 21:10:00	1.5232996159999999	1.522596031	128.3958378	126.9346652	102.66804570000001	101.4157621	110.1193217	109.47566210000001
2005-02-01 21:20:00	1.548186228	1.543109015	132.7170729	132.59836040000002	107.5047273	107.57820770000001	113.92509840000001	112.4836587
2005-02-01 21:30:00	1.651141866	1.642522345	105.67901210000001	104.06295809999999	90.42132407	88.61816374	100.74319809999999	99.41347111
2005-02-01 21:40:00	1.5964103930000002	1.608444609	81.55152715	81.73557856	67.6740467	68.44528634	86.25575871	86.99921912
2005-02-01 21:50:00	1.53833211	1.5473699159999998	83.75389032	83.8436833	66.08066818	66.37403274	94.10196159	92.67314104
2005-02-01 22:00:00	1.5057117180000001	1.4973377469999998	81.0143654	78.97132568	63.84904937	62.08679551	89.21184145	88.25569602
2005-02-01 22:10:00	1.568656183	1.564248284	59.08127643	59.48223582	48.99543717	49.07107171	75.2939157	74.18054426
2005-02-01 22:20:00	1.587121295	1.580972936	61.38902408	63.07883851	51.59229211	52.77510615	77.85505267	78.00718876
2005-02-01 22:30:00	1.566666296	1.5745986580000002	71.97819351	70.85543034	58.69738135	58.4754731	81.10673185	80.51947848
2005-02-01 22:40:00	1.5196279780000002	1.526322427	79.63586219999999	79.11879721	62.80816919	62.70030041	83.22684011	82.77212923
2005-02-01 22:50:00	1.553912282	1.55007278	76.30529907	77.85694690000001	61.22262536	62.10288781	79.67324606	80.05717487
2005-02-01 23:00:00	1.593235376	1.6097498890000002	65.97063156	65.29948324	54.21436907	54.25454814	73.76148235	73.68154231
2005-02-01 23:10:00	1.6480699159999999	1.6237510419999999	57.7114786	57.04563492	48.58115462	47.49304839	67.68461448	65.8498265
2005-02-01 23:20:00	1.5858756319999998	1.5733259659999999	56.01778873	55.81280160000001	45.79370298	45.237885299999995	66.41843277	65.75389133
2005-02-01 23:30:00	1.5779501319999998	1.586930578	63.40145523	64.20612694	51.24003795	52.40806262	70.52292236	70.98013685
2005-02-01 23:40:00	1.613288452	1.6156786509999999	68.95883763	67.58585119	57.1663583	55.99963691	80.93714671	77.30003277
2005-02-01 23:50:00	1.5900713480000002	1.5718559140000001	71.11220824	69.44199298	57.66604533	55.690912899999994	80.19637581	79.40312702
2005-03-01 00:00:00	1.6229482	1.620358835	74.89184819	74.59959629	62.05291509	61.86668963	84.4292889	83.29187403
2005-03-01 00:10:00	1.616441571	1.576974352	70.15322075	67.92422121	57.52830469	54.71245049	84.43971643	80.541524
2005-03-01 00:20:00	1.582426525	1.597878436	74.35097732	75.21433389	59.02266325	60.35895657	87.38136045	89.15769961
2005-03-01 00:30:00	1.630087751	1.623173315	79.57515237	78.30231117	65.29891426	63.70281763	90.89096627	90.09834488
2005-03-01 00:40:00	1.58155766	1.554070963	84.85108448	84.09106931	68.24746831	66.77495391	90.60406902	90.05385926
2005-03-01 00:50:00	1.508757607	1.51697097	95.36161448	93.88368126	72.77252722	72.05875495	96.14488143	94.7828564
2005-03-01 01:00:00	1.462958218	1.461138085	102.1166666	100.2208757	76.07555156	74.52309541	97.13865184	95.20637689
2005-03-01 01:10:00	1.53580875	1.507651475	133.93676979999998	130.8563244	105.0995798	100.2044324	129.1259379	123.7935481
2005-03-01 01:20:00	1.5991321000000003	1.584613179	305.25768239999996	324.0537587	253.94151119999998	267.46679989999996	298.953733	308.8073756
2005-03-01 01:30:00	1.52899544	1.532929339	1084.7548060000001	1065.690267	875.9249261	864.5882870999999	925.8309262	900.7020307
2005-03-01 01:40:00	1.522900116	1.505123261	1168.352939	1307.4270880000001	930.0059434000001	1031.8142189999999	940.1727287	1022.282618
2005-03-01 01:50:00	1.45021387	1.443950733	1604.147232	1659.499022	1217.6730619999998	1257.048358	1201.743825	1245.830391
2005-03-01 02:00:00	1.424392116	1.4231672169999998	2283.503608	2256.8459510000002	1691.444327	1664.356492	1676.249359	1659.230757
2005-03-01 02:10:00	1.412408341	1.3674125719999999	2046.51053	2081.074436	1527.73249	1509.7117119999998	1550.5303509999999	1523.2322359999998
2005-03-01 02:20:00	2.085698312	2.105822636	2050.223896	1974.768625	2394.9810429999998	2324.674725	2782.372202	2719.6526329999997
2005-03-01 02:30:00	2.227277753	2.2573556619999997	1716.989486	1728.0062070000001	2127.230689	2187.080335	2666.915112	2732.759849
2005-03-01 02:40:00	2.59423237	2.584819284	1055.233082	1078.444969	1576.776716	1605.490117	2117.157062	2161.74694
2005-03-01 02:50:00	2.507293325	2.6236880119999997	1171.4512849999999	988.3146962000001	1667.751767	1490.097317	2112.5359129999997	1943.821504
2005-03-01 03:00:00	2.52796055	2.633430969	1101.8356119999999	1036.199612	1589.055427	1555.458017	1927.816754	1892.4645489999998
2005-03-01 03:10:00	2.488086074	2.515928196	1247.0655179999999	1298.783843	1784.646796	1881.067474	2244.325825	2359.547563
2005-03-01 03:20:00	2.2420508669999997	2.231689436	2172.5687199999998	2283.422259	2808.913654	2928.684757	3332.428328	3392.9429159999995
2005-03-01 03:30:00	2.539879139	2.5181634109999997	1593.908819	1546.2803199999998	2332.972667	2252.787545	2848.148315	2779.993595
2005-03-01 03:40:00	2.568794371	2.54751768	1470.352106	1516.162112	2179.4381489999996	2229.478703	2625.501148	2681.264377
2005-03-01 03:50:00	2.281489459	2.263582712	2284.403856	2320.801849	2955.810739	2960.04394	3457.412233	3473.405132
2005-03-01 04:00:00	2.520765905	2.516585301	1483.109105	1414.055933	2173.124844	2070.983256	2630.7693440000003	2536.3271600000003
2005-03-01 04:10:00	2.613428499	2.639149834	960.5160004	913.0939343	1467.323231	1410.90015	1912.055334	1843.822072
2005-03-01 04:20:00	2.754768815	2.754889522	828.2763312999999	869.9267114	1332.154465	1398.478748	1640.644329	1708.856512
2005-03-01 04:30:00	2.65484241	2.660731889	1070.2211519999998	1068.55384	1663.559669	1666.2260880000001	1988.397148	1975.081007
2005-03-01 04:40:00	2.5683668159999997	2.544379358	1446.239454	1458.5062890000002	2161.591579	2162.772054	2526.149611	2527.769835
2005-03-01 04:50:00	2.323941392	2.355059669	1873.950997	1841.294816	2480.1808539999997	2472.60286	2972.8745870000002	2956.204436
2005-03-01 05:00:00	2.197521794	2.207895955	2317.309641	2375.399865	2876.112932	2960.15042	3427.3886469999998	3534.290297
2005-03-01 05:10:00	2.101675953	2.107621527	2210.787746	2364.002502	2613.141158	2822.470016	3072.9064489999996	3273.2879239999997
2005-03-01 05:20:00	2.512598165	2.511337806	1361.1333789999999	1379.911685	1995.7018269999999	2026.8645589999999	2438.511447	2453.357622
2005-03-01 05:30:00	2.492154375	2.542511532	819.2436321	623.9741812000001	1173.830579	885.1918344000001	1528.0051460000002	1212.763823
2005-03-01 05:40:00	1.6691166530000001	1.6658257730000001	56.85690213	57.69156695	47.76923916	48.36531172	81.683433	81.9444666
2005-03-01 05:50:00	1.631686954	1.6087012219999999	51.40276319	49.92242559	42.98018087	41.04044244	78.07320243	76.28660647
2005-03-01 06:00:00	1.637433725	1.6422481830000002	61.50080459	58.18882917	51.98020088	49.16925712	86.96304613	83.02139643
2005-03-01 06:10:00	1.55044348	1.54887295	84.36576815	84.6429334	67.86257509999999	67.89456627	98.47290468	97.38152381
2005-03-01 06:20:00	1.632008884	1.642730777	63.98836615	58.92077105	54.75080532	50.51025467	84.21716857	81.58478601
2005-03-01 06:30:00	2.139138455	1.672741695	85.41538061	66.33078687	90.87562861	52.99593754	153.19857340000001	86.46567540000001
2005-03-01 06:40:00	1.6161504269999998	1.6254518059999998	47.88531339	47.51079432	39.45336058	39.46892035	70.36085904	69.78237363
2005-03-01 06:50:00	1.626922973	1.61412302	48.01256084	47.62060922	40.50654936	39.87970205	68.00131772	67.97689748
2005-03-01 07:00:00	1.57238393	1.552442939	51.60374406	51.26353118	42.05804772	41.47688054	71.20128186	70.15414573
2005-03-01 07:10:00	1.610976635	1.630064476	54.16122699	53.85074179	45.42037195	45.64540466	73.99782752	73.75094037
2005-03-01 07:20:00	1.601293705	1.6000202719999999	63.51416643	62.35705124	53.12884142	52.04461883	80.51517292	80.02078986
2005-03-01 07:30:00	1.6807320140000002	1.6633769619999998	84.52856528	83.39581309	73.17048479	71.865218	97.97597492	96.69630541
2005-03-01 07:40:00	1.626615186	1.616175282	127.0924721	122.6330087	106.9030514	102.94069379999999	131.404574	126.54728600000001
2005-03-01 07:50:00	1.6632886969999998	1.64828243	81.12414192	77.38514115	68.57571444	64.72073051	95.24599217	92.57022814
2005-03-01 08:00:00	1.61572272	1.644301362	84.99303979999999	83.14019487	71.3524682	71.0668938	94.73919556	94.42366128
2005-03-01 08:10:00	1.622588156	1.599252462	78.10138189	70.75148902	65.93546563	58.98564066	88.66795054	82.59481917
2005-03-01 08:20:00	1.7001952519999999	1.705539436	79.22442105	79.42498893	69.64534447	69.86560691	95.31299808	96.25443758
2005-03-01 08:30:00	1.764251842	1.770010858	91.64171309999999	87.91021357	82.40146387	79.22507769	109.91463529999999	107.3336633
2005-03-01 08:40:00	1.8826787230000002	1.891694942	105.9489768	103.14066640000001	102.674498	100.1259823	123.00095619999999	120.3947634
2005-03-01 08:50:00	1.88907068	1.9074737030000002	115.10398300000001	105.5466623	110.836556	102.4585196	133.9230015	125.27211509999998
2005-03-01 09:00:00	1.7773975969999998	1.8088949719999998	87.14892233	87.60544102	79.146262	80.47118781	107.64500420000002	109.97960890000002
2005-03-01 09:10:00	1.802852822	1.808886886	78.26620353	79.00878066	72.53416004	73.30665924	96.94755333	96.38253124
2005-03-01 09:20:00	1.695311176	1.7049169469999998	73.92857718	74.73304503	65.04154018	65.94144018	91.46475612	92.95161844
2005-03-01 09:30:00	1.6556768640000001	1.647792726	68.83217154	68.76087903	59.88208398	59.38138624	84.85652206	85.09140256
2005-03-01 09:40:00	1.6690368219999998	1.6447303569999998	71.5707218	70.88538901	63.41394888	62.01164917	88.58148943	85.92679382
2005-03-01 09:50:00	1.699102371	1.6785479580000002	73.34839751	73.17263229	65.41461794	64.47764298	89.11138220000001	89.7016687
2005-03-01 10:00:00	1.7080826669999998	1.7264612780000002	77.19208187	77.66156204	68.95060502	70.17156415	92.49012227	93.29103518
2005-03-01 10:10:00	1.697682006	1.707495763	74.34903787	75.5366636	65.82994949	67.25440858	93.39618333	95.21600051
2005-03-01 10:20:00	1.782486925	1.7677644430000001	76.00829802	74.43724288	70.31135029	68.57697734	95.67604211	93.64406408
2005-03-01 10:30:00	1.7783569890000002	1.761583203	79.90009491	80.58921266	73.35601076	73.25785124	102.4792695	102.96919390000001
2005-03-01 10:40:00	1.741077384	1.7397844980000001	77.80900425	78.20850267	70.19632990000001	70.43175505	99.6715312	98.31192084
2005-03-01 10:50:00	1.710833966	1.713948256	86.74281769	82.17333768	77.34691087	73.15820847	104.8321167	100.2961327
2005-03-01 11:00:00	1.704747362	1.6523380630000002	89.07224839	82.76778188	80.70615364	72.53586668	110.00516280000001	98.17016562
2005-03-01 11:10:00	1.9165801009999999	1.870356615	134.391307	107.50705970000001	135.0723495	105.0337271	187.16152319999998	149.32944030000002
2005-03-01 11:20:00	1.8110464780000002	1.850614559	124.3681497	105.8359587	118.08550840000001	101.3056318	156.9359586	136.2568397
2005-03-01 11:30:00	1.704695429	1.698274581	106.1231155	105.35272490000001	93.05002084	91.99160323	126.74544420000001	124.75162250000001
2005-03-01 11:40:00	1.859258202	1.7607474680000001	135.58503149999999	114.3902598	131.83313940000002	106.5629179	176.9800252	143.13852980000001
2005-03-01 11:50:00	1.767308712	1.7447524380000001	94.76227782	94.25202603	86.87016927	85.58547173	116.1832962	114.2408883
2005-03-01 12:00:00	1.795608504	1.786581407	100.50822120000001	100.19096490000001	92.68704956	92.02277009999999	118.95276270000001	117.7508831
2005-03-01 12:10:00	1.9062432630000001	1.879139156	101.4801158	100.4163445	97.04729768	94.85633487	127.74685829999999	125.73428179999999
2005-03-01 12:20:00	1.946556515	1.953491568	101.041038	101.26294229999999	99.6245855	99.62632714	123.645096	123.849351
2005-03-01 12:30:00	1.886233314	1.8930655280000002	94.79692971	94.7984973	90.5014527	91.13418181	118.01547759999998	117.92598670000001
2005-03-01 12:40:00	1.82032531	1.854280085	95.04770542	92.15612732	87.53932141	85.44057959	118.2112365	116.28224209999999
2005-03-01 12:50:00	1.834912058	1.8438458119999999	90.59074323	89.54150765	83.40587448	82.85132449	117.3414601	116.206286
2005-03-01 13:00:00	1.813287792	1.800984237	83.15123571	81.87505028	77.13555188	75.24850031	106.9560502	106.12075549999999
2005-03-01 13:10:00	1.814525886	1.8026619959999999	82.4202154	81.2890838	76.12600081	74.84380658	109.999197	107.83217090000001
2005-03-01 13:20:00	1.844253385	1.8512466419999998	84.05688175	83.67616631	79.29516992	79.09449929	112.98328290000002	114.6783095
2005-03-01 13:30:00	1.721746803	1.7260755230000002	85.70936298	86.21074043	74.93602990000001	75.2977613	106.8537308	107.7833912
2005-03-01 13:40:00	1.796171989	1.796237209	83.70214728	83.54238378	75.73519133	75.47351212	109.81606979999998	108.531993
2005-03-01 13:50:00	1.8240076459999999	1.815096214	81.066998	81.0211285	74.54934693	74.23570233	108.9888399	108.4813249
2005-03-01 14:00:00	1.782052026	1.786281148	85.50623714	85.64765289	77.59306958	77.83122948	113.14968200000001	113.187495
2005-03-01 14:10:00	1.818376339	1.723445304	102.0895929	98.89350817	93.06359216	86.06026639	135.9517095	128.3620338
2005-03-01 14:20:00	2.077787142	1.983186034	232.5047696	217.99812999999997	257.0978731	231.49254269999997	404.1198258	337.5691278
2005-03-01 14:30:00	2.278741144	2.249594177	511.5564697	502.09480080000003	633.481151	617.0964337	1066.2614449999999	1044.127806
2005-03-01 14:40:00	2.545704151	2.548115066	758.2921713	733.8455072	1074.886129	1044.2301	1698.179993	1638.763258
2005-03-01 14:50:00	2.833987065	2.827546363	448.8156195	446.5023456	739.8828133	734.5720322000001	934.3650742999998	923.6113218
2005-03-01 15:00:00	2.792854488	2.747594752	710.0593219	763.6939336	1118.7919	1189.957308	1491.031492	1587.998034
2005-03-01 15:10:00	2.588748472	2.650526951	877.5307746	802.3741311000001	1279.875446	1208.1691859999999	1815.675525	1659.616673
2005-03-01 15:20:00	2.5755900780000003	2.5848960780000003	911.6545264	908.1743213	1290.621502	1289.168618	2010.374734	2014.776286
2005-03-01 15:30:00	2.617816244	2.564219725	779.4632644999999	791.7343599999999	1137.081465	1139.300683	1782.179689	1782.64255
2005-03-01 15:40:00	2.6305081869999998	2.6167275830000003	528.2306854	521.343522	765.4686697999999	752.8874808999999	1263.064426	1236.6097220000001
2005-03-01 15:50:00	2.464253229	2.4660761819999997	846.6000791000001	850.9754534	1131.963508	1143.415539	2091.288043	2100.306881
2005-03-01 16:00:00	2.72656945	2.7309422089999997	599.166286	576.8553708	933.0981224999999	898.2526648	1344.729674	1305.549249
2005-03-01 16:10:00	2.802788666	2.8626352610000003	434.1072147	405.53851139999995	703.9680262	676.6052121	930.0737393999999	862.0660158
2005-03-01 16:20:00	2.330820778	2.289070802	341.66166769999995	296.5554914	426.4259767	362.70340130000005	760.6478808999999	654.6385126
2005-03-01 16:30:00	2.420154938	2.4125007259999998	800.7252007999999	816.2370566000001	1078.667594	1096.8265099999999	1736.7110420000001	1746.7891100000002
2005-03-01 16:40:00	2.667318278	2.690227044	744.5280169	718.2161757	1149.609772	1122.897492	1537.6651140000001	1444.092656
2005-03-01 16:50:00	2.794760006	2.8057831560000004	612.7236968999999	622.1050687000001	1001.925393	1022.928473	1227.6305029999999	1245.097026
2005-03-01 17:00:00	2.8628587039999998	2.8677936639999997	533.9737044	549.8066926	887.0285248	912.6160637	1114.137483	1148.8754720000002
2005-03-01 17:10:00	2.729144321	2.7515622439999996	642.0301929999999	641.3015181	1031.69547	1040.935875	1253.309492	1257.352343
2005-03-01 17:20:00	2.776769924	2.798997695	656.4547561	638.8955977999999	1060.721708	1037.177053	1335.6513539999999	1334.933626
2005-03-01 17:30:00	2.783119873	2.7925284969999997	605.3350136	555.0036737	987.967187	910.5022967	1239.1709	1137.824128
2005-03-01 17:40:00	2.743466363	2.727620967	770.6312896000001	768.1705488	1237.184961	1228.29461	1508.676278	1477.113918
2005-03-01 17:50:00	2.7777434239999996	2.797143858	751.3438776	712.8175553	1207.030451	1154.603525	1525.642589	1457.907452
2005-03-01 18:00:00	2.649278863	2.619609407	924.0184318	932.2134919	1427.756817	1422.336064	1701.0407870000001	1695.342405
2005-03-01 18:10:00	2.723133608	2.716985476	875.3230078	880.7165031	1390.475859	1396.321613	1687.585753	1689.078968
2005-03-01 18:20:00	2.810090169	2.852612877	684.9832	612.1101272999999	1115.11212	1009.096458	1399.742053	1261.293391
2005-03-01 18:30:00	2.7183541630000003	2.756196867	730.6176512999999	667.3029769999999	1157.272007	1072.590048	1469.6419119999998	1346.902981
2005-03-01 18:40:00	2.68709482	2.708245341	940.9124622000002	920.7567137	1444.777108	1431.014412	1888.0128129999998	1837.1873489999998
2005-03-01 18:50:00	2.508458925	2.495225172	1457.3436550000001	1486.7813640000002	2124.5314359999998	2154.359868	2629.182928	2672.072289
2005-03-01 19:00:00	2.481867885	2.487833481	1871.050921	1835.4777989999998	2697.177855	2651.369598	3218.7460100000003	3155.9660989999998
2005-03-01 19:10:00	2.433349119	2.404548941	1847.7443239999998	1830.8847859999998	2584.818124	2508.692626	2991.239024	2953.412044
2005-03-01 19:20:00	2.488731127	2.46972244	1513.815209	1506.09238	2207.895325	2183.0121050000002	2595.5235390000003	2549.19602
2005-03-01 19:30:00	2.556933614	2.561274102	1319.305803	1277.0694050000002	1967.98973	1906.2520379999999	2372.6678829999996	2291.239596
2005-03-01 19:40:00	2.6296678630000003	2.648371775	1066.140054	1062.680175	1646.543385	1644.26085	1993.2653	2005.629335
2005-03-01 19:50:00	2.7209138680000002	2.712955853	926.3065106	931.7425216	1474.741382	1480.162143	1808.798298	1819.9868850000003
2005-03-01 20:00:00	2.7030602289999996	2.669157388	993.6310901	1000.217227	1554.181947	1540.787975	1872.6894140000002	1850.720503
2005-03-01 20:10:00	2.664612692	2.720891888	1082.55589	1015.321189	1665.612323	1605.882835	2078.6028969999998	2002.27996
2005-03-01 20:20:00	2.557633098	2.548666503	1255.277519	1274.113192	1869.058125	1883.095173	2294.912948	2311.426647
2005-03-01 20:30:00	2.58455867	2.583991012	1362.7694470000001	1363.835525	2068.918581	2071.735404	2469.57875	2440.076122
2005-03-01 20:40:00	2.5742293469999997	2.541027033	1285.280134	1287.976111	1960.972537	1948.555568	2308.44649	2266.498473
2005-03-01 20:50:00	2.4764976869999997	2.501601655	1821.2890320000001	1767.7654739999998	2636.7149649999997	2583.466667	3028.3001449999997	2952.814402
2005-03-01 21:00:00	2.05096016	2.049925585	3182.606483	3231.146509	3686.652339	3752.957918	4080.630638	4151.79666
2005-03-01 21:10:00	2.232331146	2.1987000130000003	1085.150827	600.7638204	1354.020351	721.7813474999999	1656.3020900000001	937.210848
2005-03-01 21:20:00	2.0353189130000002	2.017793835	1471.915021	1390.2045699999999	1637.111567	1527.2827220000001	2013.765256	1872.8347019999999
2005-03-01 21:30:00	1.8509303780000002	1.807403955	2782.1372739999997	2811.802364	2790.372184	2745.868657	3026.428835	2974.337394
2005-03-01 21:40:00	2.392190793	2.395000354	2560.407338	2515.285082	3517.7813590000005	3466.3756439999997	4020.0256329999997	3923.5084
2005-03-01 21:50:00	2.382954436	2.4061742180000003	1707.01143	1861.7425660000001	2315.705615	2548.247208	2881.0795980000003	3157.667974
2005-03-01 22:00:00	1.994418957	1.975545394	1277.3262300000001	1141.351789	1392.178257	1218.351995	1700.1063390000002	1568.1986960000002
2005-03-01 22:10:00	2.00233217	2.027334807	2665.426383	2546.659293	2975.333043	2865.158864	3281.979962	3188.64016
2005-03-01 22:20:00	2.4083682580000003	2.393136249	2120.110354	2131.1039600000004	2975.1316079999997	2977.158399	3509.399671	3527.6372109999998
2005-03-01 22:30:00	2.303462118	2.353305782	2382.8506469999998	2314.5822989999997	3164.412151	3162.497091	3614.714742	3673.8750659999996
2005-03-01 22:40:00	2.297333848	2.336966221	1650.210432	1373.795163	2178.250721	1830.2886780000001	2634.7729480000003	2263.820433
2005-03-01 22:50:00	2.356939565	2.340750241	714.9793097999999	652.92836	922.2629906999999	843.5384646	1364.270587	1206.855881
2005-03-01 23:00:00	2.5196656330000002	2.517290469	1482.50789	1437.518656	2161.909377	2082.319253	2803.601233	2768.160923
2005-03-01 23:10:00	2.615347984	2.621215501	1313.556744	1358.982017	1999.480362	2063.379308	2390.8448359999998	2473.56828
2005-03-01 23:20:00	2.640991854	2.658329623	992.3920703	974.2073713999999	1513.573778	1499.03192	1816.3566010000002	1785.355293
2005-03-01 23:30:00	2.73640251	2.697148256	837.9297964	859.3494661000001	1345.82035	1363.490979	1634.754532	1655.736584
2005-03-01 23:40:00	2.721670553	2.706218906	952.0116730000001	940.1067536	1509.1347050000002	1486.319591	1820.761675	1818.456561
2005-03-01 23:50:00	2.677872176	2.6697276359999997	1130.007967	1117.9088179999999	1759.3363510000001	1738.277916	2160.531754	2154.9632920000004
2005-04-01 00:00:00	2.650944294	2.669424712	971.9487335000001	892.0069990000001	1515.383838	1402.1228	1822.363043	1666.934127
2005-04-01 00:10:00	2.6955211080000003	2.68745531	823.0856874	827.4999351	1306.819287	1311.426838	1609.8847269999999	1608.118964
2005-04-01 00:20:00	2.7160943160000004	2.688233496	651.0679478	668.015713	1024.33409	1041.485846	1248.476117	1259.851502
2005-04-01 00:30:00	2.85327038	2.832927585	503.7128624	493.7616683	840.8158879000001	817.8280976	1026.898745	1011.791473
2005-04-01 00:40:00	2.852428484	2.8465150830000003	445.971935	415.8508488	741.4272383	686.8902607000001	903.3035946	845.4977361
2005-04-01 00:50:00	2.8239754230000003	2.814947027	482.3664752	502.08480139999995	793.7306324	821.0711631	993.1312422	1031.117418
2005-04-01 01:00:00	2.812964866	2.8334232860000004	546.2960908	523.9589181	901.3127747999999	867.2025745999999	1112.624534	1086.691054
2005-04-01 01:10:00	2.304318116	2.2979664019999997	1611.581066	1558.705492	2128.0372230000003	2067.61725	2503.2034320000002	2457.439379
2005-04-01 01:20:00	2.514270973	2.467405877	1338.263176	1515.470782	1927.807631	2143.142797	2274.6502960000003	2501.9140350000002
2005-04-01 01:30:00	2.80989781	2.829010312	656.2610842	652.4825818	1072.782882	1071.340523	1329.377552	1330.100361
2005-04-01 01:40:00	2.82975138	2.787488813	610.0951706000001	618.7897885	1002.8033960000001	1010.7037640000001	1257.556375	1258.0347140000001
2005-04-01 01:50:00	2.8181520310000003	2.810222185	712.8683657	712.4272953	1177.589949	1171.026689	1434.72159	1430.117834
2005-04-01 02:00:00	2.798481184	2.8350558589999997	754.3852958	732.1000257000001	1229.266581	1206.241167	1515.6586730000001	1483.632595
2005-04-01 02:10:00	2.789071378	2.7895887860000004	702.3185995	651.6578711	1149.152576	1071.3066800000001	1385.432587	1292.020677
2005-04-01 02:20:00	2.735826985	2.755601487	746.8500692000001	684.4013477999999	1203.378941	1108.732601	1461.938334	1345.601773
2005-04-01 02:30:00	2.282445491	2.178294544	1072.995767	1165.313225	1351.2403160000001	1383.367753	1620.104444	1623.7177800000002
2005-04-01 02:40:00	2.7523338689999997	2.76298086	854.739847	885.4611768	1374.4828220000002	1429.178466	1671.095261	1731.886143
2005-04-01 02:50:00	2.806970914	2.801155074	677.5803752999999	663.6104157000001	1107.68507	1085.296545	1339.245445	1301.5293470000001
2005-04-01 03:00:00	2.74832326	2.7596642260000004	690.8225834	688.4790214	1104.389456	1102.148434	1358.434885	1345.24019
2005-04-01 03:10:00	2.705534586	2.707226547	827.0337068	836.4037551	1316.1011019999999	1330.8676039999998	1601.425016	1625.561871
2005-04-01 03:20:00	2.739261077	2.726478118	857.4526271	861.6245871	1377.434308	1380.255001	1666.52808	1653.61389
2005-04-01 03:30:00	2.715371507	2.7262623130000003	831.5893618	814.4239682	1324.266009	1298.290103	1582.6492039999998	1553.317886
2005-04-01 03:40:00	2.310916081	2.396277317	1410.0854789999999	1277.397009	1846.743305	1757.284918	2153.99211	2053.757988
2005-04-01 03:50:00	2.355909893	2.33059424	1719.3573920000001	1631.9404359999999	2345.2820739999997	2185.768669	2725.1687100000004	2576.850782
2005-04-01 04:00:00	2.652367333	2.683085399	1054.060952	1019.257959	1642.678927	1601.574966	1943.4354030000002	1904.0869940000002
2005-04-01 04:10:00	2.663611767	2.659604694	1206.8546880000001	1225.9220779999998	1875.237036	1901.757342	2205.605197	2229.101162
2005-04-01 04:20:00	2.590579101	2.616962979	1237.874532	1225.784527	1879.947105	1868.8439230000001	2243.329155	2232.900937
2005-04-01 04:30:00	2.523718518	2.5329092980000003	1726.569943	1746.0969	2529.988552	2565.794231	2940.821833	2990.35299
2005-04-01 04:40:00	2.350898403	2.364400451	2037.2076559999998	2000.3697399999999	2786.398545	2749.485287	3303.326423	3261.800462
2005-04-01 04:50:00	2.416915334	2.383540444	1907.842754	1929.0916780000002	2669.886503	2668.973969	3144.067594	3147.381582
2005-04-01 05:00:00	2.2709549819999997	2.241042241	2477.706241	2517.595681	3225.478285	3230.539507	3730.309542	3736.21998
2005-04-01 05:10:00	2.606687083	2.624028343	1214.017139	1165.254886	1852.430344	1793.876007	2201.9772350000003	2109.327452
2005-04-01 05:20:00	2.562193157	2.5660432440000003	1426.809192	1441.185102	2140.846634	2172.158068	2468.676193	2506.261848
2005-04-01 05:30:00	2.041257011	2.023587585	3028.204266	3041.1415690000003	3475.4171939999997	3475.81086	4008.094297	3982.661537
2005-04-01 05:40:00	1.9784903980000001	2.058875686	2946.5773280000003	2950.983743	3195.44711	3329.317403	3535.0711899999997	3745.1874799999996
2005-04-01 05:50:00	1.6685078219999998	1.669142554	2972.349518	2882.457557	2647.276188	2569.085932	2834.577369	2741.976496
2005-04-01 06:00:00	1.5579862880000002	1.5606241490000001	2868.116219	2877.972275	2365.670948	2370.725654	2407.001628	2429.9015600000002
2005-04-01 06:10:00	1.59597944	1.571880486	2875.2432059999996	2869.204609	2415.428004	2364.374085	2498.80467	2425.715629
2005-04-01 06:20:00	1.429849016	1.425835901	2907.682394	2949.3581870000003	2202.355974	2226.291744	2072.272365	2069.561432
2005-04-01 06:30:00	1.38681787	1.38981613	2950.905941	2930.9174120000002	2146.934463	2131.641322	2078.216836	2067.825614
2005-04-01 06:40:00	1.436928659	1.4332408909999999	3041.996395	3027.38312	2281.397104	2257.3587780000003	2191.738027	2172.3259329999996
2005-04-01 06:50:00	1.3758361469999998	1.383956247	3188.949389	3195.186917	2301.271509	2316.784748	2226.560106	2224.9017519999998
2005-04-01 07:00:00	1.385046755	1.360088125	3183.489643	3164.162222	2302.206686	2262.1535489999997	2214.384755	2183.6752690000003
2005-04-01 07:10:00	1.356686021	1.348227557	3025.597002	3058.575598	2159.944889	2180.422145	2072.985392	2070.356174
2005-04-01 07:20:00	1.380784957	1.385212282	2892.908802	2902.83909	2096.715501	2108.4662359999998	2012.8455940000001	2018.166368
2005-04-01 07:30:00	1.4476713469999998	1.449456848	2838.9084980000002	2832.91695	2141.437254	2143.983756	2003.1146800000001	1991.100314
2005-04-01 07:40:00	1.3982488430000002	1.385568796	2826.112336	2832.926217	2100.480027	2088.758258	1976.995182	1974.1859670000001
2005-04-01 07:50:00	1.401796449	1.3874436680000002	2923.449704	2913.43046	2158.131799	2132.517884	2072.324963	2049.390417
2005-04-01 08:00:00	1.360378936	1.368270373	2960.547831	2969.6891960000003	2110.89361	2136.194349	2028.941675	2026.2719079999997
2005-04-01 08:10:00	1.373035169	1.362946688	2944.493095	2939.925584	2128.587866	2114.131862	2039.372889	2026.7970239999997
2005-04-01 08:20:00	1.3833594280000001	1.380293454	2896.7336179999998	2905.645876	2092.076995	2093.6771489999996	1985.9868190000002	1973.472761
2005-04-01 08:30:00	1.410130493	1.402440057	2834.577723	2852.982443	2074.360303	2072.3045469999997	1987.234703	1999.370888
2005-04-01 08:40:00	1.530791252	1.510273784	2810.216371	2807.4749239999996	2270.189781	2234.443632	2301.342439	2255.8657
2005-04-01 08:50:00	1.5195764719999998	1.5286301469999999	2769.239128	2779.359327	2226.230818	2243.981036	2210.317376	2242.900782
2005-04-01 09:00:00	1.579243172	1.551405458	2846.039633	2842.342782	2387.455747	2342.0872600000002	2425.636114	2358.735407
2005-04-01 09:10:00	1.754951795	1.722902544	2950.601701	2911.996755	2804.639808	2717.3381170000002	2973.877155	2830.968208
2005-04-01 09:20:00	1.416564779	1.4084907569999998	2770.6364320000002	2775.394723	2060.154546	2055.548554	2003.9094530000002	1979.3315149999999
2005-04-01 09:30:00	1.3803973219999999	1.390111024	2855.404729	2831.3001870000003	2060.399011	2057.378774	1934.4199010000002	1926.1316940000002
2005-04-01 09:40:00	1.404310704	1.4104743919999998	2876.234832	2867.229256	2113.512343	2110.078702	2043.886907	2044.462494
2005-04-01 09:50:00	1.395482593	1.4027390219999998	2920.790759	2906.3433379999997	2122.107763	2122.6306329999998	2030.822016	2014.522666
2005-04-01 10:00:00	1.3677138169999998	1.356147995	2940.78353	2952.146119	2099.671521	2087.727247	2014.469052	1994.270658
2005-04-01 10:10:00	1.365622409	1.3514819230000001	2928.229719	2943.028852	2096.1855170000003	2084.855417	2027.2042239999998	2006.177268
2005-04-01 10:20:00	1.4135260669999998	1.399671417	2894.676055	2894.265058	2132.514757	2114.142803	2023.4685949999998	2037.8698960000002
2005-04-01 10:30:00	1.418532577	1.413685052	2858.8232120000002	2863.774436	2126.261632	2119.398165	2012.266345	1990.422976
2005-04-01 10:40:00	1.353465481	1.3477240169999998	2886.315123	2885.962587	2063.081407	2052.316863	1985.1104	1988.840788
2005-04-01 10:50:00	1.3555343009999998	1.348891645	2937.636611	2947.959747	2090.956386	2082.516431	1966.4876579999998	1961.39095
2005-04-01 11:00:00	1.3619319559999998	1.35275084	2915.718244	2911.907712	2098.548971	2084.288512	1988.7151030000002	1963.0188050000002
2005-04-01 11:10:00	1.359448194	1.3508110740000001	2961.989132	2962.676385	2126.465323	2121.503195	2046.039489	2037.6910480000001
2005-04-01 11:20:00	1.3859814380000002	1.3989370680000002	2909.523073	2911.8337739999997	2101.115809	2119.184862	2003.5461070000001	2001.5662539999998
2005-04-01 11:30:00	1.3556162109999998	1.3451390019999998	3028.722995	3016.425633	2149.2690390000002	2131.777677	2099.7308160000002	2073.500455
2005-04-01 11:40:00	1.389249561	1.3952434880000002	2986.928218	2979.423857	2189.5867780000003	2195.07665	2070.997169	2090.494412
2005-04-01 11:50:00	1.373073936	1.361707142	2982.7968	2972.6252489999997	2132.3263620000002	2114.531371	2072.431418	2068.115742
2005-04-01 12:00:00	1.3823705419999999	1.368893603	3011.582143	3009.146056	2174.5108960000002	2159.577898	2054.4672	2045.8070420000001
2005-04-01 12:10:00	1.372467898	1.373500434	3040.134561	3056.234908	2181.9718989999997	2198.689178	2065.7085420000003	2055.367976
2005-04-01 12:20:00	1.3733036369999998	1.359948386	3035.016964	3024.506282	2176.73158	2141.539627	2104.22829	2117.347545
2005-04-01 12:30:00	1.370265476	1.3616820109999999	3012.379132	3023.876337	2153.759919	2159.9144309999997	2053.721286	2044.2873739999998
2005-04-01 12:40:00	1.382257232	1.381832116	2929.9965620000003	2942.6646100000003	2131.501425	2142.452891	2063.749337	2061.287629
2005-04-01 12:50:00	1.378793046	1.394737879	2922.2586760000004	2902.065809	2124.659766	2140.071116	1979.639947	1963.6299210000002
2005-04-01 13:00:00	1.358890046	1.3629358169999999	2923.695252	2915.6241210000003	2090.60232	2074.7772170000003	1987.4642780000001	1997.656681
2005-04-01 13:10:00	1.400625234	1.3965193830000002	2952.076216	2963.6506600000002	2166.5296120000003	2176.298425	2044.543075	2040.914942
2005-04-01 13:20:00	1.3878245359999999	1.3983213819999998	3024.421071	3007.681511	2195.458626	2193.945793	2086.522894	2078.118782
2005-04-01 13:30:00	1.402379929	1.39017853	3001.393047	3017.380197	2192.499757	2195.736344	2069.8619949999998	2039.1878739999997
2005-04-01 13:40:00	1.3561362590000001	1.357182759	3010.730773	3022.4347559999997	2130.333357	2128.1359820000002	2072.93746	2065.89761
2005-04-01 13:50:00	1.3933241219999999	1.388289968	2977.170662	2978.320613	2183.552682	2178.654518	2049.814579	2058.701978
2005-04-01 14:00:00	1.391273327	1.3825411330000001	2994.596566	3006.781071	2180.027668	2179.235451	2095.519134	2083.834922
2005-04-01 14:10:00	1.3865601459999999	1.398254914	2973.73558	2960.393568	2166.5381390000002	2181.8162079999997	2039.8410809999998	2055.388214
2005-04-01 14:20:00	1.4012926419999998	1.3958034819999998	2914.337897	2895.892649	2151.846301	2131.642623	2037.2248960000002	2007.554048
2005-04-01 14:30:00	1.3903984059999999	1.376856839	2863.6683940000003	2871.453617	2088.106316	2072.5959559999997	2029.602273	2029.2476239999999
2005-04-01 14:40:00	1.374192431	1.3690219080000001	2908.009014	2902.7999870000003	2088.111491	2075.977417	1988.4537109999999	1995.464127
2005-04-01 14:50:00	1.4168364740000001	1.410919298	2883.7463780000003	2885.1856239999997	2136.646545	2142.405643	2004.290409	1975.8165219999998
2005-04-01 15:00:00	1.351881324	1.356239244	2951.314653	2949.8069960000003	2097.583126	2112.2657010000003	1989.830085	1970.609832
2005-04-01 15:10:00	1.3727114919999999	1.3659505230000002	2927.4041460000003	2931.318252	2118.739983	2115.875957	2008.3204600000001	2001.389148
2005-04-01 15:20:00	1.4945928519999998	1.467363166	2774.572452	2786.8491440000003	2179.238711	2150.5712510000003	2147.271461	2092.806627
2005-04-01 15:30:00	1.715065366	1.719551894	2971.877496	2957.016311	2761.0618210000002	2740.044824	3014.638286	2998.726003
2005-04-01 15:40:00	1.577119582	1.6049512419999998	2771.641247	2797.2183600000003	2293.5370199999998	2358.1193719999997	2331.294684	2419.058942
2005-04-01 15:50:00	1.827245688	1.842627541	3062.314372	3066.1406660000002	3072.105238	3101.23381	3300.670086	3372.138462
2005-04-01 16:00:00	1.9515811490000001	1.933153111	3099.374923	3095.6112329999996	3321.490504	3299.198988	3658.584107	3598.411491
2005-04-01 16:10:00	1.926655214	1.85454726	3025.9832079999996	2991.970294	3191.685263	3036.625489	3428.486903	3250.3842440000003
2005-04-01 16:20:00	1.91917044	1.921533844	3105.323606	3117.760479	3276.1395899999998	3306.798457	3599.488328	3637.1988549999996
2005-04-01 16:30:00	2.122880705	2.1000390490000003	3119.833425	3135.280813	3695.451044	3665.7995049999995	4186.613162	4145.371707
2005-04-01 16:40:00	1.908028198	1.920758019	3079.445049	3060.779968	3213.035453	3217.903064	3481.702747	3511.384497
2005-04-01 16:50:00	1.4794865609999999	1.4522142969999998	2813.190425	2829.542475	2202.924038	2173.740268	2148.395191	2115.2070129999997
2005-04-01 17:00:00	1.366373483	1.3564338630000001	2839.971772	2833.608446	2017.3353329999998	2014.30923	1971.4451379999998	1940.458239
2005-04-01 17:10:00	1.37054548	1.352557361	2848.6273899999997	2874.326647	2040.6143670000001	2028.5202649999999	1954.6422710000002	1936.734255
2005-04-01 17:20:00	1.3825807719999998	1.395225034	2887.852703	2883.3575370000003	2091.4276489999997	2097.7125960000003	2030.8777120000002	2044.8065190000002
2005-04-01 17:30:00	1.409314606	1.41759241	2851.755837	2863.771348	2106.116207	2124.140355	1970.7680079999998	1986.7372890000001
2005-04-01 17:40:00	1.3860066830000002	1.3839653	2945.5925989999996	2926.620997	2123.731683	2096.488583	2029.0777510000003	2025.784762
2005-04-01 17:50:00	1.3926835480000002	1.395136189	2927.1711739999996	2927.665071	2127.346441	2128.7511329999998	2025.185011	2019.364876
2005-04-01 18:00:00	1.36094058	1.361544382	2911.382661	2895.1630210000003	2081.739572	2068.025529	1978.9588370000001	1971.044091
2005-04-01 18:10:00	1.3862324480000001	1.3893671930000002	2780.281222	2772.514032	2029.877248	2039.8056420000003	1945.445006	1959.731209
2005-04-01 18:20:00	1.362226722	1.3716433119999998	2879.467491	2871.537413	2070.734134	2067.214411	1970.7534879999998	1978.3504280000002
2005-04-01 18:30:00	1.3967115369999998	1.387414216	2933.623459	2941.504457	2134.6198649999997	2126.9245960000003	2026.703612	2017.782868
2005-04-01 18:40:00	1.3891214019999998	1.4014845130000002	2989.623468	2993.503935	2163.131593	2170.883583	2060.6535879999997	2071.980552
2005-04-01 18:50:00	1.3904237609999999	1.3982873409999999	2973.0410309999997	2953.614865	2176.496039	2164.900952	2039.223471	2047.1307530000001
2005-04-01 19:00:00	1.3854185630000002	1.3725038	2981.342326	2997.8989899999997	2152.6588309999997	2164.868187	2080.601596	2067.38073
2005-04-01 19:10:00	1.32585101	1.325359329	2957.009959	2941.011035	2076.3857129999997	2076.607599	1967.6899079999998	1967.277157
2005-04-01 19:20:00	1.391162267	1.39827961	2923.093844	2912.431716	2121.629723	2129.408467	2049.4965620000003	2049.169171
2005-04-01 19:30:00	1.402517615	1.419829896	2907.460885	2889.179921	2136.991685	2155.158064	2013.7841690000002	2016.667535
2005-04-01 19:40:00	1.39876985	1.391070293	2870.02003	2858.8098609999997	2099.3285769999998	2080.828096	1989.392595	1977.316999
2005-04-01 19:50:00	1.392624997	1.3898746130000001	2940.84265	2931.1566399999997	2145.113499	2139.205882	2049.2705809999998	2023.159991
2005-04-01 20:00:00	1.412856181	1.418657389	2977.569982	2973.057862	2193.9772120000002	2199.133937	2081.909823	2067.819654
2005-04-01 20:10:00	1.3870076999999998	1.385438256	2949.941244	2943.792651	2156.807126	2159.263229	2095.240265	2076.5341789999998
2005-04-01 20:20:00	1.360131934	1.3675102890000002	2990.439416	2983.3979449999997	2122.496235	2126.6880109999997	2066.206221	2075.231613
2005-04-01 20:30:00	1.3408979909999998	1.330124863	2964.252152	2971.859406	2111.426775	2104.667798	2025.963387	2011.0685079999998
2005-04-01 20:40:00	1.396534996	1.402131112	2944.878305	2949.953436	2162.19937	2173.7687960000003	2035.303605	2039.434425
2005-04-01 20:50:00	1.3964225030000001	1.369868642	2919.877751	2926.54225	2130.07973	2102.162205	2017.135814	1996.7028579999999
2005-04-01 21:00:00	1.407707085	1.4231583330000002	2981.58201	2975.468579	2186.695511	2200.8960260000003	2046.652078	2054.66123
2005-04-01 21:10:00	1.3768674580000002	1.377121604	2944.298732	2945.194734	2126.622241	2129.707612	2117.35342	2125.387738
2005-04-01 21:20:00	1.3927142380000002	1.3904446469999998	2911.808168	2894.725175	2122.674703	2109.461178	2065.552261	2064.589375
2005-04-01 21:30:00	1.380579065	1.3834758409999999	2877.31966	2865.751941	2103.1717510000003	2092.390585	1974.881628	1985.3006480000001
2005-04-01 21:40:00	1.3804291180000001	1.380140671	2932.345296	2934.230084	2130.569362	2138.47469	2022.608819	2006.886677
2005-04-01 21:50:00	1.435530295	1.4291745059999998	2907.019214	2905.255304	2155.875912	2147.110451	2074.330698	2082.3099629999997
2005-04-01 22:00:00	1.387969585	1.378118718	2992.160513	3001.935384	2163.8006969999997	2153.038168	2075.877496	2071.0289559999997
2005-04-01 22:10:00	1.3972866419999999	1.3909093000000001	2951.603905	2964.1891570000003	2154.3223629999998	2154.122863	2065.673832	2091.009317
2005-04-01 22:20:00	1.371015536	1.3550379830000001	2977.22996	2983.185446	2144.789909	2127.212844	2040.1022890000002	2055.257268
2005-04-01 22:30:00	1.387518126	1.382537821	2951.7575420000003	2951.967163	2142.395419	2141.546353	2052.064126	2062.09961
2005-04-01 22:40:00	1.420942631	1.42863082	2853.665273	2857.163232	2121.772236	2145.325467	2025.518411	2013.618898
2005-04-01 22:50:00	1.3974555309999999	1.39243022	2951.2919260000003	2952.5254019999998	2147.217569	2152.365773	2102.872086	2105.9048940000002
2005-04-01 23:00:00	1.420978808	1.42863516	2935.290492	2935.0692280000003	2156.390044	2160.797336	2050.811123	2067.772334
2005-04-01 23:10:00	1.384381034	1.3923647540000001	2939.987368	2923.229167	2140.1301780000003	2149.1660260000003	2029.737589	2025.173287
2005-04-01 23:20:00	1.355049973	1.368150959	3001.746225	2988.647149	2134.291107	2145.953532	2035.6282019999999	2035.191038
2005-04-01 23:30:00	1.377851235	1.3767093959999999	2903.370305	2886.6938219999997	2104.320054	2095.883409	1987.9664469999998	1969.117909
2005-04-01 23:40:00	1.4136701280000001	1.42302111	2897.3251149999996	2889.4257079999998	2136.1858780000002	2136.3283539999998	1991.310643	1997.0284399999998
2005-04-01 23:50:00	1.394741985	1.4026642130000002	2765.3873399999998	2779.1323399999997	2021.0156960000002	2046.8153899999998	1886.142112	1890.724842
2005-05-01 00:00:00	1.3958542530000002	1.389156906	2473.708394	2479.191828	1822.259715	1821.561645	1748.854798	1749.319479
2005-05-01 00:10:00	1.4339431440000001	1.45074095	2597.345216	2612.367156	1944.725949	1974.095876	1824.0883390000001	1855.897018
2005-05-01 00:20:00	1.412897386	1.405214519	2817.880317	2799.7057839999998	2096.806978	2077.0369600000004	1957.3547839999999	1927.227645
2005-05-01 00:30:00	1.405935479	1.383446261	2949.777349	2963.300305	2172.4993510000004	2159.7813260000003	2053.256596	2046.159932
2005-05-01 00:40:00	1.3902974540000002	1.3964487419999998	3025.2542510000003	3044.226161	2205.455247	2211.787491	2094.738309	2124.013277
2005-05-01 00:50:00	1.413348511	1.40339681	3000.8924239999997	3007.8207629999997	2208.633705	2206.325248	2101.622203	2103.980837
2005-05-01 01:00:00	1.3755183530000001	1.3753581419999998	3002.261564	3006.565693	2158.281705	2162.381796	2095.3993379999997	2079.147606
2005-05-01 01:10:00	1.393046596	1.4000789969999998	3008.8402920000003	3014.8513980000002	2191.316875	2211.636212	2145.1402989999997	2140.952091
2005-05-01 01:20:00	1.375530973	1.372423119	3050.011524	3055.163927	2193.335737	2181.139036	2081.384082	2088.237595
2005-05-01 01:30:00	1.365318609	1.364022895	3027.877875	3040.352204	2172.220143	2171.543874	2061.577202	2082.264298
2005-05-01 01:40:00	1.379189407	1.378311579	2995.596933	3004.943678	2152.578845	2152.502646	2083.98706	2114.718861
2005-05-01 01:50:00	1.4436980869999998	1.450604131	2831.853845	2825.5661609999997	2168.0219420000003	2167.894716	2128.703036	2120.2823710000002
2005-05-01 02:00:00	1.801389706	1.73492455	3043.583064	2988.167708	2974.409021	2798.355563	3172.738402	2922.289991
2005-05-01 02:10:00	1.9681266659999999	1.951847904	3169.567725	3153.125795	3423.862484	3351.1911800000003	3841.7801130000003	3722.200457
2005-05-01 02:20:00	1.7188660980000001	1.637065334	2959.336526	2909.548957	2724.97379	2540.853228	2867.0319170000002	2632.175591
2005-05-01 02:30:00	1.4422344409999999	1.442765571	2787.0962640000002	2790.630032	2114.081455	2109.1782989999997	2021.93824	2018.368075
2005-05-01 02:40:00	1.483033311	1.429724616	2706.071973	2675.4495899999997	2111.1074399999998	2009.865061	2039.277859	1931.366589
2005-05-01 02:50:00	1.412698831	1.413029937	2632.62142	2639.431387	1951.516748	1947.252248	1891.027656	1906.960651
2005-05-01 03:00:00	1.415267504	1.4213174	2510.986903	2504.182316	1876.2431629999999	1872.415991	1763.196113	1782.556631
2005-05-01 03:10:00	1.4875655680000002	1.501408749	2384.056701	2362.489858	1860.534193	1861.216168	1871.770088	1877.449027
2005-05-01 03:20:00	1.3855520000000001	1.396843901	2709.56474	2711.327729	1972.526623	1988.80312	1914.540677	1912.4123
2005-05-01 03:30:00	1.3782821319999998	1.370362057	2808.085123	2822.1879089999998	2017.0087600000002	2018.707111	1945.088821	1942.703102
2005-05-01 03:40:00	1.4088219069999999	1.413262452	2547.580341	2532.646516	1885.8224690000002	1877.0616120000002	1802.47789	1796.2323780000002
2005-05-01 03:50:00	1.4468423940000001	1.4244537919999998	2068.474973	2138.062953	1563.427265	1598.391666	1553.092347	1575.918141
2005-05-01 04:00:00	1.423036955	1.428399028	1757.074236	1924.5339350000002	1320.0627980000002	1456.488636	1293.282344	1384.962918
2005-05-01 04:10:00	1.4806062869999999	1.486718635	1769.070471	1801.940773	1376.571929	1412.336374	1350.1807509999999	1356.104594
2005-05-01 04:20:00	1.534069629	1.5554275130000002	1044.174965	984.344423	850.5432852	811.2303322	872.5420855000001	844.8860292999999
2005-05-01 04:30:00	1.619149841	1.60148844	841.8849127999998	868.0491755	717.1462174	732.2522857999999	774.5868078	777.0258626
2005-05-01 04:40:00	1.817276729	1.799168756	737.8903098999999	744.3973236	724.1616245	727.6621703	842.2726667999999	839.8704685
2005-05-01 04:50:00	2.0189240059999998	2.077623083	372.19151170000004	346.1609215	397.4642293	379.42339080000005	535.9101141	521.0525279
2005-05-01 05:00:00	2.080902579	2.1353670019999997	574.0739412	606.2565499	643.4408469	701.0750904	860.547889	939.7560364
2005-05-01 05:10:00	2.194836914	2.175626399	627.582491	636.80133	764.4260781	770.4222323	1077.196058	1106.199239
2005-05-01 05:20:00	2.178774356	2.168497249	597.3341618	580.8346328	718.7505214	695.45227	1120.8920699999999	1088.4066699999998
2005-05-01 05:30:00	2.284832732	2.330069567	360.2445205	357.85767749999997	442.0140102	446.7116142	646.9468728999999	651.0813161
2005-05-01 05:40:00	2.223496181	2.208389146	323.41207260000004	318.2234015	393.4835045	380.9432139	559.7356382999999	569.7225036
2005-05-01 05:50:00	2.118804462	2.100744713	192.41343569999998	203.58917580000002	218.0100835	229.58309530000002	299.062103	321.5294659
2005-05-01 06:00:00	2.147598864	2.177690498	438.93651739999996	416.1525543	506.1890325	483.4901262	693.5428368	667.4319985000001
2005-05-01 06:10:00	1.9782895969999998	1.9546549519999998	647.7310142000001	679.1877529	684.0320074	702.5508191	843.2506005000001	861.5830725
2005-05-01 06:20:00	1.9526572130000002	1.969960664	814.6317552999999	766.6634415	856.8720505000001	814.1194739	1101.768438	1052.4297179999999
2005-05-01 06:30:00	1.9833623919999999	2.041369308	1363.879904	1226.65001	1466.061048	1362.373962	1763.071027	1638.407439
2005-05-01 06:40:00	2.193620584	2.20066685	1769.7248789999999	1723.256912	2219.2604	2154.499971	2818.721411	2725.673461
2005-05-01 06:50:00	2.210693066	2.222285211	2419.824784	2551.749026	3047.797341	3236.1002940000003	3607.272689	3806.6425520000003
2005-05-01 07:00:00	2.038404345	2.006569331	1387.799667	1294.555251	1534.42606	1411.897575	1778.207541	1599.68416
2005-05-01 07:10:00	2.037320741	2.079757073	1429.405231	1418.1499509999999	1606.852574	1640.084671	1943.3654370000002	1968.660689
2005-05-01 07:20:00	2.249402466	2.2011255480000003	1393.280621	1487.171261	1736.6874469999998	1815.775031	2239.6677170000003	2324.2637010000003
2005-05-01 07:30:00	2.369555693	2.352592603	1202.402214	1120.280935	1609.292495	1494.2059869999998	2206.324149	2037.3231870000002
2005-05-01 07:40:00	2.29834436	2.269319693	1134.2474359999999	1063.055084	1483.476907	1376.566389	2044.555091	1905.5221920000001
2005-05-01 07:50:00	2.340087081	2.346092417	1224.6856109999999	1308.205026	1604.413133	1718.690564	2249.008052	2393.735699
2005-05-01 08:00:00	2.35818902	2.35312629	1387.586078	1398.27095	1852.617617	1861.186026	2563.3062809999997	2542.440036
2005-05-01 08:10:00	2.375712876	2.399958811	1120.204439	1149.476674	1508.258789	1555.0489300000002	2095.336192	2123.4894
2005-05-01 08:20:00	2.309734319	2.320047972	817.428273	837.5122368	1059.005151	1090.147566	1575.041623	1655.750657
2005-05-01 08:30:00	2.3488211740000002	2.393424981	609.10469	546.1712795	786.5577232999999	707.9231378	1075.557246	945.4910733999999
2005-05-01 08:40:00	2.299902513	2.337582036	306.4758257	299.69809289999995	380.47342369999996	375.7040203	536.0093828	530.5248538
2005-05-01 08:50:00	2.0718766459999998	2.055931505	186.15019230000001	169.01566830000002	206.36205230000002	184.639018	278.658987	247.4484383
2005-05-01 09:00:00	1.97600828	1.861993466	117.78049750000001	97.98220723	123.55689609999999	96.59257901	164.5066608	123.71351640000002
2005-05-01 09:10:00	1.89855078	1.8569898180000002	87.18224563	85.59651224	88.22389351	84.91780518	110.0421938	107.38869209999999
2005-05-01 09:20:00	1.899843749	1.917656042	78.42962846	78.36146139	79.78217761	80.1661692	99.58707336	99.56026614
2005-05-01 09:30:00	1.893659833	1.897770859	71.88703256	71.05335790000001	72.76890264	72.24028735	94.07700589	94.35821615
2005-05-01 09:40:00	1.9597109330000002	1.9484239669999999	63.09012506	62.79952368	66.32954011	65.43287058	85.43234503	84.07235193
2005-05-01 09:50:00	1.9048810859999998	1.913682962	61.70434758	61.09793695	63.40839473	62.95144418	84.24671431	83.13702013
2005-05-01 10:00:00	1.880595376	1.849226848	61.97298564	62.07038409	62.39553502	61.80795081	86.03859628	85.54311468
2005-05-01 10:10:00	1.8475439869999999	1.873862907	63.56585422	63.01445053	62.76556439	62.88044662	84.47007112	85.28840788
2005-05-01 10:20:00	1.8037297209999998	1.7916113919999999	60.91171845	61.33896729999999	58.46685573	58.83176766	81.81927193	80.85564002
2005-05-01 10:30:00	1.7730517730000002	1.7917589680000001	60.42164245	59.61714371	56.85626202	56.60837989	81.670183	80.96091203
2005-05-01 10:40:00	1.8087785769999998	1.80056271	56.69350266	56.41724347	54.32700398	53.53726917	77.69917122	77.56150275
2005-05-01 10:50:00	1.7637665580000002	1.75313345	51.01849746	50.38383209	48.22466227	47.52804592	71.33989153	70.41863678
2005-05-01 11:00:00	1.7118481730000001	1.713491593	46.15839935	46.27094881	41.77041131	41.9714434	66.89505408	66.52392852
2005-05-01 11:10:00	1.684152462	1.661893048	46.41496755	46.7370778	41.8089209	41.61569719	66.6521104	67.10880448
2005-05-01 11:20:00	1.791992455	1.779584225	46.86736471	47.13559523	45.30008567	45.13814238	66.93734285	66.76003007
2005-05-01 11:30:00	1.8235648340000001	1.82141621	48.51085598	48.75817125	48.06219978	48.26586939999999	69.65138799	70.77849071
2005-05-01 11:40:00	1.8818982169999998	1.89727301	48.95416945	48.42508093	49.52748953	49.37220508	70.34737683	70.54226284
2005-05-01 11:50:00	1.88166001	1.875190425	49.27531847	48.741961100000005	50.25065799	49.50866252	72.95707677	72.92991831
2005-05-01 12:00:00	1.921592931	1.930125486	49.45541833	49.63661852	51.617627899999995	52.17425451	73.30948446	73.78840585
2005-05-01 12:10:00	1.9957221809999999	2.016679794	53.50033338	53.19383538	58.65963309	59.02847018	76.86061452	77.83926741
2005-05-01 12:20:00	2.137680269	2.06690311	58.77058817	57.75452626	68.93205301	65.72745639	90.36338831	83.45138278
2005-05-01 12:30:00	2.098623214	2.0794237019999997	64.65919599	64.79072014	74.89826978	74.32771149	93.52375646	92.23525917
2005-05-01 12:40:00	2.104484382	2.127579332	67.68121202	67.83347946	78.29538011	79.57340818	95.99415429	97.87788961
2005-05-01 12:50:00	2.09114237	2.0934145980000003	73.93115139	73.84426657	84.45738697	84.80393676	102.5436687	103.08609709999999
2005-05-01 13:00:00	2.0625521819999997	2.053771283	89.43480844	89.98266318	98.93817926	99.45021454	114.87082990000002	114.8808594
2005-05-01 13:10:00	2.100888811	2.089645235	86.56807114	88.60414682	97.40374624	99.00161936	114.6094889	115.9672605
2005-05-01 13:20:00	2.0442268169999998	2.0679637580000003	90.47019243	88.25209312	98.53631095	97.37190459	117.09665559999999	116.19764099999999
2005-05-01 13:30:00	1.731552464	1.7553183469999998	110.1234808	109.7011376	99.32902542	99.90444071	116.0445476	115.22309399999999
2005-05-01 13:40:00	1.8289038380000002	1.863400172	97.24752011	93.89133933	93.96681878	92.74057532	108.9945122	107.85157290000001
2005-05-01 13:50:00	2.057310956	2.049247674	72.54927371	73.08906458	80.07902379	80.16911884	93.4437179	93.47906564
2005-05-01 14:00:00	1.81554326	1.84175943	91.19494282	89.70065604	87.49369061	87.37588475	104.08670240000001	102.2396811
2005-05-01 14:10:00	1.860866684	1.8662777659999998	98.67820593	97.70287691	96.91032614	96.41753102	111.12700670000001	109.3410572
2005-05-01 14:20:00	1.545031373	1.5311752369999998	139.6713787	141.23949069999998	110.5232294	110.66148319999999	120.31499170000001	120.59410120000001
2005-05-01 14:30:00	1.5441586319999998	1.5276573709999999	125.88004740000001	136.115473	99.66113045	106.2665581	110.2149281	115.7220727
2005-05-01 14:40:00	1.704279961	1.679548611	75.97199741	71.7410876	68.94277636	63.8932875	91.36694403	84.88204493
2005-05-01 14:50:00	1.9018964859999998	1.823127381	94.54519337	85.94109478	94.59063895	81.65557892	136.1092627	120.27042479999999
2005-05-01 15:00:00	1.9205647609999998	1.861118777	120.4243459	116.25494109999998	122.8072572	115.2301993	178.316777	160.55658880000001
2005-05-01 15:10:00	1.748642473	1.764647874	137.3567632	141.1121882	124.9718807	129.067353	166.03779330000003	170.77578359999998
2005-05-01 15:20:00	1.972549031	1.9294488490000001	178.46782380000002	175.47318080000002	184.7283506	177.1905429	254.89052379999998	232.5050153
2005-05-01 15:30:00	1.750544475	1.688511607	218.58253390000002	221.26519449999998	200.3271054	197.006249	261.691446	253.2894307
2005-05-01 15:40:00	1.736983155	1.75242347	191.07364119999997	195.1104792	172.8061495	179.05354619999997	220.3554011	229.5526594
2005-05-01 15:50:00	2.012247019	1.9942314909999999	838.8302183999999	804.9503903	915.5889509	872.4203809	1124.708342	1029.969525
2005-05-01 16:00:00	1.737393009	1.744539844	916.1989492	896.8033457999999	845.4971205	830.1617957999999	944.1346181	916.7570954
2005-05-01 16:10:00	1.6127386209999999	1.56434505	961.5796972999999	1071.524531	808.9747211	871.6330462999999	861.6413303999999	926.9765846000001
2005-05-01 16:20:00	1.4466308209999998	1.4637828659999998	1456.5194060000001	1326.606034	1095.906273	1013.4646779999999	1099.1095369999998	1029.2054349999999
2005-05-01 16:30:00	1.5585567669999998	1.5598587369999999	1608.902659	1646.496048	1308.793461	1336.619809	1368.804457	1411.62874
2005-05-01 16:40:00	2.077034863	2.0525780719999998	2388.497496	2317.857843	2759.551035	2649.592532	3156.95974	3014.87921
2005-05-01 16:50:00	2.227430168	2.2077740809999997	2693.912927	2746.877748	3427.03452	3436.334515	3962.6978679999997	3981.5581090000005
2005-05-01 17:00:00	1.6302834519999998	1.5367063109999999	2693.3161920000002	2658.149721	2313.109562	2155.8412359999998	2393.0646100000004	2181.138822
2005-05-01 17:10:00	1.493431914	1.479677353	2634.4152670000003	2665.077364	2063.554743	2060.492169	1963.2064920000003	1941.609598
2005-05-01 17:20:00	1.83070729	1.725224081	2777.8088850000004	2706.47368	2803.6057600000004	2532.0222949999998	3069.426297	2748.042258
2005-05-01 17:30:00	2.017778335	1.923344156	2726.338241	2821.400314	3085.7750920000003	3014.640281	3519.69634	3414.8313399999997
2005-05-01 17:40:00	2.215527024	2.233954214	1363.2171210000001	1470.168831	1705.0419129999998	1837.9643399999998	1995.2474359999999	2110.375102
2005-05-01 17:50:00	2.255731333	2.280689214	1968.721884	1784.025027	2509.671632	2297.644355	2969.8464329999997	2724.897897
2005-05-01 18:00:00	2.3603043059999997	2.348389961	1974.2457539999998	1967.6754050000002	2701.503043	2689.714041	3287.038993	3279.874974
2005-05-01 18:10:00	2.404824862	2.4133896569999997	1768.692613	1668.1765460000001	2448.591566	2307.967784	3053.3129	2950.561571
2005-05-01 18:20:00	2.3897821059999997	2.395961105	1562.147414	1574.609184	2163.542562	2187.543702	2793.575514	2813.272016
2005-05-01 18:30:00	2.4869333080000002	2.490486587	1225.1111779999999	1202.003989	1742.168032	1702.3074579999998	2410.438699	2419.313366
2005-05-01 18:40:00	2.385397797	2.3503487069999998	1257.0189480000001	1300.551898	1710.356689	1747.9833059999999	2450.471648	2450.93861
2005-05-01 18:50:00	2.429583529	2.41788122	1205.030005	1210.3805730000001	1655.710475	1659.704225	2539.5042789999998	2536.417833
2005-05-01 19:00:00	2.4675617130000003	2.460855282	1255.98845	1239.234043	1754.00192	1737.7406780000001	2588.793184	2526.597883
2005-05-01 19:10:00	2.481691634	2.521467429	1219.643966	1139.406178	1694.14605	1603.598436	2425.147457	2346.158713
2005-05-01 19:20:00	2.454983275	2.425737631	1268.715125	1234.995585	1762.215277	1692.2753879999998	2464.625502	2447.2596949999997
2005-05-01 19:30:00	2.412487455	2.393966002	1103.537606	1065.097373	1483.457359	1420.5609279999999	2194.0981690000003	2146.867297
2005-05-01 19:40:00	2.271896912	2.272666977	978.7699829	1000.4438460000001	1263.995526	1297.401109	1833.8742829999999	1863.1044940000002
2005-05-01 19:50:00	2.279982161	2.236482488	1083.410095	1137.6444210000002	1389.802531	1442.933982	1973.00287	2040.6902559999999
2005-05-01 20:00:00	2.3295040730000003	2.315184925	887.4777575999999	873.3357123	1144.39546	1117.1750769999999	1785.822911	1737.8168879999998
2005-05-01 20:10:00	2.302119685	2.34607408	870.0422534	782.8287432	1116.8323699999999	1007.1869230000001	1641.637068	1498.359066
2005-05-01 20:20:00	2.390505108	2.383480945	734.9298914	687.3605287	957.2658301000001	885.0073018999999	1540.60096	1456.279225
2005-05-01 20:30:00	2.272131532	2.301136729	542.4588313999999	584.1229427999999	680.8468573	745.0145896	1067.15237	1149.334644
2005-05-01 20:40:00	2.280622558	2.225342531	303.6313922	277.5257332	369.319189	328.8164599	548.2537679	470.4096285
2005-05-01 20:50:00	1.998966794	2.002521895	148.23688130000002	139.7397108	157.2486721	148.48268769999999	222.1734887	205.4515239
2005-05-01 21:00:00	1.890667713	1.915783409	123.6129803	115.2421457	124.7740854	117.43461540000001	166.310923	155.0220891
2005-05-01 21:10:00	1.845679136	1.817788697	114.15601459999999	111.12435690000001	113.72062930000001	108.7670993	151.99517	147.43725609999998
2005-05-01 21:20:00	1.91544609	1.917099158	116.2619342	113.8925497	118.0462279	115.9219384	158.7945542	155.6352264
2005-05-01 21:30:00	1.951040335	1.95297641	102.4640457	108.5420639	107.99176840000001	114.7433507	138.3238904	146.1353206
2005-05-01 21:40:00	2.0117724999999997	2.0358395430000003	82.23606863	80.5524564	89.25145225	88.30362618	114.1690193	112.1324923
2005-05-01 21:50:00	1.993832526	2.029413892	77.77263342	74.94329322	83.60971516	81.84020152	109.1053605	107.78818989999999
2005-05-01 22:00:00	1.966079804	1.95560625	72.44799335	72.5259325	77.3989323	76.99484061	100.42210859999999	100.6881559
2005-05-01 22:10:00	1.974119572	1.9492680619999998	70.74441123	70.42997525	76.14129088	74.65836217	98.31920369	96.40983875
2005-05-01 22:20:00	2.0586272340000003	2.061725089	75.03297333	74.36291812	82.72388628	82.24356682	104.4849837	103.1634155
2005-05-01 22:30:00	2.066023153	2.066838395	80.81967188	80.60806258	90.00178476	89.7295401	112.14436780000001	112.14488689999999
2005-05-01 22:40:00	2.065430187	2.0363257580000003	91.99944829	90.72275519	103.44345390000001	100.76767059999999	125.00905829999999	121.15073999999998
2005-05-01 22:50:00	1.975229797	2.0368907430000003	97.83087337	86.90631182	105.1886496	95.79623369	122.55076129999999	118.859319
2005-05-01 23:00:00	2.0442982730000003	2.057206539	92.90221939	94.03995973	104.3824648	106.76298030000001	123.9495807	125.3855298
2005-05-01 23:10:00	1.9314542590000001	1.890016784	96.32759134	95.18160464	100.99336059999999	98.36926757	123.8333763	121.20955049999999
2005-05-01 23:20:00	1.8787095230000002	1.893937756	94.16489047	95.45954454	95.38725050000001	97.50556287	117.95083500000001	117.9384798
2005-05-01 23:30:00	1.903782995	1.905338771	88.32442979	88.78122441	89.89676713	90.43263308	114.1312653	115.8385754
2005-05-01 23:40:00	1.789561025	1.8213211169999999	97.56914614	92.08455753	92.23407185	89.18104208	114.68158770000001	112.5371332
2005-05-01 23:50:00	1.771602084	1.7492225030000002	94.39613984	94.27386479	89.69117379	88.20035006	114.6425601	111.4244379
2005-06-01 00:00:00	1.925131039	1.890433139	109.7904598	107.6951541	112.99879650000001	109.1326527	140.58735910000001	135.3342684
2005-06-01 00:10:00	1.869555246	1.865526141	111.8843031	109.78146770000001	110.52533079999999	107.8389562	140.28374330000003	137.8025271
2005-06-01 00:20:00	1.729328257	1.7145902690000001	116.3463379	114.5490562	106.04156780000001	102.96651640000002	123.78816699999999	120.3315605
2005-06-01 00:30:00	1.6116683530000002	1.6022500869999998	80.88696881	67.0653229	67.727098	55.79040082	78.99686561	64.03537394
2005-06-01 00:40:00	1.524880101	1.5123845790000001	126.62546869999998	124.50544099999999	99.3046724	97.28055828	110.50668130000001	107.9907741
2005-06-01 00:50:00	1.381569253	1.374588457	228.04380899999998	227.6447526	162.6594134	162.8903228	176.2787717	175.1286095
2005-06-01 01:00:00	1.416062105	1.404270193	101.7137522	52.38072597	73.46772551	37.16370556	73.85275868	39.03475852
2005-06-01 01:10:00	1.3597027919999998	1.3567012319999998	266.241782	269.4021887	185.10328080000002	186.7914484	183.253663	186.50086919999998
2005-06-01 01:20:00	1.324068485	1.336670851	280.41179680000005	282.0150182	191.36294119999997	193.56874330000002	194.832148	196.6470236
2005-06-01 01:30:00	1.316722666	1.325347234	284.7243332	281.7523915	191.30039240000002	190.1223622	190.34484540000003	188.6529527
2005-06-01 01:40:00	1.3353551879999999	1.337886353	295.8879711	295.7386723	202.441968	202.04156640000002	199.3202919	197.0752813
2005-06-01 01:50:00	1.343394038	1.334147035	305.1165851	301.9919357	208.4168852	205.1454292	203.1257873	201.44062549999998
2005-06-01 02:00:00	1.325021629	1.316350126	352.6497603	354.33013450000004	237.4943483	236.98124590000003	236.4523625	237.45776769999998
2005-06-01 02:10:00	1.4176435369999998	1.4017116619999999	992.2531901000001	1172.66468	734.6580157000001	857.8802865	698.4307676	816.0727632999999
2005-06-01 02:20:00	1.388548388	1.354376257	1673.424181	1488.4254740000001	1207.413289	1051.4553039999998	1164.9330949999999	1019.838646
2005-06-01 02:30:00	1.37990957	1.3702573669999998	928.3861582000001	1039.6188339999999	675.8127948	750.3193577000001	633.0683931	695.0807998
2005-06-01 02:40:00	1.416915233	1.4240823009999999	507.9214971	592.8938496000001	378.549323	442.24560819999994	349.002476	404.3758413
2005-06-01 02:50:00	1.5212566859999999	1.522363828	168.3364634	135.3904489	133.45479840000002	105.5404018	125.75510109999999	104.981209
2005-06-01 03:00:00	1.519488256	1.4911106459999999	962.3410197999999	1076.771858	755.5147864	829.5599223999999	788.2631851	841.6355822999999
2005-06-01 03:10:00	1.47515087	1.442045876	1422.373288	1350.3406320000001	1092.671633	1008.750042	1058.51749	961.8634037
2005-06-01 03:20:00	1.418269297	1.409880279	865.5978773	768.4172482999999	636.4538686000001	561.2426017000001	602.3751613	536.3223737
2005-06-01 03:30:00	1.388321862	1.379375885	1959.4979640000001	1832.677832	1428.47892	1331.483448	1366.894431	1274.7762619999999
2005-06-01 03:40:00	1.347735979	1.4165994569999998	519.5568552	289.285425	369.7528684	213.13027110000002	371.1368876	213.2613881
2005-06-01 03:50:00	1.381029936	1.3848377980000002	1692.4155059999998	1618.540447	1215.754319	1168.128931	1179.333413	1128.4972189999999
2005-06-01 04:00:00	1.425083426	1.4094548009999999	1086.9221519999999	1354.679907	800.3940512999999	983.1093682	741.5514821	918.1160627
2005-06-01 04:10:00	1.385409853	1.512897186	112.647714	29.07757442	81.74536209	25.03041301	79.55919728	26.79517766
2005-06-01 04:20:00	1.4221964059999999	1.4240629280000001	322.9107547	302.5043495	240.26493530000002	226.4259393	237.9315085	224.48471
2005-06-01 04:30:00	1.3654060280000002	1.356125749	1031.125107	746.5150195	745.8658656	538.8619139	718.7697761	503.2803258
2005-06-01 04:40:00	1.377985976	1.3827020140000001	1828.2038579999999	1761.720634	1318.5964199999999	1273.167891	1238.469751	1190.592866
2005-06-01 04:50:00	1.36557536	1.371358216	1169.751642	938.9433056	833.8838471	670.6816324	819.8884472999999	666.8141649
2005-06-01 05:00:00	1.3854147490000002	1.37898604	884.6246398	693.2366815	639.2170585	499.2775233	591.5331565	462.57382469999993
2005-06-01 05:10:00	1.3970023219999999	1.373779584	482.72726860000006	553.848432	350.8447559	395.74195089999995	339.8184823	382.7863582
2005-06-01 05:20:00	1.332682546	1.339263759	1764.488364	1624.373022	1230.667206	1139.4910810000001	1197.477163	1095.698763
2005-06-01 05:30:00	1.344756276	1.348682676	1323.430682	1156.1116710000001	930.5752527000001	810.6973706	904.468004	791.9108607999999
2005-06-01 05:40:00	1.3487628630000001	1.3196887990000001	393.40799219999997	336.83556139999996	271.0082522	227.47646890000001	262.1603027	219.94417430000001
2005-06-01 05:50:00	1.268859426	1.27348382	286.76784560000004	287.5288392	185.84220200000001	187.2503288	182.58260669999999	183.1720745
2005-06-01 06:00:00	1.2966915620000001	1.2886858140000002	289.3090802	289.4372724	191.244294	189.69821140000002	192.0619011	191.7841229
2005-06-01 06:10:00	1.286084413	1.2804337159999999	331.34110319999996	321.2938472	218.34252940000002	209.46837040000003	214.185523	203.7966504
2005-06-01 06:20:00	1.367488171	1.3484409919999998	494.2099722	478.67454339999995	349.20595130000004	335.57013989999996	332.7419659	320.38757189999995
2005-06-01 06:30:00	1.4497095480000002	1.387343982	372.6836159	360.295348	274.09799219999996	253.11357830000003	292.0445554	258.480252
2005-06-01 06:40:00	1.322962633	1.2949863990000001	406.0780742	369.1887369	277.8815292	247.85083590000002	267.1019	242.1675565
2005-06-01 06:50:00	1.391404927	1.4029179569999999	968.1802647	900.0916566	705.8586147000001	663.5455339	672.6797201	618.4234894
2005-06-01 07:00:00	1.367333584	1.3724363869999998	832.9756231	690.7015514999999	587.3279051	490.37244630000004	561.1032806	471.8013216
2005-06-01 07:10:00	1.282136278	1.2652351020000001	277.5014124	277.3314348	180.71195759999998	178.2247792	179.37878030000002	177.7686649
2005-06-01 07:20:00	1.285154242	1.29097422	265.9567577	264.43382599999995	173.40487290000002	172.96598400000002	175.8224573	176.4803552
2005-06-01 07:30:00	1.2873417999999999	1.293693716	262.93262799999997	262.3048999	172.5704483	172.1174612	174.64974030000002	174.3071776
2005-06-01 07:40:00	1.418676251	1.2703665240000002	277.92829	277.51874680000003	201.259807	181.7462965	237.4384392	178.8079607
2005-06-01 07:50:00	1.296531288	1.289446791	269.94464839999995	271.1640087	177.8892571	176.9036727	180.5133602	180.0034915
2005-06-01 08:00:00	1.295309076	1.311444076	254.9215117	254.896402	168.47088530000002	169.81033390000002	171.0927821	171.9411915
2005-06-01 08:10:00	1.304994234	1.302388335	249.49818050000002	249.0839305	166.36314219999997	165.66951	167.2964938	167.3199856
2005-06-01 08:20:00	1.3107724920000001	1.300086523	249.84386940000002	250.26918590000002	168.17819790000001	167.4675672	167.00716090000003	165.98716330000002
2005-06-01 08:30:00	1.2748325870000001	1.2584591170000001	241.72431469999998	242.08667180000003	159.3405989	157.8767958	156.3345381	155.8354427
2005-06-01 08:40:00	1.282838016	1.311021924	232.11838340000003	231.95347519999999	151.9373945	154.6789706	151.493211	152.402574
2005-06-01 08:50:00	1.298202114	1.289958969	219.40033730000002	219.5211492	145.7926296	145.35490080000002	145.3435006	145.3112361
2005-06-01 09:00:00	1.2819501290000002	1.265942139	202.94141299999998	202.14786840000002	134.40362030000003	132.3806416	136.5617726	133.0700861
2005-06-01 09:10:00	1.265564223	1.269490803	210.0271543	209.6905697	136.0881	136.15509640000002	139.4911553	140.93062519999998
2005-06-01 09:20:00	1.323768107	1.329488687	217.26020469999997	217.57509469999997	146.067633	147.0361006	143.3703596	144.1442014
2005-06-01 09:30:00	1.315618021	1.293561389	266.3015719	260.9582472	181.28110980000002	176.05669369999998	176.565852	172.11147590000002
2005-06-01 09:40:00	1.301176654	1.299724417	280.577198	280.206093	187.7988273	187.6431012	182.3102829	180.2560343
2005-06-01 09:50:00	1.276586466	1.294769346	274.42116830000003	274.21414469999996	180.2813022	182.4942311	180.74994809999998	178.9488462
2005-06-01 10:00:00	1.293559283	1.281268555	240.5764298	239.8947028	160.57698269999997	158.9445137	156.4768799	156.7468986
2005-06-01 10:10:00	1.259270415	1.255811119	264.4157143	266.9117749	171.3052553	172.0817993	170.52745369999997	171.3163136
2005-06-01 10:20:00	1.2734353040000002	1.301126529	261.72384480000005	260.9723403	171.5823561	173.87789880000003	171.33551430000003	172.52667390000002
2005-06-01 10:30:00	1.3007210679999999	1.291966485	260.9016424	257.4324992	174.5383013	170.4827001	169.8766861	167.8789889
2005-06-01 10:40:00	1.284996466	1.295407136	278.0225067	275.8920268	182.6977925	182.28826	181.5000887	179.8692025
2005-06-01 10:50:00	1.2811319159999999	1.272930299	284.1849587	283.79169939999997	186.6257274	184.86638369999997	183.47275430000002	183.55789209999998
2005-06-01 11:00:00	1.272355519	1.257897735	271.64968450000003	274.0544627	176.6061316	176.87311	176.5631395	177.073296
2005-06-01 11:10:00	1.279237343	1.276056528	265.8691721	265.58624249999997	173.84494080000002	174.6004092	171.8498966	170.2057817
2005-06-01 11:20:00	1.286254572	1.284134887	263.0525809	262.8946343	172.53384409999998	172.6714825	172.9408618	172.3040903
2005-06-01 11:30:00	1.282975248	1.294649291	257.1396563	255.3899238	168.3069802	168.58764580000002	172.0488706	171.1928792
2005-06-01 11:40:00	1.316161224	1.306106571	252.6588582	251.8910181	170.4165734	169.1123928	171.89378689999998	173.2462508
2005-06-01 11:50:00	1.322029916	1.349331861	257.46258109999997	259.0494158	174.0144445	177.5363948	175.8101101	178.4988574
2005-06-01 12:00:00	1.347037391	1.3507636809999999	256.5881874	257.089874	176.0452875	177.01550269999998	177.3056833	175.4416901
2005-06-01 12:10:00	1.299995027	1.298944972	272.220504	272.45896739999995	181.360377	181.4086916	183.9287947	183.4346487
2005-06-01 12:20:00	1.348553116	1.3527099919999999	253.41761980000004	250.7630139	173.9861861	173.1616272	180.6636975	180.42078569999998
2005-06-01 12:30:00	1.305776608	1.293332159	249.82816699999998	248.22706180000003	167.5939496	166.10222140000002	173.7932472	173.1888034
2005-06-01 12:40:00	1.308759668	1.323228848	252.94193169999997	249.80587519999997	171.2431028	171.0457262	174.77052780000002	172.7974461
2005-06-01 12:50:00	1.328514613	1.307425842	258.7800583	256.85369590000005	176.0295321	172.0886658	179.6923961	177.2966944
2005-06-01 13:00:00	1.317163963	1.317890817	268.0566363	269.94275120000003	183.67860290000002	184.841681	183.90732069999999	185.7406123
2005-06-01 13:10:00	1.3458839040000001	1.293818362	282.6447352	281.6238462	197.3422049	189.00129819999998	197.609485	188.5902178
2005-06-01 13:20:00	1.3352875359999998	1.32754696	267.67281940000004	267.3622112	185.2238892	184.0711229	187.2268184	186.69410200000002
2005-06-01 13:30:00	1.332391948	1.336326288	260.4521276	259.7667779	179.9099088	179.80390580000002	183.6409957	182.0924316
2005-06-01 13:40:00	1.503669414	1.364103319	326.1541815	257.966631	254.68296260000002	181.0799246	249.47958709999997	177.2414737
2005-06-01 13:50:00	1.333764994	1.3392339979999999	260.5041582	260.27048659999997	179.48166819999997	179.261473	179.8542654	180.83714519999998
2005-06-01 14:00:00	1.324251108	1.316871373	260.0826505	259.1227767	177.3817216	174.872109	182.5403789	181.3821249
2005-06-01 14:10:00	1.341884997	1.3454498819999998	247.1128	246.6651846	171.056725	171.1143185	173.3744418	173.90806640000002
2005-06-01 14:20:00	1.312354075	1.31582521	243.14164049999997	242.8229587	164.227742	164.2110172	164.55890549999998	163.5871856
2005-06-01 14:30:00	1.325173087	1.316301909	236.81524100000001	233.7492872	161.962595	160.02752890000002	158.1096099	155.5622946
2005-06-01 14:40:00	1.302938963	1.3027189270000001	225.40353199999998	227.1288231	152.27703	153.80820780000002	155.5475409	156.1616571
2005-06-01 14:50:00	1.36414061	1.361339129	220.3625042	218.99537379999998	153.36040309999998	151.1890415	156.3625477	154.4875378
2005-06-01 15:00:00	1.342400246	1.361318529	210.9712133	208.50517380000002	144.7691305	144.25454059999998	151.018428	150.9022605
2005-06-01 15:10:00	1.3857024669999998	1.3979438990000002	206.7278574	204.5728291	145.97102280000001	144.3795571	153.44727759999998	153.7558915
2005-06-01 15:20:00	1.3970853580000002	1.3911657	216.518702	216.7217702	154.7505515	154.6393527	157.87185549999998	158.3155299
2005-06-01 15:30:00	1.3844707090000001	1.373813327	231.36617180000005	232.62221609999997	164.1304378	164.180355	167.6333925	167.8195854
2005-06-01 15:40:00	1.418445512	1.436732216	240.23792749999998	237.79721260000002	174.1405878	174.3422435	178.3834184	178.39643940000002
2005-06-01 15:50:00	1.3822342380000001	1.3769685230000002	241.1218261	240.6877943	169.5338749	168.7908129	175.06513869999998	173.37042119999998
2005-06-01 16:00:00	1.352971626	1.338096626	239.7565675	240.69500499999998	165.737338	164.2632885	173.2864599	173.36175319999998
2005-06-01 16:10:00	1.338378219	1.34358818	228.7162566	226.5447375	156.27697340000003	155.0843633	159.9144399	158.903903
2005-06-01 16:20:00	1.311897415	1.326233602	226.5029608	225.77315380000002	151.46701430000002	152.32622869999997	157.84042230000003	157.72327099999998
2005-06-01 16:30:00	1.3144175329999999	1.30843904	236.5246242	235.17713790000002	159.40910469999997	158.0772009	160.89220519999998	159.84684040000002
2005-06-01 16:40:00	1.359395207	1.354301245	226.74319269999998	226.81355499999998	158.0956081	157.10619640000002	160.2160509	159.0595975
2005-06-01 16:50:00	1.3554394509999999	1.358196037	224.56779	222.24524359999998	154.82285149999998	153.79296369999997	158.15417319999997	158.0234763
2005-06-01 17:00:00	1.359934245	1.369216952	213.6846308	212.493366	149.3895586	148.8464865	151.5513033	152.34239350000001
2005-06-01 17:10:00	1.4293181640000001	1.365772535	197.2131673	199.8989025	143.5647355	139.67714080000002	150.8024569	144.6513879
2005-06-01 17:20:00	1.322776791	1.30479878	201.44128490000003	202.5213779	136.2946691	135.6263438	141.6745733	142.66465
2005-06-01 17:30:00	1.360452901	1.3530713859999999	191.862034	193.6625874	132.65887949999998	133.4247627	137.3288142	138.3009047
2005-06-01 17:40:00	1.35142817	1.34398697	175.0087938	175.0791294	120.6981513	119.9908595	130.677419	132.3250404
2005-06-01 17:50:00	1.35440491	1.356510263	167.68097869999997	167.25390280000002	116.13792	115.75468390000002	128.8426689	128.52657620000002
2005-06-01 18:00:00	1.3699059919999999	1.3485141090000001	186.4467105	186.22635580000002	128.8273269	126.80205	138.5886198	136.08514680000002
2005-06-01 18:10:00	1.2999022820000001	1.297878296	216.9782594	221.08387919999998	145.75060269999997	148.8920585	156.96163090000002	159.2496165
2005-06-01 18:20:00	1.290674227	1.298644868	219.85428280000002	219.2237247	146.92286000000001	146.7988956	154.8196948	156.83471819999997
2005-06-01 18:30:00	1.51684146	1.350184915	261.5340284	247.26513169999998	200.52458719999998	168.66143390000002	240.9893162	180.04004630000003
2005-06-01 18:40:00	1.320651011	1.334073912	251.5548374	249.11397540000002	170.7047284	170.626198	176.071211	174.73958190000002
2005-06-01 18:50:00	1.3357066999999998	1.333966496	247.96493819999998	246.6700639	169.51378530000002	169.29915469999997	170.72292209999998	169.6475575
2005-06-01 19:00:00	1.324464823	1.324267714	233.75770730000002	233.49408419999997	159.0646809	159.0721909	161.2699615	161.66222130000003
2005-06-01 19:10:00	1.335061615	1.340092717	225.68649900000003	224.77569640000002	155.6052769	155.3639169	155.6077113	155.43532919999998
2005-06-01 19:20:00	1.308526536	1.31077742	201.3983234	195.2906812	136.23863930000002	132.9538565	140.9513215	138.1453565
2005-06-01 19:30:00	1.340268132	1.342645131	151.5560144	133.46077739999998	104.31928459999999	91.95291739	108.3826631	96.52158068
2005-06-01 19:40:00	1.324447568	1.334693126	199.7463428	187.80810780000002	137.213177	129.6590142	137.1892224	131.7677385
2005-06-01 19:50:00	1.329058997	1.33634632	215.73825359999998	215.0908704	147.88282560000002	148.717063	152.9840242	153.2565861
2005-06-01 20:00:00	1.292918724	1.297649022	222.87532769999999	222.1333901	150.0483401	150.38108880000001	151.625948	150.228839
2005-06-01 20:10:00	1.307311578	1.299639761	205.3639344	202.5975353	138.36442340000002	135.9161881	142.9803238	140.0825562
2005-06-01 20:20:00	1.353495493	1.338897604	160.85348169999997	164.1430284	111.4929019	112.7053022	121.83538909999999	122.86811829999999
2005-06-01 20:30:00	1.295043326	1.301847282	125.9228226	125.8751348	84.91235897	84.94174038	103.5890181	103.7376059
2005-06-01 20:40:00	1.396730924	1.41483448	99.94770501	101.41227059999999	71.80800106	73.65745737	90.43643898	91.45565327
2005-06-01 20:50:00	1.4532861000000001	1.434194109	77.40757019	80.55109215	58.37761391	59.97964441	84.17265118	86.33515944
2005-06-01 21:00:00	1.4453832919999998	1.437765622	71.55344089	71.16879127	54.07044793	53.50085268	82.72737847	82.32926883
2005-06-01 21:10:00	1.5188270640000001	1.5112308190000001	62.56295558	62.84116273	49.67452682	49.53390972	81.91532581	81.34089359
2005-06-01 21:20:00	1.552034564	1.5332148769999998	55.98679993	57.67949058	45.36834596	46.07286132	74.12174764	76.42036726
2005-06-01 21:30:00	1.758478684	1.75820115	47.07092109	47.40211099	42.17289239	42.43297056	77.41894408	76.95345915
2005-06-01 21:40:00	1.782240129	1.793360563	43.475057299999996	43.50148323	39.49139519	39.71608554	75.43534749	74.25993756
2005-06-01 21:50:00	1.7031593999999997	1.664514476	42.71878925	42.347638200000006	37.58289493	36.40801145	74.33823421	73.34382204
2005-06-01 22:00:00	1.665584855	1.651454161	41.08917467	40.49163832	34.6738031	34.039281	74.56781257	73.2635138
2005-06-01 22:10:00	1.677400835	1.707625714	41.75072906	40.09482938	35.42186859	34.54189438	79.98800267	79.69473449
2005-06-01 22:20:00	1.66322511	1.67401036	43.1949429	43.19315987	35.86647653	36.20229915	84.91421975	84.54316551
2005-06-01 22:30:00	2.02965779	1.541010252	214.33222169999996	52.12069011	226.89669269999996	41.13859934	415.1542265	93.65961749
2005-06-01 22:40:00	2.0883419169999997	1.7621421640000001	154.5805844	85.1962128	165.7524448	77.53006261	292.5477849	157.175615
2005-06-01 22:50:00	1.6067626990000001	1.599837085	56.30735097	56.54276104	46.02648278	45.93250698	84.51744348	83.19421111
2005-06-01 23:00:00	1.486591578	1.4702357380000002	51.95491246	52.05447031	39.31620818	38.93514713	78.27738539	78.23029864
2005-06-01 23:10:00	2.1241913230000002	2.033911578	57.63039976	54.83926826	65.63273143	58.93890625	98.35972779999999	92.53374303
2005-06-01 23:20:00	1.825384741	1.8403274440000001	52.11746097	52.5610669	49.21206335	50.28427984	84.7654265	85.08137497
2005-06-01 23:30:00	1.7249641009999999	1.650405247	60.67496847	53.49204925	53.332369400000005	45.64643861	94.21818565	83.15445340000001
2005-06-01 23:40:00	1.707634055	1.677326707	77.02366878	66.20632041	67.99608463	58.15878225	115.4925719	98.83327368
2005-06-01 23:50:00	2.127065598	2.053693523	158.066697	133.9411694	175.51834330000003	142.17562949999999	320.40709639999994	236.4932212
2005-07-01 00:00:00	1.57653422	1.551658715	46.87702381	46.56757569	38.27475382	37.48532744	87.84196994	87.06865661
2005-07-01 00:10:00	1.5097497340000001	1.5199915780000002	47.92754878	46.46333264	37.40219451	36.58948893	85.54245687	83.46043476
2005-07-01 00:20:00	1.8980160959999999	1.8445756009999998	140.6646804	100.15021850000001	142.476627	97.75887358	236.58970519999997	164.86514430000003
2005-07-01 00:30:00	1.61094799	1.614114911	53.07617917	51.68361289	44.49821044	43.56974892	92.09853561	90.74402283
2005-07-01 00:40:00	1.502318429	1.4931694219999998	48.51890019	47.98416566	37.82967893	37.1694925	77.3486682	76.51287590000001
2005-07-01 00:50:00	1.447335201	1.4464834030000002	49.34334311	46.81522524	36.98215951	34.92097976	76.69809136	74.24404352
2005-07-01 01:00:00	1.722468005	1.6440958959999998	76.60391231	48.10109969	69.15117769	40.29174335	116.6576725	79.56888725
2005-07-01 01:10:00	1.4494945819999998	1.453310734	43.96211396	43.75929421	32.7170734	32.65859378	72.17662320000001	73.10783529
2005-07-01 01:20:00	1.474523431	1.4967326719999998	47.09936617	46.57705862	36.15419365	36.30852028	77.56537468	76.74589024
2005-07-01 01:30:00	1.424607863	1.400112059	44.29670511	44.2413537	32.66206505	32.12773361	74.32104943	73.19186052
2005-07-01 01:40:00	1.424921435	1.417907091	45.9286751	44.84844681	33.72082052	32.78188432	75.70729542	75.90845332
2005-07-01 01:50:00	1.427105435	1.4365420709999999	44.43998647	42.80359623	32.77979027	31.657389600000002	75.22807678	74.18376619
2005-07-01 02:00:00	1.3909606780000001	1.374725398	51.26659963	49.71289914	36.75356661	35.16350463	70.08200002	68.77259211
2005-07-01 02:10:00	1.489910186	1.430223355	79.29144846	57.01692968	62.24731815	41.86014522	96.27988605	72.96174733
2005-07-01 02:20:00	1.528604268	1.514366441	45.78645156	45.70615727	35.86100867	35.65092809	67.59037298	66.49506974
2005-07-01 02:30:00	1.4553048830000002	1.447938219	42.03166513	41.68391718	31.91800801	31.53076193	64.51376193	64.18409461
2005-07-01 02:40:00	1.491511925	1.493187351	41.22476478	41.29653633	32.0547221	32.14621722	63.91860392	63.6890308
2005-07-01 02:50:00	1.48214861	1.475203475	46.13568398	45.85784922	35.14103982	34.66542865	66.55828977	67.06122064
2005-07-01 03:00:00	1.5200201690000001	1.544270883	46.82226584	46.33388791	36.70967986	36.87653833	68.43175256	68.04771434
2005-07-01 03:10:00	1.47588792	1.469499829	44.75792071	45.12012128	34.06331529	34.17390608	63.04430667	64.33582425
2005-07-01 03:20:00	1.572084588	1.563144034	43.06999841	42.52004272	34.89869862	34.27060887	64.04575412	63.65403281
2005-07-01 03:30:00	1.642251704	1.622359677	42.87929949	42.26074997	36.20187191	35.28922579	67.28328174	65.981016
2005-07-01 03:40:00	1.5239745269999998	1.545216915	51.226419299999996	50.17636893	40.36358981	40.0435261	67.50599689	67.6084051
2005-07-01 03:50:00	1.582277283	1.5708443319999998	50.75690686	50.51312221	41.57995738	41.23384772	67.18991158	65.9430378
2005-07-01 04:00:00	1.335711082	1.3706935919999998	111.49879579999998	96.35825789	76.82600129999999	67.6571437	89.61749883	83.41955269
2005-07-01 04:10:00	1.31510238	1.333257786	197.59773090000002	184.8884408	133.7748577	127.397074	137.065606	130.0623549
2005-07-01 04:20:00	1.369978269	1.376370455	205.301695	201.7980585	143.6964812	141.69635359999998	143.1982885	140.2777525
2005-07-01 04:30:00	1.313866242	1.323701161	206.42338700000002	207.5906813	140.25501450000002	142.1177156	138.040493	138.70793319999999
2005-07-01 04:40:00	1.4243540069999998	1.4243692209999999	137.8122936	135.0230497	100.532931	98.64882907	110.0695281	109.45510209999999
2005-07-01 04:50:00	1.440024407	1.4590433919999999	128.9829001	126.76232240000002	95.53164639	95.21199443	108.4351196	109.7461078
2005-07-01 05:00:00	1.372618776	1.3595126659999999	137.9010366	131.094675	97.45115799	91.77747857	109.0493058	102.3479965
2005-07-01 05:10:00	1.367505107	1.373019939	224.60388030000004	215.71075	157.6917344	152.1723943	162.665285	157.350915
2005-07-01 05:20:00	1.291763432	1.272869708	240.7174945	239.68315159999997	160.2653782	157.4606385	167.6719661	167.34672609999998
2005-07-01 05:30:00	1.369363962	1.370399538	179.8210948	184.51162309999998	126.4658616	129.9781873	135.13449530000003	137.50514030000002
2005-07-01 05:40:00	1.379988284	1.373942543	143.2079312	145.4796709	101.55339529999999	102.77111070000001	115.07726709999999	113.50413770000002
2005-07-01 05:50:00	1.3572034130000001	1.3498883590000001	165.3392302	164.8663239	114.7239442	113.30959740000002	122.94156240000001	120.0908841
2005-07-01 06:00:00	1.3721293469999998	1.326577189	170.33898369999997	161.542138	119.90567890000001	109.69269109999999	126.6451466	114.1986469
2005-07-01 06:10:00	1.5647649019999998	1.5444492719999998	518.7768477	507.8487165	420.5810478	405.69987660000004	430.4099424	412.23674439999996
2005-07-01 06:20:00	1.399261017	1.399310461	2279.966324	2472.9369920000004	1670.1055199999998	1816.119584	1622.127872	1746.702573
2005-07-01 06:30:00	1.461353366	1.4526795819999998	1392.534827	1261.068947	1058.679461	958.1330713	1059.561515	937.5342319
2005-07-01 06:40:00	1.534042023	1.5126889730000002	960.7071938999999	1003.601617	766.4606091	791.9538547999999	762.4146988	787.4663087
2005-07-01 06:50:00	1.483817821	1.48900011	670.6849322	695.178004	522.9448962	544.143553	529.3085765	537.0737671
2005-07-01 07:00:00	1.4229488280000002	1.417158745	2122.665356	2155.736599	1591.639933	1604.692315	1525.626266	1560.335533
2005-07-01 07:10:00	1.4087001590000001	1.422535122	2624.421425	2624.767281	1934.182002	1957.766263	1858.8404070000001	1856.794564
2005-07-01 07:20:00	1.408898868	1.391658738	2504.079913	2465.324704	1844.032972	1793.811375	1758.3003399999998	1723.764703
2005-07-01 07:30:00	1.436086674	1.4598151719999999	1639.265114	1310.301284	1233.968478	1006.482716	1174.572826	959.2286847999999
2005-07-01 07:40:00	1.402901942	1.410665641	2033.365339	2061.318961	1492.357596	1517.973611	1450.9468789999999	1457.522436
2005-07-01 07:50:00	1.528869763	1.545690636	1143.749685	1161.847346	912.2011177999999	931.6716969	907.8563137	910.5947645
2005-07-01 08:00:00	1.4887637809999998	1.4851960430000002	1140.8998490000001	1118.1210859999999	877.4619617000001	860.8224967	888.4389064999999	866.8255231
2005-07-01 08:10:00	1.462688319	1.455073501	889.4988544	785.0074722	679.5660012999999	601.1608332999999	664.0303083	571.1629264
2005-07-01 08:20:00	1.294483582	1.299941575	192.5675811	196.68011719999998	128.4566113	131.73684509999998	121.2231594	123.35220279999999
2005-07-01 08:30:00	1.317335302	1.3369378170000001	234.33599109999997	232.7713494	158.82323630000002	159.7972426	148.48707919999998	147.1559126
2005-07-01 08:40:00	1.2653194079999999	1.259364642	252.76744930000004	252.5709615	164.81209040000002	163.9532126	157.3652949	158.69121669999998
2005-07-01 08:50:00	1.275224742	1.2636170279999999	245.2911977	246.66077769999998	162.03004040000002	161.6532365	151.2147221	151.99319119999998
2005-07-01 09:00:00	1.285975458	1.289722786	236.7504213	235.3463147	156.59069519999997	156.8278444	146.3660506	145.1768135
2005-07-01 09:10:00	1.298355369	1.297665657	218.51312510000002	214.471572	145.9948987	143.167536	135.8128256	135.0028369
2005-07-01 09:20:00	1.322163085	1.336209701	178.4658456	170.78080830000002	121.7545727	117.67030459999998	113.0694697	109.1961381
2005-07-01 09:30:00	1.358433403	1.356723511	66.69234311	55.28915527	46.13630641	38.2049489	47.29778012	39.81348793
2005-07-01 09:40:00	1.423351232	1.3700368109999999	38.06046878	37.87408141	27.35548512	26.30558919	34.08264114	31.68084857
2005-07-01 09:50:00	1.396466539	1.39918384	34.7948409	34.82189362	24.83645326	24.9300046	31.9583524	31.83746907
2005-07-01 10:00:00	1.5086373780000002	1.457671987	34.54622429	34.56034659	26.48866453	25.54921403	35.14339073	34.26689288
2005-07-01 10:10:00	1.4534502919999999	1.4435627530000001	33.85580855	33.87589317	24.96377977	24.85809545	34.04608471	34.18774108
2005-07-01 10:20:00	1.4310905109999998	1.4293321209999998	36.71918797	36.82906481	27.35501816	27.44378301	34.00483442	33.86783099
2005-07-01 10:30:00	1.440697306	1.432636402	38.81756832	38.53550541	29.47487005	29.03642378	35.28736659	34.40564728
2005-07-01 10:40:00	1.4319833380000002	1.434258949	42.00376371	42.106965	31.26575342	31.41292956	37.10694348	37.16272229
2005-07-01 10:50:00	1.60224992	1.4067816709999998	54.35678419	50.25862704	45.77381539	36.93823148	53.33039542	42.69525763
2005-07-01 11:00:00	1.372801666	1.373010038	74.44529351	71.18675875	52.83820253	50.21520552	54.82351527	53.46696666
2005-07-01 11:10:00	1.381240621	1.4008324090000002	73.40073924	64.50666559	52.80019816	47.07057261	56.77609315	52.05933338
2005-07-01 11:20:00	1.529751352	1.517810545	44.55476559	45.07061277	36.22621888	36.54681188	41.73424642	41.38764935
2005-07-01 11:30:00	1.5224454019999998	1.533311277	41.02859655	40.86019795	33.05054668	33.10159841	39.99138831	40.27101595
2005-07-01 11:40:00	1.4544101109999998	1.460020285	41.06796261	40.92071814	31.55692989	31.52869332	37.77829805	37.43921414
2005-07-01 11:50:00	1.430670771	1.4338093619999999	42.46030896	42.27439509	31.70465208	31.54965984	37.33368034	37.63650592
2005-07-01 12:00:00	1.427379121	1.414533066	43.03105479	42.61561935	31.86820506	31.30266962	36.88980517	36.45643461
2005-07-01 12:10:00	1.4729782619999998	1.4611410619999998	49.87313206	47.95503634	38.28534076	36.36579876	42.39710459	40.52367328
2005-07-01 12:20:00	1.4869267419999999	1.468800008	52.67122005	51.83180873	40.69837974	39.67197212	44.34842775	43.37961056
2005-07-01 12:30:00	1.488865307	1.5129913990000001	52.2428816	50.97500179	41.00192095	40.63855996	43.94394319	43.56799738
2005-07-01 12:40:00	1.450626054	1.427086078	50.64692188	49.46898006	38.19771345	36.65920327	40.94471391	38.82869739
2005-07-01 12:50:00	1.407345059	1.407609753	44.11433529999999	43.20666207	32.40918952	31.64190545	36.05202363	34.91610794
2005-07-01 13:00:00	1.4231820990000001	1.417562325	42.10150494	41.66329765	31.1997489	30.76972925	36.123628000000004	35.46697883
2005-07-01 13:10:00	1.5435914919999998	1.51646607	52.66003738	46.70527156	42.49709626	36.68203233	46.71936568	41.18504827
2005-07-01 13:20:00	1.449654328	1.440464524	45.33821707	43.59794018	34.30812217	32.80369026	36.98557437	35.32044468
2005-07-01 13:30:00	1.468272698	1.4647029980000001	44.61231446	43.78588154	34.22870674	33.47797806	37.38611463	36.70166347
2005-07-01 13:40:00	1.4701269380000002	1.4496970930000002	50.19054757	48.91828045	38.41313306	36.75210792	40.81747656	39.11234075
2005-07-01 13:50:00	1.829607301	1.842238875	120.0840399	124.6761652	115.0417678	121.7900882	150.4486759	154.52078559999998
2005-07-01 14:00:00	2.286907256	2.254617359	634.6574952000001	544.2974690000001	783.2689107000001	661.3744868	1345.273768	1093.919789
2005-07-01 14:10:00	2.237264749	2.257963751	697.5275497	748.8411802999999	842.9995535	918.0711618999999	1587.4350949999998	1698.340534
2005-07-01 14:20:00	1.8912041769999999	1.813689341	119.82751709999998	108.79607150000001	118.2892942	103.1371852	146.69835680000003	120.52429120000001
2005-07-01 14:30:00	1.507031614	1.4509192640000002	65.36288324	61.441763699999996	51.57070291	46.75036779	54.30976336	48.93168786
2005-07-01 14:40:00	2.588731201	1.479004559	65.00432556	49.60990907	87.57464142	38.08355467	119.87025200000001	43.15458484
2005-07-01 14:50:00	1.480562027	1.466623189	48.06107303	48.08567665	36.90826341	36.40787656	41.48340811	40.92916886
2005-07-01 15:00:00	1.4283666430000002	1.418477649	45.54626192	44.96908149	33.50103452	32.82062512	38.40387697	37.83744404
2005-07-01 15:10:00	1.441771151	1.4146633119999998	46.23775349	45.13948674	34.72509952	33.03451451	39.385315399999996	37.76683918
2005-07-01 15:20:00	1.4211345640000002	1.405699869	43.84479998	43.73664699	32.71557345	32.27061494	38.35074178	38.43908907
2005-07-01 15:30:00	1.47158158	1.462637297	41.57318622	41.52925184	32.36283877	31.88988819	37.71635166	36.82391447
2005-07-01 15:40:00	1.469244356	1.491449548	41.63295226	41.68100564	31.80910109	32.3094617	38.85750338	38.61587437
2005-07-01 15:50:00	1.4888543509999999	1.500780957	41.12190476	40.55335235	32.22050366	32.00817966	36.3179809	35.89441616
2005-07-01 16:00:00	1.497115454	1.495788256	40.89092218	39.141659999999995	32.37612601	30.86094649	38.38538294	37.00138201
2005-07-01 16:10:00	1.510294622	1.5102705369999998	38.260088200000006	38.265806	30.44094104	30.34694296	35.78159757	35.71137463
2005-07-01 16:20:00	1.524800751	1.5217991659999999	38.66133866	38.3076793	30.80566879	30.53928466	36.10134084	35.04172734
2005-07-01 16:30:00	1.590265644	1.589580758	39.75295663	39.67797461	33.01928836	33.1158031	39.03013868	38.32029127
2005-07-01 16:40:00	1.553436077	1.56004545	40.15793309	38.86479242	32.71150253	31.62589001	37.83448794	37.66760417
2005-07-01 16:50:00	1.5468304130000001	1.54772982	39.11525437	38.76257322	31.69251065	31.47799822	36.02399188	35.90234412
2005-07-01 17:00:00	1.495418863	1.4945641490000001	41.77430779	41.66545567	32.766024800000004	32.59745756	38.20826826	37.28246899
2005-07-01 17:10:00	1.504133185	1.5198808369999999	43.56946714	43.155267200000004	34.35111368	34.42589088	39.2102571	39.39218295
2005-07-01 17:20:00	1.5159218269999999	1.518864631	45.003777500000005	44.92757091	35.81106135	35.81632746	40.0665447	40.05441495
2005-07-01 17:30:00	1.4471346840000001	1.42882941	56.87835732	53.5846678	42.80975905	39.75228165	48.69918488	45.99649359
2005-07-01 17:40:00	1.4862659480000002	1.4846823390000001	80.87394223	78.99876217	61.75778406	60.18416593	65.48428823	64.35937553
2005-07-01 17:50:00	1.4281981259999998	1.421396715	101.2925583	101.903452	74.33229608	74.39919643	75.48224366	75.74511809
2005-07-01 18:00:00	1.451957006	1.4874686080000001	71.98129733	68.87143358	54.64894714	53.465086899999996	58.26067576	56.35264777
2005-07-01 18:10:00	1.57128808	1.513119722	51.93937131	52.10909442	42.26161773	41.05740331	52.0091798	47.98448332
2005-07-01 18:20:00	1.551252928	1.561975088	50.07352661	48.45685858	40.35549901	39.432014	50.07914602	49.23742406
2005-07-01 18:30:00	2.196103742	1.705985954	78.11241304	60.00009302	85.45139892	49.01605903	127.98057959999998	63.04327997
2005-07-01 18:40:00	1.663133814	1.6654625490000001	45.3753156	44.97394627	39.5884535	39.16007319	52.3403018	51.42273526
2005-07-01 18:50:00	1.658491278	1.6462587069999999	45.13929144	45.33290082	39.38100165	39.29733106	53.57157660000001	53.343741099999995
2005-07-01 19:00:00	1.665456939	1.668816804	41.62504579	41.60954613	36.30854499	36.32284956	47.48693454	47.70157452
2005-07-01 19:10:00	1.613417111	1.633470514	42.46281786	41.405976	35.63529456	35.21075621	46.62347587	45.711935
2005-07-01 19:20:00	1.571375931	1.545599161	44.80257423	44.68749666	36.71210378	35.86816268	47.165836	46.50666095
2005-07-01 19:30:00	1.588431133	1.5849415390000001	38.64289836	38.42968504	32.43150833	32.07780552	40.60073129	40.27391159
2005-07-01 19:40:00	1.5959085219999998	1.599738659	40.3708326	40.43944263	33.96653006	34.09177381	44.43115836	43.75563101
2005-07-01 19:50:00	1.6037475959999998	1.606987739	38.84198468	38.53703692	32.93771931	32.76882593	42.29995106	41.75882145
2005-07-01 20:00:00	1.68548289	1.7044588090000001	40.38608808	39.59034543	36.05330246	35.86169372	46.57730720000001	46.16054539
2005-07-01 20:10:00	1.646403429	1.652698886	35.73314793	35.944854799999995	31.43401177	31.63561054	39.99177537	40.009575
2005-07-01 20:20:00	1.6361009180000001	1.638879985	36.10587932	36.09493141	31.36542528	31.36340406	39.79011518	40.10592392
2005-07-01 20:30:00	1.657046449	1.6448629280000002	35.96906771	35.37854085	31.62789333	30.92569749	41.57357572	40.69490883
2005-07-01 20:40:00	1.6566045180000002	1.688806725	37.6118042	37.26439078	33.12611329	33.43329769	43.67227241	44.26833097
2005-07-01 20:50:00	1.60128316	1.6030559709999999	37.68841548	37.40400642	31.9740647	31.83954229	43.18244823	42.54542938
2005-07-01 21:00:00	1.536082601	1.5116426180000002	35.9678458	35.23852782	28.33957927	27.31682199	41.30441806	40.1429311
2005-07-01 21:10:00	1.49971762	1.482471845	36.0867354	35.82501529	27.76362629	27.20396816	41.91951303	40.64224133
2005-07-01 21:20:00	1.45077098	1.473642822	36.407036700000006	35.7328415	27.03846718	26.93693569	40.36195937	40.68343665
2005-07-01 21:30:00	1.44356498	1.4470466530000001	38.26889854	37.09593134	28.26685243	27.45767064	41.8843267	41.44731584
2005-07-01 21:40:00	1.427524325	1.434310789	37.2537464	37.22401086	27.00255516	27.03612083	39.80035461	39.50862875
2005-07-01 21:50:00	1.4317956619999999	1.444823992	38.25401045	38.11587285	27.75963095	27.86561871	41.48859056	41.2987255
2005-07-01 22:00:00	1.479861933	1.48054136	39.65212602	39.59857539	29.36439997	29.35032417	42.45162685	41.99845302
2005-07-01 22:10:00	1.5032007369999998	1.527759045	38.69646495	38.64465175	29.68371664	29.99625627	42.26842667	43.06032548
2005-07-01 22:20:00	1.488972503	1.503022536	38.95145787	38.97495276	29.51980123	29.6822545	41.42673049	41.57316586
2005-07-01 22:30:00	2.2252359459999997	1.5648637730000001	44.2400727	38.40608204	51.02520703	30.91734874	68.2547223	43.65874211
2005-07-01 22:40:00	1.42051185	1.4277163590000002	37.30391427	37.07177005	27.15154324	27.03725059	37.25446457	37.75859317
2005-07-01 22:50:00	1.411367856	1.421421082	38.525909399999996	37.82347429	27.99604372	27.74139999	36.55731834	36.4131789
2005-07-01 23:00:00	1.43968941	1.4495690980000002	40.14847089	40.05725321	29.45582865	29.54078358	39.75048148	39.25768582
2005-07-01 23:10:00	1.4529618080000002	1.4522433319999999	41.38720675	39.90489589	30.82532062	29.68508443	39.89531312	38.71485092
2005-07-01 23:20:00	1.429711907	1.4376303590000001	42.42117406	41.76375053	30.7037555	30.50845801	38.6620152	37.84182919
2005-07-01 23:30:00	1.354274908	1.3503808259999999	46.69967727	46.76248557	32.26338291	32.20094257	38.96200718	39.00511906
2005-07-01 23:40:00	1.361938415	1.3510830630000001	47.41916614	48.29271982	32.83597168	33.15449947	39.28526583	39.14809255
2005-07-01 23:50:00	1.419239504	1.421490865	45.70072448	45.01942094	33.18305452	32.62388492	39.26698282	39.01502113
2005-08-01 00:00:00	1.8960040569999999	1.7956608	158.3973206	125.4587373	160.35598059999998	120.9539875	253.12379449999997	153.70870190000002
2005-08-01 00:10:00	1.384231396	1.3902669559999998	59.74325235	58.84249359	42.33565593	41.78598576	47.20823814	46.85638081
2005-08-01 00:20:00	1.364275155	1.356454155	65.90458154	65.01464440000001	45.79775636	44.7795684	51.24368123	50.79907777
2005-08-01 00:30:00	2.08703802	1.967880314	493.0230516	304.98938849999996	544.5678253	317.43170510000004	875.3436255	447.91643619999996
2005-08-01 00:40:00	2.143486721	2.075469553	807.8200062999999	683.1921876	931.0289048000001	768.049239	1568.6648300000002	1235.335859
2005-08-01 00:50:00	2.540237243	2.5074854419999997	1072.6318820000001	1112.870491	1531.5900279999998	1567.3738039999998	2273.009716	2365.753561
2005-08-01 01:00:00	2.654167634	2.647257969	1062.370523	1105.224451	1658.5766039999999	1718.3680140000001	1964.176155	2023.8361079999997
2005-08-01 01:10:00	2.635700478	2.678026174	1100.29508	1056.1761390000001	1708.875005	1662.124175	2018.316876	1957.407993
2005-08-01 01:20:00	2.872801988	2.879446792	390.12482689999996	387.1552517	654.9866275	651.2162208	815.2761932999999	805.1267619
2005-08-01 01:30:00	2.850196197	2.876548662	118.8156541	113.7598188	195.7642096	188.6405522	242.09951780000003	232.8975298
2005-08-01 01:40:00	2.822046727	2.807102532	73.69026225	74.77185567	118.8796868	120.67318429999999	150.7354283	151.00407769999998
2005-08-01 01:50:00	2.851887161	2.887930385	73.22229235	76.01218897	120.11482009999999	126.63097309999999	150.51962269999999	159.37405900000002
2005-08-01 02:00:00	2.8668295130000003	2.850484475	60.72236379999999	63.15073038	99.32110806	103.44715129999999	126.493776	130.53887079999998
2005-08-01 02:10:00	2.897712887	2.873604489	81.16577742	77.09949135	134.8173804	126.6995186	166.36051569999998	154.894454
2005-08-01 02:20:00	2.282528408	2.185959745	357.30980519999997	330.7444722	442.49131669999997	397.4508282	620.845842	529.0018351
2005-08-01 02:30:00	2.037126788	2.038935256	1471.640917	1406.098131	1603.412519	1543.483342	2226.006293	2090.526354
2005-08-01 02:40:00	1.987697091	1.942591294	2283.6147	2192.147164	2439.686879	2292.8588839999998	3154.268011	2900.3035809999997
2005-08-01 02:50:00	1.9876096890000001	1.992605065	2122.867271	2403.408904	2219.743992	2504.3228710000003	2797.8953690000003	3207.970096
2005-08-01 03:00:00	2.675086281	2.702954727	634.6531114000001	615.6143463	962.3704416000002	943.5804087000001	1223.2910060000002	1178.977055
2005-08-01 03:10:00	2.353655666	2.309892392	1431.094503	1569.1805789999999	1861.355196	1994.6262010000003	2326.381282	2496.614669
2005-08-01 03:20:00	1.9592125219999998	2.006445352	2523.4843739999997	2430.923609	2617.569607	2600.5046039999997	3658.621658	3493.0624009999997
2005-08-01 03:30:00	1.951638126	1.959580464	2008.14821	1828.920241	2097.482199	1923.8371760000002	2886.4754510000002	2582.565676
2005-08-01 03:40:00	2.108506273	2.176627663	1525.094092	1421.981599	1733.046757	1671.53269	2254.2494100000004	2154.378102
2005-08-01 03:50:00	1.9567954330000001	2.222868648	1504.2062210000001	1139.526214	1570.9130710000002	1365.532551	2027.99967	1850.319169
2005-08-01 04:00:00	2.114282379	2.142986129	1771.4738760000002	1719.743596	1998.2702140000001	1961.0963760000002	3092.503324	3056.32346
2005-08-01 04:10:00	2.2394093390000003	2.2722651259999997	1143.906542	1054.819178	1374.83312	1285.690573	2342.2369719999997	2241.518711
2005-08-01 04:20:00	2.067778447	2.00830962	610.7835209	595.147608	674.8934206	642.8234166	969.1971579	927.0133302000002
2005-08-01 04:30:00	1.8991219990000001	1.868297827	317.8943952	340.659232	313.3333372	330.5647644	390.9862658	398.29857930000003
2005-08-01 04:40:00	1.489053577	1.552762952	156.16813249999998	98.14225371	121.29347920000001	79.41012054	124.5758476	84.5026077
2005-08-01 04:50:00	1.4407049269999999	1.4662237619999998	164.9869243	140.592177	123.9640129	106.9119977	127.2111273	110.3722791
2005-08-01 05:00:00	1.406666762	1.3905455009999999	142.3954661	134.5250107	104.04006690000001	96.84361495	102.47092559999999	96.02511891
2005-08-01 05:10:00	1.496504834	1.41040623	307.2703526	235.0418483	238.3348255	172.2309894	237.1495508	163.7971187
2005-08-01 05:20:00	1.379149825	1.373317306	285.2533598	289.86276569999995	203.99917130000003	207.1202926	200.45854309999999	203.7649551
2005-08-01 05:30:00	1.408589255	1.410856195	1155.141014	1097.086802	848.2514346	808.6656307	831.4118556	784.4379156
2005-08-01 05:40:00	1.377690022	1.369657941	878.6673890000001	783.9815543	632.7625387999999	562.2437817000001	610.7385349	541.5265231000001
2005-08-01 05:50:00	1.343166232	1.3568296640000002	348.53083430000004	327.445447	244.16412230000003	229.9723515	236.41041919999998	217.97466719999997
2005-08-01 06:00:00	1.3027597340000001	1.296459276	78.52056739	77.68363614	52.96525417	51.99165424	57.77296362	56.75240747
2005-08-01 06:10:00	1.338931732	1.345066567	105.17860470000001	103.5664605	72.53457504	71.35433583	70.55393329	69.63686683
2005-08-01 06:20:00	1.475643179	1.479783685	255.32956910000001	251.42546919999998	196.4547751	194.91509630000002	193.59794530000002	190.1437727
2005-08-01 06:30:00	1.53138966	1.585740324	500.5203154	457.1650268	388.9620086	370.96400819999997	434.70027400000004	424.82645870000005
2005-08-01 06:40:00	1.422896526	1.452255303	774.6246298	717.2133852000001	583.6726212	550.0608786	583.9008819000001	535.878913
2005-08-01 06:50:00	1.297444362	1.27392842	197.0549279	184.0076885	131.2443207	120.3999116	128.5131973	119.32438940000002
2005-08-01 07:00:00	1.432185311	1.4338192790000002	117.7585244	121.1191955	86.25382704	88.63935389	89.7406162	91.9264337
2005-08-01 07:10:00	1.3854594480000002	1.354048825	69.98181021	63.89261674	49.7826433	44.39434251	55.75106178	50.64955798
2005-08-01 07:20:00	1.376494364	1.368166625	74.21591143	70.09047843	53.01722153	49.55161895	58.42266035	55.07026708
2005-08-01 07:30:00	1.304035862	1.317316884	73.08759905	69.10668285	49.38546129	47.32889384	56.70186192	53.3634782
2005-08-01 07:40:00	1.298145625	1.30379481	75.51021938	74.04719961	50.85664237	50.25444808	53.01737122	51.87095566
2005-08-01 07:50:00	1.345621489	1.3221160509999998	71.82631279	72.55779595	50.05315427	49.63372347	52.67957319	50.98282783
2005-08-01 08:00:00	1.298055734	1.300189403	80.46849305	83.83036434	53.85816675	56.27021679999999	54.80082002	56.73170911
2005-08-01 08:10:00	1.316947069	1.3145772820000001	55.54575028	55.93003743	37.375741	37.53276702	42.52497657	42.55949187
2005-08-01 08:20:00	1.361997694	1.347826805	49.39182518	47.89464359	34.69581463	33.3743749	39.44223759	38.35673716
2005-08-01 08:30:00	1.319572462	1.322962852	44.82195808	44.71717172	30.396892100000002	30.23779011	37.34092385	36.72486212
2005-08-01 08:40:00	1.369164169	1.342885849	43.69559743	43.63252954	30.74275598	30.20538968	36.01346862	35.17495721
2005-08-01 08:50:00	1.348110836	1.347074295	42.89928634	42.55261088	29.56874001	29.26037177	37.0474783	36.35290498
2005-08-01 09:00:00	1.395404235	1.36727542	46.66829826	45.14957343	33.13735616	31.37405585	39.40058452	37.65043224
2005-08-01 09:10:00	1.4558295430000001	1.4524282640000001	125.89899579999998	148.6888335	94.73489921	111.6124503	97.87752799	113.97999840000001
2005-08-01 09:20:00	1.852997314	1.780094616	123.7887249	110.58009309999998	121.52343390000001	103.711312	151.3967914	118.115398
2005-08-01 09:30:00	2.218996154	2.238679693	343.0788837	349.6461068	405.5034233	415.3441118	674.8255944	710.9933961
2005-08-01 09:40:00	1.6294379069999998	1.596361306	425.6873866	389.22510930000004	363.14273310000004	327.68179489999994	399.5064309	342.13024939999997
2005-08-01 09:50:00	1.5282918319999999	1.5501193659999999	157.5076098	151.3535899	126.0345898	122.930015	124.81236559999999	119.77427420000001
2005-08-01 10:00:00	1.592300675	1.622754356	169.7725094	163.161136	140.67482130000002	136.78478940000002	147.7210666	142.5980866
2005-08-01 10:10:00	1.726418946	1.7113774419999999	231.61211469999998	228.6679123	206.7227655	202.59368469999998	240.411764	235.198332
2005-08-01 10:20:00	1.9536761980000001	1.8817280969999999	166.64427869999997	168.470375	168.9755462	164.96659509999998	203.968106	196.59092809999999
2005-08-01 10:30:00	1.6083466880000001	1.598871982	101.4886626	99.36225674	85.71769409	83.35825977	96.05190438	90.485741
2005-08-01 10:40:00	1.668990309	1.6301699580000002	194.06776409999998	211.4540091	168.5028071	179.5071794	184.46708830000003	192.55025780000003
2005-08-01 10:50:00	1.5140970530000002	1.495262406	94.76424723	93.26720165	73.40280958	71.11396882	78.37972266	75.88731489
2005-08-01 11:00:00	1.6164225230000002	1.623258661	141.18821	148.3325606	117.23111100000001	124.6544804	127.9894345	134.32811030000002
2005-08-01 11:10:00	1.3321235359999999	1.295181028	108.4197775	106.2384864	73.82529584	70.33633424	72.84137156	69.84853706
2005-08-01 11:20:00	1.32071625	1.31769685	128.012225	129.0021687	87.61880541	88.16267025	85.46088315	86.14617647
2005-08-01 11:30:00	1.295373798	1.2957541240000001	185.1222003	184.008372	123.024441	122.2723375	116.1925328	113.4414591
2005-08-01 11:40:00	1.34186623	1.3013818990000001	368.2975909	323.15381030000003	258.058108	219.42604169999998	241.84226600000002	207.20166940000001
2005-08-01 11:50:00	1.312046055	1.314601599	348.4039353	346.39066139999994	236.0505438	234.8914835	231.3525813	231.5824398
2005-08-01 12:00:00	1.411122494	1.410709114	483.84470610000005	433.6805766	356.3453718	321.4155639	340.5549749	303.5315597
2005-08-01 12:10:00	1.4150671869999998	1.397041957	443.7218134	346.14270930000004	324.1172053	249.0323893	310.7852641	236.8218395
2005-08-01 12:20:00	1.396710006	1.3838038769999998	492.7334145	427.0190719	355.9603742	308.7096724	347.5781697	303.1328905
2005-08-01 12:30:00	1.44383978	1.4171200080000002	489.0908428	455.08290159999996	368.0983252	339.0319708	358.4785825	328.9666964
2005-08-01 12:40:00	1.38088219	1.396710717	462.1928158	458.6122932	331.95462660000004	332.1506994	312.96470089999997	315.2492095
2005-08-01 12:50:00	1.334805271	1.3290611559999999	312.48337460000005	308.9133891	214.51465330000002	210.7935133	200.0866562	197.7216085
2005-08-01 13:00:00	1.329987777	1.325773869	261.72576119999997	244.14052880000003	179.753039	167.450469	171.1190206	158.28469099999998
2005-08-01 13:10:00	1.266984103	1.258687664	172.1366711	172.6763024	111.97581640000001	111.2921899	106.2385726	103.6243359
2005-08-01 13:20:00	1.28632416	1.274892408	141.11371519999997	138.735118	92.28383242	90.2393151	91.50142665	90.22919663
2005-08-01 13:30:00	1.282471146	1.283898056	83.29121437	81.82290855	54.55388227	53.67415826	56.57018206	55.76316101
2005-08-01 13:40:00	1.321459993	1.316146255	61.04279524	61.68010518	40.94189056	41.22153112	45.7767234	46.0994654
2005-08-01 13:50:00	1.344738947	1.275829708	146.5063365	79.88441994	100.662002	52.72651649	100.3370595	54.38936318
2005-08-01 14:00:00	1.285758569	1.285227788	83.49512007	82.79033995	55.34479107	55.02905851	56.89472703	56.43969421
2005-08-01 14:10:00	1.3528443069999998	1.313964823	127.0245043	97.58860849999999	90.35296595	65.42113545	85.88496451	65.98717193
2005-08-01 14:20:00	1.350456031	1.273330685	114.1077034	97.24027888	78.69901651	63.45496807	75.20508239	62.18431876
2005-08-01 14:30:00	1.312419605	1.250130123	75.19126922	73.91296358	49.96560628	46.93361226	50.82520488	49.51662931
2005-08-01 14:40:00	1.228515882	1.205466098	77.67352536	77.78771638	48.55336738	47.83612963	52.19756883	52.07255058
2005-08-01 14:50:00	1.234270781	1.233515519	97.3428152	94.90489297	61.37312648	60.01027541	65.46903583	64.38796839
2005-08-01 15:00:00	1.2522571409999999	1.238233098	127.9732265	121.18809409999999	82.38327369	77.12545962	83.86925626	79.75944744
2005-08-01 15:10:00	1.2726214040000001	1.274451189	185.7376355	186.53244899999999	121.3233388	122.0778625	115.4169746	115.43680459999999
2005-08-01 15:20:00	1.328563117	1.323863207	154.58255309999998	154.18824640000003	105.7888763	105.2322407	106.0955479	105.9190017
2005-08-01 15:30:00	1.384907036	1.3986398000000002	161.9154023	166.5198188	115.5165523	120.1689038	115.5607432	121.52874299999999
2005-08-01 15:40:00	1.288914617	1.30642812	163.0952615	162.748799	107.7132862	108.79164879999999	106.13970619999999	107.19530549999999
2005-08-01 15:50:00	1.2845650640000001	1.285619043	170.1936665	169.3518133	112.81043429999998	111.91832179999999	106.70254720000001	105.4150334
2005-08-01 16:00:00	1.284850858	1.281790278	195.7398834	194.11806299999998	128.4973324	127.3361503	121.61342340000002	119.64169869999999
2005-08-01 16:10:00	1.292352287	1.289383527	196.79888190000003	197.2605036	129.96531140000002	130.103115	123.37161029999999	123.4897831
2005-08-01 16:20:00	1.250257997	1.256364222	169.0068565	167.4625084	108.65056270000001	108.13642639999999	104.5639691	104.1560982
2005-08-01 16:30:00	1.265796643	1.250742131	145.17048069999998	145.9859069	94.46476602	94.42677433	91.96582403	91.67489092
2005-08-01 16:40:00	1.317725359	1.2935867490000001	122.0668108	124.1338064	82.21056006	82.16729163	81.49736098	80.68060061
2005-08-01 16:50:00	1.44743262	1.480407192	153.5753169	155.5751001	116.15166780000001	120.84358	116.70211850000001	119.7380577
2005-08-01 17:00:00	1.5049915459999998	1.522161012	235.16102059999997	268.45047900000003	185.3405295	213.9888902	185.1561917	212.16858309999998
2005-08-01 17:10:00	1.5607278430000002	1.5319773840000002	550.7204423	597.0929096	448.68521439999995	479.59889419999996	456.33833719999996	482.89426619999995
2005-08-01 17:20:00	1.398118969	1.39126632	2847.58918	2781.764768	2074.575026	2031.872398	2030.0796460000001	1986.185438
2005-08-01 17:30:00	1.4237870380000002	1.4185711930000002	2985.2348460000003	2985.875989	2220.227835	2211.6519329999996	2086.660781	2081.468957
2005-08-01 17:40:00	1.445257442	1.440661685	2958.065654	2941.6379079999997	2244.106586	2233.212354	2072.704811	2072.319171
2005-08-01 17:50:00	1.398256475	1.397135245	3033.837516	3035.910119	2218.051427	2218.5929	2111.518126	2075.4143940000004
2005-08-01 18:00:00	1.4076572880000002	1.4213850890000002	2955.474614	2940.186398	2189.517744	2198.008672	2053.569975	2054.970028
2005-08-01 18:10:00	1.395413911	1.397220856	2956.1477670000004	2955.203281	2187.77351	2187.925462	2054.399036	2060.106895
2005-08-01 18:20:00	1.395102494	1.4113929930000002	3015.348911	2997.443424	2193.521251	2208.46017	2096.1502170000003	2094.885093
2005-08-01 18:30:00	1.387054431	1.392293267	3025.015675	3027.019002	2198.814009	2207.022665	2073.424907	2088.213893
2005-08-01 18:40:00	1.4304490330000001	1.4339176930000002	3012.5370399999997	3015.213054	2268.742666	2282.337903	2082.723634	2073.068197
2005-08-01 18:50:00	1.4014269419999998	1.408184961	3022.0427170000003	3014.194252	2213.88072	2204.425143	2063.434462	2066.0442420000004
2005-08-01 19:00:00	1.41310961	1.431335777	2993.568069	2994.632479	2214.673185	2240.845558	2054.435496	2054.9894
2005-08-01 19:10:00	1.424894823	1.413570784	2906.006238	2919.725633	2187.202587	2172.314009	2127.133632	2129.464963
2005-08-01 19:20:00	1.5273621119999998	1.5247378109999998	2777.394014	2802.522281	2246.348332	2265.709304	2192.619734	2167.83903
2005-08-01 19:30:00	1.429456525	1.4377245019999998	2889.344809	2903.942294	2172.506183	2191.265458	2106.2451149999997	2086.407429
2005-08-01 19:40:00	1.385424613	1.386307019	2991.45495	2987.62136	2169.0322530000003	2161.364614	2109.0452149999996	2118.016732
2005-08-01 19:50:00	1.404819733	1.3498121809999999	2947.954936	3037.5515379999997	2177.101456	2159.504921	2151.71189	2038.921207
2005-08-01 20:00:00	1.392885146	1.3963122030000001	3007.509987	3020.947034	2189.603165	2195.289401	2088.363166	2094.742189
2005-08-01 20:10:00	1.395344404	1.392198548	3044.6922219999997	3055.293268	2235.65389	2237.4785260000003	2044.9672859999998	2044.0897260000002
2005-08-01 20:20:00	1.411741986	1.401748339	3001.642514	3016.696459	2215.942028	2211.857533	2068.985057	2068.443402
2005-08-01 20:30:00	1.374305295	1.366844036	3042.929904	3053.387868	2193.25322	2194.34724	2051.257664	2040.6816370000001
2005-08-01 20:40:00	1.388659714	1.393610078	3016.446611	3005.351751	2175.742173	2169.458255	2102.637264	2090.0146019999997
2005-08-01 20:50:00	1.388665651	1.3890008090000001	3040.469426	3024.8783350000003	2192.913269	2177.2137390000003	2047.250643	2055.591417
2005-08-01 21:00:00	1.4761182030000002	1.4472015459999998	2873.075995	2945.300759	2218.844514	2230.007885	2214.7519190000003	2196.473235
2005-08-01 21:10:00	1.3986669319999998	1.3910924930000002	3036.832697	3025.104451	2215.609753	2205.377727	2095.597468	2082.079397
2005-08-01 21:20:00	1.407266081	1.396453105	3001.880868	3013.610739	2220.043901	2210.016232	2097.571219	2081.5787219999997
2005-08-01 21:30:00	1.3884614519999998	1.383111225	3049.633296	3050.0219829999996	2199.050338	2188.049618	2121.867327	2122.277336
2005-08-01 21:40:00	1.3807238480000001	1.378541486	3008.976875	2999.738859	2192.833345	2188.123093	2064.845348	2047.8958739999998
2005-08-01 21:50:00	1.381622766	1.375628861	2958.528634	2966.684582	2129.549713	2130.295893	2097.562164	2099.472888
2005-08-01 22:00:00	1.409545236	1.40429748	2948.2564899999998	3018.6923260000003	2179.3573899999997	2222.904665	2114.985929	2109.321286
2005-08-01 22:10:00	1.382853649	1.374935985	3029.397193	3028.2307079999996	2191.9155760000003	2187.194474	2100.165163	2085.27267
2005-08-01 22:20:00	1.3723226919999998	1.3740358119999998	3062.684366	3075.553535	2203.002864	2215.0206329999996	2143.3218030000003	2134.056271
2005-08-01 22:30:00	1.389049431	1.3878131340000002	3048.5511260000003	3054.440632	2217.023067	2219.737808	2077.206304	2101.826562
2005-08-01 22:40:00	1.3701940730000002	1.372566401	3098.237185	3098.609184	2231.767714	2237.776246	2132.940912	2126.5487239999998
2005-08-01 22:50:00	1.3851041830000002	1.3970375940000002	3066.974772	3053.336334	2224.024401	2230.962739	2096.465053	2071.650961
2005-08-01 23:00:00	1.3983648180000001	1.400688774	2513.169569	2624.966224	1844.594096	1926.4770780000001	1783.7819789999999	1861.059439
2005-08-01 23:10:00	1.408702608	1.407290291	2323.293991	2277.6807510000003	1707.8490989999998	1673.0216369999998	1701.713745	1668.6743060000001
2005-08-01 23:20:00	1.4893365769999998	1.473892055	798.6960812000001	732.4111862000001	627.3879638	568.2078656	619.4767239	561.7812341
2005-08-01 23:30:00	1.427242549	1.415471968	543.1613695	542.3289859	404.2775135	402.22634260000007	404.971264	401.43951789999994
2005-08-01 23:40:00	1.3587955390000002	1.345171532	359.5275452	367.81973789999995	253.8385463	257.13571490000004	258.3101905	262.1251878
2005-08-01 23:50:00	1.4242495640000001	1.394114366	533.9533588	322.0499665	391.3778233	226.94101899999998	378.4223361	232.2963778
2005-09-01 00:00:00	2.799971703	2.727885324	81.6403495	65.74943907	127.14285159999999	99.0679122	164.50122180000002	125.57733200000001
2005-09-01 00:10:00	2.8000213960000004	2.72793758	81.63836907	65.74784457	127.1397696	99.06551216	164.497237	125.5742929
2005-09-01 00:20:00	2.800071088	2.727989835	81.63638864	65.74625008	127.13668759999999	99.06311212	164.4932521	125.5712538
2005-09-01 00:30:00	2.80012078	2.7280420910000003	81.63440821	65.74465558	127.13360559999998	99.06071207	164.48926730000002	125.56821470000001
2005-09-01 00:40:00	2.800170472	2.728094347	81.63242778	65.74306109	127.1305236	99.05831203	164.4852824	125.5651756
2005-09-01 00:50:00	2.8002201639999997	2.728146602	81.63044735	65.74146659	127.1274416	99.05591198	164.4812976	125.5621365
2005-09-01 01:00:00	2.8002698560000003	2.7281988580000003	81.62846692	65.7398721	127.12435959999999	99.05351194	164.4773127	125.55909740000001
2005-09-01 01:10:00	2.800319548	2.728251114	81.62648649	65.73827761	127.12127759999998	99.05111189	164.47332790000002	125.55605829999999
2005-09-01 01:20:00	2.80036924	2.72830337	81.62450606	65.73668311	127.1181956	99.04871185	164.46934309999997	125.55301920000001
2005-09-01 01:30:00	2.800418932	2.728355625	81.62252563	65.73508862	127.1151136	99.0463118	164.4653582	125.5499801
2005-09-01 01:40:00	2.8004686239999996	2.7284078810000003	81.62054520000001	65.73349412	127.1120316	99.04391176	164.4613734	125.54694099999999
2005-09-01 01:50:00	2.8005183160000002	2.728460137	81.61856477	65.73189963	127.1089496	99.04151172	164.4573885	125.54390179999999
2005-09-01 02:00:00	2.800568008	2.728512392	81.61658434	65.73030513	127.10586770000002	99.03911167	164.45340369999997	125.5408627
2005-09-01 02:10:00	2.8006177000000005	2.7285646480000003	81.61460391	65.72871064	127.10278570000001	99.03671163	164.44941880000002	125.53782360000001
2005-09-01 02:20:00	2.800667392	2.728616904	81.61262348	65.72711614	127.0997037	99.03431158	164.445434	125.5347845
2005-09-01 02:30:00	2.800717084	2.72866916	81.61064304	65.72552165	127.0966217	99.03191154	164.4414492	125.53174540000002
2005-09-01 02:40:00	2.800766776	2.728721415	81.60866261	65.72392715	127.09353970000001	99.02951149	164.43746430000002	125.52870630000001
2005-09-01 02:50:00	2.8008164680000003	2.7287736710000003	81.60668218	65.72233266	127.0904577	99.02711145	164.4334795	125.5256672
2005-09-01 03:00:00	2.80086616	2.728825927	81.60470175	65.72073816	127.0873757	99.0247114	164.4294946	125.52262809999999
2005-09-01 03:10:00	2.8009158519999997	2.728878182	81.60272132	65.71914367	127.08429369999999	99.02231136	164.42550980000001	125.519589
2005-09-01 03:20:00	2.800965544	2.728930438	81.60074089	65.71754918	127.08121170000001	99.01991132	164.4215249	125.5165499
2005-09-01 03:30:00	2.801015236	2.728982694	81.59876046	65.71595468	127.0781297	99.01751127	164.4175401	125.5135108
2005-09-01 03:40:00	2.801064928	2.729034949	81.59678003	65.71436019	127.0750477	99.01511123	164.4135553	125.5104717
2005-09-01 03:50:00	2.80111462	2.729087205	81.59479959999999	65.71276569	127.0719657	99.01271118	164.4095704	125.5074325
2005-09-01 04:00:00	2.801164312	2.7291394610000004	81.59281917	65.71117120000001	127.0688837	99.01031114	164.4055856	125.50439340000001
2005-09-01 04:10:00	2.8012140039999998	2.729191717	81.59083874	65.7095767	127.0658017	99.00791109	164.4016007	125.5013543
2005-09-01 04:20:00	2.801263697	2.729243972	81.58885831	65.70798221	127.06271969999999	99.00551105	164.3976159	125.4983152
2005-09-01 04:30:00	2.8013133889999997	2.729296228	81.58687788	65.70638771	127.05963770000001	99.00311101	164.393631	125.4952761
2005-09-01 04:40:00	2.8013630810000003	2.729348484	81.58489745	65.70479322	127.0565558	99.00071096	164.3896462	125.49223700000002
2005-09-01 04:50:00	2.801412773	2.729400739	81.58291702	65.70319872	127.05347379999999	98.99831092	164.3856614	125.48919790000001
2005-09-01 05:00:00	2.801462465	2.729452995	81.58093659	65.70160423	127.0503918	98.99591087	164.3816765	125.4861588
2005-09-01 05:10:00	2.801512157	2.7295052510000004	81.57895616	65.70000974	127.0473098	98.99351083	164.37769169999999	125.48311969999999
2005-09-01 05:20:00	2.8015618489999996	2.7295575060000004	81.57697573	65.69841524	127.04422779999999	98.99111078	164.3737068	125.48008059999998
2005-09-01 05:30:00	2.801611541	2.729609762	81.5749953	65.69682075	127.04114579999998	98.98871074	164.369722	125.4770415
2005-09-01 05:40:00	2.801661233	2.729662018	81.57301487	65.69522625	127.0380638	98.98631069	164.36573710000002	125.47400230000001
2005-09-01 05:50:00	2.801710925	2.7297142739999996	81.57103444	65.69363176	127.0349818	98.98391065	164.3617523	125.4709632
2005-09-01 06:00:00	2.801760617	2.729766529	81.56905401	65.69203726	127.03189979999999	98.98151061	164.3577675	125.46792409999999
2005-09-01 06:10:00	2.801810309	2.729818785	81.56707358	65.69044277	127.02881780000001	98.97911056	164.3537826	125.46488500000001
2005-09-01 06:20:00	2.801860001	2.7298710410000004	81.56509315	65.68884827	127.0257358	98.97671052	164.3497978	125.4618459
2005-09-01 06:30:00	2.8019096930000003	2.7299232960000004	81.56311272	65.68725378	127.0226538	98.97431047	164.3458129	125.45880679999999
2005-09-01 06:40:00	2.801959385	2.729975552	81.56113229	65.68565928	127.0195718	98.97191043	164.3418281	125.45576770000001
2005-09-01 06:50:00	2.8020090769999997	2.730027808	81.55915186	65.68406479	127.0164898	98.96951038	164.33784319999998	125.45272859999999
2005-09-01 07:00:00	2.802058769	2.7300800639999996	81.55717143	65.68247029999999	127.0134078	98.96711034	164.3338584	125.4496895
2005-09-01 07:10:00	2.8021084610000004	2.730132319	81.55519100000001	65.6808758	127.01032590000001	98.96471029	164.32987350000002	125.4466504
2005-09-01 07:20:00	2.802158153	2.730184575	81.55321057	65.67928131	127.0072439	98.96231025	164.32588869999998	125.44361129999999
2005-09-01 07:30:00	2.802207845	2.730236831	81.55123014	65.67768681	127.0041619	98.95991021	164.32190390000002	125.4405722
2005-09-01 07:40:00	2.802257537	2.7302890860000004	81.54924971	65.67609232	127.00107990000001	98.95751016	164.317919	125.437533
2005-09-01 07:50:00	2.8023072289999997	2.730341342	81.54726928	65.67449782	126.9979979	98.95511012	164.3139342	125.4344939
2005-09-01 08:00:00	2.8023569210000003	2.730393598	81.54528884	65.67290333	126.9949159	98.95271007	164.3099493	125.4314548
2005-09-01 08:10:00	2.802406613	2.730445853	81.54330841	65.67130883	126.99183390000002	98.95031003	164.30596450000002	125.42841570000002
2005-09-01 08:20:00	2.8024563060000003	2.7304981089999996	81.54132798	65.66971434	126.98875190000001	98.94790998	164.30197959999998	125.42537659999998
2005-09-01 08:30:00	2.802505998	2.730550365	81.53934755	65.66811984	126.9856699	98.94550994	164.2979948	125.4223375
2005-09-01 08:40:00	2.80255569	2.730602621	81.53736712	65.66652535	126.9825879	98.94310989	164.29401000000001	125.41929840000002
2005-09-01 08:50:00	2.802605382	2.7306548760000005	81.53538669	65.66493086	126.9795059	98.94070985	164.29002509999998	125.4162593
2005-09-01 09:00:00	2.8026550739999996	2.730707132	81.53340626	65.66333636	126.9764239	98.93830981	164.28604030000002	125.4132202
2005-09-01 09:10:00	2.802704766	2.730759388	81.53142583	65.66174187	126.9733419	98.93590976	164.2820554	125.4101811
2005-09-01 09:20:00	2.8027544580000003	2.730811643	81.5294454	65.66014737	126.97025990000002	98.93350972	164.2780706	125.407142
2005-09-01 09:30:00	2.80280415	2.7308638989999996	81.52746497	65.65855288	126.96717790000001	98.93110967	164.27408569999997	125.40410290000001
2005-09-01 09:40:00	2.8028538419999998	2.730916155	81.52548454	65.65695838	126.964096	98.92870963	164.27010090000002	125.40106370000001
2005-09-01 09:50:00	2.802903534	2.730968411	81.52350411	65.65536389	126.96101399999999	98.92630958	164.26611609999998	125.3980246
2005-09-01 10:00:00	2.802953226	2.731020666	81.52152368	65.65376939	126.957932	98.92390954	164.2621312	125.3949855
2005-09-01 10:10:00	2.8030029180000002	2.731072922	81.51954325	65.65217489999999	126.95485	98.92150949	164.25814640000002	125.39194640000001
2005-09-01 10:20:00	2.80305261	2.731125178	81.51756282	65.6505804	126.95176799999999	98.91910945	164.2541615	125.38890729999999
2005-09-01 10:30:00	2.803102302	2.731177433	81.51558239	65.64898591	126.94868600000001	98.91670941	164.2501767	125.3858682
2005-09-01 10:40:00	2.803151994	2.7312296889999996	81.51360196	65.64739142	126.945604	98.91430936	164.24619180000002	125.3828291
2005-09-01 10:50:00	2.8032016860000004	2.731281945	81.51162153	65.64579692	126.942522	98.91190932	164.242207	125.37978999999999
2005-09-01 11:00:00	2.803251378	2.7313342	81.5096411	65.64420243	126.93943999999999	98.90950927	164.2382222	125.3767509
2005-09-01 11:10:00	2.80330107	2.731386456	81.50766067	65.64260793	126.93635800000001	98.90710923	164.23423730000002	125.3737118
2005-09-01 11:20:00	2.803350762	2.731438712	81.50568024	65.64101344	126.933276	98.90470918	164.23025249999998	125.3706727
2005-09-01 11:30:00	2.8034004539999997	2.731490968	81.50369981	65.63941894	126.930194	98.90230914	164.2262676	125.3676335
2005-09-01 11:40:00	2.8034501460000003	2.731543223	81.50171938	65.63782445	126.92711200000001	98.89990909	164.22228280000002	125.36459440000002
2005-09-01 11:50:00	2.803499838	2.7315954789999997	81.49973895	65.63622995	126.92403	98.89750905	164.2182979	125.3615553
2005-09-01 12:00:00	2.80354953	2.731647735	81.49775852	65.63463546	126.920948	98.89510901	164.2143131	125.3585162
2005-09-01 12:10:00	2.803599222	2.73169999	81.49577809	65.63304096	126.91786599999999	98.89270896	164.21032830000001	125.3554771
2005-09-01 12:20:00	2.8036489139999996	2.731752246	81.49379766	65.63144647	126.9147841	98.89030892	164.2063434	125.35243799999999
2005-09-01 12:30:00	2.803698607	2.7318045019999997	81.49181723	65.62985198	126.9117021	98.88790887	164.2023586	125.34939890000001
2005-09-01 12:40:00	2.8037482989999996	2.731856757	81.4898368	65.62825748	126.9086201	98.88550883	164.1983737	125.3463598
2005-09-01 12:50:00	2.803797991	2.731909013	81.48785637	65.62666299	126.9055381	98.88310878	164.1943889	125.34332069999999
2005-09-01 13:00:00	2.8038476830000003	2.7319612689999997	81.48587594	65.62506849	126.9024561	98.88070874	164.190404	125.34028159999998
2005-09-01 13:10:00	2.803897375	2.732013525	81.48389551	65.623474	126.89937409999999	98.8783087	164.1864192	125.3372425
2005-09-01 13:20:00	2.8039470669999997	2.73206578	81.48191508	65.6218795	126.89629209999998	98.87590865	164.1824344	125.33420339999999
2005-09-01 13:30:00	2.803996759	2.732118036	81.47993464	65.62028501	126.8932101	98.87350861	164.1784495	125.3311642
2005-09-01 13:40:00	2.804046451	2.7321702919999997	81.47795421	65.61869051	126.8901281	98.87110856	164.1744647	125.3281251
2005-09-01 13:50:00	2.804096143	2.7322225469999997	81.47597378	65.61709602	126.88704609999999	98.86870852	164.1704798	125.32508600000001
2005-09-01 14:00:00	2.804145835	2.732274803	81.47399335	65.61550152	126.88396409999999	98.86630847	164.166495	125.3220469
2005-09-01 14:10:00	2.804195527	2.7323270589999997	81.47201292	65.61390703	126.8808821	98.86390843	164.1625101	125.3190078
2005-09-01 14:20:00	2.804245219	2.732379315	81.47003249	65.61231254	126.87780009999999	98.86150838	164.1585253	125.31596869999998
2005-09-01 14:30:00	2.8042949110000004	2.73243157	81.46805206	65.61071804	126.87471809999998	98.85910834	164.1545404	125.31292959999999
2005-09-01 14:40:00	2.804344603	2.732483826	81.46607163	65.60912355	126.8716361	98.8567083	164.1505556	125.30989050000001
2005-09-01 14:50:00	2.804394295	2.7325360819999998	81.4640912	65.60752905	126.86855420000002	98.85430825	164.1465708	125.3068514
2005-09-01 15:00:00	2.804443987	2.7325883369999997	81.46211077	65.60593456	126.86547220000001	98.85190821	164.14258590000003	125.30381229999999
2005-09-01 15:10:00	2.8044936789999997	2.732640593	81.46013034	65.60434006	126.86239020000001	98.84950816	164.1386011	125.30077320000001
2005-09-01 15:20:00	2.8045433710000003	2.7326928489999998	81.45814991	65.60274557	126.85930819999999	98.84710812	164.13461619999998	125.2977341
2005-09-01 15:30:00	2.804593063	2.7327451039999997	81.45616948	65.60115107	126.85622620000001	98.84470807	164.1306314	125.2946949
2005-09-01 15:40:00	2.804642755	2.73279736	81.45418905	65.59955658	126.8531442	98.84230803	164.12664650000002	125.2916558
2005-09-01 15:50:00	2.804692447	2.732849616	81.45220862	65.59796208	126.8500622	98.83990798	164.12266169999998	125.28861670000002
2005-09-01 16:00:00	2.8047421389999996	2.732901872	81.45022819	65.59636759	126.84698020000002	98.83750794	164.1186769	125.28557759999998
2005-09-01 16:10:00	2.804791831	2.7329541269999997	81.44824776	65.5947731	126.84389820000001	98.8351079	164.114692	125.2825385
2005-09-01 16:20:00	2.8048415230000003	2.733006383	81.44626733	65.5931786	126.8408162	98.83270785	164.11070719999998	125.27949939999999
2005-09-01 16:30:00	2.804891215	2.733058639	81.44428690000001	65.59158411	126.8377342	98.83030781	164.10672230000003	125.27646029999998
2005-09-01 16:40:00	2.8049409080000003	2.7331108939999997	81.44230647	65.58998961	126.83465220000001	98.82790776	164.1027375	125.2734212
2005-09-01 16:50:00	2.8049906000000004	2.73316315	81.44032604	65.58839512	126.8315702	98.82550772	164.09875259999998	125.2703821
2005-09-01 17:00:00	2.8050402919999997	2.7332154060000002	81.43834561	65.58680062	126.8284882	98.82310767	164.0947678	125.267343
2005-09-01 17:10:00	2.805089984	2.733267661	81.43636518	65.58520613	126.82540619999999	98.82070763	164.09078300000002	125.26430390000002
2005-09-01 17:20:00	2.805139676	2.7333199169999998	81.43438475	65.58361163	126.82232420000001	98.81830758	164.08679809999998	125.26126470000001
2005-09-01 17:30:00	2.805189368	2.7333721730000002	81.43240432	65.58201714	126.8192423	98.81590754	164.08281330000003	125.2582256
2005-09-01 17:40:00	2.80523906	2.733424429	81.43042389	65.58042264	126.81616029999999	98.8135075	164.0788284	125.2551865
2005-09-01 17:50:00	2.805288752	2.7334766839999998	81.42844346	65.57882815	126.8130783	98.81110745	164.0748436	125.25214740000001
2005-09-01 18:00:00	2.8053384439999998	2.73352894	81.42646303	65.57723366	126.8099963	98.80870741	164.07085869999997	125.24910829999999
2005-09-01 18:10:00	2.8053881360000004	2.7335811960000003	81.42448259999999	65.57563916	126.80691429999999	98.80630736	164.06687390000002	125.24606920000001
2005-09-01 18:20:00	2.805437828	2.733633451	81.42250217	65.57404467	126.80383229999998	98.80390732	164.06288909999998	125.2430301
2005-09-01 18:30:00	2.80548752	2.733685707	81.42052174	65.57245017	126.8007503	98.80150727	164.0589042	125.23999099999999
2005-09-01 18:40:00	2.805537212	2.7337379630000003	81.41854131	65.57085568	126.7976683	98.79910723	164.05491940000002	125.23695190000001
2005-09-01 18:50:00	2.8055869039999997	2.733790219	81.41656088	65.56926118	126.79458629999999	98.79670718	164.0509345	125.2339128
2005-09-01 19:00:00	2.8056365960000003	2.733842474	81.41458045	65.56766669	126.7915043	98.79430714	164.0469497	125.23087369999999
2005-09-01 19:10:00	2.805686288	2.73389473	81.41260001	65.56607219	126.7884223	98.7919071	164.0429648	125.2278346
2005-09-01 19:20:00	2.80573598	2.7339469860000003	81.41061958	65.5644777	126.78534029999999	98.78950705	164.03898	125.22479540000002
2005-09-01 19:30:00	2.805785672	2.7339992410000002	81.40863915	65.5628832	126.78225829999998	98.78710701	164.03499519999997	125.22175630000001
2005-09-01 19:40:00	2.8058353639999996	2.734051497	81.40665872	65.56128871	126.7791763	98.78470696	164.03101030000002	125.2187172
2005-09-01 19:50:00	2.805885056	2.7341037530000003	81.40467829	65.55969421	126.7760943	98.78230692	164.02702549999998	125.21567809999999
2005-09-01 20:00:00	2.8059347480000003	2.7341560080000002	81.40269786	65.55809972	126.77301240000001	98.77990687	164.0230406	125.212639
2005-09-01 20:10:00	2.80598444	2.734208264	81.40071743	65.55650523	126.7699304	98.77750683	164.01905580000002	125.2095999
2005-09-01 20:20:00	2.8060341319999997	2.73426052	81.398737	65.55491073	126.76684840000001	98.77510678	164.0150709	125.2065608
2005-09-01 20:30:00	2.806083824	2.7343127760000003	81.39675657	65.55331624	126.76376640000001	98.77270674	164.0110861	125.2035217
2005-09-01 20:40:00	2.8061335169999997	2.7343650310000003	81.39477614	65.55172174	126.7606844	98.7703067	164.0071012	125.20048259999999
2005-09-01 20:50:00	2.806183209	2.734417287	81.39279571	65.55012725	126.7576024	98.76790665	164.0031164	125.1974435
2005-09-01 21:00:00	2.8062329010000004	2.7344695430000003	81.39081528	65.54853275	126.75452040000002	98.76550661	163.9991316	125.1944044
2005-09-01 21:10:00	2.806282593	2.7345217980000003	81.38883485	65.54693826	126.75143840000001	98.76310656	163.9951467	125.19136529999999
2005-09-01 21:20:00	2.806332285	2.734574054	81.38685442	65.54534376	126.7483564	98.76070652	163.9911619	125.1883261
2005-09-01 21:30:00	2.806381977	2.73462631	81.38487399	65.54374927	126.7452744	98.75830647	163.987177	125.18528700000002
2005-09-01 21:40:00	2.8064316689999997	2.734678565	81.38289356	65.54215477	126.74219240000001	98.75590643	163.9831922	125.18224790000001
2005-09-01 21:50:00	2.8064813610000003	2.7347308210000003	81.38091313	65.54056028	126.7391104	98.75350639	163.9792073	125.1792088
2005-09-01 22:00:00	2.806531053	2.734783077	81.37893270000001	65.53896579	126.7360284	98.75110634	163.9752225	125.17616969999999
2005-09-01 22:10:00	2.806580745	2.734835333	81.37695227	65.53737129	126.73294640000002	98.7487063	163.9712377	125.1731306
2005-09-01 22:20:00	2.806630437	2.7348875880000003	81.37497184	65.5357768	126.72986440000001	98.74630625	163.9672528	125.1700915
2005-09-01 22:30:00	2.8066801289999996	2.734939844	81.37299141	65.5341823	126.7267824	98.74390621	163.963268	125.1670524
2005-09-01 22:40:00	2.8067298210000002	2.7349921000000004	81.37101098	65.53258781	126.72370049999999	98.74150616	163.9592831	125.1640133
2005-09-01 22:50:00	2.806779513	2.735044355	81.36903055	65.53099331	126.7206185	98.73910612	163.9552983	125.16097420000001
2005-09-01 23:00:00	2.806829205	2.7350966110000003	81.36705012	65.52939882	126.7175365	98.73670607	163.9513134	125.1579351
2005-09-01 23:10:00	2.806878897	2.735148867	81.36506969	65.52780432	126.71445449999999	98.73430603	163.9473286	125.1548959
2005-09-01 23:20:00	2.806928589	2.735201123	81.36308926	65.52620983	126.71137250000001	98.73190599	163.9433438	125.15185679999999
2005-09-01 23:30:00	2.806978281	2.735253378	81.36110883	65.52461533	126.7082905	98.72950594	163.9393589	125.14881770000001
2005-09-01 23:40:00	2.8070279730000003	2.735305634	81.35912840000002	65.52302084	126.7052085	98.7271059	163.9353741	125.14577859999999
2005-09-01 23:50:00	2.807077665	2.73535789	81.35714797	65.52142635	126.70212649999999	98.72470585	163.9313892	125.1427395
2005-10-01 00:00:00	1.3120970090000001	1.29783906	298.0438767	300.8781838	209.0850795	209.81520719999997	181.42496699999998	181.4019872
2005-10-01 00:10:00	1.38287383	1.365549141	274.97598339999996	278.68319160000004	199.90505	200.6641865	174.75227080000002	175.99700819999998
2005-10-01 00:20:00	1.437581513	1.421016371	262.31269449999996	264.08661859999995	191.8595441	190.57580910000001	166.7734105	163.1105886
2005-10-01 00:30:00	1.4528167790000002	1.470347261	295.2886833	269.385378	218.67537709999996	200.402917	194.31829919999998	176.867358
2005-10-01 00:40:00	1.431138056	1.423202969	300.06126789999996	288.5826958	216.4699895	205.98717680000001	201.90904030000002	195.18113300000002
2005-10-01 00:50:00	1.4581329630000002	1.4423032	909.8193547000001	928.0970587999999	698.0138488	706.6111139	673.9805205	701.5437337000001
2005-10-01 01:00:00	1.352889265	1.3381786709999999	3046.1901989999997	3019.719146	2168.918627	2119.638094	2066.540809	2068.229477
2005-10-01 01:10:00	1.399025384	1.3951224619999998	3064.095573	3066.3487170000003	2238.2462960000003	2225.8357809999998	2135.316971	2120.1967879999997
2005-10-01 01:20:00	1.4028653130000002	1.409051606	3074.860487	3070.2865079999997	2256.999847	2255.912811	2138.7365800000002	2136.444356
2005-10-01 01:30:00	1.3787588380000002	1.3866230919999998	3087.7681030000003	3089.437491	2237.484132	2238.695005	2111.5353379999997	2153.39479
2005-10-01 01:40:00	1.371844073	1.3760048130000002	3058.285234	3046.4913920000004	2205.896608	2206.806152	2110.7306280000003	2092.11643
2005-10-01 01:50:00	1.416781321	1.4141725809999999	3070.905633	3086.0857920000003	2279.926887	2281.652916	2176.958364	2191.571226
2005-10-01 02:00:00	1.4100266830000001	1.424927094	3081.898471	3072.650429	2260.6326489999997	2272.911898	2130.4691190000003	2141.4987690000003
2005-10-01 02:10:00	1.361694756	1.340282266	3079.3996859999997	3090.5846699999997	2210.278768	2185.630056	2120.279381	2131.326521
2005-10-01 02:20:00	1.4095659569999999	1.423282184	3072.7506670000002	3076.9967309999997	2260.355495	2275.791683	2134.252787	2117.212551
2005-10-01 02:30:00	1.360941908	1.359852344	3086.169715	3083.730578	2213.310838	2204.8034850000004	2155.9114649999997	2143.727194
2005-10-01 02:40:00	1.425966342	1.431007981	3079.2685309999997	3065.065639	2282.648648	2279.254934	2148.492625	2152.880377
2005-10-01 02:50:00	1.393583697	1.395765198	2976.10985	2943.43137	2175.233127	2148.9567079999997	2056.054771	2006.160782
2005-10-01 03:00:00	1.489825098	1.478177875	1763.7687879999999	1675.5358199999998	1365.837688	1291.752234	1316.9798230000001	1251.5193800000002
2005-10-01 03:10:00	1.3670766019999998	1.377923695	392.59957389999994	407.3282456	282.9667921	295.50777880000004	272.4076528	284.3737722
2005-10-01 03:20:00	1.355932458	1.3755698490000001	286.0948642	272.4145914	201.4942619	194.607437	198.6195856	192.2470571
2005-10-01 03:30:00	1.57784621	1.463921157	324.2093162	248.8599324	267.253473	190.82674880000002	276.9784673	193.44088080000003
2005-10-01 03:40:00	1.56603872	1.472310055	195.4889025	137.83170900000002	159.1801587	105.91389299999999	164.6972504	108.5588512
2005-10-01 03:50:00	1.287343504	1.299106764	86.50876161	89.93150594	56.82270605	59.42698377	60.44828555	61.95652707
2005-10-01 04:00:00	1.317167942	1.327331567	160.1211359	163.0868515	108.5523592	111.0129436	108.4915993	110.89445559999999
2005-10-01 04:10:00	1.4264838130000002	1.30946712	144.998167	165.0414481	106.4802969	111.60506840000001	109.3273594	109.33182140000001
2005-10-01 04:20:00	1.337588552	1.330666685	62.11044145	62.54972196	42.39645205	42.42712958	46.5419015	46.40621076
2005-10-01 04:30:00	1.3437580869999999	1.352686826	78.86912305	74.56675994	54.32389620000001	51.66782817	56.5888163	54.28694905
2005-10-01 04:40:00	1.316096645	1.313230983	79.05415356	81.42497759	53.59642841	55.0178801	56.79874174	57.51930477
2005-10-01 04:50:00	1.314599357	1.314491579	113.54018789999999	106.21490490000001	77.12340322	72.1631378	77.34918703	73.41275674
2005-10-01 05:00:00	1.2589174109999999	1.260881585	122.6151122	124.39553159999998	78.93048733	79.63185369	77.36122722	78.13698354
2005-10-01 05:10:00	1.2861841059999999	1.294872848	190.03091799999999	198.7743494	125.71798359999998	132.2307396	118.82877920000001	124.375552
2005-10-01 05:20:00	1.245082015	1.24211585	237.07813489999998	234.88886459999998	152.0364172	150.5665077	143.2497343	141.429416
2005-10-01 05:30:00	1.261448699	1.25009049	253.72248030000003	249.4504821	165.11238490000002	160.53946269999997	155.5022561	153.4526622
2005-10-01 05:40:00	1.2421657190000002	1.235077196	256.7692943	257.11599010000003	163.7841125	162.8517306	153.7395697	152.6644187
2005-10-01 05:50:00	1.335229979	1.276234244	317.0933658	287.6041773	219.57977689999998	190.26165559999998	213.1442423	185.7652014
2005-10-01 06:00:00	1.306665642	1.288244202	258.8073202	259.98648540000005	174.1024196	172.9560832	165.5654815	163.537449
2005-10-01 06:10:00	1.263450955	1.2672762640000002	263.55881	263.8031024	171.7058739	172.9731256	162.3535218	162.9647303
2005-10-01 06:20:00	1.29444924	1.289814464	282.4048297	284.079033	188.76617119999997	189.2664907	175.876502	177.5742643
2005-10-01 06:30:00	1.52019891	1.373335505	282.3421432	268.8566307	216.05657349999998	187.2947471	239.4780833	186.0040264
2005-10-01 06:40:00	1.359651508	1.3772934	376.96438670000003	357.32741939999994	267.4021833	253.85341580000002	259.2634599	247.17201880000002
2005-10-01 06:50:00	1.4505441019999998	1.445766229	1556.473797	1491.512583	1195.752273	1144.9399449999999	1147.148523	1115.707575
2005-10-01 07:00:00	1.382802616	1.375370819	2972.871236	2962.329521	2138.930073	2124.686712	2036.881211	1995.8213739999999
2005-10-01 07:10:00	1.380235439	1.3754512019999998	3053.3242379999997	3033.592834	2206.6201530000003	2189.020946	2109.9721329999998	2091.298303
2005-10-01 07:20:00	1.3691489280000002	1.3747572	3058.541715	3059.813236	2201.310946	2209.71679	2056.186388	2056.055602
2005-10-01 07:30:00	1.372753965	1.38050545	3021.164823	3019.901515	2171.344325	2179.4935739999996	2097.433128	2107.978443
2005-10-01 07:40:00	1.385505934	1.3828227690000001	3020.316402	3015.856103	2198.285865	2195.865023	2108.776427	2082.609141
2005-10-01 07:50:00	1.375142597	1.384365737	3054.5497920000003	3059.6889760000004	2184.597049	2184.386674	2107.447233	2133.295352
2005-10-01 08:00:00	1.3861365819999998	1.378657478	3019.580243	3030.6946510000002	2185.467229	2187.725247	2083.0375710000003	2096.189661
2005-10-01 08:10:00	1.36863059	1.3739341040000002	3050.5612960000003	3040.973145	2185.699016	2191.94913	2100.7002829999997	2096.897156
2005-10-01 08:20:00	1.3619040230000001	1.370369335	3063.446916	3061.5573440000003	2168.05717	2178.629564	2076.6388629999997	2072.6656350000003
2005-10-01 08:30:00	1.372609833	1.385876413	3029.959941	3026.2876	2179.015943	2188.949424	2118.308745	2135.273396
2005-10-01 08:40:00	1.361021974	1.3464644280000002	3073.450958	3095.86582	2192.1845780000003	2183.45739	2053.263195	2054.919125
2005-10-01 08:50:00	1.3817743569999998	1.385304275	3018.540703	3009.22966	2183.68176	2176.447924	2047.568409	2060.117559
2005-10-01 09:00:00	1.3819394409999999	1.395000644	3031.310918	3023.735759	2183.483614	2203.0354859999998	2083.1251850000003	2098.077522
2005-10-01 09:10:00	1.3629961590000002	1.3489772530000002	3016.6109579999998	3039.16663	2160.769761	2159.146632	2058.864519	2079.103904
2005-10-01 09:20:00	1.4832383080000002	1.471457389	1281.2595210000002	1488.664391	999.4565693	1153.9855630000002	972.1165822	1115.606018
2005-10-01 09:30:00	1.48016309	1.48363718	531.4692533	554.3100487	407.89929839999996	428.00634510000003	414.0485876	433.50491439999996
2005-10-01 09:40:00	1.515897381	1.530353824	598.5681754	615.340728	472.377761	488.16033839999994	471.1617687	489.8959317
2005-10-01 09:50:00	1.508667991	1.50143408	833.3069227999999	789.2294923999999	651.6383615	616.0467194	641.0467087999999	612.3380681
2005-10-01 10:00:00	1.461570306	1.462862401	922.2367617999998	952.4151757000001	699.8676666	722.362874	716.6230572000001	741.3860908
2005-10-01 10:10:00	1.4310642169999999	1.443380355	2243.9294879999998	2050.603418	1692.8743	1565.93956	1645.750189	1537.875443
2005-10-01 10:20:00	1.4022537780000002	1.394201147	2690.078825	2728.355029	2002.4954149999999	2015.376658	1898.760232	1920.8511600000002
2005-10-01 10:30:00	1.423373367	1.406974195	2566.855869	2594.504759	1930.3204649999998	1933.733187	1796.355727	1804.226496
2005-10-01 10:40:00	1.3849966269999998	1.3803155759999999	3022.54271	3015.6253890000003	2188.134618	2183.9953960000003	2097.8402260000003	2073.74507
2005-10-01 10:50:00	1.3892601430000002	1.3780860030000002	3017.7903760000004	3017.9797940000003	2209.613666	2190.143446	2074.566445	2059.842428
2005-10-01 11:00:00	1.3989886669999998	1.3957711330000002	3032.630198	3030.931625	2226.329878	2221.946276	2081.9271350000004	2069.4654379999997
2005-10-01 11:10:00	1.402361863	1.413126391	3010.883233	2986.712697	2218.363593	2212.681232	2096.842322	2084.934054
2005-10-01 11:20:00	1.4042127180000001	1.402645823	3016.413875	3020.056826	2229.813139	2232.576586	2073.096242	2064.544551
2005-10-01 11:30:00	1.374874091	1.391575925	3049.386325	3036.0057690000003	2200.078396	2210.246487	2085.942562	2081.6085129999997
2005-10-01 11:40:00	1.4059698530000002	1.4107839690000001	2997.6978280000003	3005.630365	2215.6622859999998	2237.5129100000004	2099.545413	2067.400986
2005-10-01 11:50:00	1.410675277	1.4116779190000002	3026.755745	3022.1927600000004	2231.2860370000003	2233.943591	2120.1016600000003	2110.6819
2005-10-01 12:00:00	1.5171484419999999	1.472189934	2980.20838	2894.956674	2419.928575	2252.925627	2417.224868	2172.008218
2005-10-01 12:10:00	2.203448235	2.216314176	3005.8122489999996	2937.064682	3729.4654170000003	3655.142093	4216.821338000001	4165.095089
2005-10-01 12:20:00	1.677757168	1.680333199	2921.152231	2905.707916	2630.760166	2624.568639	2767.02742	2777.369493
2005-10-01 12:30:00	1.392076251	1.3914155940000001	2986.654512	3001.80132	2160.3932640000003	2168.5966949999997	2055.160768	2044.9810260000002
2005-10-01 12:40:00	1.392007095	1.3929747609999998	3010.184406	3014.547916	2196.823819	2195.982285	2051.257808	2072.340722
2005-10-01 12:50:00	1.360872827	1.3594999230000002	3025.661691	3032.1758219999997	2169.142739	2175.378218	2056.4984210000002	2037.277938
2005-10-01 13:00:00	1.398743065	1.3874919980000002	2989.637989	2987.602572	2201.517391	2187.317231	2071.239159	2070.032508
2005-10-01 13:10:00	1.353981643	1.375631581	2990.742153	2966.8908420000002	2131.4300989999997	2137.799227	2088.553796	2084.686847
2005-10-01 13:20:00	1.3845697019999998	1.3769547119999999	2966.396425	2978.227446	2156.184516	2155.412953	2062.165665	2020.910239
2005-10-01 13:30:00	1.397202635	1.392927024	2846.113201	2860.582665	2076.816759	2076.6326480000002	1967.1120399999998	1962.9860879999999
2005-10-01 13:40:00	1.437564198	1.455027375	1683.880991	1661.916825	1275.1172060000001	1275.828301	1284.6935330000001	1261.810798
2005-10-01 13:50:00	1.501086966	1.513453507	908.1215279999999	924.5832844	718.5736759	736.8293967999999	733.9232735	752.537384
2005-10-01 14:00:00	1.446403968	1.445333737	1321.549411	1236.260188	1006.611375	941.9025755000001	1003.0267859999999	928.6790515
2005-10-01 14:10:00	1.49079324	1.505256617	1394.193065	1402.932584	1097.098713	1114.727261	1072.359699	1089.415448
2005-10-01 14:20:00	1.509146935	1.47950574	1236.4445380000002	1241.1706609999999	971.7808395999999	962.1574757000001	969.4386368999999	958.3009807
2005-10-01 14:30:00	1.545815819	1.551043331	839.435065	834.8932182	680.2964527	674.6811552999999	705.9395816000001	695.517508
2005-10-01 14:40:00	1.5560617540000001	1.596220624	498.85799280000003	483.06299850000005	400.9663108	399.008639	417.806476	411.9252069
2005-10-01 14:50:00	1.5552850180000002	1.5512257219999999	434.4218859	444.43707889999996	353.4745838	363.338392	376.694656	390.5692792
2005-10-01 15:00:00	1.583617896	1.5711353330000002	457.1978397	473.03399569999993	380.2166287	389.5549339	421.09445489999996	429.5562726
2005-10-01 15:10:00	1.6308475080000002	1.60915366	352.9353986	334.8374025	300.0435978	280.1904018	331.90497739999995	307.3317967
2005-10-01 15:20:00	1.7970996780000001	1.776611907	411.30707639999997	440.94980260000006	387.6150493	410.7124514	437.7342392	457.6236996
2005-10-01 15:30:00	1.918685404	1.8471136380000002	382.6044226	354.95984330000005	388.66371210000005	343.0427551	493.30463210000005	422.9557738
2005-10-01 15:40:00	1.599215228	1.585157462	366.1781846	396.68716780000005	300.4844905	323.81892569999997	325.99105610000004	342.6810407
2005-10-01 15:50:00	1.5469246280000002	1.524072725	582.4023585	587.1926980000001	472.6934279	470.281975	485.57674460000004	482.22107989999995
2005-10-01 16:00:00	1.454350719	1.443507525	1419.301657	1514.055065	1083.46664	1144.9488099999999	1052.951893	1103.950049
2005-10-01 16:10:00	1.410277376	1.4227888340000001	2521.975505	2510.9879920000003	1856.197708	1861.3201969999998	1808.8601210000002	1787.9399260000002
2005-10-01 16:20:00	1.42510755	1.41715752	2976.3857359999997	2975.810959	2199.828695	2191.095486	2095.7810489999997	2090.353357
2005-10-01 16:30:00	1.479587248	1.4710751530000001	3066.083521	3010.676007	2415.3207899999998	2336.4123489999997	2383.402608	2266.393674
2005-10-01 16:40:00	1.6388627	1.6442276740000001	3042.7587350000003	3042.888708	2655.6140739999996	2675.175323	2700.6709530000003	2719.5162609999998
2005-10-01 16:50:00	1.429149976	1.42983996	2980.3989579999998	2974.539273	2222.667917	2213.390377	2121.745261	2121.12246
2005-10-01 17:00:00	1.395582266	1.424085314	3003.767028	2983.694491	2209.566127	2231.8173100000004	2070.1595850000003	2077.178184
2005-10-01 17:10:00	1.37862997	1.377807768	3035.163972	3018.525262	2197.0714989999997	2186.4124739999997	2063.574718	2075.393418
2005-10-01 17:20:00	1.396554557	1.394979187	3009.698458	3005.1083399999998	2226.341578	2225.9281809999998	2066.90155	2065.415035
2005-10-01 17:30:00	1.411309931	1.4147758680000002	3018.264905	3022.998192	2220.864007	2226.636561	2096.018333	2088.42193
2005-10-01 17:40:00	1.380930336	1.387056813	3031.4082129999997	2978.948563	2168.335083	2135.959179	2083.78181	2017.8166210000002
2005-10-01 17:50:00	1.43771154	1.426687328	1351.093562	1611.676753	1017.4880820000001	1206.469187	967.8032617999999	1141.71055
2005-10-01 18:00:00	1.344308487	1.340577076	1497.701453	1080.611099	1056.30826	753.4420942	1024.702119	731.5079204
2005-10-01 18:10:00	1.412592944	1.4147951140000001	2449.023371	2429.444969	1817.882911	1804.1278300000001	1722.49745	1703.9547890000001
2005-10-01 18:20:00	1.4297111999999998	1.42689832	2714.984916	2719.7976350000004	2028.740758	2027.112264	1949.021236	1940.637862
2005-10-01 18:30:00	1.44857616	1.447395611	2839.260931	2847.782062	2137.86781	2142.8147280000003	2065.433653	2072.9720350000002
2005-10-01 18:40:00	1.4119032319999998	1.430219375	2201.547787	2091.878991	1636.521679	1568.8473470000001	1581.481965	1509.2260210000002
2005-10-01 18:50:00	1.515761441	1.5207796040000001	513.8442817	389.338381	409.62895760000004	309.1009932	432.9999489	326.2151457
2005-10-01 19:00:00	1.405818865	1.356875677	248.48238109999997	252.3987719	181.02035759999998	177.9914117	187.39652019999997	180.9641004
2005-10-01 19:10:00	1.3440747880000001	1.326573979	223.87815330000004	220.2950318	154.400919	149.5925265	153.761363	149.98603319999998
2005-10-01 19:20:00	1.3414511059999998	1.332660532	245.7940012	252.99315980000003	171.022166	175.0772467	167.3664335	171.9844644
2005-10-01 19:30:00	1.37966005	1.3567608569999998	273.2711847	273.0019253	194.06456	190.6196073	195.68127080000002	191.8969944
2005-10-01 19:40:00	1.367225925	1.369678983	324.3903705	302.1231145	227.62350719999998	211.5615305	224.5099885	208.035854
2005-10-01 19:50:00	1.4408349740000002	1.450711158	379.22130580000004	411.701598	283.9199582	308.83716749999996	282.23722069999997	306.8499809
2005-10-01 20:00:00	1.427886994	1.44062619	284.1543042	285.4298445	208.0237875	211.2760591	208.3663257	213.3029431
2005-10-01 20:10:00	1.502137104	1.500431226	502.4622386	508.9532073	392.4931769	398.11663280000005	396.47130419999996	403.0278505
2005-10-01 20:20:00	1.46565299	1.47226563	1143.056557	1246.035269	874.2188453	960.9725066	871.0223822	938.7459684
2005-10-01 20:30:00	1.390329295	1.368886495	2709.277416	2753.1695809999997	1978.2134260000003	1990.6443359999998	1929.3980199999999	1927.530373
2005-10-01 20:40:00	1.36637129	1.362356203	3074.296062	3084.7042579999998	2202.38274	2212.928512	2101.109506	2090.328441
2005-10-01 20:50:00	1.40023423	1.393410314	3051.299504	3067.037017	2245.031998	2253.086324	2149.6038120000003	2147.7076460000003
2005-10-01 21:00:00	1.3590321769999998	1.34266691	3103.438743	3121.865261	2220.428801	2207.581456	2099.480175	2085.640759
2005-10-01 21:10:00	1.3903377890000002	1.3794618730000001	3093.355757	3106.362713	2250.698616	2248.262307	2169.221773	2158.082268
2005-10-01 21:20:00	1.3867577119999999	1.3804429530000002	3079.442639	3065.697091	2241.1681489999996	2220.218327	2135.442998	2126.422238
2005-10-01 21:30:00	1.401192793	1.392645174	3044.7515510000003	3060.003065	2225.5441769999998	2213.0812539999997	2116.078277	2109.5507399999997
2005-10-01 21:40:00	1.400176664	1.4241140019999998	2988.527648	2989.642458	2185.66423	2215.367755	2116.0345079999997	2151.823757
2005-10-01 21:50:00	1.482406866	1.463179552	2905.138546	2878.5010260000004	2266.067664	2210.832362	2228.2921530000003	2164.287027
2005-10-01 22:00:00	2.202608115	2.219637095	3007.2743149999997	2948.482509	3769.105529	3715.698989	4184.455575999999	4120.96627
2005-10-01 22:10:00	2.340039285	2.343956019	2199.2684510000004	2186.5680260000004	2993.207009	2969.882718	3435.578786	3415.414025
2005-10-01 22:20:00	2.474692277	2.4514331240000002	1565.2655220000001	1606.389415	2260.944723	2300.592582	2638.163125	2670.5369539999997
2005-10-01 22:30:00	2.59067453	2.580715628	1426.667501	1460.033774	2165.588068	2214.172804	2579.286165	2624.589858
2005-10-01 22:40:00	2.660917818	2.720289928	957.8149016000001	900.1926458999999	1475.333895	1431.9163429999999	1767.5569829999997	1728.1286289999998
2005-10-01 22:50:00	2.7906538789999997	2.76812638	475.2582619	454.0897239	774.820723	734.8216652000001	949.9912613	909.2613644999999
2005-10-01 23:00:00	2.694474305	2.667419082	698.2390826000001	757.4140805	1102.0860699999998	1187.779528	1322.479693	1430.685777
2005-10-01 23:10:00	2.7142410710000004	2.6955925780000003	1051.239658	1115.1695630000002	1664.34755	1752.65385	2011.1601870000002	2122.124646
2005-10-01 23:20:00	2.905996876	2.903042278	312.7363909	288.9961313	528.0072982	488.4133825	668.9024811	609.4653397000001
2005-10-01 23:30:00	2.873737588	2.9266167260000002	440.3628976	385.7397107	739.3652392000001	660.1720652	911.6060266000001	822.0569977000001
2005-10-01 23:40:00	2.7398200580000003	2.70825962	680.0978878	704.036861	1078.282012	1103.172598	1285.1423300000001	1316.732723
2005-10-01 23:50:00	2.413323488	2.3942960230000003	1241.8088380000002	1266.963315	1745.9728929999999	1763.0598	2064.702444	2079.224098
2005-11-01 00:00:00	2.437540587	2.458579427	1047.9605060000001	918.207358	1472.755466	1287.966668	1738.27198	1542.168173
2005-11-01 00:10:00	2.672286304	2.656373339	702.5920635	694.9321453	1091.530622	1068.4105240000001	1334.067882	1302.811753
2005-11-01 00:20:00	2.271023939	2.237246391	2333.104082	2418.5665670000003	3112.258252	3178.238599	3443.813715	3474.330139
2005-11-01 00:30:00	2.206874839	2.243014914	3033.531909	2920.164867	3859.6696030000003	3778.496434	4495.6609579999995	4462.139435
2005-11-01 00:40:00	2.448895566	2.4615058530000002	2040.387645	1954.5204370000001	2911.216911	2814.119344	3389.4513950000005	3274.642495
2005-11-01 00:50:00	2.323756232	2.342031033	2334.281948	2225.7606960000003	3156.604167	3032.51175	3686.694409	3576.649701
2005-11-01 01:00:00	2.503580815	2.46127406	1733.053802	1851.316912	2527.090699	2654.410538	2984.597156	3142.450494
2005-11-01 01:10:00	2.414798019	2.450900317	2026.694677	1940.8289719999998	2870.605145	2786.780705	3355.657483	3242.0538030000002
2005-11-01 01:20:00	2.510273577	2.522022679	1878.686725	1821.818964	2744.499668	2666.502125	3190.375093	3098.535202
2005-11-01 01:30:00	2.427886417	2.449071032	1972.264982	1910.334647	2793.641982	2733.327438	3308.897973	3215.111265
2005-11-01 01:40:00	2.21244498	2.207545107	2981.7456239999997	2882.465775	3756.5201369999995	3651.661126	4274.489464	4192.476498
2005-11-01 01:50:00	2.179012534	2.162262112	2693.7222739999997	2661.126554	3337.142396	3259.757599	3773.53265	3681.8446340000005
2005-11-01 02:00:00	2.332186197	2.351308343	2619.5181789999997	2589.621791	3529.21167	3517.020971	3983.322678	3949.465735
2005-11-01 02:10:00	2.256308111	2.270667474	2973.288761	2942.538925	3846.688898	3839.015994	4344.791435	4273.173760000001
2005-11-01 02:20:00	2.337121961	2.342899433	2862.8449379999997	2842.0000410000002	3831.391681	3818.6370049999996	4318.898947	4307.538928
2005-11-01 02:30:00	2.190887359	2.162240442	2979.3542039999998	3013.555063	3763.2688439999997	3758.3147369999997	4362.7745	4380.736117
2005-11-01 02:40:00	2.2239651719999998	2.1949906169999998	2953.679963	2948.5414149999997	3795.4686799999995	3773.542372	4273.101567000001	4231.25635
2005-11-01 02:50:00	2.106102183	2.107947411	3161.893983	3172.840698	3774.926393	3791.21716	4170.781572	4160.065592
2005-11-01 03:00:00	2.080849862	2.024364066	3107.000136	3103.228765	3594.7130520000005	3479.7204020000004	4029.7093700000005	3870.2854310000002
2005-11-01 03:10:00	2.035271077	2.0560563999999997	3102.1089260000003	3100.644927	3487.6381479999995	3549.4382479999995	3843.4182659999997	3883.713425
2005-11-01 03:20:00	1.931051135	1.868507731	2464.698124	2477.2380120000003	2616.528852	2543.047032	2965.0532949999997	2879.441498
2005-11-01 03:30:00	2.0840347059999997	2.106617581	2004.944863	2011.424514	2300.1590079999996	2330.645841	2732.706328	2789.9958469999997
2005-11-01 03:40:00	2.130641486	2.12317706	1234.0409849999999	1282.752375	1466.0073519999999	1515.876184	1801.4218829999998	1865.142723
2005-11-01 03:50:00	2.227451596	2.25330224	1065.991751	1042.911145	1326.063843	1311.374332	1788.5647079999999	1786.992558
2005-11-01 04:00:00	2.238190396	2.201437898	637.2996875	632.29517	783.4369094	767.8204622999999	1087.0737179999999	1052.8982369999999
2005-11-01 04:10:00	2.3009152630000003	2.317977175	655.790469	657.4852286	819.1298749	821.0962225	1197.462126	1178.200144
2005-11-01 04:20:00	2.319742791	2.309697072	724.6148264	739.4858492000001	917.1180356000001	934.5517086000001	1341.395134	1388.1466380000002
2005-11-01 04:30:00	2.235954633	2.253489951	584.9084501	547.2424325000001	703.6192732999999	669.3952237000001	1022.251545	964.4663724999999
2005-11-01 04:40:00	2.167605356	2.158162307	1027.369344	842.4821787999999	1222.0708029999998	994.304833	1562.828385	1269.291285
2005-11-01 04:50:00	1.986774495	1.9401782859999999	2026.6197140000002	2043.4054800000001	2184.2457280000003	2157.575007	2482.7388109999997	2475.410907
2005-11-01 05:00:00	1.7675115430000001	1.774426035	2452.110139	2476.850632	2343.265817	2368.081071	2514.4139760000003	2525.071877
2005-11-01 05:10:00	1.623777812	1.612207584	2524.522738	2522.8741170000003	2185.8140780000003	2164.958051	2312.59085	2272.878774
2005-11-01 05:20:00	1.720058394	1.721709505	1942.742846	1911.1014710000002	1763.6470989999998	1742.099556	1898.741085	1879.4679199999998
2005-11-01 05:30:00	1.695104503	1.697439139	2542.827766	2533.500948	2288.6943929999998	2287.6688719999997	2448.658399	2452.646973
2005-11-01 05:40:00	1.6154918440000001	1.579344338	1804.38743	1879.3136949999998	1544.280492	1575.712183	1644.441034	1652.916631
2005-11-01 05:50:00	1.656989089	1.626957276	1875.5849690000002	1959.5695600000001	1656.637089	1694.3807980000001	1838.243207	1850.620734
2005-11-01 06:00:00	1.6996722780000002	1.665187336	1970.521516	1855.8838420000002	1778.834938	1640.944826	1869.357103	1697.612589
2005-11-01 06:10:00	1.7855790919999999	1.7819158330000002	2699.122582	2679.593238	2577.3035489999997	2536.137307	2826.027576	2777.4107559999998
2005-11-01 06:20:00	1.7587298690000002	1.7289761540000002	2211.896238	2137.898567	2082.702805	1977.981737	2326.372667	2200.207959
2005-11-01 06:30:00	2.050554556	2.052459753	801.8788214	869.5924884	877.4783311000001	951.7678955	1146.444291	1226.328813
2005-11-01 06:40:00	1.799241827	1.788509382	1818.122709	1660.888025	1740.579104	1578.521841	1903.304483	1737.564343
2005-11-01 06:50:00	1.9513911169999998	1.9121315509999999	2202.30956	2233.1960940000004	2323.285939	2298.985369	2674.889371	2660.8438
2005-11-01 07:00:00	2.020819692	2.00432295	2131.347031	2157.397827	2369.1970929999998	2374.134355	2745.7353780000003	2734.236027
2005-11-01 07:10:00	2.174961298	2.183694403	1276.641314	1354.861683	1527.217778	1623.045663	1890.419257	2020.726056
2005-11-01 07:20:00	2.046057583	2.013249367	1730.769821	1738.362158	1960.408802	1930.3514059999998	2287.947098	2207.7449460000003
2005-11-01 07:30:00	2.204333572	2.1661943530000003	1725.527164	1652.95677	2091.841121	1974.3063539999998	2488.983711	2389.1556
2005-11-01 07:40:00	2.055159509	2.067407092	1741.6955	1765.5927570000001	1942.9400850000002	1974.814217	2332.4258760000002	2394.704955
2005-11-01 07:50:00	1.940475996	1.96812297	1741.8342280000002	1738.798839	1870.6915960000001	1878.3153969999998	2161.734715	2199.344082
2005-11-01 08:00:00	2.047930651	2.081291956	1226.828847	1095.227631	1357.560438	1221.015326	1649.6501210000001	1506.659287
2005-11-01 08:10:00	2.241443173	2.24689339	738.3970965	759.7545084	912.144131	942.9703864	1224.523751	1245.91321
2005-11-01 08:20:00	2.266099191	2.294989343	1107.79644	1134.500487	1397.5909060000001	1443.314892	1850.1909629999998	1906.975312
2005-11-01 08:30:00	2.2697734940000003	2.2776507	1756.995343	1851.795769	2255.269833	2391.534847	2831.2273059999998	2919.2282800000003
2005-11-01 08:40:00	2.298329757	2.291295636	2514.916503	2487.864969	3339.467364	3304.682195	3841.342304	3809.288522
2005-11-01 08:50:00	2.16706316	2.113433879	2247.7815170000003	2264.125318	2729.374241	2639.784797	3094.557689	2920.097774
2005-11-01 09:00:00	1.3956007990000001	1.3855943380000002	2479.285063	2534.38596	1806.5799370000002	1838.9165440000002	1719.854834	1744.9578010000002
2005-11-01 09:10:00	1.418028893	1.392188552	2476.8917699999997	2397.02891	1815.7692379999999	1712.844775	1760.110241	1644.339615
2005-11-01 09:20:00	1.364548614	1.3784876380000002	2286.1030920000003	2233.047805	1618.415712	1598.626433	1543.3144929999999	1526.5753650000001
2005-11-01 09:30:00	1.362066019	1.338065091	2373.075502	2266.944297	1661.480624	1568.2827109999998	1585.503493	1493.0484210000002
2005-11-01 09:40:00	1.379186581	1.3970191090000001	2164.548487	2143.615115	1542.393292	1547.8292789999998	1490.5207779999998	1478.25893
2005-11-01 09:50:00	1.416964829	1.423755607	2632.830474	2674.5814649999998	1948.7065120000002	1994.798832	1867.3732	1908.2097210000002
2005-11-01 10:00:00	1.3922763459999998	1.387247526	2922.345187	2889.126634	2115.045603	2088.932659	2008.939316	2009.693947
2005-11-01 10:10:00	1.413984844	1.392301873	2996.803937	3025.760432	2203.473261	2200.288184	2123.673495	2125.638031
2005-11-01 10:20:00	1.423826667	1.4314219519999998	3004.369488	3026.358559	2240.502587	2264.911843	2112.843076	2118.591101
2005-11-01 10:30:00	1.3916542769999998	1.381812808	2994.828012	2984.4640170000002	2214.0705829999997	2185.7092390000003	2201.176889	2166.6532620000003
2005-11-01 10:40:00	1.547792316	1.526216649	2992.000026	3002.4152670000003	2449.439939	2434.105837	2532.306538	2485.153369
2005-11-01 10:50:00	1.7519105480000001	1.7362714940000001	2942.716943	2969.388225	2751.189886	2761.557275	3074.241606	3042.873875
2005-11-01 11:00:00	1.63155418	1.538695054	2994.67303	3097.512823	2588.895379	2505.792559	2714.948658	2519.579111
2005-11-01 11:10:00	1.410497849	1.428845612	3018.5892670000003	2970.500588	2218.744812	2208.100502	2169.5448460000002	2146.424111
2005-11-01 11:20:00	1.535309159	1.550502483	2385.971187	2412.501323	1923.5240390000001	1975.816248	2022.007812	2092.966077
2005-11-01 11:30:00	1.445030772	1.4523807130000002	2495.2613690000003	2503.673374	1877.7678760000001	1891.549414	1776.519891	1787.8590989999998
2005-11-01 11:40:00	1.772161615	1.765265621	2755.1801149999997	2842.605033	2653.31664	2725.0696	2913.123919	2972.60955
2005-11-01 11:50:00	1.477911133	1.453035372	2937.8838920000003	2963.18464	2281.064384	2253.860147	2328.865433	2292.098958
2005-11-01 12:00:00	2.055508119	2.120114051	2967.101225	2924.185403	3429.0452530000002	3492.560333	3817.418638	3902.0052299999998
2005-11-01 12:10:00	2.246325899	2.2317737490000003	2833.02553	2855.1158170000003	3614.587468	3624.442931	4092.6750060000004	4121.342835
2005-11-01 12:20:00	2.322318386	2.309854396	2114.5707260000004	2172.809686	2786.6554149999997	2853.9787100000003	3324.9896940000003	3403.9944600000003
2005-11-01 12:30:00	2.057627472	1.9736652119999998	2453.526792	2665.0680350000002	2837.879703	2927.963667	3247.620715	3287.320257
2005-11-01 12:40:00	1.9552521	2.00883808	2707.076419	2719.409528	2907.374303	2991.77417	3166.900885	3258.48412
2005-11-01 12:50:00	1.8065587630000002	1.707415981	2606.718952	2705.3602769999998	2548.434278	2466.9169100000004	2754.366908	2582.211952
2005-11-01 13:00:00	2.070854026	2.0435129080000003	2714.416068	2713.374925	3091.28562	3073.305911	3456.882918	3452.416896
2005-11-01 13:10:00	1.790444858	1.7141436999999997	2949.146559	2969.298118	2889.7839089999998	2773.055952	3180.499244	2966.463727
2005-11-01 13:20:00	1.949672528	1.9906675969999998	3011.2699829999997	3016.557378	3222.1300300000003	3300.409638	3637.609411	3700.505816
2005-11-01 13:30:00	2.114434056	2.085665667	2807.86055	2736.291087	3332.629031	3222.0508489999997	3826.386086	3705.0088100000003
2005-11-01 13:40:00	1.709284761	1.7015923880000001	2913.565395	2946.145062	2672.95625	2685.344805	2913.81515	2921.923362
2005-11-01 13:50:00	2.291093854	2.292306481	2433.376996	2393.585768	3172.600002	3144.348629	3696.4083119999996	3623.697395
2005-11-01 14:00:00	2.14000758	2.089320034	2682.056987	2730.079915	3238.391134	3188.833815	3717.4147159999998	3740.1964840000005
2005-11-01 14:10:00	2.084997886	2.1345345769999997	2702.3441559999997	2648.540572	3149.186468	3171.649539	3570.939921	3536.3661030000003
2005-11-01 14:20:00	2.066838504	2.031350954	2864.7912149999997	2881.8047	3274.4103609999997	3231.110635	3850.946984	3808.807463
2005-11-01 14:30:00	2.15249827	2.172949759	2848.18349	2780.253789	3418.6038829999998	3369.4129299999995	4021.01133	4019.145304
2005-11-01 14:40:00	2.146293745	2.125776343	2863.799312	2890.535856	3470.029257	3464.8483590000005	4007.136581	4023.9030399999997
2005-11-01 14:50:00	2.1046368490000003	2.129331934	3007.9221420000003	3007.625302	3569.140141	3593.993954	4093.166828	4144.015291
2005-11-01 15:00:00	1.884022724	1.834823792	3039.946247	3029.023706	3138.406634	3017.741985	3476.337054	3299.831804
2005-11-01 15:10:00	1.857677894	1.856690341	3082.846989	3078.475469	3174.966714	3180.843509	3438.4268049999996	3418.641479
2005-11-01 15:20:00	1.567253145	1.572372941	2952.7887379999997	2920.9849679999998	2448.411655	2427.988401	2524.359743	2524.085616
2005-11-01 15:30:00	1.6448490969999998	1.5885840409999998	2947.4345120000003	2928.541784	2586.001297	2461.647651	2733.072837	2581.867772
2005-11-01 15:40:00	1.6127946380000002	1.577559741	2971.52055	2994.297013	2548.154398	2505.973498	2688.794465	2615.559959
2005-11-01 15:50:00	1.7802113999999998	1.792428304	3010.72525	3012.482421	2884.634539	2920.569047	3145.288112	3185.697495
2005-11-01 16:00:00	1.5105793630000002	1.489018915	2955.715835	2972.89687	2331.3636420000003	2317.507469	2339.233701	2304.176512
2005-11-01 16:10:00	1.607403671	1.56653994	2918.560675	2890.954506	2506.341037	2420.678449	2613.305232	2489.158382
2005-11-01 16:20:00	1.6165154659999998	1.5790636619999998	2863.117803	2827.481044	2457.9053870000002	2369.7375260000003	2485.255516	2331.663663
2005-11-01 16:30:00	1.389743444	1.367747904	2986.4222219999997	3010.867538	2196.903804	2185.47686	2093.6642899999997	2097.235265
2005-11-01 16:40:00	1.383252734	1.380175656	2924.1916690000003	2942.677935	2125.093494	2135.17202	2032.3931920000002	2054.858895
2005-11-01 16:50:00	1.370774261	1.3864891119999998	2975.8290739999998	2951.823384	2151.435172	2157.444161	2039.8296899999998	2039.61747
2005-11-01 17:00:00	1.401158545	1.381835785	2919.530689	2932.065152	2117.588407	2098.121988	2067.938459	2079.565075
2005-11-01 17:10:00	1.5067027290000001	1.482459166	2858.444586	2850.027232	2263.307098	2209.166923	2233.7176510000004	2153.280245
2005-11-01 17:20:00	1.725931453	1.711781582	2898.181935	2908.210231	2654.662764	2644.005861	2735.916905	2729.313584
2005-11-01 17:30:00	1.9708003809999999	1.974536829	2905.232598	2905.196075	3138.467492	3148.322283	3602.889754	3643.125205
2005-11-01 17:40:00	1.7432198719999998	1.679155572	2907.0439109999998	2891.6890940000003	2732.546695	2592.207428	2893.058259	2698.500283
2005-11-01 17:50:00	1.803009892	1.740715182	2938.759403	2910.653616	2880.2914809999997	2736.8934329999997	3101.63941	2887.516397
2005-11-01 18:00:00	1.9163360530000002	2.018623837	2907.885342	2938.245931	3062.327871	3304.209058	3340.102538	3619.9698479999997
2005-11-01 18:10:00	1.521477481	1.519100133	2835.991935	2831.87843	2270.121068	2253.2272550000002	2296.685194	2277.550956
2005-11-01 18:20:00	1.566574085	1.4712049919999999	2963.502444	2958.626774	2454.807601	2296.948082	2543.5281760000003	2347.8182100000004
2005-11-01 18:30:00	1.4206744219999998	1.4022307580000002	2914.341445	2932.517241	2169.50225	2157.154946	2122.07395	2083.659072
2005-11-01 18:40:00	1.4066987309999999	1.4047859230000002	2940.410747	2972.3912969999997	2154.687985	2180.424319	2032.8092550000001	2038.623181
2005-11-01 18:50:00	1.7046267919999998	1.68488415	2889.787221	2888.676384	2625.669823	2583.4584809999997	2807.871777	2791.488231
2005-11-01 19:00:00	1.8698363980000001	1.87346039	2940.304037	2939.290623	2993.866712	2981.007967	3288.1841289999998	3286.353767
2005-11-01 19:10:00	2.021873448	2.0118408690000003	3029.977607	3039.058239	3395.247178	3375.908178	3806.7725130000003	3774.4157270000005
2005-11-01 19:20:00	1.9103587469999999	1.829986863	2945.440239	2929.114297	3075.5068260000003	2930.916609	3388.430497	3235.797158
2005-11-01 19:30:00	1.9717688869999999	1.949569805	1850.6654670000003	1466.6640730000001	1986.344503	1547.924562	2249.6351489999997	1746.4176109999999
2005-11-01 19:40:00	1.7676043680000002	1.83432372	2774.652826	2753.647853	2599.8625899999997	2699.433505	2754.871109	2922.515557
2005-11-01 19:50:00	2.018748354	1.897575779	2489.389406	2441.715295	2790.346882	2527.634232	2992.236792	2702.59938
2005-11-01 20:00:00	1.598453715	1.591849843	2910.433566	2929.4947420000003	2476.969955	2486.292575	2484.017614	2459.250003
2005-11-01 20:10:00	1.90235591	1.8022900780000002	2853.425745	2811.548905	2987.981233	2755.924462	3250.989924	2976.822877
2005-11-01 20:20:00	1.677209388	1.522100733	2815.5209600000003	2767.390002	2526.400674	2215.937246	2625.702956	2206.658982
2005-11-01 20:30:00	2.082963583	2.084629982	2984.101122	2992.998321	3471.497246	3493.617631	3898.976608	3897.240721
2005-11-01 20:40:00	1.925279035	1.909324368	2879.295567	2831.4011179999998	3059.7460260000003	2967.4723129999998	3356.4815590000003	3231.867199
2005-11-01 20:50:00	1.970438972	1.920643203	2917.908914	2849.69453	3179.8139149999997	2986.735976	3471.376381	3197.979561
2005-11-01 21:00:00	2.318292805	2.292967862	2470.1205059999998	2460.812149	3351.146793	3325.353007	3831.2108810000004	3773.784907
2005-11-01 21:10:00	2.3871650890000002	2.365273012	2215.990217	2214.220834	3079.255222	3051.1621	3610.897097	3590.146378
2005-11-01 21:20:00	2.285807639	2.2863029999999998	2614.260847	2618.179428	3432.042905	3418.932504	3954.7523929999998	3943.555631
2005-11-01 21:30:00	2.074172349	2.038832399	2964.152721	2931.591998	3430.012646	3329.061219	3854.2052689999996	3695.598232
2005-11-01 21:40:00	1.940415541	1.905121661	2832.4043100000004	2818.872119	3057.251087	2958.640453	3379.430911	3251.797233
2005-11-01 21:50:00	2.322364667	2.271693973	2328.102487	2534.729314	3097.2154	3288.944539	3578.154475	3801.26905
2005-11-01 22:00:00	2.5368802280000002	2.573235607	1638.9058029999999	1600.872141	2449.035532	2418.502366	2826.2728	2822.9709239999997
2005-11-01 22:10:00	2.452303784	2.4419354859999998	2120.839316	2218.863945	2997.845744	3118.5988820000002	3560.27569	3689.754486
2005-11-01 22:20:00	2.278165004	2.282230066	2483.629996	2457.088445	3308.9389929999998	3289.461258	3854.356641	3812.401867
2005-11-01 22:30:00	2.146528205	2.211732767	2638.7095719999998	2558.4178030000003	3164.721057	3194.265724	3542.234413	3605.0312719999997
2005-11-01 22:40:00	2.093491785	2.083813918	2835.164459	2844.560137	3316.803227	3296.38207	3784.2675659999995	3686.479883
2005-11-01 22:50:00	2.178310918	2.156498745	2885.952891	2920.434755	3613.360179	3597.229007	4000.952317	3991.664603
2005-11-01 23:00:00	2.0164407019999997	1.997166762	2783.933814	2737.13852	3124.940869	3027.489064	3677.0494719999997	3533.378289
2005-11-01 23:10:00	2.242593458	2.240543125	2609.701786	2574.691871	3345.1638559999997	3308.149783	3825.175432	3764.9042289999998
2005-11-01 23:20:00	2.064768305	1.9949122240000001	2840.130317	2914.346213	3238.558362	3209.7262539999997	3650.6679280000003	3571.5200299999997
2005-11-01 23:30:00	2.085453207	2.104483704	2921.0281670000004	2899.840056	3386.1049310000003	3377.03636	3807.490138	3796.79406
2005-11-01 23:40:00	1.870155759	1.88827889	2868.538993	2868.8373070000002	2927.11958	2950.4986940000003	3121.005022	3143.177685
2005-11-01 23:50:00	1.978732212	1.9842700869999998	2976.1752309999997	2987.8913239999997	3229.574131	3250.80051	3705.8293009999998	3731.121931
2005-12-01 00:00:00	2.22049104	2.227027393	2706.919443	2702.015695	3431.742872	3441.053157	3963.510066	3917.769832
2005-12-01 00:10:00	2.427663899	2.4844131369999998	1836.7827760000002	1662.276486	2588.5801469999997	2399.0193059999997	3008.8507449999997	2798.235822
2005-12-01 00:20:00	2.457710202	2.458064472	1708.4189210000002	1542.6884539999999	2456.008105	2229.9395329999998	2880.7341420000002	2644.112959
2005-12-01 00:30:00	2.342692929	2.3241987159999997	2514.157717	2496.425502	3422.951479	3376.871579	3846.0183880000004	3799.23058
2005-12-01 00:40:00	2.332641457	2.350921047	2443.974462	2466.514545	3297.857195	3346.3160350000003	3817.8269950000004	3832.6555
2005-12-01 00:50:00	2.245501185	2.26964226	2730.692026	2722.208398	3546.347507	3571.38806	4047.433006	4015.118282
2005-12-01 01:00:00	2.2169976559999998	2.19977297	2922.464973	2944.840858	3747.491912	3748.6468340000006	4133.606965	4195.777546
2005-12-01 01:10:00	2.21512955	2.252731475	2684.764905	2670.3983120000003	3397.7494130000005	3440.287747	3941.193725	3957.9791200000004
2005-12-01 01:20:00	2.261919794	2.2475286309999998	2779.447432	2789.9926649999998	3615.1953909999997	3612.2417179999998	4112.15971	4120.52373
2005-12-01 01:30:00	2.328594115	2.324834725	2547.61808	2577.540726	3434.41976	3463.141186	3904.1331450000002	3914.22627
2005-12-01 01:40:00	2.31872886	2.29961892	2461.8196390000003	2477.215366	3324.448111	3330.759744	3798.383453	3786.1046380000003
2005-12-01 01:50:00	2.171813186	2.171165686	2884.6579420000003	2899.701896	3635.841853	3651.2419189999996	4096.0658490000005	4144.495113
2005-12-01 02:00:00	1.97691594	1.95397765	2947.637807	2939.379759	3206.528353	3168.61146	3514.352682	3520.6755770000004
2005-12-01 02:10:00	1.885393246	1.852384849	2904.7186	2900.0550550000003	3007.188325	2957.097113	3158.848082	3116.105286
2005-12-01 02:20:00	1.619163841	1.5777309309999998	2690.829425	2640.441043	2327.6724059999997	2212.104566	2420.852096	2315.763085
2005-12-01 02:30:00	1.6273930140000001	1.5847384409999998	2724.103892	2684.376446	2388.7862489999998	2284.099629	2506.966426	2337.995747
2005-12-01 02:40:00	2.078043571	2.001594596	2783.093754	2814.556411	3218.478692	3102.244702	3581.110065	3461.741003
2005-12-01 02:50:00	2.358696251	2.377831291	2216.438116	2094.33715	3044.454728	2907.118283	3491.695465	3334.5633510000002
2005-12-01 03:00:00	2.486353647	2.492411896	1604.295351	1625.959615	2329.855455	2355.2350149999997	2796.588744	2844.572506
2005-12-01 03:10:00	2.4662722180000003	2.4832282969999997	1600.725406	1586.170028	2313.135092	2295.3167829999998	2866.169148	2870.251812
2005-12-01 03:20:00	2.4714008240000003	2.499569501	1692.1206949999998	1652.702677	2441.865488	2423.510953	2929.277678	2888.372775
2005-12-01 03:30:00	2.252579063	2.247690534	2257.600888	2286.2152920000003	2920.253041	2935.108567	3513.848785	3522.71224
2005-12-01 03:40:00	2.118163712	2.093243082	2957.266206	2946.535265	3503.883473	3428.7078070000002	3904.5408869999997	3798.992204
2005-12-01 03:50:00	1.79613249	1.811915177	2968.588686	2972.265416	2892.514198	2926.45017	3137.2530699999998	3157.9730440000003
2005-12-01 04:00:00	1.566697936	1.5520638080000002	2771.224522	2752.434507	2299.166213	2245.1376609999998	2304.708246	2234.310645
2005-12-01 04:10:00	1.561289786	1.532438736	2685.840464	2684.238804	2233.653413	2181.055167	2258.026715	2196.837365
2005-12-01 04:20:00	2.066772228	2.079695427	2971.300847	2993.447144	3415.7966579999998	3484.968797	3725.486013	3770.0607200000004
2005-12-01 04:30:00	2.139526836	2.116109658	3002.205525	3028.9071089999998	3660.314768	3620.5314840000005	4072.4663259999998	4068.259786
2005-12-01 04:40:00	2.007340289	2.025770633	2912.151806	2911.383614	3215.489838	3256.282382	3603.207328	3644.7343119999996
2005-12-01 04:50:00	1.847438839	1.782725085	2978.561856	2962.353955	2997.594586	2836.912905	3332.7113870000003	3055.426356
2005-12-01 05:00:00	2.015433488	2.034843893	3111.008185	3137.24436	3485.32779	3562.170429	3920.586749	4003.400307
2005-12-01 05:10:00	1.997021691	2.041316103	3114.749366	3117.021633	3440.8690340000003	3524.8274490000003	3878.944372	4019.063193
2005-12-01 05:20:00	1.966317497	1.922910546	3039.614289	3058.051904	3294.48819	3236.411008	3607.6672590000003	3567.9584130000003
2005-12-01 05:30:00	1.8010724759999999	1.8099177309999999	2957.555459	2939.626607	2911.63624	2908.460026	3155.309913	3143.345188
2005-12-01 05:40:00	1.69634161	1.6545183030000001	2887.942474	2886.659584	2625.452071	2547.8413219999998	2717.17323	2631.639858
2005-12-01 05:50:00	1.701165658	1.659814353	2902.196319	2884.8286829999997	2631.318323	2535.956523	2712.525325	2544.80363
2005-12-01 06:00:00	1.759343043	1.754790765	2957.6285350000003	2971.3989460000003	2789.565352	2798.501875	2965.563191	2951.522351
2005-12-01 06:10:00	1.6577677119999998	1.604797486	2830.658713	2828.945846	2487.205219	2396.3694140000002	2532.722541	2392.8803190000003
2005-12-01 06:20:00	1.6160143999999999	1.5598645269999998	2869.241192	2864.122421	2472.460423	2376.817719	2545.57688	2446.512554
2005-12-01 06:30:00	1.6882025280000001	1.6543916019999998	2937.6545079999996	2910.72682	2665.497617	2580.367179	2766.424866	2662.004973
2005-12-01 06:40:00	1.870320966	1.859016936	2949.4909079999998	2949.472316	2981.401856	2962.490691	3299.7096109999998	3234.497413
2005-12-01 06:50:00	1.957936209	1.910264458	2993.935563	2972.049778	3236.634691	3116.456528	3664.92761	3509.0707820000002
2005-12-01 07:00:00	1.828182276	1.845028715	3040.8829530000003	3043.575708	3059.491532	3083.654458	3354.583164	3385.39806
2005-12-01 07:10:00	1.667000298	1.636219995	2865.509963	2833.341402	2524.570025	2450.365448	2624.301667	2505.57891
2005-12-01 07:20:00	1.440030629	1.4318413369999998	2855.868815	2859.696182	2155.630137	2153.627281	2150.567652	2130.0256050000003
2005-12-01 07:30:00	1.558632485	1.55441112	2804.168571	2805.734634	2284.335802	2273.366716	2303.135168	2351.0582879999997
2005-12-01 07:40:00	1.9258292080000001	1.860434362	2981.4608120000003	2959.8787829999997	3150.596416	3003.637885	3377.4867369999997	3211.2937859999997
2005-12-01 07:50:00	2.130252502	2.121525475	2948.479801	2962.3326190000002	3561.0530439999998	3547.283818	4089.9634509999996	4071.280019
2005-12-01 08:00:00	2.276235603	2.261064471	2703.878934	2744.078357	3573.167179	3610.583021	3968.208402	3952.9137979999996
2005-12-01 08:10:00	2.283831805	2.297731165	2752.52639	2768.64163	3629.5497689999997	3659.822146	4162.131338	4209.396503
2005-12-01 08:20:00	2.305417014	2.3142474269999997	2559.508198	2512.110768	3422.311759	3374.821489	3943.439673	3914.545478
2005-12-01 08:30:00	2.40997592	2.413203868	2252.181493	2248.806458	3142.078845	3129.8885579999996	3659.4532770000005	3669.4086420000003
2005-12-01 08:40:00	2.286985064	2.2855952790000003	2398.955877	2422.066258	3213.662072	3235.361302	3747.088876	3752.8233700000005
2005-12-01 08:50:00	2.309639946	2.353074222	2389.185616	2257.334011	3185.580259	3063.292867	3751.110028	3631.2465439999996
2005-12-01 09:00:00	2.350312219	2.3213148759999997	2195.9619989999997	2215.213553	2975.266275	2973.720215	3564.722267	3565.7546380000003
2005-12-01 09:10:00	2.421837306	2.463230044	1959.8623519999999	1930.3565649999998	2775.743395	2774.891734	3233.59351	3238.370864
2005-12-01 09:20:00	2.43869063	2.4209584669999997	2032.9407449999999	2019.4929719999998	2893.886966	2873.594789	3303.751957	3246.3856
2005-12-01 09:30:00	2.294718893	2.293280164	2641.983201	2627.281421	3493.705589	3483.2414240000003	3984.5785590000005	3968.058107
2005-12-01 09:40:00	2.231000885	2.2384888380000003	2808.7125100000003	2840.4403829999997	3605.937986	3665.5396979999996	4087.91165	4092.119601
2005-12-01 09:50:00	2.234581882	2.2252953030000002	2844.679616	2837.625529	3611.5725429999998	3578.8921969999997	4173.7443619999995	4159.653656
2005-12-01 10:00:00	2.227064671	2.241152622	2805.070191	2780.293081	3582.664102	3562.238134	4080.218167	4051.8630049999997
2005-12-01 10:10:00	2.124114694	2.123489235	2977.254984	2972.2176050000003	3590.875686	3567.999101	3997.42905	3948.3993219999998
2005-12-01 10:20:00	2.026788374	2.082962581	2733.682238	2680.711248	3082.110952	3115.766673	3432.132813	3516.891317
2005-12-01 10:30:00	2.556414942	2.544264245	1328.1401019999998	1402.90151	1976.136077	2077.453629	2373.682966	2491.055304
2005-12-01 10:40:00	2.214730597	2.2463355419999997	2708.4955449999998	2665.277229	3414.342571	3427.141539	3887.3842670000004	3866.384897
2005-12-01 10:50:00	2.102088992	2.099154134	2944.705467	2932.140185	3528.30044	3501.865026	3862.4576909999996	3826.108838
2005-12-01 11:00:00	1.978285469	1.97617816	3013.6935710000002	3017.016756	3307.011615	3317.0765030000002	3687.5640380000004	3691.1552850000003
2005-12-01 11:10:00	1.7744190030000002	1.8144714769999999	2940.786952	2939.090071	2821.2901079999997	2876.63782	3072.2418420000004	3084.090919
2005-12-01 11:20:00	2.238402592	2.312866564	2642.400354	2496.758132	3382.438625	3317.325311	3835.009129	3847.114392
2005-12-01 11:30:00	2.439315379	2.457738627	1874.195251	1881.6907850000002	2672.40738	2686.5156079999997	3052.10039	3091.5055230000003
2005-12-01 11:40:00	2.595536985	2.616172855	1190.240508	1057.52925	1804.0550640000001	1630.467166	2162.740151	1932.622889
2005-12-01 11:50:00	2.309953795	2.422940336	2402.760036	2220.031196	3149.7763010000003	3106.6206260000004	3655.3275799999997	3569.946863
2005-12-01 12:00:00	2.18475547	2.136137433	2470.9800210000003	2379.707884	3043.66435	2865.7112629999997	3481.108144	3267.96328
2005-12-01 12:10:00	2.482602815	2.485230621	1592.380753	1612.455907	2306.766352	2337.096424	2760.0723629999998	2798.568889
2005-12-01 12:20:00	2.434957507	2.424789289	1759.3215760000003	1900.47147	2523.463809	2712.800733	2980.7855170000003	3163.28172
2005-12-01 12:30:00	2.592469971	2.5543361190000002	1082.2421630000001	1195.935236	1641.185141	1789.6137059999999	1922.9225079999999	2095.130228
2005-12-01 12:40:00	2.80242007	2.7848760969999997	733.6129039	785.3250839	1195.573744	1273.897488	1424.094318	1496.517397
2005-12-01 12:50:00	2.5982397809999997	2.586628529	1166.028818	1159.1795630000001	1772.6696359999999	1755.7746120000002	2118.480967	2104.2678370000003
2005-12-01 13:00:00	2.612078377	2.666933362	983.8522742999999	884.0176718	1503.925406	1371.806351	1813.046509	1673.872117
2005-12-01 13:10:00	2.530463635	2.509586508	1431.781419	1517.3196050000001	2128.8197059999998	2244.565843	2509.7262370000003	2636.470148
2005-12-01 13:20:00	2.52171815	2.543942334	1398.409797	1329.558014	2069.317909	1984.7987679999999	2445.0874280000003	2346.315548
2005-12-01 13:30:00	2.531137911	2.532498061	1571.390882	1535.665585	2333.5207530000002	2290.641978	2707.5216149999997	2646.5785079999996
2005-12-01 13:40:00	2.570829155	2.571141002	1379.458652	1308.6365349999999	2068.792894	1972.7838160000001	2455.9485019999997	2363.481346
2005-12-01 13:50:00	2.734938045	2.7148212839999997	883.8191926000001	882.7201635	1402.62563	1394.1395380000001	1700.64498	1696.052054
2005-12-01 14:00:00	2.629251783	2.639992044	1101.604802	1067.753414	1696.3532059999998	1648.367766	2031.2060620000002	1977.1521050000001
2005-12-01 14:10:00	2.592148184	2.597990791	1219.3367660000001	1226.8358349999999	1854.6081370000002	1872.822562	2194.835555	2195.515003
2005-12-01 14:20:00	2.648129836	2.670545298	958.7082515000001	921.6603234999999	1495.2651460000002	1450.4662369999999	1765.9987079999999	1705.471819
2005-12-01 14:30:00	2.681474545	2.674640248	1003.341285	988.671516	1573.406635	1550.863562	1892.2930010000002	1860.4635210000001
2005-12-01 14:40:00	2.617981978	2.63661276	1036.07647	1038.5781279999999	1598.5591220000001	1611.096248	1899.3555440000002	1862.5029190000002
2005-12-01 14:50:00	2.584812891	2.6019890219999997	1150.138625	1119.767911	1745.28275	1710.193472	2151.919849	2072.477997
2005-12-01 15:00:00	2.529767499	2.562106694	1300.42241	1273.648626	1934.2162039999998	1905.304609	2325.24878	2321.230396
2005-12-01 15:10:00	2.5325232669999997	2.5582170140000002	1344.6860279999999	1292.026282	1996.9773050000001	1927.35803	2433.792506	2379.278341
2005-12-01 15:20:00	2.5682826359999997	2.5960729909999998	1271.5366789999998	1233.073038	1907.220025	1874.23893	2361.165759	2303.847097
2005-12-01 15:30:00	2.464658475	2.4578591690000002	1758.655759	1781.995253	2530.638259	2562.068124	3001.830775	3016.015986
2005-12-01 15:40:00	2.429302049	2.4525784859999997	1898.918093	1892.1455670000003	2703.143084	2704.482617	3110.639188	3107.704998
2005-12-01 15:50:00	2.454615333	2.450434259	1929.6213	1930.889618	2762.31113	2767.7518649999997	3251.141446	3245.858766
2005-12-01 16:00:00	2.407680854	2.40063506	2053.451262	2020.307625	2880.725882	2829.7091969999997	3248.383362	3213.4917170000003
2005-12-01 16:10:00	2.352711232	2.3458110619999997	2435.815174	2479.828398	3297.468254	3330.058857	3752.275844	3843.932661
2005-12-01 16:20:00	2.3441080380000003	2.34668997	2419.3082050000003	2372.0770850000004	3305.527132	3262.47893	3700.678135	3630.7532229999997
2005-12-01 16:30:00	2.295245569	2.286840722	2474.9198579999997	2476.47096	3317.447387	3313.5185239999996	3751.5568670000002	3708.389276
2005-12-01 16:40:00	2.323468529	2.347219906	2538.982003	2516.789586	3416.926657	3419.824514	3838.795982	3834.031782
2005-12-01 16:50:00	2.3320757530000003	2.335156784	2414.3482059999997	2445.631694	3257.1692239999998	3310.176022	3705.6519719999997	3723.099493
2005-12-01 17:00:00	2.290957601	2.2751655	2489.34069	2509.0504760000003	3335.5363899999998	3340.4900079999998	3734.7279259999996	3732.244181
2005-12-01 17:10:00	2.403945741	2.4166869909999997	2160.157176	2185.711682	3014.764275	3062.337013	3503.5002640000002	3521.030486
2005-12-01 17:20:00	2.413171806	2.42700108	1887.3177850000002	1859.021681	2671.584374	2644.646878	3103.725719	3055.6848019999998
2005-12-01 17:30:00	2.473197088	2.466006132	1697.791787	1695.426325	2475.08125	2467.556514	2898.895817	2916.413705
2005-12-01 17:40:00	2.391130429	2.377938779	2299.311802	2302.676742	3192.124323	3197.032506	3570.0155649999997	3548.338442
2005-12-01 17:50:00	2.236775573	2.257374983	2598.836741	2552.794335	3389.6111479999995	3368.113421	3903.888951	3869.665419
2005-12-01 18:00:00	2.259783213	2.251020966	2899.157758	2921.496793	3736.085153	3735.20689	4184.094725	4199.447477000001
2005-12-01 18:10:00	2.192241435	2.193971614	2893.094271	2889.0465280000003	3624.423112	3619.515678	4152.385852	4147.339915
2005-12-01 18:20:00	2.303356164	2.283988966	2524.305782	2553.975183	3354.520448	3375.089032	3786.957098	3789.669164
2005-12-01 18:30:00	2.2637347919999997	2.269213535	2612.258982	2570.743915	3399.481257	3359.338939	3951.1083009999998	3900.179085
2005-12-01 18:40:00	2.2785998640000003	2.31270444	2672.58975	2647.610063	3526.722638	3554.2046659999996	3987.159736	3924.5943079999997
2005-12-01 18:50:00	2.293380497	2.2767240369999997	2513.671228	2569.7902489999997	3354.5789870000003	3405.846258	3801.945599	3821.9991259999997
2005-12-01 19:00:00	2.379462284	2.377676483	2227.142604	2188.2760789999998	3085.365292	3033.789331	3500.063037	3475.7789829999997
2005-12-01 19:10:00	2.516108248	2.5113681359999998	1735.3455390000001	1756.926969	2545.687171	2577.709089	2905.888481	2891.747227
2005-12-01 19:20:00	2.465842842	2.454953945	1575.269226	1583.933525	2289.858786	2290.797722	2672.212938	2682.264506
2005-12-01 19:30:00	2.5503976219999998	2.541722381	1501.578272	1427.319103	2246.106964	2144.779071	2618.5863489999997	2486.537417
2005-12-01 19:40:00	2.463311362	2.4758077419999998	1742.212661	1715.768121	2496.710709	2468.413379	2952.947188	2913.437829
2005-12-01 19:50:00	2.494550846	2.473885004	1709.278177	1685.282072	2501.29349	2450.640789	2881.299165	2817.6540210000003
2005-12-01 20:00:00	2.585405911	2.5960981359999997	1237.431499	1244.150816	1872.719205	1892.210127	2216.013554	2239.030592
2005-12-01 20:10:00	2.614290305	2.6559694990000002	1071.687697	1049.718193	1640.408347	1628.822864	1953.516563	1935.403407
2005-12-01 20:20:00	2.577353246	2.575582883	1388.927097	1343.080651	2075.768282	1998.2199620000001	2481.226882	2440.724696
2005-12-01 20:30:00	2.414858088	2.433997059	1874.6505359999999	1865.390927	2654.958313	2656.004383	3108.051239	3096.346808
2005-12-01 20:40:00	2.499781908	2.557465545	1491.1986980000001	1313.403105	2157.7261829999998	1933.694389	2550.5001469999997	2330.752603
2005-12-01 20:50:00	1.952460129	1.959935903	2732.707302	2662.042102	2953.517534	2878.108828	3175.7085859999997	3094.691643
2005-12-01 21:00:00	1.9064293559999999	1.956677936	2945.4535079999996	2982.49657	3078.3761170000002	3222.568364	3424.5490729999997	3574.811802
2005-12-01 21:10:00	2.050445752	2.003907496	2946.829232	2960.0110449999997	3411.3515509999997	3331.798823	3873.388082	3780.973094
2005-12-01 21:20:00	1.588525421	1.5728117640000001	2654.370609	2631.0411	2238.9839190000002	2199.689339	2282.879751	2214.0977620000003
2005-12-01 21:30:00	1.644301214	1.5802759309999999	2810.456797	2792.350416	2450.234226	2328.547984	2547.123737	2368.934729
2005-12-01 21:40:00	1.629905566	1.631815267	2881.038887	2880.9508920000003	2508.127751	2498.003697	2574.054174	2505.4996100000003
2005-12-01 21:50:00	1.3800233469999998	1.3814558719999999	2862.8674760000004	2856.0288809999997	2100.596822	2093.902003	2018.644077	1996.366968
2005-12-01 22:00:00	1.4157341330000002	1.427711035	2934.670094	2921.4386870000003	2165.632218	2167.135225	2022.870642	2034.117314
2005-12-01 22:10:00	1.417794762	1.411479245	2933.541118	2938.097215	2171.672055	2169.011676	2065.545497	2043.850048
2005-12-01 22:20:00	1.346992861	1.364873826	2953.451116	2938.415934	2071.935976	2088.239299	2038.208668	2044.530333
2005-12-01 22:30:00	1.553647306	1.497661018	2871.677978	2834.037043	2385.02097	2257.729234	2372.563581	2216.407915
2005-12-01 22:40:00	2.054355942	2.037838816	2951.1610769999998	2959.253053	3383.8148200000005	3338.326056	3711.706682	3611.6713299999997
2005-12-01 22:50:00	2.019344036	1.990680115	3018.2459489999997	3002.852006	3406.6105409999996	3307.555062	3739.9953969999997	3638.792209
2005-12-01 23:00:00	2.2239032219999997	2.261139502	2848.485713	2770.2590170000003	3588.537099	3555.60045	4067.1175759999996	4054.5786270000003
2005-12-01 23:10:00	2.274023959	2.310027674	2553.913024	2543.494701	3359.935524	3383.5418799999998	3893.802628	3851.11004
2005-12-01 23:20:00	2.174208932	2.246532728	2815.21156	2799.8369829999997	3451.81263	3597.149261	3809.486867	4016.1056320000002
2005-12-01 23:30:00	2.289054892	2.282080705	2474.173877	2479.4420440000004	3272.760582	3257.86075	3821.88534	3807.5635549999997
2005-12-01 23:40:00	2.320930309	2.331546376	2415.02156	2440.9173600000004	3214.827086	3253.359838	3721.572001	3733.302638
2005-12-01 23:50:00	2.535066618	2.548250513	1657.128029	1620.066376	2457.8212320000002	2412.817072	2889.37343	2850.475413
2005-01-13 00:00:00	2.48876269	2.444522665	1613.548068	1674.804538	2337.212127	2386.5071350000003	2718.146935	2792.739479
2005-01-13 00:10:00	2.6494786809999997	2.6585765980000002	1006.199467	957.1706686000001	1562.1717449999999	1490.798982	1891.7165149999998	1818.7354329999998
2005-01-13 00:20:00	2.8173548530000003	2.796150663	599.3139095	587.9564106	986.0925237	963.0068951999999	1214.590477	1184.110608
2005-01-13 00:30:00	2.810522895	2.795175767	490.1885899	518.4104163	797.9270961	838.8583517000001	991.3957931	1039.575069
2005-01-13 00:40:00	2.848647321	2.817800225	507.90469989999997	492.1659826	844.8226117	812.5387686	1035.899837	1002.6685380000001
2005-01-13 00:50:00	2.784957361	2.787241484	487.56940589999994	481.45829380000004	795.8941302000001	786.958166	960.4913524	949.3314575999999
2005-01-13 01:00:00	2.776968725	2.75468527	510.7381333000001	510.0139572	833.5660989	826.5435808999999	1008.820201	993.3518551000001
2005-01-13 01:10:00	2.861013862	2.859144185	423.8081371	402.4095363	706.785532	670.1628093999999	868.7726311	825.1923998
2005-01-13 01:20:00	2.856454055	2.888461861	386.0512979	365.2993727	641.8870367000001	610.1429947	804.4343418	767.1208048
2005-01-13 01:30:00	2.8003660480000003	2.818677295	455.32176289999995	402.6836706	740.2850179	659.7681937000001	927.8832015	837.4901501
2005-01-13 01:40:00	2.8475990939999996	2.834997066	543.9575202999999	582.8473443	899.3270184	960.0624232999999	1119.245331	1189.30009
2005-01-13 01:50:00	2.697245891	2.68563182	742.370989	808.7834769	1179.710095	1277.3637390000001	1393.750118	1509.972159
2005-01-13 02:00:00	2.5661202000000003	2.555421431	1333.5200810000001	1313.612936	2013.0666190000002	1978.1632579999998	2384.718566	2333.557902
2005-01-13 02:10:00	2.481112371	2.4879654369999997	1829.7255690000002	1822.8768440000001	2667.436634	2656.0476120000003	3078.398322	3060.01578
2005-01-13 02:20:00	2.411767321	2.4394314169999998	2127.6338370000003	2063.807884	2985.0701010000002	2918.832157	3435.335129	3379.223045
2005-01-13 02:30:00	2.262460171	2.3163603669999997	2644.610084	2480.507782	3469.303797	3334.696401	3987.2705990000004	3875.9635380000004
2005-01-13 02:40:00	2.1837803719999997	2.175995984	3011.340082	3016.237925	3760.719356	3762.1772990000004	4237.874822	4199.9957380000005
2005-01-13 02:50:00	2.18075397	2.161737396	3002.73853	2975.872556	3700.871071	3639.367835	4051.8770409999997	3943.5538340000003
2005-01-13 03:00:00	2.251306871	2.2414400619999997	2755.847141	2834.9565079999998	3565.175736	3653.573164	4085.440087	4083.2720590000004
2005-01-13 03:10:00	2.389565933	2.392850766	2177.528001	2186.4982579999996	3043.751071	3047.017147	3418.4725340000005	3455.166214
2005-01-13 03:20:00	2.399723951	2.432675993	2193.479734	2093.452392	3072.8944	2978.1622829999997	3552.705982	3468.5503320000003
2005-01-13 03:30:00	2.3219565319999997	2.299825933	2620.122514	2603.6280030000003	3496.327046	3455.018732	4027.720587	3969.7693340000005
2005-01-13 03:40:00	2.310848788	2.300524288	2735.413066	2737.395437	3654.34703	3644.513789	4069.6717729999996	3997.12264
2005-01-13 03:50:00	1.856666544	1.9068606080000001	2960.843571	2963.731206	3008.400689	3099.1556960000003	3250.5104739999997	3359.733677
2005-01-13 04:00:00	1.9411100209999999	1.942001224	3054.0365899999997	3055.2185649999997	3248.567904	3275.832771	3585.464993	3615.0730659999995
2005-01-13 04:10:00	2.131723562	2.092545346	3005.125994	3103.8126899999997	3648.3321560000004	3689.3966149999997	4106.886700999999	4114.590279
2005-01-13 04:20:00	2.0168185469999997	2.135620291	3052.513714	3086.661622	3411.6208159999996	3695.1525189999998	3802.471639	4182.502818999999
2005-01-13 04:30:00	1.7901397000000001	1.810912585	2929.357479	2915.876444	2822.434682	2848.64947	3103.380743	3136.245908
2005-01-13 04:40:00	1.7928539630000002	1.735291289	2963.096168	2923.975351	2845.376775	2708.98794	2990.8807039999997	2833.990826
2005-01-13 04:50:00	1.4058370759999999	1.389650571	2859.7267859999997	2846.132145	2107.5709100000004	2067.231629	2058.8868420000003	1987.925921
2005-01-13 05:00:00	1.3873617480000002	1.377149086	2820.954338	2843.866972	2033.577473	2029.150816	1940.483443	1944.244146
2005-01-13 05:10:00	1.38910699	1.379033999	2912.2064649999998	2927.7154179999998	2129.434731	2137.422872	2037.535648	2049.8150809999997
2005-01-13 05:20:00	1.41192824	1.396023376	2822.679757	2851.623658	2081.588839	2084.355729	1978.3369940000002	1972.334163
2005-01-13 05:30:00	1.355802375	1.3645633730000002	2836.572975	2868.414781	2013.8503269999999	2051.33569	1947.920396	1981.806812
2005-01-13 05:40:00	1.391003926	1.376447464	2525.423369	2535.1996059999997	1827.731385	1808.4001210000001	1782.62021	1805.71
2005-01-13 05:50:00	1.400304744	1.396089111	2304.497105	2266.8270079999998	1691.196788	1654.696365	1601.485263	1567.676023
2005-01-13 06:00:00	1.430630795	1.425577231	1768.9437289999998	1807.970066	1309.926511	1334.590582	1274.9311890000001	1284.071461
2005-01-13 06:10:00	1.372125276	1.3745973	1245.327452	1154.5859130000001	888.9962766000001	827.6790384999999	862.7239450999999	798.9909932
2005-01-13 06:20:00	1.426554581	1.431161256	1269.887135	1232.4382859999998	944.1774591	917.8326476	919.4584011	889.7799236
2005-01-13 06:30:00	1.440738372	1.444297947	1084.63977	1095.380761	808.2301493	818.1794222999999	791.8190025	809.7186636
2005-01-13 06:40:00	1.441931089	1.426359635	970.5153630000001	939.0961635	725.2958037000001	694.8844443	700.7351837	681.8163166
2005-01-13 06:50:00	1.453781007	1.425119742	994.719309	974.6542471000001	747.8629107	726.6512558	727.411483	704.8151083
2005-01-13 07:00:00	1.423909801	1.4041844069999998	915.995356	850.8076022	687.4148591000001	631.7389212	678.3489940000001	607.7912292000001
2005-01-13 07:10:00	1.391786811	1.386129207	1047.022093	989.5303113	758.6043943	707.3286749	762.2336577000001	720.145515
2005-01-13 07:20:00	1.457197921	1.49900023	982.2779247000001	885.7698431	749.9044140999999	696.10466	716.0502102999999	649.5006282
2005-01-13 07:30:00	1.465861457	1.476345394	1201.747359	1113.05947	920.6670461000001	858.1646573999999	896.0270408	847.4948141000001
2005-01-13 07:40:00	1.4577292259999999	1.460168577	1118.791766	1009.9971210000001	852.1194964	770.359224	827.5406437	747.7679827000001
2005-01-13 07:50:00	1.4545806280000002	1.447828102	1325.939309	1335.5894230000001	1008.3570390000001	1009.800596	1017.857875	1008.8127390000001
2005-01-13 08:00:00	1.424358445	1.43300557	1066.73324	1046.212967	800.2763405000001	789.5631804	793.4342257000001	795.5380575
2005-01-13 08:10:00	1.5264178019999999	1.575134871	1310.110955	1304.070651	1021.9829689999999	1046.8115710000002	990.9058673000001	996.6606582000001
2005-01-13 08:20:00	1.4412190480000002	1.406787188	1443.65251	1472.335783	1086.358576	1094.135292	1083.271222	1084.505648
2005-01-13 08:30:00	1.4381457569999998	1.403509898	1389.552009	1414.705165	1052.87161	1050.8530039999998	1038.216217	1033.925943
2005-01-13 08:40:00	1.447703502	1.453802948	1389.00399	1394.633995	1046.07947	1059.920255	1033.591466	1036.989108
2005-01-13 08:50:00	1.4521548519999998	1.453056736	1467.655543	1467.440366	1111.1172789999998	1109.5176800000002	1075.357151	1063.333991
2005-01-13 09:00:00	1.498119705	1.471402755	1350.532037	1307.860981	1050.540938	1003.797172	1046.166448	994.291891
2005-01-13 09:10:00	1.4197088930000001	1.43216536	1541.380065	1469.800653	1146.945402	1101.849633	1136.788226	1094.9282859999998
2005-01-13 09:20:00	1.459959957	1.476393233	1431.677682	1353.012639	1086.6130269999999	1031.401429	1069.8369109999999	1023.266319
2005-01-13 09:30:00	1.451641451	1.465862125	1614.8224619999999	1536.111784	1215.913174	1169.258113	1226.588231	1172.580473
2005-01-13 09:40:00	1.742976109	1.72263048	1926.6254370000001	1853.732149	1792.8009969999998	1713.083886	1899.4224	1784.755334
2005-01-13 09:50:00	1.8794423980000001	1.836263045	2371.269906	2348.136741	2411.714452	2321.632597	2672.4395050000003	2535.755922
2005-01-13 10:00:00	2.146483327	2.110053015	2905.061977	2817.540791	3520.0037119999997	3359.519837	4028.0592090000005	3890.390899
2005-01-13 10:10:00	2.354596886	2.366887597	2417.587055	2387.861974	3273.223003	3250.995748	3908.254534	3852.9187049999996
2005-01-13 10:20:00	2.406760718	2.399923669	2091.738574	1998.5110379999999	2924.303103	2774.228223	3449.8024	3367.7855280000003
2005-01-13 10:30:00	2.5909310569999997	2.572959186	1462.690657	1513.433267	2207.142976	2277.011869	2617.408813	2668.746987
2005-01-13 10:40:00	2.658081614	2.646944675	1139.411576	1128.4239220000002	1769.7309329999998	1752.155663	2119.3817329999997	2100.739946
2005-01-13 10:50:00	2.765551271	2.730559724	852.1135447	844.7966672	1374.8383410000001	1353.422213	1655.937907	1645.726494
2005-01-13 11:00:00	2.709129505	2.7022122810000004	878.4445705	866.6730489	1391.189216	1373.287102	1693.411768	1668.69641
2005-01-13 11:10:00	2.797867833	2.7875977360000004	586.1526805999999	572.3047494	957.1212672	932.0585666000001	1196.2048869999999	1151.826956
2005-01-13 11:20:00	2.811425072	2.8709663610000002	543.0780606000001	523.3400922000001	891.9407179	874.0312624	1095.256864	1067.881842
2005-01-13 11:30:00	2.8524125710000003	2.8379314210000004	446.93042139999994	444.6030697	739.5692978999999	733.3788379	911.8112023	902.3244689999999
2005-01-13 11:40:00	2.9012285710000003	2.8760111569999998	410.9898605	421.9516348	691.2123485000001	706.7258542000001	880.9962941	882.5657179
2005-01-13 11:50:00	2.8650947419999997	2.8767512660000003	336.51772139999997	320.2741684	562.8526962999999	537.1707002999999	706.6280504	675.0673611000001
2005-01-13 12:00:00	2.771604286	2.785968907	376.18465810000004	351.54197989999994	611.6756479	576.5835067	752.1841767999999	702.3501792000001
2005-01-13 12:10:00	2.9051459239999997	2.907724743	357.038801	343.5159535	601.9394706	580.3235068	748.9777588	719.4417396000001
2005-01-13 12:20:00	2.879659707	2.8496480889999996	341.45244410000004	340.6482773	569.7730033	563.4550452999999	701.4489319	701.1550665
2005-01-13 12:30:00	2.857004097	2.8747955189999996	336.3382265	311.165773	561.3076102000001	519.7464046	710.5995882999999	663.6789647999999
2005-01-13 12:40:00	2.861196141	2.874302906	298.95343760000003	291.25660619999996	500.6446785	489.46361060000004	622.0883763999999	605.5527517999999
2005-01-13 12:50:00	2.9087158110000004	2.888246521	285.2665643	286.0515581	482.51494620000005	481.7202858	592.8024368	593.0941458
2005-01-13 13:00:00	2.87903566	2.85398556	297.55765410000004	298.6699909	499.02039800000006	498.2717558	619.0954216	615.4810992
2005-01-13 13:10:00	2.8455693980000003	2.8516457639999997	198.17701019999998	184.6568671	327.6134898	305.8079133	414.8420997	384.5612236
2005-01-13 13:20:00	2.868770828	2.8402795480000003	210.3539152	196.9148636	348.85411960000005	325.24780439999995	439.371017	407.90992610000006
2005-01-13 13:30:00	2.937150775	2.914446939	155.35137580000003	152.8309003	259.7744495	253.4943293	332.117567	324.6153447
2005-01-13 13:40:00	2.8302902710000004	2.844722082	148.7634785	143.5801939	243.82705840000003	235.05647919999998	302.0614767	295.1588777
2005-01-13 13:50:00	2.869019923	2.881454425	155.8353665	151.4703596	257.4483165	250.75187480000002	325.5633295	315.8088095
2005-01-13 14:00:00	2.81311983	2.7751881760000003	135.501299	139.3531943	217.82193959999998	222.0867086	275.05199960000004	279.9215798
2005-01-13 14:10:00	2.853535232	2.849582583	168.21447949999998	172.3264489	277.13527719999996	283.2583211	345.7340211	349.3260552
2005-01-13 14:20:00	2.8709062610000005	2.851500521	162.0099726	164.2972335	266.5621511	268.5067622	339.79992389999995	340.093684
2005-01-13 14:30:00	2.9237208960000003	2.922975412	160.1958632	153.2625005	268.3012193	256.25456299999996	352.3063083	336.9330079
2005-01-13 14:40:00	2.92051858	2.93318861	152.1748291	153.6390708	254.06383939999998	256.981085	319.82207589999996	322.6092497
2005-01-13 14:50:00	2.891433095	2.8705798839999996	180.84670459999998	192.85883619999998	299.5643003	315.8284812	383.4801175	402.1794636
2005-01-13 15:00:00	2.900735722	2.886195543	186.7421778	180.8217608	312.469963	301.6933749	392.8443151	374.9659227
2005-01-13 15:10:00	2.915797348	2.909970564	182.2182804	176.9355172	306.93109649999997	299.16877410000006	388.0161977	378.62091410000005
2005-01-13 15:20:00	2.887057703	2.8807175189999996	213.29350440000002	207.7005043	353.3366733	342.9119249	445.7477218	434.2332032
2005-01-13 15:30:00	2.8853408380000003	2.8928792000000003	248.79473430000004	238.39789950000002	416.1505299	400.1193148	528.1069547000001	504.7611377
2005-01-13 15:40:00	2.940464453	2.914662953	200.2487095	189.51964840000002	337.508109	316.56411349999996	422.3436808999999	392.7052965
2005-01-13 15:50:00	2.9151457	2.9340050539999996	205.44773759999998	201.5001559	345.3541037	339.92179910000004	432.7335871	425.49141460000004
2005-01-13 16:00:00	2.891416487	2.871819015	272.19717599999996	273.637249	458.08620769999993	457.93507360000007	573.6211011	567.3029745
2005-01-13 16:10:00	2.850537122	2.824246273	276.6347954	285.0899855	459.62058719999993	470.82720710000007	574.8854227	581.9573114
2005-01-13 16:20:00	2.902090103	2.883034508	260.5260644	269.3621942	439.8341579	454.07486689999996	548.5178312999999	561.9906597999999
2005-01-13 16:30:00	2.902893812	2.892821842	386.55823219999996	410.7939452	650.6154361	690.9628129	819.8914237	851.75275
2005-01-13 16:40:00	2.815683973	2.79963987	389.30866910000003	400.3664345	643.7563807	658.8609654	794.0373861	806.6194247999999
2005-01-13 16:50:00	2.8452602089999997	2.8459704930000003	437.9598415	445.6249983	727.2287498	739.2174836	915.9391229	934.7498578999999
2005-01-13 17:00:00	2.964389988	2.9637891639999996	400.43556980000005	402.1527534	689.0017784	690.7925818	867.8590998	862.2790742999999
2005-01-13 17:10:00	2.870075649	2.872342899	467.0399817	440.85637419999995	780.6879458999999	738.5620377	965.2551094	914.4789998
2005-01-13 17:20:00	2.8046945310000004	2.8261006710000003	495.2347987	449.9194452	810.0565676	742.825351	1005.636729	919.5294361
2005-01-13 17:30:00	2.793908519	2.774891559	700.8178328	683.8046214999999	1140.1883480000001	1108.476466	1491.361434	1412.930805
2005-01-13 17:40:00	2.669968569	2.6852345769999997	796.3976267999999	783.4459777000001	1233.099535	1218.4666339999999	1644.451595	1617.676042
2005-01-13 17:50:00	2.6670169919999998	2.659035542	856.4751049	896.7452720000001	1301.991215	1364.868163	1817.8384420000002	1902.129944
2005-01-13 18:00:00	2.580166872	2.590953846	904.0343005000001	892.7490951	1327.964725	1307.838972	1893.990083	1873.777686
2005-01-13 18:10:00	2.599761936	2.590723625	881.3108018999999	864.7077252	1286.686958	1259.4037369999999	1905.6107780000002	1869.803379
2005-01-13 18:20:00	2.526143311	2.5325008909999998	789.0858272999999	732.6056601	1117.279061	1036.120097	1675.206341	1566.695315
2005-01-13 18:30:00	2.420631963	2.378263233	581.1250819	557.1977912000001	777.4348297	734.3888286	1218.776108	1137.978543
2005-01-13 18:40:00	2.393755914	2.38166607	444.5113971	463.3174791	582.609872	609.664458	928.366067	968.1922557
2005-01-13 18:50:00	2.425906012	2.3814781480000002	434.09786210000004	419.41503670000003	574.332673	549.2443955	896.7296606000001	836.9627542999999
2005-01-13 19:00:00	2.350280275	2.32129536	446.5418489	463.93633099999994	579.2203232999999	596.8371656	841.9667720000001	856.8575392000001
2005-01-13 19:10:00	2.321023507	2.235269003	245.2009176	239.0522929	303.21894100000003	288.6566216	475.97733550000004	434.87099129999996
2005-01-13 19:20:00	2.273178928	2.227375176	262.9674642	244.17513300000002	328.8383076	296.9020644	496.90164230000005	448.120091
2005-01-13 19:30:00	2.239879132	2.197057988	311.9962415	281.8724734	377.756955	339.80650310000004	635.5082642000001	541.4722417
2005-01-13 19:40:00	2.139742826	2.175995071	283.64894419999996	280.5090462	336.5472328	339.9188764	551.5080766	551.6925492
2005-01-13 19:50:00	2.356148834	2.332435221	289.5834323	311.99960980000003	369.7651417	398.36050889999996	602.0414861	655.8381001
2005-01-13 20:00:00	2.2705337869999997	2.278427797	273.9778901	263.60650219999997	331.48575980000004	318.45530510000003	542.7918427999999	526.4150161
2005-01-13 20:10:00	2.335875737	2.321545545	365.2543812	335.2225331	470.7431194	427.3577466	720.5575255	672.9885032999999
2005-01-13 20:20:00	2.269547581	2.279872314	371.591674	405.1804236	464.08333600000003	511.1798009	743.193821	808.5096953999999
2005-01-13 20:30:00	2.339886019	2.349315734	379.76057349999996	378.01091139999994	488.476808	485.16836770000003	785.5373842	808.8272135
2005-01-13 20:40:00	2.34239427	2.371900919	438.29326160000005	430.3284874	566.6940668999999	568.6732718999999	873.4304532	873.9044391000001
2005-01-13 20:50:00	2.428766973	2.414726904	547.9463122999999	590.0804059	736.7989835	789.5329602	1161.496098	1227.227951
2005-01-13 21:00:00	2.391800135	2.340841005	376.18316830000003	346.9460065	487.5621948	441.2533358	756.5995692	690.0143228
2005-01-13 21:10:00	2.391675278	2.39617302	494.7196483	524.8608579	656.6822678999999	700.1993593	1065.363611	1119.920342
2005-01-13 21:20:00	2.4156222030000003	2.415793145	633.3435451	647.5086217	850.9576983999999	878.9243021	1377.480587	1387.8450890000001
2005-01-13 21:30:00	2.55733838	2.55036393	841.5680062000001	877.8983312999999	1202.26016	1253.360354	1795.322313	1835.792041
2005-01-13 21:40:00	2.62248868	2.595728929	966.5976932	973.2126852	1446.77045	1446.185927	2005.4208579999997	2042.096584
2005-01-13 21:50:00	2.66971413	2.62680858	905.6650407999999	917.1319073999999	1380.252447	1382.671175	1938.92182	1948.906924
2005-01-13 22:00:00	2.714956361	2.758101785	789.498243	728.5095382000001	1235.657666	1153.013694	1636.302849	1538.1435119999999
2005-01-13 22:10:00	2.795416201	2.7553887039999996	711.4122817000001	729.3786248	1161.852114	1177.477332	1438.014941	1463.088041
2005-01-13 22:20:00	2.7557849689999996	2.761873705	574.041671	561.4031444	924.8946547	904.5387726	1159.906575	1143.809663
2005-01-13 22:30:00	2.8622233230000003	2.841273492	519.8153651	541.7343342999999	866.4056929	897.8713498	1073.5716630000002	1105.098146
2005-01-13 22:40:00	2.863925495	2.857150925	450.97241039999994	450.96097069999996	747.6254349999999	746.2211973999999	927.7625297000001	921.7795735999999
2005-01-13 22:50:00	2.8353200610000004	2.8287207999999997	455.4513911	452.74354730000005	746.0320778	741.3138052	925.5469982999999	918.5202375
2005-01-13 23:00:00	2.914275852	2.867277183	468.00154299999997	461.3376149	790.2053929	768.8597034	981.7161482000001	954.8087357
2005-01-13 23:10:00	2.868814794	2.840794077	361.5630124	346.8092818	600.9272465	571.4527296	756.984874	721.0809793
2005-01-13 23:20:00	2.872981868	2.872964135	293.472477	276.3665764	490.4477036	460.1390454	612.4952237000001	571.3216328
2005-01-13 23:30:00	2.87745978	2.912763018	325.00708849999995	284.7553858	542.9536337000001	478.94341560000004	673.4235833	601.0754016
2005-01-13 23:40:00	2.8206672669999997	2.8347781860000003	277.9149452	283.6853064	457.2680572	468.73054989999997	575.6373819	591.6074798999999
2005-01-13 23:50:00	2.849983281	2.848435404	296.4748784	311.5990534	492.91672170000004	519.6609536000001	617.1427474	643.6681977000001
2005-01-14 00:00:00	2.936065702	2.9367495189999997	255.19267030000003	247.2164937	432.16255	419.937816	539.6332919	515.5954227
2005-01-14 00:10:00	2.920389695	2.957990384	292.6468008	282.7918369	496.1195991	486.3848591	623.7365716	615.4286772999999
2005-01-14 00:20:00	2.9161981	2.93202886	270.8091604	283.1368496	458.7779687	483.3725014	577.4717262999999	606.7936639
2005-01-14 00:30:00	2.894492151	2.865468584	284.7733072	278.6614536	475.5153676	463.79855630000003	601.2794322999999	586.1471726
2005-01-14 00:40:00	2.9510967999999997	2.919239179	239.39108819999998	256.424877	406.10839489999995	431.95460819999994	523.3918754	551.718607
2005-01-14 00:50:00	2.9682619189999997	2.965072396	254.14771439999998	260.76872050000003	436.484895	447.6344859	551.9044331	562.8905225999999
2005-01-14 01:00:00	2.8558624189999997	2.853385525	287.461906	286.6902639	477.5954096	476.1678296	595.7142307	585.6649858
2005-01-14 01:10:00	2.888601632	2.876059012	316.03450710000004	317.3380138	529.5573435	531.2828606	665.789295	660.3482957
2005-01-14 01:20:00	2.893177526	2.857142879	305.9339854	304.444946	511.2169665	505.15711830000004	629.0701767	619.6632843
2005-01-14 01:30:00	2.903067705	2.92103769	292.91597989999997	292.0316472	493.00593080000004	492.6330853999999	621.9602160000001	624.1900342
2005-01-14 01:40:00	2.9211668989999997	2.9214797139999997	302.4636154	310.32327779999997	513.172458	527.5266944	652.7135549	664.815747
2005-01-14 01:50:00	2.937738879	2.987678318	277.17879869999996	259.1495353	475.20465089999993	450.0616215	603.8232826000001	572.469758
2005-01-14 02:00:00	2.8968342639999998	2.8754632030000002	278.87081489999997	309.4609777	467.2536788	516.5435225	592.2786751	649.7796194
2005-01-14 02:10:00	2.9605499010000003	2.9125384710000004	301.1686989	293.9023244	512.5508169999999	492.9306682	635.0866972	617.6377143
2005-01-14 02:20:00	2.9026947439999997	2.906545728	337.8831061	309.9801938	570.1536993	523.5044683	717.7110809999999	654.8441002000001
2005-01-14 02:30:00	2.848760812	2.848258655	403.5354975	390.222489	664.5142890999999	641.5979919	841.9880419	824.0211375
2005-01-14 02:40:00	2.888290487	2.8847152730000003	458.21963289999997	447.502766	768.8271072000001	752.1300357999999	949.8653941	926.9961852
2005-01-14 02:50:00	2.839777347	2.8459550769999997	387.0158015	370.48168480000004	639.3996291	611.1719152000001	803.8610932999999	774.1772472
2005-01-14 03:00:00	2.877045116	2.855005778	466.01034339999995	455.6394459	780.4427134	758.6517661	964.3196714	920.3812222999999
2005-01-14 03:10:00	2.836879263	2.845120109	473.11384050000004	467.5972239	783.0707637	773.5249209	986.3378389000001	981.1761417000001
2005-01-14 03:20:00	2.82673695	2.8027061410000003	556.0207019	554.6258462999999	920.7485677999999	914.2083391000001	1130.84564	1125.541461
2005-01-14 03:30:00	2.79104996	2.78450006	571.7217343	583.0527212999999	930.1396298000001	947.3818093	1154.290191	1178.406016
2005-01-14 03:40:00	2.85720997	2.8249327089999996	593.9324082	597.7889776000001	987.3597737	987.0020833999998	1249.90176	1249.225414
2005-01-14 03:50:00	2.74417053	2.7006430339999996	722.7098234	718.5550405	1160.700357	1141.5092029999998	1432.091717	1401.114165
2005-01-14 04:00:00	2.7998591110000004	2.767169651	685.8416326	702.7026208	1124.957559	1142.698281	1365.5063699999998	1380.012189
2005-01-14 04:10:00	2.783682667	2.7871392669999997	695.6112902000001	686.208338	1137.562215	1124.393954	1377.390892	1365.3485560000001
2005-01-14 04:20:00	2.7885619210000003	2.816574384	790.5305874	758.605398	1285.0242660000001	1240.642841	1583.001724	1527.982981
2005-01-14 04:30:00	2.797920277	2.7852217280000002	855.2938276000001	868.3412117	1389.570005	1406.486439	1682.458239	1694.875684
2005-01-14 04:40:00	2.48888452	2.5003912809999997	1559.294222	1579.724378	2294.475302	2335.41369	2689.39538	2714.405007
2005-01-14 04:50:00	2.488809454	2.475810124	1821.8847600000001	1857.049039	2656.246722	2684.35421	3162.850166	3200.04517
2005-01-14 05:00:00	2.464361454	2.48934847	1512.617092	1596.023262	2150.7336969999997	2284.435658	2722.799615	2902.553082
2005-01-14 05:10:00	2.295664453	2.230632865	1247.2627710000002	1260.846226	1587.392522	1554.011441	2084.106282	2012.439868
2005-01-14 05:20:00	2.400551445	2.426846575	531.7909013	551.3222437999999	699.6433601	735.3822207999999	1018.63146	1053.433802
2005-01-14 05:30:00	2.363440667	2.308340564	340.5051546	310.4185099	437.1374945	390.6176624	668.103435	600.0646132
2005-01-14 05:40:00	2.182658185	1.989223784	171.8818635	104.94046670000002	201.8621914	108.54168999999999	312.8860518	174.10748710000001
2005-01-14 05:50:00	1.969745499	1.763919693	112.4398321	99.93265425	117.1087453	93.54197112	178.19684519999998	153.7521184
2005-01-14 06:00:00	1.853296941	1.791785353	103.9517271	92.57792226	102.8748011	88.99769721	179.0671384	155.1331493
2005-01-14 06:10:00	1.804812254	1.740374026	81.58042214	77.23646134	77.97727368	71.30885859	125.80161129999999	114.3108393
2005-01-14 06:20:00	1.675160985	1.6741245130000002	72.46454888	71.03898491	63.14447611	61.73542694	100.00693840000001	98.77483951
2005-01-14 06:30:00	2.044783104	1.669647862	106.50059809999999	88.34940197	109.75667849999999	73.12327934	178.9866956	114.0515953
2005-01-14 06:40:00	1.6135617530000002	1.608555639	86.22949971	87.28490875	71.82659262	72.48025053	105.9705272	106.2796939
2005-01-14 06:50:00	1.55919876	1.556401405	104.53246109999999	101.49	84.77457939	81.86629214	118.2108466	114.90139930000001
2005-01-14 07:00:00	1.5865289219999998	1.5636357140000001	87.13256249	87.60342085	71.41004559	70.61585728	107.22300459999998	106.2915396
2005-01-14 07:10:00	1.596627965	1.6053304	83.30237179	81.31888146	69.98789296	68.569753	104.63533790000001	102.36534540000001
2005-01-14 07:20:00	1.627114594	1.588036751	78.34687138	78.92850123	67.80194521	66.79707308	103.587102	101.98431409999999
2005-01-14 07:30:00	1.5798483030000001	1.579234339	81.97670641	78.23264553	68.53107177	65.715098	101.8336744	99.50656859
2005-01-14 07:40:00	1.6397181969999999	1.633555319	75.02347603	72.37025205	64.68207012	62.62029974	101.9655926	100.1882637
2005-01-14 07:50:00	1.7137894280000001	1.6894756290000001	75.8998169	74.30107412	68.68905402	66.38587006	105.73718020000001	105.4855832
2005-01-14 08:00:00	1.58194279	1.5735812269999998	77.87063938	74.65454381	65.25090931	62.36318525	101.3138865	98.35312257
2005-01-14 08:10:00	1.609185018	1.582285689	84.05781434	81.54799356	71.14535928	68.27862378	105.22519750000001	102.73321209999999
2005-01-14 08:20:00	1.5651883340000001	1.571663541	84.47207195	84.04861271	70.2374187	70.33033244	100.74897109999999	99.48191284
2005-01-14 08:30:00	1.551896327	1.5521166780000002	90.24482927	89.11975458	73.40633822	72.27676052	103.4084454	103.2272497
2005-01-14 08:40:00	1.592223631	1.571709192	81.81579003	80.44877229	68.50107559	66.76851584	101.7794801	99.27807
2005-01-14 08:50:00	1.645989208	1.604151245	85.46324997	84.51191267	73.96413444	71.32636268	108.82584969999999	105.18158999999999
2005-01-14 09:00:00	1.560786446	1.581167824	83.8656174	82.84136932	69.08317111	69.03602936	98.55007331	98.50257538
2005-01-14 09:10:00	1.545386179	1.554004322	88.40730653	87.53500375	72.22362044	71.59835657	106.58315759999999	105.04723259999999
2005-01-14 09:20:00	1.54070104	1.5600928719999998	90.57757691	87.90187472	73.73918909	72.73891363	105.93318459999999	106.00986340000001
2005-01-14 09:30:00	1.471737887	1.485408074	111.2723422	99.34635729	85.03001531	77.40930175	115.6938317	109.80443100000001
2005-01-14 09:40:00	1.448172066	1.454321938	109.0977168	96.51083813	83.8004948	74.51654463	110.19666299999999	101.8018509
2005-01-14 09:50:00	1.456807155	1.467966426	93.00551862	94.06997807	70.95453244	71.96289989	103.5558056	103.76719059999999
2005-01-14 10:00:00	1.54685738	1.534959081	86.74044252	86.76637625	70.38353533	69.89352194	103.526202	104.3608288
2005-01-14 10:10:00	1.462728091	1.463707717	95.89762525	94.28628962	73.74041624	72.51055637	103.1109352	101.18343349999999
2005-01-14 10:20:00	1.478286987	1.485644355	94.86479211	93.77818958	73.37568266	73.00559272	102.60767940000001	100.8137744
2005-01-14 10:30:00	1.595314941	1.582946461	100.61159659999998	102.9464406	83.54232728	84.59063564	115.3384635	114.33951940000001
2005-01-14 10:40:00	1.549926705	1.561494973	215.87749069999995	224.316432	172.2142632	178.53965780000001	208.07150980000003	218.2030836
2005-01-14 10:50:00	1.567130155	1.5745998380000001	345.7667938	313.0142076	283.3996298	256.29035519999996	328.106802	295.67262630000005
2005-01-14 11:00:00	1.5096238240000002	1.498883199	876.1393591	954.0868933	685.5511683	735.5899661000001	724.372352	762.8101777
2005-01-14 11:10:00	1.442519352	1.422588278	1444.014441	1414.81222	1096.097648	1057.407476	1095.6345919999999	1058.4886609999999
2005-01-14 11:20:00	1.578841936	1.52194243	2337.621692	2367.909672	1926.394184	1870.6043079999997	1965.645191	1859.0386879999999
2005-01-14 11:30:00	1.7950477269999998	1.7895522080000001	3027.000594	3017.514463	2948.598323	2915.381764	3102.822491	3058.2493289999998
2005-01-14 11:40:00	2.068453233	2.076730393	3199.636896	3185.319078	3699.7770149999997	3721.6229780000003	4188.266719	4219.331731
2005-01-14 11:50:00	2.253292177	2.261814725	2919.539131	2816.159946	3769.2878990000004	3684.5107359999997	4305.930658	4214.683991
2005-01-14 12:00:00	2.4170989069999997	2.45223434	2158.4854969999997	1983.298573	3047.985041	2849.553189	3518.44031	3271.062963
2005-01-14 12:10:00	2.4202777490000003	2.44467594	2328.301081	2217.876548	3264.2526420000004	3140.478429	3707.010953	3605.6303799999996
2005-01-14 12:20:00	2.541465482	2.506921769	1671.057774	1731.017994	2475.381102	2534.9019550000003	2930.218782	3022.209579
2005-01-14 12:30:00	2.635927916	2.683991829	1324.981241	1261.673088	2045.596758	1967.084143	2411.828364	2327.2758
2005-01-14 12:40:00	2.4741900230000002	2.446722658	1931.6290199999999	1916.284915	2806.239294	2772.1865390000003	3285.444702	3252.456558
2005-01-14 12:50:00	2.442276183	2.4801804709999997	1943.0449620000002	1937.4188760000002	2795.734457	2822.758111	3273.682782	3253.044601
2005-01-14 13:00:00	2.467638489	2.43875541	1877.432819	1957.6659579999998	2735.5147850000003	2832.502012	3157.7650989999997	3189.687668
2005-01-14 13:10:00	2.503788779	2.541368033	2142.706814	2040.070706	3114.03312	3004.88938	3506.756701	3406.4813310000004
2005-01-14 13:20:00	2.377009515	2.371054469	2229.6244039999997	2227.8394399999997	3129.618008	3114.471769	3592.122791	3585.3752659999996
2005-01-14 13:30:00	2.408516503	2.426181096	2228.9192989999997	2116.162191	3144.46138	3010.1838329999996	3624.494282	3529.226371
2005-01-14 13:40:00	2.59052925	2.592398901	1691.5500170000003	1587.293225	2549.3786010000003	2408.236648	2988.594653	2831.176485
2005-01-14 13:50:00	2.665699418	2.681055118	1200.265565	1119.5358820000001	1877.17973	1758.8893600000001	2211.6024989999996	2073.923065
2005-01-14 14:00:00	2.644007261	2.640165276	945.2365692	943.5066855	1471.272273	1466.644821	1792.980136	1785.4244800000001
2005-01-14 14:10:00	2.7458036839999997	2.745014005	872.9672998	857.3268683	1400.402832	1379.9672	1694.762743	1678.4281030000002
2005-01-14 14:20:00	2.75366968	2.710108752	763.6144875	781.1932264	1232.281015	1246.124385	1495.82015	1489.1069619999998
2005-01-14 14:30:00	2.9092081710000004	2.8897417560000003	537.0217274	530.161644	908.5259257000001	894.4346088	1127.4500039999998	1108.10157
2005-01-14 14:40:00	2.8568135519999998	2.8889312460000003	476.35158039999993	477.05632069999996	792.0721555	801.875046	974.7415083999999	981.6248636
2005-01-14 14:50:00	2.831260888	2.816033566	460.3047002	436.36724560000005	758.4396904	714.3283387	947.5763777000001	889.8109109999999
2005-01-14 15:00:00	2.861020403	2.859856233	472.3611187	459.29827710000006	789.5738428999999	767.0061856000001	976.5532271	943.2026722999999
2005-01-14 15:10:00	2.831014396	2.856681829	490.1493498	484.2453151	811.1281683999999	806.1613262999999	1016.3343990000001	1007.59755
2005-01-14 15:20:00	2.853909965	2.877898234	448.77599519999995	435.1280428	743.6052524	725.8672417	928.3362308000001	906.0751692
2005-01-14 15:30:00	2.859874777	2.808351797	477.5821549	515.0122778	798.4219604	849.1791194	969.9215388	1033.43689
2005-01-14 15:40:00	2.82613572	2.8623852110000003	607.2884454	554.6742730000001	1001.828513	926.2687687000001	1230.827834	1138.144885
2005-01-14 15:50:00	2.5436796090000002	2.533221187	1636.08249	1634.371024	2432.8862010000003	2419.2878170000004	2828.147224	2807.846155
2005-01-14 16:00:00	2.568977687	2.616325346	1043.1335060000001	957.6196731000001	1564.35689	1457.36763	1902.0559239999998	1753.025931
2005-01-14 16:10:00	2.373935311	2.376095238	2148.269995	2080.053434	2907.78185	2825.271162	3384.258686	3315.584065
2005-01-14 16:20:00	2.342396803	2.373165205	2633.454252	2569.5133539999997	3528.9987530000003	3478.3671369999997	4099.504365	4071.036282
2005-01-14 16:30:00	2.428808134	2.44962571	2087.884881	1949.85355	2944.565207	2773.311956	3465.009335	3296.608266
2005-01-14 16:40:00	2.346531548	2.357391124	2401.341711	2362.386886	3309.2453100000002	3288.6387649999997	3805.434962	3730.641492
2005-01-14 16:50:00	2.301184726	2.311594112	2587.303227	2591.9288079999997	3461.6019920000003	3473.880304	3923.7015460000002	3924.1859670000003
2005-01-14 17:00:00	2.123812025	2.10861478	2990.951603	3083.624422	3582.025515	3653.9751189999997	4106.002759	4135.607854
2005-01-14 17:10:00	2.272312544	2.244989134	2667.133196	2796.218939	3463.280589	3579.375289	4027.0692670000003	4129.726495
2005-01-14 17:20:00	2.361781426	2.361137904	2218.25989	2266.8527050000002	3054.949208	3104.295168	3499.313927	3569.413894
2005-01-14 17:30:00	2.3077292999999997	2.318151994	2542.637823	2419.7474230000003	3414.908697	3284.0280940000002	3998.034937	3821.622318
2005-01-14 17:40:00	2.22075753	2.1997695040000003	3178.3312079999996	3164.408638	3987.017307	3916.600541	4314.431545	4231.830416
2005-01-14 17:50:00	2.0173019880000003	2.067075099	2447.335486	2289.496099	2756.199822	2649.962925	3211.516129	3084.921702
2005-01-14 18:00:00	1.774590827	1.666620455	1049.7719849999999	1150.0593199999998	980.9264265	1007.212287	1119.976615	1104.246525
2005-01-14 18:10:00	1.60038668	1.622725955	283.82335980000005	209.80616150000003	237.6093986	179.29565359999998	293.8706655	223.7631095
2005-01-14 18:20:00	1.66909921	1.696302329	118.75681259999999	114.5988108	103.071076	100.4408431	140.24144109999997	136.1258267
2005-01-14 18:30:00	1.966829364	1.5912918219999999	125.5418653	89.25932166	125.05104170000001	74.1358975	189.62727280000001	111.6447313
2005-01-14 18:40:00	1.66063488	1.6262148580000002	92.23585744	88.87006777	79.49002294	75.30646342	113.6370307	108.3859601
2005-01-14 18:50:00	1.578786438	1.5915483030000002	84.11109001	82.06659489	69.84719809999999	68.58348943	103.117129	99.42114231
2005-01-14 19:00:00	1.577689114	1.5824238830000001	76.83716906	76.29516046	63.64822396	63.08240885	100.5132083	101.6387726
2005-01-14 19:10:00	1.477394975	1.472875422	85.14321583	83.49687143	65.97914757	64.47538956	98.93735249	97.45118288
2005-01-14 19:20:00	1.5383986530000002	1.54534325	91.41314732	91.63931794	73.40070476	73.74523008	102.08714350000001	101.7862172
2005-01-14 19:30:00	1.4393798309999999	1.4132747419999998	101.630646	103.232428	76.21785465	76.29480749	104.9573423	103.13061390000001
2005-01-14 19:40:00	1.4794482569999998	1.478090331	93.15080426	94.66984656	72.62979713	73.78653352	100.1488686	101.99165179999999
2005-01-14 19:50:00	1.4772479090000001	1.487090379	89.36869904	87.67466306	68.83346537	67.88118283	100.09224	98.96511466
2005-01-14 20:00:00	1.431326645	1.4317881069999998	106.55519640000001	109.3799875	79.22245356	81.43329251	106.0776919	108.3507067
2005-01-14 20:10:00	1.414273761	1.415286866	114.0312639	114.15767199999999	83.12111346	83.14672651	108.6764346	109.3967226
2005-01-14 20:20:00	1.393007689	1.37799184	117.6502706	120.0889285	84.37355662	85.39006196	109.5420289	109.6622807
2005-01-14 20:30:00	1.3710569240000001	1.365806861	122.94604509999999	121.83848929999999	86.83459314	85.53187478	109.30149709999999	109.6368367
2005-01-14 20:40:00	1.4121301609999999	1.407278325	116.8063388	115.35550159999998	85.01617625	83.88731323	108.178751	107.2958902
2005-01-14 20:50:00	1.445591227	1.439546115	97.66487417	100.01720259999999	72.53958992	74.19661633	100.4689907	99.93456374
2005-01-14 21:00:00	1.4856574180000002	1.479541913	79.28520339	78.94641906	60.96581636	60.405644499999994	92.99034392	92.85655055
[truncated: 94,337 more rows]
