# Supplementary material for: Ergodic seismic precursors and transfer learning for short term eruption forecasting at data scarce volcanoes
Source: Nat Commun. 2025 Feb 25;16:1758. doi: 10.1038/s41467-025-56689-x (PMC11861682; doi:10.1038/s41467-025-56689-x)
Supplement: Supplementary file 3 — Supplementary Data 1 [file 41467_2025_56689_MOESM3_ESM.zip › data2share/data2share/BELO_data.csv]

time	dsar	dsarF	rsam	mf	hf	rsamF	mfF	hfF
2007-08-22 00:00:00	2.2432133646814774	1.748806910158394	18.040792079293183	16.309582979215904	13.440183325626025	11.885919864524606	10.320095100406927	11.044468881647004
2007-08-22 00:10:00	1.8318990143130711	1.626689561396523	19.436663952040533	16.17064097787538	15.893042621613192	12.315356268153913	14.289724156464455	15.273420177150529
2007-08-22 00:20:00	1.8721998035639504	1.7824804694398666	16.84170752699309	20.34699128890372	18.602057535431413	12.809629107613736	15.299851338023036	14.876974327462346
2007-08-22 00:30:00	1.6404367814744951	1.612061027731173	11.0470942519515	11.56941182585885	12.480248983297296	10.780196443208018	11.169236798704176	12.439848553635647
2007-08-22 00:40:00	1.8947640229638545	1.59297973358157	16.389100368518704	19.67752384940943	18.072276838136464	11.721979689176958	12.614345223309927	14.091077958275044
2007-08-22 00:50:00	1.66909894794127	1.5913025257792042	11.747168831478472	13.028750145371866	14.00985036766026	11.207404290517983	12.81666357207824	14.315107085416741
2007-08-22 01:00:00	1.4683061798626726	1.5038566171860812	11.140452562913973	11.74568379260051	14.116785166533832	10.963242653283697	9.78161272162848	11.860048491503385
2007-08-22 01:10:00	1.5449765852092416	1.470476489208964	10.27449781905975	10.85219887880678	12.737469748494876	9.41289942785485	9.827878490039856	12.100567143285101
2007-08-22 01:20:00	1.5515409318733695	1.4995226774236226	15.663271697306795	15.089192537997675	17.164441017526553	12.90848202905055	14.213652695522425	16.616137596418444
2007-08-22 01:30:00	1.9562458966247591	1.5085906199093535	17.284106253008627	16.12048852306158	14.795335960114315	11.216066357561088	10.08452851106582	11.999938247299525
2007-08-22 01:40:00	1.8289896720906784	1.7454813386876122	17.363314092858342	14.741072498375175	14.470484689723243	15.809282922517367	14.780822241041054	15.068462429408696
2007-08-22 01:50:00	1.4935449640833094	1.5003463134424138	11.796731427197845	11.32950696658758	13.619158418349151	11.69779141474851	10.011391083678408	12.10765335488768
2007-08-22 02:00:00	1.6528381231228066	1.5287260196086665	13.574006196943294	15.329349757090972	16.261116908687466	11.556830251224053	12.43177179611117	14.546725285426831
2007-08-22 02:10:00	2.1785638857001715	1.6694216399240036	47.25537719999807	51.03591640429413	40.819933342852785	20.55527160060684	19.969255365399626	21.49041192514721
2007-08-22 02:20:00	2.3165390183460497	2.1298706302571904	51.36525739865414	67.85860034482842	49.88656037286759	33.42053762268898	39.244355579668415	32.442119291886904
2007-08-22 02:30:00	2.556002096656265	1.8925524278867136	80.92167583103567	85.83500997008682	58.77905601099836	30.93602768846623	34.47931787272143	31.57238601776667
2007-08-22 02:40:00	1.7899595974951281	1.7581885700768594	19.244855613106502	20.29195726368605	19.688236469505085	18.57392051055828	19.055806496595718	18.900350918218006
2007-08-22 02:50:00	1.94712923995108	1.6977271294982703	23.62274762115837	24.544445123715853	22.29232966362154	16.672946901030315	15.319207202003502	16.118677544798597
2007-08-22 03:00:00	1.805259275885432	1.6101661212663063	21.280631386287645	20.351272389588807	20.00939537081806	13.317462483851633	13.990470902696009	15.443089442853086
2007-08-22 03:10:00	1.7218995047447592	1.6407056632337536	17.453974333726087	16.81684628852875	17.29659398288866	14.975479539383054	15.695158743650744	16.907078538881056
2007-08-22 03:20:00	1.8456170431955456	1.7102681364713157	23.87385351598771	28.005268549328772	26.55152820047958	20.70541244796949	24.17425982627151	24.53903385500145
2007-08-22 03:30:00	2.6748542919668763	2.510876319988017	212.6512326944814	196.7382372247184	126.21568199766679	116.903286169428	107.90739599446128	74.36758875484712
2007-08-22 03:40:00	2.549178660403944	1.9399552073234536	78.59566909220219	82.57213809140752	55.27441474440282	36.127393409372466	42.81813956336524	37.91040498338585
2007-08-22 03:50:00	2.225643072188875	2.076984882945071	40.619418040158756	40.538847392943396	31.90725944111433	28.79233799177441	29.96038541818757	25.45932628956632
2007-08-22 04:00:00	2.034093510506388	1.7725145554481023	24.73446416635517	26.56650537364273	23.21040460282033	19.793145920219885	23.824309124714087	23.567458418520783
2007-08-22 04:10:00	1.9652947636932665	1.8088792827101448	27.313724878319988	29.492544121679447	26.23021234736683	24.69612634734735	24.14197612323805	23.452831528340894
2007-08-22 04:20:00	1.8223528863401963	1.5702467988743043	22.761574188625183	25.922623715502876	24.54852446363139	14.97816503573164	17.083560393763534	19.112018766697453
2007-08-22 04:30:00	1.851691352227912	1.722323143467506	26.068590785114665	31.84368762034461	29.612013593048328	16.223760289158108	20.002440811074766	20.359924941023426
2007-08-22 04:40:00	1.9069884638780368	1.7351257977042112	24.64432833873209	26.609042824572953	24.76738722134872	17.750588060452927	17.566186334555344	18.063241554321184
2007-08-22 04:50:00	1.8755659475127069	1.9289641603731045	20.070963821123236	22.576807676940568	21.23708170673417	21.592673193789974	22.688678842044624	21.0047850239848
2007-08-22 05:00:00	1.902400480928761	1.8690940196367725	20.05291563234276	23.415620927422708	21.39181843609084	17.903800006769632	18.45766639222288	17.623220271809014
2007-08-22 05:10:00	1.7984150466158446	1.5876137833057915	17.575806007350725	18.30756341236613	18.156970188547298	14.125564994710945	14.4399590268712	16.492519331052495
2007-08-22 05:20:00	1.6212916173954932	1.5871979374557768	17.55280559765523	18.293347143088912	19.818231581375283	17.439947239311575	18.514431121346398	20.423943705093556
2007-08-22 05:30:00	1.6381692106714982	1.6543505815021189	18.112124224135254	20.904907300383808	22.282410129475714	15.483328395190025	17.51586107572109	18.415174564740838
2007-08-22 05:40:00	2.9785101773707114	1.6060010082368907	64.13932747950246	64.24730129903945	36.983678760070156	16.169463043991733	18.34079896596186	19.722084348597328
2007-08-22 05:50:00	2.1904746629968184	1.8463754373219647	31.658142010122948	38.04365513141293	30.359481216427287	21.77012798577781	24.841653206019114	23.68410911392555
2007-08-22 06:00:00	2.1099040843212147	1.7850336114677643	42.00704840633389	47.80731097000442	40.3825827691371	19.83684474884359	21.41150425176998	21.799097055838647
2007-08-22 06:10:00	2.2570686082639058	2.09168816536937	46.96055714862182	52.46634983443571	40.55353442577326	36.43228838933413	41.730029516516424	35.098313010863684
2007-08-22 06:20:00	2.2227899605274795	2.011210760685051	31.882137320079426	30.35929250030604	24.725830478064122	24.2695264677524	22.357254313740945	20.186145120821532
2007-08-22 06:30:00	1.6806059646446931	1.658715076034471	16.16401307827964	16.945594657673475	18.4087571612616	16.43597162168345	17.180293711570307	18.73812121724884
2007-08-22 06:40:00	1.6779044642985648	1.6239320685996153	18.11020944940817	19.31193864936264	20.171259920165024	17.314517662429882	18.5442921610828	19.962974247491946
2007-08-22 06:50:00	2.18845952562274	1.7789169516454937	35.957208114925756	42.39628874149776	33.00209182895022	15.18787824358823	15.079794639047876	15.346059528083556
2007-08-22 07:00:00	2.174708814763009	1.830828082006798	35.63619439840938	42.93129439254719	34.34158418346021	24.23047701638811	27.3208940233272	26.29943742523605
2007-08-22 07:10:00	1.8019449578959528	1.771690020619066	20.851540083515285	26.33125678310545	25.156339945907487	18.79972178442802	21.26603646956687	21.20012723988904
2007-08-22 07:20:00	2.035226319715704	2.008689508820318	35.484223243717274	42.141686877898174	36.11004041275621	29.414898389123234	32.21555161469776	28.47751682629742
2007-08-22 07:30:00	1.7634688450476457	1.7434914174934288	40.348398646596586	17.912811857430135	18.273398380204977	27.766461650084253	19.232143972012526	19.421727910394736
2007-08-22 07:40:00	1.5378352354875164	1.5643893366315045	13.885530381256373	14.625135433141418	16.97410464814913	12.571193232318578	12.087190400121901	14.050695346691654
2007-08-22 07:50:00	1.999254762596444	1.823847234887512	24.2971672522105	26.918731538375148	23.32557035110091	16.97165549185141	17.002206520629333	17.08653587983492
2007-08-22 08:00:00	1.5930395416993564	1.5779620400803374	13.092933276434715	13.960249779917026	15.78062712027492	12.760484411408902	14.360892878634248	16.366398168481375
2007-08-22 08:10:00	1.8048952056820118	1.8149867615147688	20.754463404017503	24.34723904440325	23.49761413646107	19.44041785522171	20.780524774463547	20.235968706042822
2007-08-22 08:20:00	1.5095535520109549	1.418157374712544	11.804613999218011	12.055082916081252	14.413435381526215	10.66699017258977	10.555673414883527	13.540565687057855
2007-08-22 08:30:00	1.8925742515999968	1.662212980211292	20.17351299829852	22.010994802443715	20.87132979233677	13.672100716754036	15.578873877541925	16.799583415602466
2007-08-22 08:40:00	2.48598965719106	1.7482923049868788	51.891542460139725	54.893741077706096	38.676875114314754	17.323256797884937	20.496663249473947	20.65765804772982
2007-08-22 08:50:00	1.9274848128381084	1.691023871977964	24.43220363847664	32.246821265167085	28.3551494763639	17.792294436697187	22.099363501495194	22.730521065059882
2007-08-22 09:00:00	1.5926182401483335	1.5846275627510735	14.99491563562468	17.275429893938014	18.897767195862862	13.182204469889287	15.533032205043133	17.337996759919697
2007-08-22 09:10:00	1.4674518340608915	1.4535549066072475	11.37039481052876	10.437031667964378	12.949835099955118	10.279653125153825	10.486284879033825	13.022961734374444
2007-08-22 09:20:00	2.072411718169435	1.7782202754027427	28.516871236901213	27.79984823210454	23.52588000697192	24.21341136234788	16.684391772934635	17.093417861741777
2007-08-22 09:30:00	1.6935848721982802	1.6986422095050286	14.458650061115035	14.477331936542322	15.475100722280507	13.459660325799005	15.049383935500307	15.971271024141586
2007-08-22 09:40:00	2.1256659808841936	2.2126825874656224	33.66464975626367	39.2407284468353	32.80996728063191	36.36852171637277	41.1766845059957	32.855903983481724
2007-08-22 09:50:00	1.5080661720165207	1.4523449870569851	11.214853271689124	14.434894853184641	16.836064193303788	10.644229632527221	13.641814131762354	16.594605367328736
2007-08-22 10:00:00	2.5350992016584772	1.562611749781887	94.95942064287256	101.73891349904082	70.47889910704353	13.091592501510336	17.175524057221573	19.188961872506486
2007-08-22 10:10:00	1.6798466064308035	1.6959195820966642	13.560035455993345	13.884120978632732	14.719621303814087	13.641714779751736	13.45083789402933	14.107638685493846
2007-08-22 10:20:00	1.6299571091006386	1.544751518698346	15.25303832942778	18.35236992844704	19.621327399950424	14.796824808197107	17.272595526863935	19.426973247231707
2007-08-22 10:30:00	1.809361820521021	1.544447997932402	21.26140909798691	18.48578931021613	17.89256619041431	16.05143613619769	9.706231696444284	11.476130489382601
2007-08-22 10:40:00	1.6185078642091213	1.6158938597448946	16.846799146390325	20.38399480332188	22.05366653730564	15.865861366318759	14.677581516796202	16.392968290528508
2007-08-22 10:50:00	1.856731259977564	1.7284883309439067	15.8732908817682	17.311539787882992	17.225248369963502	14.414215183536685	15.52354346641173	16.592301026358832
2007-08-22 11:00:00	1.533060599367131	1.4372885453164	11.7679291710014	12.899870282229465	15.133413949929945	11.301931790981884	12.408774576604312	15.364387615533614
2007-08-22 11:10:00	3.0341238984762566	2.263819111497772	127.33689617847094	131.33188960058789	72.64686939306824	51.74491892851776	55.84245166916197	42.12289097265753
2007-08-22 11:20:00	1.92451665682612	1.7403513609948784	22.082870414688202	21.916670847651513	20.330466049356147	17.297446408417144	18.283949893377603	18.818312267621433
2007-08-22 11:30:00	2.637812566862268	2.171980264850152	69.1009542256412	67.68436692190306	45.0330918571442	33.80125774558024	37.45400007538888	29.23921658179203
2007-08-22 11:40:00	1.6157494525896727	1.6575663063098087	12.48315377147664	12.093236909915126	13.527823514712567	11.83328316578595	10.727491102995787	11.778867992910746
2007-08-22 11:50:00	1.8943112415005248	1.8864666058516888	19.861983825378548	23.721006438648292	21.622214577640147	17.853371735820293	21.925473857314444	20.23792467169065
2007-08-22 12:00:00	1.8696078263898301	1.644833357676074	22.16823667596355	23.783363664946023	22.52349535944859	16.193848467433966	19.969562770068947	21.384576994977
2007-08-22 12:10:00	1.6682027874317702	1.6525042091461066	15.738914598574045	19.070075424291783	20.05120734581266	15.066612292239958	18.724919396323358	19.74591710568757
2007-08-22 12:20:00	1.7244301489295173	1.7729827074583602	21.336711189756826	23.186002925746852	23.698462576848332	21.339180253147983	25.133145562762383	24.66883787173049
2007-08-22 12:30:00	1.9858875857664091	1.7692268985371928	29.93276489656109	35.12802634880144	30.29762067954217	21.79387553638115	23.215348400531397	22.8713909113632
2007-08-22 12:40:00	2.01319327965062	2.0245402944128577	25.89902396761905	26.742633775452727	24.224607038856988	23.25748430756319	24.970902875609635	22.143580620906658
2007-08-22 12:50:00	1.7764771801983532	1.6567048905147277	26.51090334413744	31.708419605971642	32.22469414009284	22.14442875230232	22.446008879004804	25.505589937245503
2007-08-22 13:00:00	1.754691229530921	1.7067413251366277	17.392420189262754	18.47472753517416	18.71135483679555	14.64436924576627	18.608543696218632	19.27284622736849
2007-08-22 13:10:00	1.7945375626380722	1.9245044996397924	20.382726745203964	27.191112082876028	26.19159332951036	22.33171366629702	29.04877951640501	26.247444841066546
2007-08-22 13:20:00	1.7666762053488356	1.6751757866406984	15.816452265555824	16.71177417498669	16.727588586614512	14.095106308224098	13.641525950892225	14.540072881932753
2007-08-22 13:30:00	1.8501979588626685	1.6682393729567686	21.92138492458847	23.84484981660573	23.026978161830357	16.956127151403066	18.49864527680737	19.93635346852684
2007-08-22 13:40:00	2.024730174566544	1.8665571705685282	31.651069152861968	32.506621166368774	28.993234131095914	27.92475621750527	28.352585725033606	26.989255786242104
2007-08-22 13:50:00	2.101718367202237	1.9204818140355808	26.229874242911787	27.28383294489992	23.36799653674472	20.15613415452201	21.787949878232208	20.079321497601768
2007-08-22 14:00:00	2.007406820644167	1.8513594971179683	24.01348291232859	27.89530942750521	24.32125251675149	20.61214640208545	22.161987255260424	21.43052320986428
2007-08-22 14:10:00	2.242717008155834	1.7750325421004405	30.47314510706355	32.77864926600372	25.459867761221265	17.19714190429281	17.996090495593073	17.97534886098798
2007-08-22 14:20:00	2.21733327644088	1.9278144917369635	35.63717824925436	42.26991241550337	32.80222494842881	26.667539059338857	30.415502606133852	27.57948957375168
2007-08-22 14:30:00	2.211545594075312	1.7286431445056856	25.91619074522395	20.816519891155007	17.481694097119384	17.626421380228535	16.14764069325035	16.794566461605456
2007-08-22 14:40:00	2.357523347147615	1.87100416081691	48.011647333637505	30.688308578515247	23.475856477093586	21.255077171534143	20.80747240859518	19.450344518967253
2007-08-22 14:50:00	1.7080798519172675	1.728100644346154	16.974011112212565	15.149839916080095	16.062094988703706	16.152749086758455	13.348034934825995	14.07734550748633
2007-08-22 15:00:00	2.6222534377368265	1.9975264758879887	70.88035070266847	61.05874114581722	41.8935272138442	30.33804659990608	32.675070544459444	28.520043044245142
2007-08-22 15:10:00	2.0935405356982715	2.0176307897994934	40.315782029490755	35.32587196447472	30.17746692014986	35.423946766794174	34.84404131759241	30.85586948678332
2007-08-22 15:20:00	2.00124673155538	1.9131202308680533	32.62218792406261	31.805552266113626	27.97338628737069	29.767146545414768	27.378199019863988	25.1161890446532
2007-08-22 15:30:00	2.7041892737471036	2.278462987860323	57.132317436331185	43.16979882916913	28.883935159061764	32.346417056928175	22.221464824927484	18.23729467656893
2007-08-22 15:40:00	2.3912767780384283	2.114116649447576	42.7750901461514	42.64692657500947	30.634282811076485	30.78415421604681	26.020882580632144	21.74168356514127
2007-08-22 15:50:00	2.18609903922608	2.0771854693127	39.10562210185008	31.49177758499196	25.540952539608945	39.56491542838747	32.35532662373544	27.318131774162264
2007-08-22 16:00:00	2.2947530161460246	2.2536525825210787	49.20079190908819	40.53795985204892	30.64603285206232	49.72948007069468	40.63839643349032	31.22289879621353
2007-08-22 16:10:00	2.1717360885335104	2.095248972147349	42.00406698585682	39.400286449963545	30.627291024717483	41.88827818879015	38.74997711691167	30.990732490085893
2007-08-22 16:20:00	2.366991427153251	2.1259560329990967	31.58580473912836	27.06869017791361	20.20442816376959	28.29027513877903	22.861189165194002	18.9406804842028
2007-08-22 16:30:00	2.103974794915193	2.130014602182664	36.48393173640379	36.083115861737696	30.290186404980336	33.4830773272143	29.885317719401197	24.973079431638087
2007-08-22 16:40:00	2.13653529004744	2.028287589341037	33.5922479211066	30.84674269524741	25.684130291236357	25.315776778531927	21.572754497515724	19.237959151179314
2007-08-22 16:50:00	1.834594548620072	1.8331555580291232	24.949049458584398	26.325822860426364	25.667895364543238	27.128090235401892	28.817903982814823	28.15182457112532
2007-08-22 17:00:00	2.7030446440934544	2.3491773365146784	73.88501058581784	64.95998530846289	43.0000157161652	54.68537739568008	47.480894342288245	36.14779557664927
2007-08-22 17:10:00	1.8121557331192344	1.8159979846028984	25.04745347649776	22.666524584363408	22.32683072511333	25.71948453412416	24.55268606583968	23.92061459499609
2007-08-22 17:20:00	1.7883859911298274	1.772069311285254	24.771325243632393	25.22407591878035	24.8808108968366	23.944862737585698	24.14533323897919	23.8468680008178
2007-08-22 17:30:00	2.1420643601807257	1.6930932307763582	30.82676466554495	28.724703008959683	24.02590930853011	20.01679909473765	17.73045876426306	18.886965398196736
2007-08-22 17:40:00	1.9843697364246216	1.7790759444472304	25.09468835623523	23.473048686603835	21.34192594121948	20.95809092194391	19.486871877238976	19.378604969957728
2007-08-22 17:50:00	2.3212570779818265	2.2601767028800497	61.30262526699821	56.40318358235386	47.32814341774395	52.59364949759985	49.4243628599524	42.441894469998935
2007-08-22 18:00:00	1.7945715079782054	1.829389730203715	33.130991986858874	30.161783082305067	32.721539342301675	34.18513361542727	30.3042051408076	32.44821439332652
2007-08-22 18:10:00	1.9324087630675009	1.9457271097929527	38.86801766544014	36.578278878430034	33.4981910288484	40.75000480989375	39.05685349190989	35.18711035064425
2007-08-22 18:20:00	2.172165556924856	1.7606790679468576	36.699312379544246	36.66197402874299	30.52636852776111	24.131371027305732	20.54802456753818	21.349205391842574
2007-08-22 18:30:00	2.5753227677100523	2.2947930108914245	77.36612588334114	74.79342359791234	50.580930636986274	54.66033827713309	54.21999826883218	41.123636990905396
2007-08-22 18:40:00	1.947950256382258	1.7796535449191897	38.18831826797924	39.09632563361425	34.365121345520585	32.46877206308069	30.93540239429368	30.34134146759741
2007-08-22 18:50:00	2.130278610339505	1.8701408349391129	46.34341154941714	44.092384949485435	35.9676508470411	26.528610717161754	24.0117567293627	22.73181930231533
2007-08-22 19:00:00	1.8459984395144733	1.8335577599075208	37.47696551706648	35.96003955550083	34.61745433982489	34.9316728798374	34.17214933385813	33.238413855062745
2007-08-22 19:10:00	1.9872425998961083	1.812447306945374	38.46470336514132	39.570678950352324	34.75048696272313	31.594322412457398	31.7974670545396	31.082474259116275
2007-08-22 19:20:00	2.3740985621806128	1.8215790574438369	63.54238399516762	62.57705898799549	45.80994834867919	25.448025886817764	25.40576422937805	25.0931223691322
2007-08-22 19:30:00	1.7910750872324477	1.802754560356849	25.935247601132932	29.18883075540384	28.994003243545706	26.007318759326267	30.203914962373137	29.63804910603359
2007-08-22 19:40:00	1.7698697918513693	1.655686887867813	23.08092154937463	22.882394082958665	23.137600457654628	20.925929407899552	19.353749391615843	21.010212551910502
2007-08-22 19:50:00	1.6911054087402548	1.5851751601954764	20.229596810602786	21.48233978317752	22.751478615092157	18.7875256825358	19.44066145040372	21.895156158795828
2007-08-22 20:00:00	2.5152413820844646	1.827873185119828	69.30381931701353	63.53122941880057	46.65456431132864	41.54760604465278	39.09860477813221	39.85250847561371
2007-08-22 20:10:00	2.3139363005226428	2.125612142090218	78.52433913138111	80.51521962116325	63.00840781244514	60.566751690218155	63.0565360698769	53.64622304947401
2007-08-22 20:20:00	1.961695459923936	1.7628065726371651	42.32305462849462	45.37684037340917	40.78588136962692	34.55549336282107	36.06994230840544	36.7467427362917
2007-08-22 20:30:00	1.8090796777666664	1.8159269949768408	25.210297770657593	24.08369509433001	23.37900389046455	25.49122845293062	23.16807945914097	22.64004746304925
2007-08-22 20:40:00	2.063941509150772	1.932638455886104	40.34349063533623	33.162859710016406	28.8130488439732	28.971087373994017	29.1450073877141	26.79760800227795
2007-08-22 20:50:00	2.8471814176761097	1.947161259220976	56.1536362470784	65.96752215079721	38.73255243864653	30.81282288898705	34.25741589904758	30.07999844869439
2007-08-22 21:00:00	2.5958426118379005	2.313245891456013	53.12906633840703	51.59699378359836	35.107605538447224	45.94071044521672	46.464205318032896	35.14432625815045
2007-08-22 21:10:00	2.070009794901302	1.6952079980081365	37.71843238016678	35.40684466985364	30.52068936726413	22.051761140686175	19.67863445514386	20.920073811568347
2007-08-22 21:20:00	2.162046269781944	2.011954295797928	39.57566174933498	40.45104297672029	32.35994433855113	30.195124209073573	31.419552598901518	26.830888388121977
2007-08-22 21:30:00	3.31525589189947	1.9981140137131632	111.22992109748823	48.15821205668378	27.17681250849072	29.718881378510552	26.534816641905323	23.72855663026869
2007-08-22 21:40:00	2.0969180278516024	1.9029716922610085	37.39018090323904	40.30292398961421	33.838310425351146	28.571434064565768	30.37626427824616	28.30591248992949
2007-08-22 21:50:00	1.8397826100065349	1.7978245411891451	26.7167115919696	31.9862296365703	29.90100304882073	24.805413793278376	28.69372511413061	27.68551174429677
2007-08-22 22:00:00	1.8571777141260617	1.8104975992606005	25.82191925016412	24.992483178081713	24.008923493993827	24.18418592452177	25.81331929661189	25.477486274679862
2007-08-22 22:10:00	1.978068946303255	1.88563721123793	50.016241625630514	48.14375655529767	45.882967119655504	51.30826211475206	47.255952602191755	47.914513355058965
2007-08-22 22:20:00	1.9226674682691245	1.5104488386369113	47.460534572742155	51.37102604684558	47.645293822743795	26.748854147761925	27.8428066157115	34.271893104588145
2007-08-22 22:30:00	1.951827274578237	1.89137410509981	32.18342430755504	34.27322645429102	30.44005675979548	30.338041873117533	31.309025933537626	28.79104850094873
2007-08-22 22:40:00	1.7457872212887309	1.6822494011668003	23.914779689836955	20.666656916948327	21.111160282403752	20.67841159669587	19.908225873780754	20.81642102099936
2007-08-22 22:50:00	2.018102905005565	1.6638299919002857	30.390144737091518	28.02937022152268	24.819177628767534	18.531454623620046	16.347949153137858	18.024349820972954
2007-08-22 23:00:00	2.0156989615218257	1.865621510011527	28.783086440246898	32.08146843185994	28.12882320341281	26.157572081013946	28.879483624899397	27.487847182021362
2007-08-22 23:10:00	2.1757062385360504	2.020961871718182	32.044221190006965	33.37615830468768	27.114541888705567	28.90626027496259	29.951434005849126	25.97682750733357
2007-08-22 23:20:00	1.7594299747784297	1.7071352838851084	34.29201734487245	40.5590271935526	39.36842052845185	33.44334265383839	37.89169164798368	38.277650069665604
2007-08-22 23:30:00	1.7183895269153069	1.5811262570259046	22.304345055287445	20.430332948920764	21.031769287573077	19.158395104406658	19.578344009838272	21.720818288698602
2007-08-22 23:40:00	2.0219223690338244	1.848402355139767	28.031203475611854	31.43058706258518	26.737544496567804	23.206994189257003	23.99808648806044	22.850978039258734
2007-08-22 23:50:00	2.1303538325044333	1.7715149128035168	28.702025972501268	30.698502377087173	25.17952207740021	19.952982623068817	19.11571042895609	19.11815648762296
2007-08-23 00:00:00	1.9802065705995795	1.686592461381944	22.212872472678946	27.15569485482275	23.28625238917925	17.92606078692809	18.840785461822072	19.57482590403623
2007-08-23 00:10:00	1.9314585099744384	1.9449541234380967	26.122002129305677	28.16811076483049	25.649034275975858	26.012828666754807	27.08473150904129	24.60065552336913
2007-08-23 00:20:00	2.2965813217608733	1.6713775420639203	37.841049709706475	36.18229672823554	27.738278462027413	17.40062263677491	16.982810691924847	17.88347646631594
2007-08-23 00:30:00	2.385752684743085	2.336598671650592	46.5553988489044	45.210729800651826	34.010169560163085	46.24000731702043	45.68651517748222	34.82010245548577
2007-08-23 00:40:00	2.276405656683852	1.8319885936226667	37.820971636927254	43.49323724337365	32.965687383777556	20.41295686888301	21.51976914688493	20.814449074125566
2007-08-23 00:50:00	2.0099322512361897	1.9847868373332784	33.89858980687177	35.90600620647323	30.972380729947535	29.88112695483999	31.45324833658996	27.05178275397375
2007-08-23 01:00:00	2.015495799330669	2.0185647443331067	27.75240596101408	28.62714520407041	24.775745825823805	25.033472755191994	23.22009864115775	20.45736227688517
2007-08-23 01:10:00	2.487172322890628	1.8996473853021048	50.325948080679424	53.875922974015246	36.899719056538245	29.497240110295078	21.995323678343677	20.730352669435238
2007-08-23 01:20:00	1.8387000547963284	1.793236114253785	22.75047150424058	20.59936133745321	20.05375824065704	20.61942425498452	18.94586640342982	18.86959041674969
2007-08-23 01:30:00	1.9291735720136824	1.826038274156131	21.719601744859794	22.487564738117584	20.59380660499432	18.88516896015998	17.923857072713126	17.474083427694936
2007-08-23 01:40:00	1.9396165508977343	1.833328024035752	22.811056532532863	25.006356444908057	22.53959599822704	19.879528206817984	20.436778816366832	19.642653177668034
2007-08-23 01:50:00	2.372372712613276	1.8650840668863369	64.60264118167758	58.488150943210876	43.532526575186616	25.81602535398498	26.51132361255173	25.262095269686657
2007-08-23 02:00:00	2.017289799000325	1.9854678244342912	28.61896271017447	26.541744034792405	23.149602432868924	23.540624224693488	21.081549646612253	18.87862765063769
2007-08-23 02:10:00	3.6018609945909215	2.2420551246562206	131.04137321791322	102.80319127955882	49.43098011351177	53.39646358876367	40.913539460509774	32.071430689690146
2007-08-23 02:20:00	1.9380263310508443	1.7719831896565712	24.71633870506897	21.146474646577992	19.366398236148708	21.612279795866613	16.823137480584112	17.026268013818072
2007-08-23 02:30:00	1.6796822208596542	1.7378404731414263	22.211760539642572	20.423422257712506	20.843325757638627	21.772111556466516	19.23593646590113	19.39542712072813
2007-08-23 02:40:00	1.5829301265411773	1.5341230878462897	21.747135856868898	21.52551042489132	23.78806854547729	21.899934032879628	20.822656709641663	23.95762163184073
2007-08-23 02:50:00	1.9050707699621805	1.8877370293758529	26.557237396027702	27.458879457663755	25.30019677925497	24.48616738336707	25.050170668118078	23.46396614789258
2007-08-23 03:00:00	1.7882914370356595	1.7625338829835886	19.406437550892587	19.840427427893147	19.385626571430734	19.94630770077291	20.585443462367607	20.29985728585691
2007-08-23 03:10:00	1.694945666014473	1.6235215626348614	23.36902625819551	19.944354689968574	20.50040122658956	20.594104289985136	16.83653295007228	18.352718756730813
2007-08-23 03:20:00	1.7480786936282793	1.7186817381374508	17.565326510150964	16.620815036182314	17.033098682073774	17.04489511267185	16.204399892024902	16.96350501868101
2007-08-23 03:30:00	1.6530215917885174	1.6390289633324289	19.27957662242072	16.847124682870678	18.2271567199801	19.047157923442352	16.079907443498367	17.688398033007793
2007-08-23 03:40:00	1.6265946387511607	1.7006201003102517	16.619844998477728	17.00988853604846	18.637281864698764	17.16443360880069	16.943744300653247	17.75674465423758
2007-08-23 03:50:00	1.9549424557278168	1.8352640698538247	20.291431141185104	22.73357658367224	20.49861505436221	16.57772681355284	18.836881739399445	18.125545652380204
2007-08-23 04:00:00	1.9966963949231795	1.8568807001106509	29.703513603610034	32.866775920570085	28.291524689873906	25.92338579251707	27.60116808556448	25.8985090535178
2007-08-23 04:10:00	2.289284119459792	1.8895116186251042	47.22076162845771	48.73535154378386	37.80314982191335	21.40580507090293	22.204987512934927	21.004806649542388
2007-08-23 04:20:00	1.6165232312064788	1.5851716782623864	16.25642331161949	16.878175706041407	18.082737346586555	14.980725210583351	13.04318419520816	14.776519195383225
2007-08-23 04:30:00	1.92158285754042	1.96351376154694	30.231914679220324	39.02806569060528	34.64883206334931	29.449660263110236	37.07775111780366	32.02689867043839
2007-08-23 04:40:00	1.7933104727157636	1.730868951363209	17.694949690167608	17.992725594247318	17.820160233409506	16.62940146322456	16.142609901443382	16.699452336154643
2007-08-23 04:50:00	1.5665707067414114	1.6153980076916383	15.341321234174778	11.952283536480945	13.890330550827887	14.537834486286785	11.572790213321593	13.023370247852455
2007-08-23 05:00:00	1.718190829250068	1.6604987885659412	15.322148200724545	13.857463048952525	14.559025311849224	14.818381410174446	12.999732147724984	14.199802604832973
2007-08-23 05:10:00	2.168435593227552	2.28990691689	33.569362760367454	33.00631165804703	26.77831069140935	34.40938887294666	34.0099358638194	26.10541526060005
2007-08-23 05:20:00	2.205209040417231	2.0368218836524474	28.78005913496201	31.290584370977392	25.179406464022414	24.44125832669097	27.29369385109248	23.551014062680558
2007-08-23 05:30:00	2.040461417536342	1.5777638460730252	19.93156136288475	20.14147804587685	18.219468785556646	14.443411685023769	13.589771503006265	15.438547919168167
2007-08-23 05:40:00	1.9130760913857867	1.8181068410679893	17.918814843871562	17.60354510762279	16.694467990655422	15.988253660721956	15.799128929310946	15.896460549672025
2007-08-23 05:50:00	1.7015602318570469	1.5763144662275466	22.245728639487847	22.56261636831887	23.63716648196537	17.940379874460877	16.737586154157412	19.04866547098773
2007-08-23 06:00:00	1.5020230153036316	1.512944449751858	12.725144656353102	11.909131436093785	14.270095823297696	13.013875751058546	11.890891080121515	14.11068353254517
2007-08-23 06:10:00	1.6570596689672497	1.5838900451752989	16.00536184080952	16.521150539938663	17.673382460991064	13.419556782520795	12.976178817930537	14.62454238210506
2007-08-23 06:20:00	1.6171158128970993	1.5793525272998588	15.470189044846563	17.11221861274101	18.473894750175823	15.379059784674721	17.096033395237473	18.752133099155568
2007-08-23 06:30:00	1.837253043837691	1.671303593297281	22.002323759100186	23.54607614803613	22.72191106908209	16.605991059672476	17.27711811052514	18.46481451769989
2007-08-23 06:40:00	1.7905557889703791	1.7029088705629738	15.838908764206762	16.398752749155825	16.43347149709396	13.63746400171285	13.301390718625939	14.178063069316169
2007-08-23 06:50:00	1.7246024088978582	1.607588048654879	16.596927655083235	16.971703072827673	17.521791752399267	15.110488202680822	14.948119525175796	16.531129548709323
2007-08-23 07:00:00	1.552431626267051	1.6014964661153728	15.189603346216405	13.587463984474187	15.955613942811935	14.39566959928849	14.958113311865413	16.814600698503597
2007-08-23 07:10:00	2.0087617555770607	1.8340730236984173	23.020596320574914	25.99227931137754	22.99021915696364	16.765066169384802	18.54642421893905	18.156405969804574
2007-08-23 07:20:00	2.182465628592696	1.992968579003444	25.666906011437625	26.11188690802401	21.14583070802546	20.24519784717516	17.981024018653727	16.443655475488892
2007-08-23 07:30:00	2.1886080073637144	2.239238671374429	37.40351717186765	35.877151344591326	29.111752609749345	43.2712397288249	40.292078784631954	31.89024525332643
2007-08-23 07:40:00	2.4687253909723936	2.19233099154525	47.98057448476638	49.91462629548668	35.0611289499641	34.50292764824126	42.87157743759419	33.40860833786122
2007-08-23 07:50:00	2.0416963932317604	2.0609386117206867	26.607890765113286	32.135790389216545	27.43231427784521	27.16186445236805	34.51622674692773	28.695708728592873
2007-08-23 08:00:00	2.493199432395896	1.9873616553130875	45.15523348642839	40.8726416344575	29.188454715938672	23.352705298507644	20.63631882686632	18.49818322659745
2007-08-23 08:10:00	2.3613050612498565	1.825233935242078	46.216347314158476	48.22039178111171	35.568992908840606	27.61626207749369	31.2221488522913	28.824431563895878
2007-08-23 08:20:00	1.672278777639206	1.5509286982137391	16.505449930467364	19.836475012996345	20.330893608568392	14.868574187721455	17.490010984812233	19.664517466062847
2007-08-23 08:30:00	1.8227487373456053	1.7065307989540908	26.368943975629488	29.219898214776432	27.877608805485433	20.739804993010694	25.15090238533871	25.58513419322544
2007-08-23 08:40:00	3.168509400067012	2.8760366829203146	263.00451606477736	218.0947624901856	119.41797414815001	126.28636868262785	116.03676612308563	70.15642825822903
2007-08-23 08:50:00	1.6242764905956837	1.6174667202150441	13.854245419815452	13.955900250177347	15.484389492243318	13.44248374092258	12.579618871115072	14.135721603632696
2007-08-23 09:00:00	1.6624909433927804	1.42472316908207	15.109271568212929	17.51341337823152	18.3391829183477	11.60592375782442	11.780799892765998	14.709165979710095
2007-08-23 09:10:00	1.790650996528209	1.4865579327219072	23.69282255793135	19.305506382786554	18.89324837409293	11.31555374143386	12.013100044833429	14.40369854104409
2007-08-23 09:20:00	1.7541803261653188	1.7778407540042966	15.062071007613854	16.77895772721267	16.59802629388647	15.383967170858039	17.64417099976104	17.132787404433696
2007-08-23 09:30:00	2.4038812001022385	1.7712068451967224	36.978138953393454	38.756864231202776	28.946816792992024	17.708624053192178	18.394975688851005	18.602835543362428
2007-08-23 09:40:00	1.9332748244795104	1.7647808030443506	26.8018652094862	34.181671339965405	30.09081455605731	18.08709557261208	24.350945637412465	23.793351479925324
2007-08-23 09:50:00	2.2439135585830563	1.783081494716153	39.96534831744484	38.2774006255695	31.31885462567421	19.536412596890283	22.038030021490997	22.138695027267246
2007-08-23 10:00:00	1.5987530814115811	1.5566930884353003	15.8325084875822	16.513147005831758	18.38564351432689	14.515020065126235	15.810228904691137	18.049634829602056
2007-08-23 10:10:00	1.62769442582847	1.5458419313641951	14.690764662511585	18.572654688315264	19.656758287144388	13.002971390716008	14.039676508854349	16.113323214914033
2007-08-23 10:20:00	2.1279551737913285	1.8177505895320043	40.71511158775206	33.04763802968418	27.80690257487604	25.821918281453186	27.17647074723948	26.278229561899586
2007-08-23 10:30:00	1.8545040270858475	1.5768842088447377	21.39713168028418	21.745322714854805	21.119332484502106	16.66181343652818	18.515174490952468	20.771381457753858
2007-08-23 10:40:00	2.332159660471496	1.9727218030876008	78.92440271174556	85.35998794142145	62.058228721571425	59.75378290859121	68.04969621662072	58.228074590083686
2007-08-23 10:50:00	2.199802957872569	1.8805578423546945	36.42943676528462	41.01199094949785	32.663875272585905	24.080440979305763	25.054426944876408	24.470626914415693
2007-08-23 11:00:00	1.8848006386579832	1.6695307799194894	19.115658402693214	22.873786345223532	20.59577980729216	14.302249853421614	18.550400878629727	18.721505672801765
2007-08-23 11:10:00	1.6488092475460865	1.4744735923058705	14.057657456491814	15.019379934333553	16.310205277358065	12.011849282365098	11.528770548034641	14.041130336283539
2007-08-23 11:20:00	2.1664030911113064	2.1821980284299203	29.947159064235894	33.986046475211175	27.427778816537753	28.00706187818421	33.191298086805524	26.97144310349563
2007-08-23 11:30:00	2.089133893222977	1.9563805108455763	19.915015827687093	21.08422001376559	18.04402341577568	17.491714044932717	18.98935491461916	17.165154941906707
2007-08-23 11:40:00	1.8272175722550028	1.808307572493703	19.155510192310146	19.67822524450957	18.679333536839167	17.012811513316766	14.387373793296206	14.32435291672491
2007-08-23 11:50:00	1.5589251978394618	1.6457258900451277	14.03956255904868	11.65083097882859	13.827509598585658	14.51767737556857	12.285583877640164	13.753555613161552
2007-08-23 12:00:00	2.666505407496464	2.208382447728794	37.71530921232765	45.54096392755206	29.786315147767485	22.8394956397295	26.928937349981645	21.53974545298168
2007-08-23 12:10:00	1.5099911667614774	1.4888474596451815	11.250350487852195	10.111584971080312	12.110404718035696	11.020740661726938	8.900470692236315	11.068084276235378
2007-08-23 12:20:00	1.8494885165204185	1.7635404555899992	16.998147536138795	20.015975857035468	18.810283865419482	16.355788416090572	18.31454947493284	18.334685506444647
2007-08-23 12:30:00	1.4364380889105166	1.4853658907558858	13.027545457901322	8.45580592104408	11.166804537436418	13.172463772161946	7.613207782868142	9.745605118001878
2007-08-23 12:40:00	1.9356774881718184	1.7794767045732665	17.626334228822675	19.190632001899928	17.511328610507242	13.252157888874269	14.090695035960307	14.202818108478274
2007-08-23 12:50:00	1.501929463637074	1.4740618914602055	10.027865574622016	9.551331808647886	11.349517306799338	9.825837057208632	9.02901658542084	10.927920983056595
2007-08-23 13:00:00	2.015935094504925	1.609095919487909	25.529038158542967	26.65992745739346	23.690380456027498	15.597588025720544	18.382382953698173	19.91794315855811
2007-08-23 13:10:00	1.8388353329307527	1.5405910533881857	16.74239035476527	17.92750990896507	17.633774827022787	13.038294041600599	13.175660208318124	15.310769465241243
2007-08-23 13:20:00	2.4102984107710013	2.278493503408153	32.346181251851036	37.43127200198643	26.65486009773332	22.946812828873767	24.14603598820622	18.79624735431701
2007-08-23 13:30:00	2.5466354036172585	1.6286630934778268	91.82782860335159	45.41047056551958	32.802198868142355	12.188501856762244	13.216298344648495	14.557174961911494
2007-08-23 13:40:00	1.935141061803198	1.677218984232266	19.31462419719188	18.83958890319666	17.279372097496907	13.872263057002678	12.960452497232945	13.891944618359744
2007-08-23 13:50:00	1.4313009285728038	1.4643083247609665	11.819479793878156	10.649944478874232	13.456625872000988	10.879054048187504	9.503348270481645	11.780025351723587
2007-08-23 14:00:00	1.59912707189897	1.7150344277578662	14.916509934360105	18.07739424812172	19.63417660402908	14.956311574483347	17.906171053712907	18.190871811796967
2007-08-23 14:10:00	1.5405940718722615	1.5438161090640148	14.801192323048534	17.83918150289036	20.380746105245713	14.737303705762491	15.336223120564881	17.923396770633296
2007-08-23 14:20:00	2.469569540634656	2.143516433129681	66.40121099250958	65.41949476834264	46.68582923305314	37.17735189429805	35.203449206647406	29.72716279878805
2007-08-23 14:30:00	2.3089881517648805	1.6310064431941778	72.10753182759353	65.78875893368347	50.137573020961256	24.399173109198717	30.777247069103204	32.547287825133125
2007-08-23 14:40:00	1.84321196526274	1.4909102904067022	31.10743095577105	44.259357320883616	40.32996464419874	20.60471320396376	28.71112969377652	32.84795574433564
2007-08-23 14:50:00	1.826532029227279	1.4834629934314532	30.066578842517703	35.665752959341475	33.89884553493627	18.506569422152342	23.24685232588457	27.30597030319047
2007-08-23 15:00:00	1.7901691054466091	1.5655992676873705	28.9807203299444	36.47137914921404	35.52688971427203	23.62669717464488	29.26187485374893	32.32731023553499
2007-08-23 15:10:00	1.6290836604156371	1.5813541620857001	24.11996632487073	31.270809904719	33.115725204101665	21.552293737304574	28.28038982251273	30.753542292892604
2007-08-23 15:20:00	1.7126509874443006	1.501251608430524	51.47438440598487	45.63670938273796	45.93510349344211	24.612304966126057	25.38127309734473	29.315874642271012
2007-08-23 15:30:00	2.08874082933564	1.8866328931509155	32.05898172199759	35.79685681360656	30.02359887030645	25.30758200711325	30.78083176543449	28.518095764163252
2007-08-23 15:40:00	1.6403275110014923	1.6918976560007732	23.724893355242468	18.211654847294472	19.523096935853914	21.412265976813146	18.451159190780295	19.28389344821378
2007-08-23 15:50:00	3.5381620248722374	1.5344271977824042	117.68480447415928	95.79478186064844	48.818731402823715	13.595156675085127	14.893857041177284	16.905663631212963
2007-08-23 16:00:00	1.5662479938354843	1.4267583057427633	13.884428805867	15.00256495953082	17.024603333266327	12.048170338045075	12.210924483909295	15.451159670633936
2007-08-23 16:10:00	1.7542110097708468	1.7111330789010677	18.801958020965085	20.1848148835776	20.424646013394227	17.618454564456282	19.3732071465188	20.137259431548053
2007-08-23 16:20:00	1.6642799468339855	1.5283860417613653	21.26218757601765	23.93416633559589	24.50534049645003	14.918276508830873	15.76139670783483	18.11779996088052
2007-08-23 16:30:00	1.5313684894266373	1.4140312147754364	14.647626475968542	12.391713184947047	14.665930441423647	12.21020977458308	10.730234186612998	13.788246963556366
2007-08-23 16:40:00	1.9398708751005709	1.9106442330939464	18.942785332326654	22.286973874896663	19.832698953031077	16.198923138869922	18.852316922618748	17.42762109944382
2007-08-23 16:50:00	1.8899907136703609	1.7168655569684588	20.457571070708415	20.23080781000929	19.076529898821427	17.546215960781847	16.848596353663027	17.355594309650787
2007-08-23 17:00:00	2.3550766768954223	2.09569398254537	29.354917095715088	46.14826986903774	32.031516166656964	21.941101460891094	24.73608367243382	20.25692750530013
2007-08-23 17:10:00	1.6497818666258834	1.608553646366503	14.235636519250345	15.913618656860061	16.955963601216315	14.186410265849533	14.252689442056935	15.60084624968539
2007-08-23 17:20:00	1.4546910846358443	1.4723093048655649	13.055376473112199	14.45802402718266	17.507073420794963	11.969772862689958	11.693114143313162	14.164913424432704
2007-08-23 17:30:00	1.6259076979600908	1.4753277402524083	13.41787942674908	11.407063098433955	12.77791621478058	11.638444609263885	9.796090318950187	11.98126346695199
2007-08-23 17:40:00	1.4710479850327065	1.4719165683421824	11.79897013413147	10.623589465441807	13.090643968173671	11.2291013447224	10.441884681931363	12.88847663813075
2007-08-23 17:50:00	1.5157345445838808	1.4905942583732297	13.423687270922489	11.417895487826273	13.444865620297609	13.499964943931472	11.008025804799194	13.313599094336634
2007-08-23 18:00:00	1.6102523807110067	1.51670187010583	14.909606885109696	15.416113707106268	16.66584912423202	13.610969964920285	12.467046861702276	14.628381224751351
2007-08-23 18:10:00	2.041568110312508	1.8759419507119581	20.310964283266234	21.185525350250405	18.738520110688974	18.41292285322413	17.396874708989394	16.591478317975145
2007-08-23 18:20:00	1.6078773740899222	1.5324188387980144	14.605780346893509	12.937744054955692	14.569950911006545	12.648046656324437	10.173400990589792	12.26254483296333
2007-08-23 18:30:00	1.6909989251935558	1.7459842274127435	16.504670481736635	13.572958526596114	14.694137631260078	13.884844315451362	10.34709667691972	11.182581589624867
2007-08-23 18:40:00	1.6991292940746994	1.733542012737488	17.37180764235209	14.901050583644354	15.67877638002038	17.8008895176364	14.205521912160668	14.738905884505133
2007-08-23 18:50:00	2.07927106025425	1.7326082739408148	20.945812181643465	20.808937913244844	18.14768437564256	15.480490254452887	15.349656110060565	15.915128348434852
2007-08-23 19:00:00	1.5828723571706578	1.4463384137232096	13.689088648674689	10.783520883624927	12.32580058804894	12.739805136800367	8.420209231217969	10.783046492669778
2007-08-23 19:10:00	1.6365349778189755	1.5717980303773238	14.309962006312952	11.803681735430455	13.351146155011895	12.733035019681905	11.373207960679796	13.239855358261757
2007-08-23 19:20:00	1.5993788188560107	1.6035341383502744	16.256548526728032	18.308756005404387	20.05934053956808	17.08511920558368	20.36370743780485	22.066906654308568
2007-08-23 19:30:00	1.5706256664053757	1.5093697038740526	13.438808484428543	11.639048992735837	13.560315027273974	12.561291314153216	10.977384622637631	13.069483476465278
2007-08-23 19:40:00	2.653878068745161	1.949870557414046	51.700215540181425	33.28990474148665	22.073366360988786	20.36281235619436	20.913750008009085	18.630622433665096
2007-08-23 19:50:00	1.5354529443165033	1.5006006996675458	18.419534864633714	11.12568267055295	13.406570681076387	12.231188946408686	11.579904012902329	14.116858643360665
2007-08-23 20:00:00	1.7772305662991537	1.52448694654478	24.9821307107661	20.29941945105164	20.549089848586163	21.010322713682925	13.724684241153012	16.330428826594293
2007-08-23 20:10:00	1.5864842313402243	1.5679259133475822	14.673146097624755	16.261284781157453	18.003532981047712	14.60427363895432	15.906528396937027	17.866105905628782
2007-08-23 20:20:00	2.01026275468407	1.7806593856152706	18.78627388596328	18.555309080870696	16.312310986086146	15.02179281372666	12.804876340920648	13.037702722048438
2007-08-23 20:30:00	1.9232212197816447	1.9531559968596293	25.341002360612393	24.66088647865045	22.532162360851625	24.845851117448163	24.58937928910213	22.045442472022295
2007-08-23 20:40:00	1.6096674493770644	1.5729740470657854	12.111576773124135	11.958419953590319	13.297897112829366	11.776232210318682	9.854402280900873	11.36232704069578
2007-08-23 20:50:00	1.8314624271628697	1.6164523641783042	13.6422055036445	12.821683130225404	12.948241814089265	10.996935312644194	10.180405228556424	11.625238487287744
2007-08-23 21:00:00	1.578764953411961	1.5130467945543664	12.466502158002355	9.282240965652916	11.104365836564396	11.343979028863153	8.928289682299964	11.065398557621336
2007-08-23 21:10:00	1.7812738659635072	1.8531422690311607	20.60761041113143	22.519002388054773	22.2397836141226	20.819602190114605	25.19863215994973	23.74138353621096
2007-08-23 21:20:00	1.9697696252455048	1.511329126804758	25.39117334386377	27.743505724464132	24.774896954382505	12.093818212827625	13.470237824371386	15.829453663317398
2007-08-23 21:30:00	1.803664274358288	1.6074033120779665	17.695316432077167	17.80280519304915	17.538510095757687	13.863282443720765	13.90740086883933	15.598647763964179
2007-08-23 21:40:00	1.7465400282569308	1.5984352292171042	15.580966547861244	14.234711643102255	14.553791347782354	13.329609753839636	12.039106474441544	13.54296388972842
2007-08-23 21:50:00	1.4743863755401874	1.4538407051738849	12.97125984563182	10.582087340164259	12.977837356231115	12.488188738475742	10.294117700017614	12.794949710165492
2007-08-23 22:00:00	1.8974208582424017	1.7289598481295976	15.582422516935525	16.781190543552274	15.564528801037552	13.040368842761755	12.966010333911171	13.287985929816553
2007-08-23 22:10:00	1.5886068047484037	1.4019977679215876	12.735011473087175	11.399858355693677	13.198366477572947	10.302307433113931	8.082366898146029	10.728346059799156
2007-08-23 22:20:00	1.6557745733871834	1.545640256363981	12.501126415704665	12.268881665193677	13.29786019995028	10.46763093606772	9.609100740959773	11.305520163481667
2007-08-23 22:30:00	2.197478605768843	1.8331278344777464	25.80648009325952	29.836540516231562	23.510553456063857	13.890722901112845	15.282361006549447	14.789539401597887
2007-08-23 22:40:00	2.2238020795227604	2.317403154597513	30.333314768856066	26.921272233070184	21.333644256173965	32.188561176267235	26.11728248887957	20.349428131598273
2007-08-23 22:50:00	1.871924318242605	1.7256901870771062	16.826894798468686	16.85805105625838	15.92598962534202	13.872735947516865	12.115397594420516	12.7713056262339
2007-08-23 23:00:00	1.964280109838617	1.9340435770755136	25.304015010182496	21.734758194733143	19.303012719938526	21.41892945135506	22.544439384030376	20.100400850859838
2007-08-23 23:10:00	1.5524983573420963	1.5869363006497452	11.375203973571956	7.7977467139286105	9.474551847445182	10.476138864961513	8.142998775289731	9.606975019937057
2007-08-23 23:20:00	2.114324387916396	1.9852887835559565	22.682058060979408	24.9601458394891	20.638066997988727	18.158857283981547	15.3408804938236	14.262993994890554
2007-08-23 23:30:00	1.5593856235526171	1.5452608871744091	12.012900148173006	13.16987155689366	15.151878337001502	10.866845590588856	11.13287273896506	12.997080313737662
2007-08-23 23:40:00	2.0833925364758885	2.031654183167324	24.35275848739912	31.03344302546496	25.29698042487325	17.001998737612176	18.997765025992997	16.76791017018178
2007-08-23 23:50:00	1.6899330777294352	1.6200678717776529	12.695080848941592	12.617007741240053	13.374834206079633	11.28823609038162	11.456500812382126	12.571187566559756
2007-08-24 00:00:00	1.4346024944370988	1.4867130334545364	15.678580023447326	13.944623768594722	17.01103638012205	16.183839829327596	12.126424719235313	14.685533606531159
2007-08-24 00:10:00	1.5839411184229402	1.6532197639653066	10.814669768110706	10.770057796853598	12.328926044854514	11.35778783122283	11.046896816112016	12.266737632112992
2007-08-24 00:20:00	1.5356723155136267	1.5074592007800756	12.226586336308285	11.912181538443342	14.231956041961965	11.329691587122975	11.084787692091265	13.439516850144178
2007-08-24 00:30:00	1.5554907647238994	1.5819949732331224	11.029513070319862	10.697286291948783	12.475643649495227	11.580534075331062	10.787368659070316	12.41583770033066
2007-08-24 00:40:00	1.5750232417461156	1.3669899715541372	12.983936547869801	15.799558208207786	17.634816348474374	10.446974742451301	11.41404530423048	15.24187528982154
2007-08-24 00:50:00	2.4206650178412694	1.7642899649519972	52.04290401718241	48.94040306633062	35.807835155537134	16.345838482100508	13.739591270667198	14.028530673220489
2007-08-24 01:00:00	1.9901449604294608	1.6997454263556917	18.75052717996628	19.065739003149613	17.192725568178766	12.919621330671651	12.113705656274432	12.996086864563761
2007-08-24 01:10:00	1.9337797566497985	1.8053437074733465	18.699585122656554	18.192230218575002	16.962549230744596	16.67718682947232	15.427949645363235	15.422296948707668
2007-08-24 01:20:00	1.3906707645269325	1.5329274784523328	14.199247627024151	14.973032912336546	18.712159847567786	13.428391062213967	11.788910266318467	14.01049321344064
2007-08-24 01:30:00	2.2013931371743283	1.5208564100414237	29.42662153133644	28.09256312014932	22.86615704918097	12.561193538398642	12.500109715816475	14.705228712732374
2007-08-24 01:40:00	1.6403493979395611	1.6751817534946811	15.372629014400127	16.284755784833234	17.216964041355602	14.632709373048534	16.672806415895288	17.236207207621757
2007-08-24 01:50:00	1.8769260757197583	1.6715646200764245	20.143048491775406	22.6180147478486	20.7758122065008	13.870484718410134	13.429350463358036	14.563875834698859
2007-08-24 02:00:00	1.8589876044825349	1.6890248122349891	19.128392342866427	17.712691149755805	16.79901022611649	14.350273538111033	12.90229884088421	13.696776656394727
2007-08-24 02:10:00	1.6807137752655228	1.6299648323391216	14.036024932333564	15.069807165872572	15.846139998104857	13.644767857850914	14.518708806537125	15.7741685112486
2007-08-24 02:20:00	1.7245742443391427	1.627220726416482	14.62793650772451	14.382355153988525	15.077047481509721	13.135551824110895	12.584796850044134	13.971442401501813
2007-08-24 02:30:00	1.7277580463954243	1.7462375432415411	18.888933031670025	20.688296869589642	21.134295712711122	17.237504883452306	16.78216792577568	17.142510720857018
2007-08-24 02:40:00	1.9337731916755319	1.5307818545637288	25.51783337973529	44.88381309525137	38.38027389229273	16.616808281758967	17.710183065519473	20.4749988453188
2007-08-24 02:50:00	1.9238982786026317	1.7655536076192668	21.16449925972401	31.647334511346745	28.14846486920557	17.413521222316795	17.60457402191767	18.082948357102754
2007-08-24 03:00:00	1.9707248792037897	1.724054406340192	26.657031245942182	29.12953026997655	25.527041956637863	25.392947285356435	20.195743401201128	21.41471007683838
2007-08-24 03:10:00	1.9055014361537488	1.8485115431502688	22.31454855199914	26.767689625834976	24.294514556969123	22.992334840386327	24.34689095138505	23.1743443276299
2007-08-24 03:20:00	1.6579896393692428	1.6035756773063448	13.580900148124234	12.25185709213032	13.314923094736635	12.341396119309756	11.1056807072038	12.467062916062677
2007-08-24 03:30:00	1.619735419571604	1.5222533608480964	15.595669804486521	15.609117347968516	17.12581908954601	14.958153932488663	13.901523569007365	16.497940569929593
2007-08-24 03:40:00	1.5639709126538457	1.5146588338317084	13.576926519382779	12.328207794977839	14.061712957392675	12.590001699443615	12.281771377316256	14.315890306536572
2007-08-24 03:50:00	2.1735563076198856	2.0486695831691675	42.047979502173746	39.2810819758396	31.02888425008013	27.64102813924023	23.83889320595068	20.11374699272652
2007-08-24 04:00:00	1.6602437439618785	1.4336431788944382	18.391429436805485	21.91404300957811	23.085075568716487	14.120076058803265	14.792393611981744	18.321882558353508
2007-08-24 04:10:00	1.56116160277715	1.4143359927568302	19.03469484543309	28.270966625017515	30.73805048021077	15.422429949085329	18.031812420999398	22.40675643539616
2007-08-24 04:20:00	1.9279267465219163	1.4282535706386523	20.533017190340832	33.76134811170577	29.4136020644738	15.28626382156572	18.003862315523502	22.0786216099202
2007-08-24 04:30:00	1.7350592456645468	1.4402439923732744	20.785638349624623	23.68126601836125	23.83798534214315	14.870714542583725	15.957582427317107	19.27075616282448
2007-08-24 04:40:00	1.4234573549038902	1.3803018499168749	14.043925058296425	14.763186157609196	18.200828814795308	13.991694490868197	14.78751960693658	18.78622824606264
2007-08-24 04:50:00	1.3733917222184988	1.3711989138654044	14.659832374047744	16.696774752499266	20.952151975343195	15.476439816987572	16.681372991480053	21.01070283127942
2007-08-24 05:00:00	1.3889703291044475	1.331609940230846	15.71794353252435	16.28268101683137	20.951105493650434	13.180851453918006	13.256588556679606	18.024416767258227
2007-08-24 05:10:00	1.5564279735387228	1.4634805064021008	14.548918288199921	13.879824496669896	15.831870548830715	14.025159377196289	13.159571208983527	15.977670883760615
2007-08-24 05:20:00	1.5263758071950124	1.4979141019957478	14.635776676053492	11.262005117049467	13.559392447191465	14.376956685462728	11.380841676094846	13.801702828959202
2007-08-24 05:30:00	1.9360316202463244	1.7824690932656386	21.726182881928764	23.059275465115128	20.74825826419577	19.896444867182268	21.695922960830273	20.958318556601238
2007-08-24 05:40:00	1.8023800314715213	1.627627084863252	17.813562782875824	16.1981174800095	16.019564024635986	15.177933062387998	11.379308598385506	12.825007376086312
2007-08-24 05:50:00	1.891253270150528	1.8922744609706112	19.70722672557794	16.1502960242643	15.309831117071376	19.077343491958448	15.240888355640012	14.271635879347306
2007-08-24 06:00:00	1.8509165589789351	1.7934912802963001	19.16845152500252	16.25652265869938	15.763945651283107	18.169507145501075	13.814847497451419	14.246428945219176
2007-08-24 06:10:00	1.6146765881416771	1.5887482788395058	14.773987269520216	10.83299854898288	12.43228314315544	13.543331662958613	9.266093778919405	11.054744856283005
2007-08-24 06:20:00	1.7264450089339682	1.7352143859974334	16.645717098836233	14.279915621754663	15.197130658980123	16.09801267939361	13.609814103954685	14.631737385371974
2007-08-24 06:30:00	1.7331926586828643	1.6033339892515248	18.365058390867556	17.350015210758325	18.15790885380157	15.494317393195088	14.954321557355945	17.10590784490885
2007-08-24 06:40:00	1.9748711204105964	1.89016453699984	21.207188211394783	17.673570616819152	16.303287518297697	20.033503245862388	14.365352880188484	14.177126813517615
2007-08-24 06:50:00	1.9221536768213527	1.61424138822943	37.70439013887851	36.63087696116655	33.70141667990921	22.741507212894483	21.238107915083877	23.47797208799271
2007-08-24 07:00:00	2.2576867024984986	1.973915285101013	25.92258172434893	21.38416362112105	17.36281909783727	17.27116531083197	13.056821244807866	12.177154138589222
2007-08-24 07:10:00	1.6924063385963741	1.562200775966189	17.48900136062028	15.045599341545826	16.210428169034568	13.699645263609455	11.239658969043836	13.440725158097367
2007-08-24 07:20:00	2.14780231980118	1.9011278303024155	25.553097108780605	27.366269523789448	22.1263143650703	22.317787337620427	21.4230377708408	19.759603438915104
2007-08-24 07:30:00	1.6639072244319697	1.6549814214687832	15.437162716334846	12.462169386016011	13.968731789184975	14.839543840981614	12.487235397523609	13.91648326923642
2007-08-24 07:40:00	1.7701139650083193	1.7721943103318707	15.513379407796464	10.633084154745433	11.488607139018447	15.468256761689654	10.67182992294779	11.586785216874508
2007-08-24 07:50:00	1.843915969673624	1.7725363725201009	20.877828474832338	14.109682596235723	14.374115052249572	17.642708233884093	11.149856194938696	11.995862541571634
2007-08-24 08:00:00	2.1133124928609326	1.8922444995556755	24.488925903067546	17.289410034280536	15.263932385892275	15.577755959648387	11.618255127898939	11.797732903208509
2007-08-24 08:10:00	1.757794663343974	1.7087018505336486	15.37594823672506	9.952279694735957	11.078694103129427	14.69004693383091	9.366203297185717	10.843967458569393
2007-08-24 08:20:00	1.6048655467637736	1.7662544403941192	18.811887754994146	18.677430749871853	20.800508014183	18.92366927582254	16.4907023209385	16.83724462401599
2007-08-24 08:30:00	1.6854851168359286	1.6455294419055366	13.829053186293935	11.958434707742992	12.942803849806008	13.116749385278853	10.821343312425489	12.168051022724386
2007-08-24 08:40:00	1.7889758512825036	1.7679009070926626	24.128085731653446	11.593770243968438	12.123472436438572	19.931106306858748	11.904423240324144	12.524892472402932
2007-08-24 08:50:00	1.891657632048776	1.7419277625365102	23.372690668103953	12.455686353900305	12.574255414446121	18.425222710077602	9.766878076819287	10.922337785820627
2007-08-24 09:00:00	1.3956182688959329	1.2919286501405955	13.167956100911029	8.751962393380426	12.452653427332466	11.694188436152759	8.470781382954224	13.13585656810391
2007-08-24 09:10:00	1.594353189681233	1.4867878728628117	12.126051263429508	9.474455506880515	11.047688005448043	10.829828538061664	7.7283015110845135	9.68052845855369
2007-08-24 09:20:00	1.5366110589326227	1.4491583925584308	11.329664278376482	9.188652042104279	10.937894989426727	10.08720431452616	8.409713209511455	10.598525300135618
2007-08-24 09:30:00	1.4753679504835078	1.4335105126028358	9.662777964007393	7.483336026061879	9.362312150774404	9.63611453759492	7.543212448035221	9.687100556056432
2007-08-24 09:40:00	1.6186299565987357	1.4660856159583402	12.321522450733804	12.044213732981913	13.374353425052275	10.127554370442788	8.19278498135673	10.354498350258119
2007-08-24 09:50:00	1.7116200046016947	1.7205215541552985	13.795214398684962	12.921696667753155	13.276501107423506	12.151250196025913	11.244786118228683	11.518687076259338
2007-08-24 10:00:00	1.5157438842111135	1.5321913821439954	10.605505817153064	8.623036597242683	10.365843811825183	10.518923317571657	8.78929532286394	10.440296853094654
2007-08-24 10:10:00	1.899428582427319	1.83249480442332	30.927043997691086	34.128673262451635	30.92600615112694	17.089773090689494	17.044877737388642	17.390405929118618
2007-08-24 10:20:00	1.7900975239192725	1.397663898376588	13.297495038520394	10.95150499380167	11.250149553120336	10.139223673552005	6.039619250832174	8.262702132504643
2007-08-24 10:30:00	1.4522456130517172	1.3604566727059242	10.544094224058878	9.139245769235137	11.478487788260301	10.063046256617634	8.871630476540913	11.615475764101918
2007-08-24 10:40:00	1.6631393101051934	1.6208696207341085	15.387485732341686	11.402046923909207	12.843793034756356	14.935535305320899	12.096295746924408	13.783054617714482
2007-08-24 10:50:00	1.5377881566992533	1.5297153203142717	13.73706347605795	8.700409136642397	10.494427557061766	12.431153982604027	9.035723678786905	10.927472475863214
2007-08-24 11:00:00	1.8131664675869128	1.6176344098713051	13.353844467090678	10.538491181641355	10.884025592426344	11.371494123925116	7.75349373110881	9.151739291207909
2007-08-24 11:10:00	1.7296558499905448	1.6251658857246598	12.712753422661018	7.891783075220388	8.630891974171123	10.460274278655143	8.002351800710544	9.07966074579478
2007-08-24 11:20:00	1.7523608607940335	1.6902430686195813	16.20599066046053	17.480392805460706	17.52774215000722	14.452492434210566	15.874935399645393	16.52248789569766
2007-08-24 11:30:00	1.5561750375079606	1.5557289901704854	9.753156038129632	7.49972639938542	9.013962656375982	9.818647290072462	7.609066199192183	9.224443828841697
2007-08-24 11:40:00	3.1211199385957014	2.531583206465536	164.29633571871102	138.10034141793932	76.36863283343537	52.63614206752979	51.819294531619605	34.847999026918
2007-08-24 11:50:00	1.8381421621387013	1.5626978506086562	14.194995134278688	10.374875484016394	10.456105564363883	9.813214988451008	9.53008390880537	10.805288279140019
2007-08-24 12:00:00	1.5799088850584702	1.5633953337203703	9.442248931767704	7.767260248787697	9.114450052407562	9.095243599809956	7.497140015300792	8.906040911816165
2007-08-24 12:10:00	1.7015402980671361	1.5421616046585134	10.591158000806661	7.418244436956543	8.35228143101186	9.325601662135686	7.184831602553141	8.690361637768719
2007-08-24 12:20:00	1.8761791630797016	1.6482692295664094	15.847736521131852	14.621369649809447	13.886547197398555	11.870507283648145	7.962802294323263	8.997390872077288
2007-08-24 12:30:00	1.5207884857548415	1.4653703248636247	10.80323354328802	7.584333731999028	9.461779331336203	9.85565256513558	7.401813874416192	9.424255190282793
2007-08-24 12:40:00	1.6614968296066124	1.7325870885843524	11.772334030764705	10.28434138819524	11.246492971396153	12.40093598343945	9.873645817373466	10.538131082354457
2007-08-24 12:50:00	2.1988646845590742	1.6395686163260634	23.259561898478946	21.55933341209113	17.058212334064905	11.026847200381788	5.978734000527347	7.242444540722537
2007-08-24 13:00:00	1.4550430885370944	1.4346016272697557	9.415701004917409	7.385595602975551	9.378842613893973	9.514946546820589	8.078345444631102	10.272531889389414
2007-08-24 13:10:00	1.5020229202767554	1.4945075208037883	9.219534171511217	7.1827820744518185	8.87751577124967	8.797355622168936	6.187690205487515	7.898586705226132
2007-08-24 13:20:00	1.4160470227203663	1.3752886462303209	8.615648943808889	6.739357101508089	8.877647434148157	8.429276213198639	6.402316708598895	8.700594388645284
2007-08-24 13:30:00	1.5417967518353344	1.6502359714954888	9.611200576382783	7.272641690622303	8.714205780184344	9.9906376792257	7.596933954337794	8.477738589905199
2007-08-24 13:40:00	2.3221648586052597	1.7814037046227842	19.951651171563565	15.701720291715267	12.43843139554418	13.32628551464895	8.955443258375633	9.361227493954047
2007-08-24 13:50:00	1.4213024013342077	1.429902142836834	9.998216805221654	8.414673149015051	10.876412454244926	9.215585106108087	7.364874471268883	9.543245410302374
2007-08-24 14:00:00	1.6629579552159657	1.677968636654522	13.357508794494937	13.551554572088554	14.613304039881813	14.20084247291178	13.398466441945644	14.407955923016793
2007-08-24 14:10:00	2.0469844371738737	1.4584214469891632	20.83047623105821	34.76085045701689	28.94173767343861	10.791014186455948	8.312938060054229	10.660141746412544
2007-08-24 14:20:00	1.5815629479024267	1.5289209723403892	9.14022932233261	8.90559665008823	10.133340791093843	9.21231489082342	8.755205252333953	10.259821720436976
2007-08-24 14:30:00	1.7726683420589413	1.5776157583199	13.946857248729456	12.243921826462755	12.638922911003332	10.16818400616143	10.272079700035443	11.739710988638905
2007-08-24 14:40:00	1.711269495095953	1.64160894913053	18.98231899506053	7.1932178020581565	8.128068532375996	13.621740370090432	6.884282618744812	8.037041815039581
2007-08-24 14:50:00	1.7344361307285046	1.5480634409895295	14.319116581419554	12.711195017050864	13.224244529035046	11.307769693464522	6.694246713993088	8.327773664529852
2007-08-24 15:00:00	1.7220549253980877	1.7083855808355763	10.699073703641538	10.320683959546118	10.756178519785266	10.309408172783078	9.95414984439364	10.548460416401516
2007-08-24 15:10:00	1.6069389528190945	1.6831565556484818	11.306299217371993	11.512051173936666	12.516122819571875	11.184225583071187	11.291468948007227	11.750215182287805
2007-08-24 15:20:00	1.896868820699904	1.5762690710642482	17.863483100570225	11.15900254490999	10.980608631898734	12.285333529786053	9.0916436917682	10.476698952388071
2007-08-24 15:30:00	1.5559141955390503	1.4905884452390177	8.477061192640058	7.51810600705837	8.850682692950693	7.915760577109079	7.073247920305578	8.716196041083714
2007-08-24 15:40:00	1.4203842470644112	1.4013392668616125	8.476965894479887	6.860087906813583	9.000763980398693	8.45536188799646	6.1313451042559635	8.230166764013099
2007-08-24 15:50:00	1.7097529289911684	1.5188108991260658	11.858511150982356	11.702564080956922	12.34610235810198	8.462635045667056	7.253413629627446	8.797538089016337
2007-08-24 16:00:00	1.5481690221694062	1.4756580691808407	10.193420569759633	8.017747692853003	9.635164993873213	9.015534524959	7.70882385153981	9.569252355591386
2007-08-24 16:10:00	2.1654690734671327	1.7480811942412289	21.72247389567386	24.25063826438341	19.921001261495746	11.156979079762463	12.95648016496772	13.113419280893547
2007-08-24 16:20:00	1.794802118883759	1.3984072238514191	14.937245685423918	19.788873972822433	19.159438839271253	8.646853890712363	8.703470512311593	11.200097799216614
2007-08-24 16:30:00	1.520227250156341	1.5075728322188715	9.426906386887584	8.877968999039716	10.601517988458848	8.451849265784034	6.208416936826186	7.796264090276225
2007-08-24 16:40:00	1.6858225938075857	1.5206488610065734	14.097661017371696	19.010476232191863	18.96284730539372	9.841166019980733	11.255932464304767	13.282799008514967
2007-08-24 16:50:00	1.6730080782214176	1.4153737639975084	13.172009393174353	10.568630130978802	11.497967339819304	9.039651644344726	7.535543678212044	9.891811981360796
2007-08-24 17:00:00	1.558688707829912	1.4075484610096392	8.688853243027632	6.804281098251746	8.256292347835393	7.967830003883694	5.980983375186839	8.05821127594598
2007-08-24 17:10:00	1.4064866176574775	1.3503490158820468	8.508358513517614	7.361671145580402	9.51176851260237	7.774233489057168	6.684334612796944	8.978754926348447
2007-08-24 17:20:00	1.6396856585998425	1.4155717100501473	10.365952799297588	8.528431257588315	9.755916095406512	8.88512056909363	7.393211868197348	9.62580649394396
2007-08-24 17:30:00	2.2596002324369984	1.5140158543547737	29.280566468036863	26.729115793735552	21.25891907612798	11.171529727490585	12.308388473112107	14.582816869207615
2007-08-24 17:40:00	1.4073672618835205	1.2975515701338276	7.779218803864839	6.566174982730146	8.757516584551404	6.981264592988348	5.028162410255442	7.37768338307248
2007-08-24 17:50:00	1.3950581548695111	1.4204124183896574	7.745450950809699	6.2146172319022215	8.311227010650112	7.652779920584653	5.944043341752042	7.913427749830581
2007-08-24 18:00:00	2.4351241217086432	2.5763403201637414	59.05019771840532	54.848858923697044	38.99890555075713	59.749581298720436	59.15031114516244	39.96238827532793
2007-08-24 18:10:00	2.0462446579262124	1.5616574725113326	23.545666761662282	22.654296881397467	19.409520729138233	11.290621547633355	9.258997400110726	10.838838896528156
2007-08-24 18:20:00	1.827357108666549	1.7306848463890128	13.514112780817351	15.26933637778158	14.822482576389058	10.98177354298649	11.302837612992553	11.67019934617043
2007-08-24 18:30:00	1.3712535663026648	1.3840918160354605	8.336105108789546	7.057187534914077	9.357614931563011	7.968811695510664	6.0940215100095365	8.065293550929997
2007-08-24 18:40:00	1.3005872743966125	1.2578920094769577	7.226585995685995	5.04728091578605	7.426264878603295	7.217503684658363	4.9449011711023285	7.531703541802527
2007-08-24 18:50:00	1.5557689704016484	1.4977410562779536	9.94485706878897	10.156504047873351	11.685933436820688	8.659884584605354	8.648990360582383	10.477647018848193
2007-08-24 19:00:00	1.3102495578877964	1.3523882238332845	15.366912031093	20.14857408712659	26.23522380478188	7.330234943640423	6.731828697211335	9.11104705657514
2007-08-24 19:10:00	1.6259656692763391	1.532561754872794	10.581391867656556	9.160849609338783	10.187967065961086	9.96544687350853	6.782345651717643	8.353116281297213
2007-08-24 19:20:00	1.9867355666990207	1.605212596057705	13.268502884365072	14.137883488410964	12.334015524328818	9.037338714445351	6.906401230739106	7.897589360690786
2007-08-24 19:30:00	1.9677571396911562	1.7213208793231642	13.202450926013775	16.621116437617193	14.625782293238492	10.956524578205473	11.710067048418413	12.207968687304144
2007-08-24 19:40:00	2.1280932262726933	2.0160510994737675	21.064415207816587	24.619665676948124	20.05303624988111	19.645434337357468	22.086481998579035	19.10198485651345
2007-08-24 19:50:00	1.5065945772798908	1.3203361081409406	8.852194034803565	7.706767030835168	9.452357376589424	7.293499174194608	5.654677472547209	8.033197273776551
2007-08-24 20:00:00	1.9655482980051493	1.4899857067993938	15.510305877479892	14.978095767595482	13.983008817420332	9.147917065872043	10.317203850899103	12.329249357097115
2007-08-24 20:10:00	1.5925523006747264	1.4545015859372905	10.237315949080338	9.743790304687408	11.176894704183686	9.696869375203741	8.138777868046066	10.35348846930538
2007-08-24 20:20:00	1.8001978466933215	1.6007359542033957	14.416331863660615	16.361374813681053	16.04814338834132	12.774058380197987	11.772855838572841	13.246463949438127
2007-08-24 20:30:00	1.5950520213332409	1.4824724010107142	9.844594082962141	9.04926857240284	10.192317745358595	9.090874676217654	8.104173132284618	9.850440363676402
2007-08-24 20:40:00	1.7442701189719698	1.52757640518664	12.389356294893329	10.838699367387171	11.402611780421395	11.100519427377208	7.588507430971447	9.353223436246946
2007-08-24 20:50:00	1.5731911451826242	1.489280747042586	8.280083730537847	7.994292979022932	9.346118038621077	8.468108935999664	7.235365061296525	9.136782647988113
2007-08-24 21:00:00	2.2420603670422583	1.717212385371224	29.272952962829226	28.494541384575466	22.711049294946772	13.029626678199856	11.152154129256994	11.622856615438176
2007-08-24 21:10:00	2.09622265993708	1.4244290738888248	20.265198434593504	19.545531057730454	16.6862523821153	7.554481544675464	6.058590201228258	7.942788264994179
2007-08-24 21:20:00	1.3350195133705336	1.2955595284900965	8.900069364552314	8.344023006127982	11.31479613587264	7.715424400324969	7.929894554543469	11.019965590841048
2007-08-24 21:30:00	1.5721566962205415	1.31697780680775	9.760963966423038	9.36647829320932	11.00152684495028	7.510526258054372	6.681236514714012	9.345120493213313
2007-08-24 21:40:00	2.0145948658190203	1.5542312588699287	13.696939484686224	18.082760827404748	15.845271820832972	9.283265763106886	10.693570295682315	12.086976142142609
2007-08-24 21:50:00	1.5950629576284316	1.6019305597521896	11.072743633734326	9.789572211352473	10.99956023268944	11.844329046162295	9.825996088818846	11.025820917228947
2007-08-24 22:00:00	1.7212788859194177	1.4668509144853787	12.846615282565146	15.082778337955466	15.468799672308336	8.210032807913096	10.48891283574331	12.706598797363315
2007-08-24 22:10:00	2.0156510953637725	1.6283986787476052	22.631571356488447	17.298844530101434	15.611153752684475	11.727309998968375	12.200933125017428	13.515773233332204
2007-08-24 22:20:00	1.7997487283413125	1.6239182726505068	14.94096507520884	16.39739871979416	16.158792082107524	12.677762457273186	13.977654572229069	15.07402477059294
2007-08-24 22:30:00	4.4182889062844035	3.0535095734628115	441.3519427039253	124.51466634180856	49.38030286740934	73.7449863360592	61.71396304305964	35.420530017228344
2007-08-24 22:40:00	2.0394587066237366	1.7886281428399702	47.84131348053568	21.71777760335821	19.39575841879272	19.9278928488507	22.591498839551395	22.125421542020387
2007-08-24 22:50:00	2.3794317424869664	1.5139147117738514	42.09141556822064	50.15897402013452	36.58843977111236	9.29747871544287	10.019436614195447	11.717867959325032
2007-08-24 23:00:00	1.5898257694491358	1.5399749061653112	9.457333779352947	10.053139598141692	11.285508959043991	8.860958087037503	9.474632817387887	10.983172691789113
2007-08-24 23:10:00	2.2571021724468854	2.2295882647632954	23.44924510618895	24.007218778780068	18.81293029533079	19.959956875333926	18.242206560827785	14.797149056246033
2007-08-24 23:20:00	1.5529170248802169	1.5052069159720969	9.559534422452595	11.2500499080389	12.78599825909641	8.886770766961085	9.479301127183401	11.328457992259507
2007-08-24 23:30:00	1.6477203286517077	1.5961948208285397	9.767084509182334	11.943207916007646	12.963154850721207	9.160994855041562	10.850349202791223	12.233353626051912
2007-08-24 23:40:00	1.9819660821810638	1.6453773608252646	20.058150162460123	23.328224479389164	20.638265879478173	9.940504977978026	12.415794953035945	13.272431058425108
2007-08-24 23:50:00	1.6205878574072856	1.537648664187142	10.707124718105973	12.469231557605731	13.454446727385974	9.904638005515004	12.029394655087808	13.631460217637072
2007-08-25 00:00:00	1.914734277393089	1.7956909316065786	16.540464455742768	19.449811750843104	17.953047345097378	14.786328847680187	17.70311379560153	17.318766433043006
2007-08-25 00:10:00	1.7994162113034295	1.7201209074497574	21.33939481479875	24.930528834198604	24.240973097067393	14.525559472862392	16.528723134585466	16.848681251130213
2007-08-25 00:20:00	1.6842267867036675	1.5683849202991105	13.277591200725086	13.955701797884446	14.70406422048308	11.078116072362787	10.093040738880026	11.590999953181038
2007-08-25 00:30:00	1.7909200812771704	1.6101670220193849	16.548150725824893	18.242801945760828	17.69692218073886	12.617778368667027	13.73541557067722	14.81230430015693
2007-08-25 00:40:00	1.6941274818325425	1.5658885245226306	16.134112072066202	19.37638388116161	19.845545186183678	13.724347190078724	15.722521688567806	17.761305400259015
2007-08-25 00:50:00	2.253595567204346	1.9178438827976136	40.218403884406854	48.82233445088657	36.692266830770905	20.969382230392963	21.809166739670975	19.964490954166084
2007-08-25 01:00:00	1.9068887965064305	1.6623598864292422	19.801284338041686	21.282008706381053	19.19996457768036	12.460424729668405	15.310497727703016	15.997208970316812
2007-08-25 01:10:00	2.059502836281331	1.8061487031716683	26.81086331802329	27.7472885725238	23.026985279033948	14.636805563937893	16.814680522214864	16.30830641417324
2007-08-25 01:20:00	2.118847423043715	1.7202802352224735	40.51984454586852	47.97905166078778	37.11217827683424	14.166389828418591	16.46408444809125	16.894847308598127
2007-08-25 01:30:00	1.9476243338963155	1.9305130389089131	24.141775992686444	23.76555433733049	21.078845624588546	25.057978429977002	20.55259302253074	18.863735658748297
2007-08-25 01:40:00	2.209279213646378	1.7440382329322843	34.08318021433805	36.927239767182826	29.0112841537257	13.806083511683738	16.769017819332028	16.81089776757315
2007-08-25 01:50:00	1.7487646953555729	1.5689095820357482	15.464911547424311	17.444071871698437	17.664907200875472	10.75795048412503	12.203242013651712	13.848578424873734
2007-08-25 02:00:00	2.023609014087818	1.783456672471005	22.311856183548798	24.51089902580469	21.41511937924852	17.441061576043268	21.11717172239554	20.66589139774656
2007-08-25 02:10:00	2.346574082397874	1.7224214421183928	50.37590432775556	49.19403525008186	36.92938257877568	15.01144009854199	17.842747539024888	17.895129258561575
2007-08-25 02:20:00	1.6518851789992977	1.5772544688274746	12.153730084336086	13.49519569924308	14.496782985659973	10.83605145766039	11.410610306722884	12.85116152298964
2007-08-25 02:30:00	1.6319559003727715	1.6390010268081652	18.623381835598007	27.594974963503972	28.383340665414238	18.109456342157426	22.682055859042983	23.765396874777736
2007-08-25 02:40:00	2.217196424552749	1.6518384251826388	26.443752791987144	29.70534038417655	23.634117374144374	12.697751402023213	14.330951099670733	15.141103171748586
2007-08-25 02:50:00	1.8984481877316968	1.692475000546988	22.831000384114915	27.298809036149983	25.938938328010305	13.479595765905028	14.773770778091404	16.12295334600803
2007-08-25 03:00:00	2.21109004568623	1.9533991625406328	27.07580473089966	30.92457964222845	24.076485835406785	19.230628645814853	23.341358042835303	20.53004223727812
2007-08-25 03:10:00	1.857660819236134	2.0753682851617854	20.862297971345765	20.751624637230574	20.11319168028945	20.78539762069245	20.8380043733662	18.146475319153744
2007-08-25 03:20:00	1.6999457401876101	1.5731959324289118	13.661037753027275	13.28242431189698	13.928849822982318	12.1311761501185	10.50190043494768	12.058980435951991
2007-08-25 03:30:00	1.6681556946320726	1.57159745484877	13.764452408238068	12.861220482495025	13.907033720188606	10.659783220895633	10.446642022708328	11.958922046007824
2007-08-25 03:40:00	3.2785753161506634	1.922023022210526	67.24012239717767	55.10736403467838	29.924435750586863	16.80007044933095	17.5191285087083	16.411027665866147
2007-08-25 03:50:00	1.7832486789580777	1.7086308943160209	19.188638854057213	25.140138293579348	24.15822370584861	13.322642657594598	14.021991786336892	14.496837595251113
2007-08-25 04:00:00	2.086224084603161	1.7173262916782028	28.594119564959673	31.495290239057642	26.235691496840712	16.738449547098938	19.19548549215105	19.44899048271216
2007-08-25 04:10:00	1.9415303961907708	1.8824349517195893	21.66460573644848	25.313304027383733	22.96628075915	19.13358007042105	22.065579109450827	20.568453524725424
2007-08-25 04:20:00	2.363187878760837	1.8204267200748487	44.67874606115121	45.78213841224693	33.70734098874702	18.79990982149261	27.48979392375624	26.05882577658411
2007-08-25 04:30:00	1.7022795599906428	1.5946281303218774	14.347255109016613	15.98425757927905	16.322289411047095	12.056723155564725	14.244406897306607	15.471438285560815
2007-08-25 04:40:00	2.332640804206324	1.9159338931337504	60.65107827928559	61.147398528683176	44.986697268755314	28.244162901873	29.1872743368967	26.311504197768983
2007-08-25 04:50:00	2.1468881523669068	1.777572454409071	23.708918227393355	29.30867090081086	23.627113667964874	17.458238936771735	19.637256443707237	19.28858316640649
2007-08-25 05:00:00	1.9328628794241416	1.8115466740605024	14.459285630114989	14.62890617923719	13.569994224877831	12.995062452019566	13.587692673845858	13.593855495291312
2007-08-25 05:10:00	1.7065879659894512	1.5511719938946855	14.120313884885164	15.272980537292687	15.798402745536508	11.825998403393935	12.539921751235495	14.307308681429095
2007-08-25 05:20:00	2.0663722068640893	1.812006079606	22.88729231564343	23.799350359417595	20.33037565193557	17.604324713162306	17.71651326029311	17.351656627561155
2007-08-25 05:30:00	2.021493400044445	1.9662688541049915	33.66003375223682	35.30682214978195	30.429697372593328	24.948622304039787	25.314164104011226	22.66191638384662
2007-08-25 05:40:00	2.1067430278734465	1.8094116585704825	27.616112813266767	30.563594144097944	25.33963584322958	18.088341371773165	19.13520226847368	18.53574486809722
2007-08-25 05:50:00	2.0636660987480293	2.2000451624348827	24.08787624326261	22.839347637262463	20.353293885834766	25.646492014854328	22.597376850483474	18.925279739374822
2007-08-25 06:00:00	1.9664206230691388	2.083593469902698	17.112462420187235	15.544531644194342	14.12054833133282	18.6576043987525	15.584373453745544	13.59121188011613
2007-08-25 06:10:00	2.084020122988831	1.5633906578910155	23.91262682344961	22.515553352242843	19.27986630309964	11.108606194896963	9.849047701232948	11.371852942423544
2007-08-25 06:20:00	2.0068617481627893	1.6214330761465543	23.401180088051106	23.382653280529233	20.294161473156365	14.171312495360693	13.084375548204953	14.198694415619988
2007-08-25 06:30:00	2.3174290764695664	2.1285636925166287	36.42432287480082	40.5638399642839	30.82423737629659	23.872451181846102	26.160092619112127	21.730021612109976
2007-08-25 06:40:00	1.8531792296576093	1.7877762655031528	13.964281805060141	14.595623788187606	14.001777911666322	14.614275537750547	14.767839228993493	14.586059723223205
2007-08-25 06:50:00	1.6236360057846866	1.555384437093608	13.523827931365686	12.60177426352164	13.772046785598581	11.668646062714624	11.670355455438555	13.247335076226024
2007-08-25 07:00:00	1.667667283889391	1.5440375218272675	11.29555529448796	9.743890554046267	10.544462334929282	10.23451734478732	7.6156236348416435	9.134163487467534
2007-08-25 07:10:00	2.1769360054741385	1.6495841901356392	21.452671120759515	32.178031565945055	25.013012481379327	11.153708515879844	12.177368221820519	13.113998555165464
2007-08-25 07:20:00	1.4791519974278664	1.4634943061077974	9.440486090203606	8.347605828950343	10.344583287070703	8.888560859786601	7.427297663240955	9.30034628523878
2007-08-25 07:30:00	1.8610773016957305	1.6272742720577014	18.377002968283254	19.32515633214662	18.22828073585732	14.343025592811305	12.312124023412455	13.577626697860005
2007-08-25 07:40:00	1.7264497356607882	1.618508544360115	13.421770560554853	13.215441697697056	13.636130016819566	10.161211463995322	9.80334562809949	10.840211448958966
2007-08-25 07:50:00	1.7597685604083813	1.7119425812937583	13.725206531294114	11.545101462026071	12.208296308030734	13.239610050049071	11.136733668774061	12.198399514940839
2007-08-25 08:00:00	1.8646428771964585	1.7632364483894951	15.05784297221483	14.50325794999176	14.274565416508928	12.895216476397062	11.756568198891951	12.232269057638426
2007-08-25 08:10:00	1.57464863248718	1.5463375329540172	12.18172193561575	10.986749168353727	12.4916270801176	10.567325501003893	8.491234472958501	10.154927520264783
2007-08-25 08:20:00	1.9805763264292933	1.9460845221289145	18.710132185002912	22.70292941382441	19.919257737882713	17.39962184312197	20.638792938962304	18.55326873289333
2007-08-25 08:30:00	1.4349604987917963	1.4249291779691264	9.302537167044274	8.67432276267627	10.853100835367	8.983020535429082	8.289734164031207	10.53072968748566
2007-08-25 08:40:00	1.7481571509394664	1.7668844572575413	15.242963579788196	14.310009613383928	14.620782416524337	16.593389174533915	15.746334445863384	15.810464415335545
2007-08-25 08:50:00	1.622637521565652	1.5699886883087737	15.899032999637608	16.05028573096202	17.520074366274656	12.74104768641917	13.132412947094195	14.735218643713667
2007-08-25 09:00:00	1.8073282325947009	1.5403412264211267	17.423935050626678	18.20562926417365	17.96881251704159	12.546396887704908	12.903696807694953	14.954843996269199
2007-08-25 09:10:00	1.9193509836238776	1.6191729792101772	19.315510509617287	19.796798822297326	18.32029532051921	11.813625315043714	10.863012406300351	12.002329779608347
2007-08-25 09:20:00	1.7593820858677378	1.7341822067974901	15.536136197871876	17.409329240114538	17.08056966961635	12.045259975560533	13.302866312130178	13.485305682976305
2007-08-25 09:30:00	2.6041743468142484	2.1009903500918283	90.60041600110192	95.61654788982769	60.98808048634922	32.890857432767675	39.31422233221298	31.932632425329817
2007-08-25 09:40:00	1.660518313145645	1.6444852215212804	11.918619862740155	12.114884949353886	13.016975720539351	12.029218824023804	12.584462890358164	13.475683138095016
2007-08-25 09:50:00	1.907393056813051	1.8706569470060483	15.279947941384039	16.251150009842267	15.110009643108848	12.987177644870412	12.824053291947939	12.336010339547968
2007-08-25 10:00:00	1.7146563317409906	1.6725550845718204	10.608624537771686	11.13788921515816	11.67561237518044	9.264640231872546	9.692360223255989	10.637461903685566
2007-08-25 10:10:00	1.5989030959389416	1.6580710006556123	13.808560512778987	15.913661008922055	17.01992383737857	11.732116652036085	11.416050151802585	12.24544525247768
2007-08-25 10:20:00	1.7760344819684968	1.4558298322881933	10.273669540524708	8.047915091762317	8.581199053255839	7.92694250528838	6.182733527497383	7.9971340932007635
2007-08-25 10:30:00	1.549450434216194	1.53955830357356	9.751730959156186	7.314405604654907	8.864779284555171	10.130188286392011	7.134127042094884	8.740875549146867
2007-08-25 10:40:00	1.6363268535390765	1.5197769507525	11.571074078563823	10.367371135440095	11.73961546175026	10.55232127637002	8.42394373039147	10.340589922769805
2007-08-25 10:50:00	1.6849500268850701	1.4667957687604969	10.865903074783533	8.999206820683886	10.007977590065584	8.782140517814026	6.326867959329031	8.201213884105895
2007-08-25 11:00:00	1.5303661299560638	1.4692317037469125	8.482729725901226	8.100265416129291	9.677530354503801	8.262221325843072	7.340810377004756	9.183045093671558
2007-08-25 11:10:00	1.8495469315562592	1.7644665231205907	18.24486039653779	14.5087056498479	13.819101023555524	16.292386309913045	13.250211452172813	13.205075683426195
2007-08-25 11:20:00	2.48438107926398	1.8354580961644769	28.66544045677185	28.005810646570147	19.95755606657618	10.422127467841213	9.407461302611821	9.621754044028501
2007-08-25 11:30:00	1.4551456675049026	1.4365472047613808	8.06939139271732	6.779537595835233	8.76678523041074	7.8393939283385565	5.843306829233876	7.746356080710423
2007-08-25 11:40:00	1.768514519303308	1.6147794850317672	15.445905564980752	15.101817974715404	15.18340353845186	12.458734285395305	13.668647633909858	14.764154758694467
2007-08-25 11:50:00	2.094530346464286	1.9888325948613208	21.999528260206386	21.973121137459632	18.87037581095944	20.38473253921489	20.999124030715986	18.862529180913203
2007-08-25 12:00:00	1.6552294992881786	1.520487511850295	9.531739805958077	9.499766662295807	10.420416544293966	8.376077836550394	7.880481173707281	9.49722608351597
2007-08-25 12:10:00	1.5342286601285142	1.6230010648017408	11.121806890144613	8.119532243488282	9.781373582079821	11.58838239792316	7.451663107451199	8.588045929573871
2007-08-25 12:20:00	1.7258265088007545	1.6240074104319489	12.706705186136467	12.69165831366972	13.141385380805664	10.181465919709233	9.609931547329078	10.698158451464117
2007-08-25 12:30:00	1.5643269166858722	1.4856813165757723	9.23223845796723	7.888070158297483	9.330162616952244	8.253071437978415	6.716259320084485	8.456948192559459
2007-08-25 12:40:00	1.89006437535959	1.7187054572119633	14.285665007930836	15.938064320779135	14.766478802214921	12.346962744683125	15.25821532787972	15.086113292700812
2007-08-25 12:50:00	1.445627224376561	1.4546320557764536	8.35312398043237	8.108563030828574	10.089662150050463	7.599874887670167	6.65870535229854	8.482399485174763
2007-08-25 13:00:00	1.7207214536809698	1.5938708340507202	17.760774288665107	19.336910340878426	19.72634277302261	13.163439139194953	14.995813539325006	16.556181660971287
2007-08-25 13:10:00	2.2187447021227023	1.6583498969010098	33.341568153555606	36.400988275492935	28.592365518114057	11.747617298962464	14.11601979959666	14.959726294359136
2007-08-25 13:20:00	2.475855888081485	2.3512586957158255	36.47343473100735	39.447847955636284	27.02420949026287	20.711204849547094	17.75551738664318	13.889755632034323
2007-08-25 13:30:00	2.216359842440559	1.748369526979321	27.150450346583085	29.17303127162344	23.282632377031522	15.071208952013304	16.59980385477245	16.76914130699652
2007-08-25 13:40:00	1.62742595295548	1.5888047253654078	14.10017850814632	16.221173590491787	17.3959967421844	12.544454444374912	12.503811116663053	13.966042585091596
2007-08-25 13:50:00	2.137623551939008	1.7595984858389708	16.9076590668213	9.491837076343797	8.717063063491294	10.679854712151485	7.915739906427653	8.612655572750702
2007-08-25 14:00:00	3.1495476254650097	2.523389189886441	126.043240725541	57.99894473113271	32.580504889221864	70.04945212326896	55.185551285815656	37.77383975782449
2007-08-25 14:10:00	1.9789260942888	1.6915857504561609	16.263613869889287	16.245125287875258	14.284970957875672	8.024986569999902	10.222796313368306	10.521340118488943
2007-08-25 14:20:00	1.4925372616488286	1.4949882316510608	6.754130347845355	7.885971206646338	9.229010644824754	6.544768191233612	5.93394039130229	7.360593669060142
2007-08-25 14:30:00	2.0026780964076214	1.8838250336947555	18.93108647244993	16.628848067403762	15.038410075858069	16.257862710388967	16.840185442796777	15.923104102017591
2007-08-25 14:40:00	1.5761436397450572	1.3458714881442724	7.410847982341277	7.58624223816448	8.975703778339847	5.893413543436513	5.260166490419764	7.452666969500548
2007-08-25 14:50:00	2.020413340561725	1.7551795544886308	15.766682342999987	15.57338597534832	14.002766566214154	10.86865943214926	10.418977415860237	10.96442430529299
2007-08-25 15:00:00	1.822197917038289	1.777987469757696	14.996182872877073	19.073864173961727	17.79526562781514	14.152146572978795	17.296402787286908	16.61060394787152
2007-08-25 15:10:00	1.5778831673689109	1.55304867385646	14.881507635248804	7.441553701586894	8.999388401626561	10.389758089519061	7.976729117216053	9.655957644077066
2007-08-25 15:20:00	1.4030731954103235	1.3897063343438705	7.918598677281837	8.214690194655722	10.664226610515858	7.188432833534452	7.129781939709001	9.527562530181095
2007-08-25 15:30:00	1.8813782326372683	1.5941174708370969	13.614227715374902	15.895468050148953	15.09330931525365	8.085103016147821	9.548207460821628	10.882475830878331
2007-08-25 15:40:00	1.9837541100632297	1.5476912005615184	28.46656693192699	34.79530776090949	30.52428092544497	12.492848631151807	15.931847938757752	17.829686457666348
2007-08-25 15:50:00	1.5089592922386734	1.4197948737840953	7.873711914957575	8.988218131390331	10.741476395757484	6.5537718218744025	8.104367627602532	10.163592957654812
2007-08-25 16:00:00	1.493712223595739	1.5383903062694302	8.186220030121286	9.933594641289185	11.881637392171564	8.436613725954153	10.484488758347505	12.16003530354097
2007-08-25 16:10:00	2.2972983813745174	1.4278097255085993	29.21685901954513	30.50839669942912	22.86009366927763	10.296120035405806	8.482158490273134	10.933346220917072
2007-08-25 16:20:00	1.6302221802782697	1.6088122870623058	9.513974482787683	11.620366675862195	12.526754847918475	9.470631022241898	11.912646954507306	13.008187486705225
2007-08-25 16:30:00	1.5719177845636587	1.5029879540147348	9.32630343921586	10.55745647335669	11.891086777461908	9.146311017627182	9.544308976078426	11.537852556848776
2007-08-25 16:40:00	1.953809289594751	1.72794178506276	18.524230552914933	18.843580440896183	16.81809872913204	14.70081365812031	11.86088567055568	12.17234876794454
2007-08-25 16:50:00	1.93999143236683	1.627044763666536	13.764950939604931	10.629760248844828	10.335216286724512	8.856853066916054	7.919055221415626	9.129746212370673
2007-08-25 17:00:00	1.6636508569284838	1.6492994450466325	13.091702382333635	13.588847670663652	14.45535899523697	12.927711330563971	15.407873623636208	16.263706718891356
2007-08-25 17:10:00	1.8688580125109369	1.6941761644954905	20.5362591752308	15.079491257456839	14.676261494841896	18.36647460610752	12.542288701076698	13.46780293531498
2007-08-25 17:20:00	1.9142550026955327	1.8210750518833336	18.454813634848662	27.44022752769289	24.912289892764893	16.765624716485757	20.40607232247736	19.878317267898183
2007-08-25 17:30:00	1.7384151513255537	1.3912909454492972	14.238997755560465	17.44508675053123	17.612924413446592	8.365272088724671	7.989794095735525	10.390070402579797
2007-08-25 17:40:00	1.977535619601868	1.841419064910564	20.391742724952774	25.21623293370921	22.06729017837915	16.71940168587395	22.191986396652908	20.732028172221693
2007-08-25 17:50:00	1.586244942596691	1.3523775122332569	8.357444658175107	8.638274739416778	9.752467937308252	6.159790726450511	6.997130257237492	9.161381499293858
2007-08-25 18:00:00	2.4495420570476227	1.7236718836241696	25.957438056119127	26.746057758999015	19.622337139119693	10.147985798793222	11.779570818884027	12.513052984007409
2007-08-25 18:10:00	1.4947821255200515	1.4301051751628275	9.383854123479887	7.455275603019827	9.232091984723317	8.567063283185867	5.975743541929664	7.907298339717411
2007-08-25 18:20:00	1.543151874335594	1.4122412261299098	8.622554305511294	10.685367771500086	11.973570048551275	6.943316806231563	7.9544598869462995	9.950557989089653
2007-08-25 18:30:00	2.169422201356209	2.0472243605295364	19.79046582107578	15.28980148878706	13.08368814357354	16.414402309395243	13.572668959905775	12.294293451892353
2007-08-25 18:40:00	2.4480009983199533	1.7905684915980062	38.75682040043554	41.66718491093656	29.961693154859915	12.637226234540574	17.026734297583143	16.995658444162192
2007-08-25 18:50:00	1.3530719056171303	1.3251431960735331	6.5634989957547125	6.98260171913046	9.412239879385913	5.626402002963742	5.769628108157498	8.119731322179176
2007-08-25 19:00:00	1.5821928690000526	1.5850917209263051	8.151866561423004	10.43536834375093	11.612454700688849	8.052390034912559	9.597560350814947	10.898675809027527
2007-08-25 19:10:00	1.6207642530699151	1.5110582201902685	9.052264980532804	11.400183173898089	12.50013240456469	6.861832281134906	7.97244031808196	9.737075208887662
2007-08-25 19:20:00	1.692428660229919	1.4773485671126434	10.27793703628158	13.659991011384447	14.133644896047715	8.058869554392144	10.298463362155312	12.315662407079346
2007-08-25 19:30:00	1.7049427467597642	1.7010248818619955	12.051282024740358	10.171491919238562	11.151108926324024	12.559722412846586	10.778007699009363	11.732215467505474
2007-08-25 19:40:00	1.5648760789673013	1.5481972167386793	10.12760520719755	12.547963207525873	13.8956314069175	9.135715174941954	11.155577532783447	12.55213936749086
2007-08-25 19:50:00	1.659990242125338	1.6184304511307481	10.176545424405019	10.649325204154671	11.714521481328447	8.965987575417975	10.928139247668419	12.124072864941564
2007-08-25 20:00:00	1.6203422186092171	1.4019232204324696	10.004687292445368	11.710235884956631	13.069614550403845	7.2997917092648805	7.259422822732822	9.565915021734096
2007-08-25 20:10:00	1.4173324836797416	1.4031748807157942	8.780646268252749	9.76407103485936	12.500539145829494	8.329061309044711	8.973045518439598	11.731641020203234
2007-08-25 20:20:00	1.57495791419304	1.5061443018537486	10.979862280279862	11.213299846089356	12.442278499924981	10.276225071103983	8.590843851483841	10.294980951186664
2007-08-25 20:30:00	2.708609152782996	1.803296112603596	40.7611727246849	44.8257406895633	28.60852621806052	13.867457943181064	15.495673781443939	15.283381522696722
2007-08-25 20:40:00	2.4322766582522024	2.388597601767743	43.39571043426111	47.44508770487857	34.376287142497915	26.15446957644065	28.324264048679858	21.326748167934998
2007-08-25 20:50:00	2.27509622992993	1.819516362774946	25.920055194174505	31.25566176673088	23.9109662712126	11.587372622667115	15.753131149198722	15.368243770714448
2007-08-25 21:00:00	2.490304151608505	1.503719008013373	48.167825786806794	44.22413599351643	31.572741602642086	7.792679171279605	9.580928767601543	11.258669215505398
2007-08-25 21:10:00	2.064007010899762	1.502533008355827	18.07824787262636	23.22565699841055	19.40449214994864	8.532787349319298	12.341596820946606	14.30353572537291
2007-08-25 21:20:00	2.566655000790844	1.4596212202137069	47.23948406847735	43.18511930263266	29.90554293149361	11.768959668138013	9.67417429825492	12.020503595766352
2007-08-25 21:30:00	1.5429997593262241	1.4709836580455826	9.338379594788202	12.12420956460552	14.078102942321838	8.61012399125865	11.717724832817831	14.162217368674819
2007-08-25 21:40:00	1.5323142330344028	1.4924875080926137	8.27103633341321	9.676195967077447	11.558687259082832	7.831836409934331	9.168996751366812	11.371090854613945
2007-08-25 21:50:00	1.5987499888024062	1.5339604360550971	11.785902547033167	10.68988922099499	12.190976867070107	9.951992112355269	9.522063766792083	11.42184845278786
2007-08-25 22:00:00	1.43883602953754	1.4400963101710909	7.316191952330621	8.895994895328156	11.063146573773984	7.548196684522316	9.233089764287412	11.391980039266072
2007-08-25 22:10:00	2.107174912416479	1.3258706700836231	20.248062655211704	25.379019762727445	21.088923526726013	8.502861143150179	9.98702420557518	13.324625358836045
2007-08-25 22:20:00	1.489671533951956	1.4765594902100871	8.88824241831826	9.749981532455568	11.766059929246039	8.556781956478012	8.882342429964535	10.891265433865566
2007-08-25 22:30:00	1.5445794701338424	1.6650833824490798	10.436109062578927	14.56387889880384	16.642538127643732	11.408759977062752	15.291651050881656	16.277728433218286
2007-08-25 22:40:00	2.0171142994683127	1.7279328483915268	16.860214513596326	18.900703318435443	16.7868736168468	10.998150015692444	13.19071266975631	13.727321104246561
2007-08-25 22:50:00	1.5620895382100703	1.5338546440260632	11.472954465701065	13.828672325301714	15.730197271694525	10.038526616407749	11.870244978474116	13.885326661165092
2007-08-25 23:00:00	1.5690813821735468	1.3355085404770413	23.08619863421695	27.529169344134736	30.49573607806457	16.199541790303602	17.86982776778661	23.689925510360432
2007-08-25 23:10:00	1.6827968719742907	1.4091633494810034	14.550880782960027	16.684198240586024	17.43437548249308	9.694316042600628	12.367175553072613	15.077120993627878
2007-08-25 23:20:00	1.5753468464010665	1.4583412230935748	12.505798307481403	17.188582482326474	18.91703407490924	10.541858470764891	13.515172049758458	16.301312300896985
2007-08-25 23:30:00	1.6594800836501429	1.6903760431898112	14.226992490717109	17.945449419890767	18.884404559649138	13.755160452191005	17.595395332417613	18.073480461433835
2007-08-25 23:40:00	2.3308907421016207	1.7980469832401085	34.17722605919134	21.98166270620913	17.718204897762575	13.825223822347324	16.488673108724694	16.314364289016872
2007-08-25 23:50:00	1.2522958948544778	1.3805072964397502	12.431725393012119	12.917892947590534	18.511044929107907	12.322676844234614	11.82558578493575	15.647664738649905
2007-08-26 00:00:00	1.7976303170629564	1.7101717780746324	19.267852583215152	22.40014619899953	22.22381630907773	14.555483526057355	17.491879653665308	18.202846546939885
2007-08-26 00:10:00	1.8260140777204068	1.679476332079154	15.518453289282313	21.455681306613496	20.181660015749927	12.573216125479801	20.561252957754327	20.5322485834165
2007-08-26 00:20:00	1.926399202938564	1.5571101794625313	22.509841464686843	25.294379163936586	23.04209217299124	10.571079077136108	12.438899164550975	14.264172552009105
2007-08-26 00:30:00	1.760369820918349	1.5184064750146868	14.881335030455801	18.741401217918856	18.774370469691657	9.941238373280653	12.523665134079295	14.534033432381113
2007-08-26 00:40:00	1.9102854885514216	1.7034422011649697	19.006977401221626	16.0034876308663	14.979852115051985	11.281803596261485	14.263223639004913	14.652638387370772
2007-08-26 00:50:00	2.2949854376600194	2.1201467051329463	28.479848038145427	36.38188317745206	27.29070511313615	22.401938483394947	29.675166517987808	24.251855386925374
2007-08-26 01:00:00	1.5409447384557318	1.553471596770289	12.71143387584836	13.483763713881451	15.283150443570971	12.964862936083453	11.956007136197766	13.789199279654222
2007-08-26 01:10:00	1.7344806816103269	1.677389628427925	14.033433553905606	15.830133855472194	16.319157260065886	12.929500578495354	13.807079140041955	14.966472962139992
2007-08-26 01:20:00	1.5376906918109483	1.4638836480777868	11.657086319225686	12.353135893204774	14.183553897903993	11.46584041819409	11.674013368416398	14.0151217837555
2007-08-26 01:30:00	2.7071446832413657	1.5759135507636954	61.604484787232415	47.682560716772834	31.37207238438189	11.860008977687444	14.145198440979257	15.901199695065582
2007-08-26 01:40:00	1.5329152474923085	1.6094233194930692	11.101859402734203	12.13555088107291	14.256050438571158	10.903083499266963	11.803882527446742	13.243126705045807
2007-08-26 01:50:00	2.1789857000811192	1.6633981489477725	29.28637232406279	32.58186489071833	25.984943425062212	13.152535081477998	16.20057279396437	17.10606266707109
2007-08-26 02:00:00	1.8058454403041104	1.5887716647385797	21.87946773646417	19.44530591140545	19.123981072448174	16.078716463971613	10.757049267044403	12.508058571397948
2007-08-26 02:10:00	1.7755345265403972	1.7425497049240517	14.471726732887616	18.01667686313128	18.02494253556605	12.544672099326627	15.989763127659025	16.170587537195104
2007-08-26 02:20:00	1.9110153752488137	1.747121837338982	19.26337948183723	22.00310465043153	19.864090921635817	14.010640956020207	17.476593098554073	17.353713877032398
2007-08-26 02:30:00	1.6038398154533453	1.552157119629347	10.752899304582758	13.029091432875404	14.436816612878255	9.843134815551362	10.691251003234026	12.459118874715635
2007-08-26 02:40:00	1.9350194589736525	1.5718332786093665	26.25727556956096	29.22693288358477	26.360193105701708	13.0472796626617	14.933824083193937	16.476871715438236
2007-08-26 02:50:00	2.2284502500663392	1.8345436430985564	41.11215094592893	40.87312221179333	32.0715833825393	29.256470235777346	26.49113812779305	25.398855853155478
2007-08-26 03:00:00	1.6933603445051633	1.4650677343230225	19.404628737816182	24.78393464053521	25.22124083383925	10.857319075299422	10.753252114256814	13.20101985639476
2007-08-26 03:10:00	1.5771085428942713	1.4409053051796952	11.738625191586536	13.533546225373428	15.4637952239926	10.560848900683498	13.164763177672313	16.282821313395182
2007-08-26 03:20:00	1.7349310524779231	1.4199667467628865	16.714736919579313	16.439922369788803	16.945892965365633	11.910017807555555	10.755431453609667	13.588978664101178
2007-08-26 03:30:00	1.9565187808836009	1.7512896248504302	22.68120644826019	25.664701436721447	22.997011795544108	15.658490506247196	18.119191850860048	18.091844101298413
2007-08-26 03:40:00	1.640736451903086	1.617634904026218	14.281625526216107	16.107339228504948	17.559351043888356	12.897005949011042	15.17148895538917	16.706671708053673
2007-08-26 03:50:00	1.9394890606513664	1.7438856996237688	21.231320020502327	26.433664919399657	23.765860611071943	16.55776702865673	16.395675757643833	16.810790492702772
2007-08-26 04:00:00	1.864665651992686	1.4520231113247641	21.468279314308948	22.012362786874746	20.65092220594672	10.680787620786603	9.537604331201486	12.015714336301658
2007-08-26 04:10:00	2.5041721815094813	1.9439583227708683	30.077003324242398	35.885106644038146	24.72349236778933	18.236689634569405	21.17138212461353	18.956184474810875
2007-08-26 04:20:00	1.9763247011993967	1.8918619200726303	27.930717420417285	31.392770713061942	27.410606770014173	22.559481173897534	27.017014166826108	24.921364405457247
2007-08-26 04:30:00	2.4551949072478463	2.09700162891929	51.680365061822435	61.59737306376727	43.22160359288969	33.495469537643196	41.10261359661211	34.0526508437466
2007-08-26 04:40:00	1.8593908942971733	1.7338290564995986	13.952125067040393	17.99452198957251	16.814413623453394	13.485953304986849	14.380551240981085	14.816237388305698
2007-08-26 04:50:00	1.597822786343905	1.5821973018110231	10.019258123958897	9.918991560624226	11.246607483139165	9.620100039337457	10.035457291654172	11.492746088321312
2007-08-26 05:00:00	1.6258615127306215	1.5134265905077111	15.216679962548163	19.003077938620933	20.18963947412766	13.299576369662242	15.467514885646994	17.64122237845195
2007-08-26 05:10:00	1.9387462250612293	1.534739274121236	21.281348847851547	24.243508140942073	21.670402400432238	11.807589616393695	12.729931919562429	14.51560455939692
2007-08-26 05:20:00	2.223645396299781	2.058629818757649	31.68809978330793	36.669546250542034	28.93390223321598	21.243773596253824	26.07373496990737	22.732964286292173
2007-08-26 05:30:00	2.2108804952280385	1.9072927290352064	44.93960250364171	32.16407012820916	26.141432785702552	36.247846826116465	19.862587125004165	18.92178282799362
2007-08-26 05:40:00	3.1757448102810435	2.0713288931004303	88.79913183954727	75.52053426157194	42.52829971189921	30.20656397126465	32.65559757113541	28.336667252159554
2007-08-26 05:50:00	1.650200361295205	1.4920277791864192	13.561861190003045	15.923808972483325	17.259574570237042	10.714804269218655	13.701969619073632	16.076740193261326
2007-08-26 06:00:00	1.6735861462850754	1.6061388177186846	10.530668455971187	15.056173101697327	15.611847526472756	9.972788236703373	10.847630784901119	12.158146780801516
2007-08-26 06:10:00	1.7275015982760251	1.6652711503311186	15.069347304111455	15.065648056600844	15.733105571539465	13.371551127000993	16.62129896177843	17.642039069176448
2007-08-26 06:20:00	1.8706177695198256	1.6876943658874244	19.85119230581353	23.002908727629	21.727568203584404	12.850536577715898	14.427740778587422	15.24767756758206
2007-08-26 06:30:00	1.8710926449278389	1.7606904085256654	18.15486056245969	20.418446961355823	19.125544210582017	11.378764840725465	11.864988719893026	12.200077015278163
2007-08-26 06:40:00	1.4127319836238812	1.4393461002651975	10.888510185556477	12.184392954036408	15.610367705181105	10.222262890597973	11.474254755466989	14.28635628052682
2007-08-26 06:50:00	1.6524376585496747	1.61595477935959	13.900931231001994	16.572179027851707	17.521607086043623	12.05298504419704	15.301068397733266	16.491220171110047
2007-08-26 07:00:00	1.7107192929666373	1.5409215867240855	10.308822372151374	15.132538962168601	15.250804965915089	8.535769286734059	9.292097699177335	10.801046408194301
2007-08-26 07:10:00	1.73386796552564	1.7288490378419554	11.676249018705931	13.242600891548287	13.4960136818657	11.73795229062989	12.568027790615599	12.984760630757773
2007-08-26 07:20:00	3.6038004930997998	1.5110310988768862	83.02935295114101	68.16325463861229	33.029114183146575	12.04335890030149	9.826075467435556	11.940437731796546
2007-08-26 07:30:00	1.7208617032640166	1.638037667384485	17.653768458681256	15.114959414437733	15.673732218904009	17.171171379379896	14.142638332109716	15.44748181920577
2007-08-26 07:40:00	1.5358991024402302	1.477046607738416	11.762873799399982	11.1939850874398	13.071454684285841	11.19814224198494	9.539935145647288	11.779469504445188
2007-08-26 07:50:00	1.6350279585930907	1.566005102777534	11.99286147670866	12.826369350983224	13.982115372565465	10.637840685783106	9.73138337292478	11.446631226178695
2007-08-26 08:00:00	2.6156959292777384	2.1739158479808216	61.08531128601739	60.97912545854805	40.029600597126276	40.03619905480176	42.129171468365534	32.87348319487848
2007-08-26 08:10:00	1.986211522135002	1.7201722294351598	19.24555871612889	22.886154420163642	20.082081970725024	14.312986265426845	18.358173468660983	18.533020007650848
2007-08-26 08:20:00	1.48875216480116	1.4084996184252456	10.162191708621759	11.123132973203251	13.513420058376038	8.137983173499476	9.057878257986015	11.588995025903056
2007-08-26 08:30:00	1.5966769557142904	1.5439964606573393	14.011425520976456	12.098449059119066	13.767145277076647	12.603374028835278	11.85777330043109	13.887405600861698
2007-08-26 08:40:00	1.6062265875125297	1.5433744551715851	10.945987973831752	14.597000527003562	15.86327893593431	10.745234765589528	14.845402148303654	16.789758333358012
2007-08-26 08:50:00	2.01010019211627	1.783603999960618	18.649655329091505	21.78539549687548	19.22774235592405	13.191366916803876	15.809424158149335	15.649820445393882
2007-08-26 09:00:00	1.60572302251276	1.6356249889126675	10.517575595002187	14.57366120098798	15.820300526791534	10.323713776794662	12.717816370512436	13.674691606520545
2007-08-26 09:10:00	1.726937961933105	1.3588883906010845	14.217217960895278	15.199403278926642	15.558761552253554	8.163877331210541	10.328709462289703	13.381160797421618
2007-08-26 09:20:00	1.4866969534198766	1.4265297552477214	9.018434245338101	9.79973773876135	11.90447085680089	8.143584320971103	8.402722548426947	10.675261305285174
2007-08-26 09:30:00	1.6457299165332715	1.5490331399864492	10.348620586488217	11.661817328117886	12.478718649157345	9.630180050952216	10.805417796514929	12.306535725411123
2007-08-26 09:40:00	1.3714003988504668	1.2787462992178191	7.918439049923243	8.08717141394756	10.707993196811358	7.023178709570744	6.539533895215095	9.456791266755378
2007-08-26 09:50:00	1.8629053191255367	1.8823451150776631	17.968162053885642	23.08167107758424	21.670346616937255	17.143685146133368	21.546940909496087	20.26718135981215
2007-08-26 10:00:00	1.9674490427740383	1.7754051683519447	19.09492701584746	22.022543157557287	19.61195070506519	14.193667263113296	14.713497695026483	14.806109167192481
2007-08-26 10:10:00	2.0205265640417647	1.5458347937483323	19.367635978387547	21.216322049949643	19.133918186845204	11.743254079576793	12.45411422496422	14.553191228350995
2007-08-26 10:20:00	1.6787496177237726	1.4873074283396617	12.843485093443242	14.55033372091204	15.30609251525135	8.757957017130856	11.739452247352927	13.82269313522045
2007-08-26 10:30:00	1.6143455165792486	1.5984578428216207	12.625788396079907	12.169191384537903	13.872366009921176	9.851260100899331	10.981138767028305	12.514941630874365
2007-08-26 10:40:00	2.4737934351520305	2.051378830769368	55.691356444652214	57.015774052736255	40.80229955566156	27.581901521600376	34.01253390496657	29.185466416578244
2007-08-26 10:50:00	1.772586784516845	1.6670705381228936	12.265919234172811	11.91266150979756	12.226732073914919	10.026119574196976	9.617778215215516	10.578037430405304
2007-08-26 11:00:00	1.6933070342051209	1.3382899882578974	13.563952776620136	15.376337614749255	15.918018802625545	7.597541879467982	7.693607190406268	10.35516726214019
2007-08-26 11:10:00	1.9773941189502555	1.5234579441005252	15.294077422839914	18.470118146241465	16.659321271601186	9.801980179298543	11.381834701854405	13.396280401788466
2007-08-26 11:20:00	4.076805790337591	3.844849295918381	46.152335328721506	35.013705080755656	16.402022577121574	26.844514288353682	30.430697723708075	15.200928222837405
2007-08-26 11:30:00	1.6631843475343466	1.6878344848358793	10.756979134772294	10.538263080534616	11.6087875370845	10.340120591957096	10.957134146830043	11.844630506582597
2007-08-26 11:40:00	2.52075139079778	1.7391584673083529	44.48724934867806	51.19832497009838	33.65920496301367	17.10052169978828	19.82714904142754	19.31917749166061
2007-08-26 11:50:00	1.6765937773060289	1.4719309100635147	13.144868464016511	14.283589789829893	14.795787809718574	9.956519700532585	9.756799183956485	11.690929689637205
2007-08-26 12:00:00	1.8163462421486585	1.31300167550657	16.76770421901517	13.118605546796818	13.442381553908735	10.913451775678462	6.032723581496843	8.780436446327375
2007-08-26 12:10:00	1.7021566065482514	1.6957560018324376	10.34116233856719	9.618208155854699	10.175462097832002	9.864228033727793	8.830842548513276	9.522035932386855
2007-08-26 12:20:00	1.4569292066840307	1.4853654158466545	8.084707032227282	9.205314817940916	11.323906598725966	8.66778184304325	10.315703006798396	12.366056452205806
2007-08-26 12:30:00	2.2185895213979325	1.5264575394071498	49.29068071462265	50.357225636940576	38.83377775389607	8.958127356778675	10.166231756941293	11.910378631180267
2007-08-26 12:40:00	2.0206126410606027	1.80740171953803	25.33685696970789	20.728811503896228	17.96494796003264	19.150221461889373	9.772570559333301	9.923694241841108
2007-08-26 12:50:00	2.247628896437634	1.8370501123038063	36.16024804784685	36.333625068375724	28.170489701620824	20.06079757567668	22.504689875080942	21.335163215592946
2007-08-26 13:00:00	2.0838899323768016	1.7215816920860672	19.500603664493166	21.09529151240586	17.880461787891477	10.191913691212145	11.243369350284144	11.702550714489
2007-08-26 13:10:00	2.8017099530899894	1.7661161408127708	47.556462223525216	49.17744740524496	30.97043339034687	11.156556449945843	10.909013585245091	11.404572778241825
2007-08-26 13:20:00	1.9424996086985837	1.6547896274257448	14.548619355796975	16.545873647040928	14.982823233975784	11.122358523460198	11.91339548049692	12.701279542881414
2007-08-26 13:30:00	1.3098592287667146	1.38994195522967	7.422995069353872	6.5578711915697525	9.237569057600208	7.904604446286492	6.766877600483447	8.919152619478297
2007-08-26 13:40:00	1.5912293059060074	1.3663934245627478	13.159703816105988	13.013254327748154	14.57849265488395	8.025260942270604	9.249568688384317	11.986735629444652
2007-08-26 13:50:00	1.5518862516667915	1.5131442038125855	10.292707047462642	13.601779619520904	14.954114598310525	10.211212646992252	11.716790818068338	13.658548275935381
2007-08-26 14:00:00	1.498694668229084	1.4019078444205693	10.155775815444928	8.986513800680145	10.675468782577296	7.974884777809932	7.3849011702764376	9.536723013598255
2007-08-26 14:10:00	1.8768868293907173	1.5474245675532874	16.608841302876037	19.832282468914013	18.473475432400523	8.866047174440324	9.652393118208717	11.134255341738337
2007-08-26 14:20:00	1.813907445501353	1.4503760003704658	15.871331295682804	12.764521144725466	12.547797874313538	13.188768090561734	8.261081397874818	10.371336549927461
2007-08-26 14:30:00	1.8820014299921388	1.6775053524786137	13.522204673342259	12.66039298790575	12.239260397567596	10.147863805412106	9.227070784730332	10.10703479597105
2007-08-26 14:40:00	1.6397525123780543	1.512789269211663	9.973260752950528	11.672115079878186	12.60931785812125	8.168517125748467	9.767023190309924	11.472421061784415
2007-08-26 14:50:00	1.4934823290796169	1.5304622963668115	9.081575675006153	7.852309144528737	9.562312017060117	9.960326989766179	8.199412008976163	9.713951384925807
2007-08-26 15:00:00	1.5829270670200208	1.6103546123941348	11.715157297417464	13.701147183228564	15.498390249535682	12.654302004677627	13.504046476161811	15.162402664784446
2007-08-26 15:10:00	1.5783211263709067	1.5410564769032469	9.132433668564358	9.318824056314266	10.653515303361743	8.536656060236147	10.334715384477661	11.816725993219302
2007-08-26 15:20:00	1.6141573378748737	1.4792245735817469	9.898646067601096	10.004742892477898	11.23232926818026	7.471563420356218	8.038254485945497	9.788444837883683
2007-08-26 15:30:00	1.3292472368225874	1.248338084108148	8.355159219286714	6.3211815597496335	9.154760691573996	8.375684419860255	5.75406023709541	8.919828857729609
2007-08-26 15:40:00	1.3805313288752843	1.3730450054759504	7.348566176532834	7.638824979357955	10.058478595130634	6.985571874354722	7.6515091628726335	10.067680336724932
2007-08-26 15:50:00	2.317694796459848	1.6607905401666412	34.01787931657869	32.80216537202697	24.738536112853666	17.237815235825956	13.563334033491206	14.642502085910365
2007-08-26 16:00:00	1.3643523940587288	1.3384645243559652	7.0207639627591165	6.641337558510574	8.998019416860403	7.162757556363145	6.8260689572840345	9.444924542511108
2007-08-26 16:10:00	1.6275847879083152	1.6843253775703524	15.410223990162734	17.817183169858357	18.86917128857593	10.828375260093797	10.20698914780832	11.057301667808185
2007-08-26 16:20:00	1.8141075485721687	1.5705794477035058	15.609134195225279	16.515793414076942	16.546473691453258	9.902420019068524	9.542130735051863	11.257413901708984
2007-08-26 16:30:00	1.5016164707752244	1.5981681702255583	6.863542207743365	7.070787664036606	8.529298289290864	7.09730335457198	7.289625533130425	8.236824053459902
2007-08-26 16:40:00	1.396176392152009	1.3750961906017225	8.957213685070329	9.141272805701773	11.926048022904544	8.37408123572412	6.548886957819687	8.934038523222602
2007-08-26 16:50:00	1.4562928622623799	1.4597702630752212	6.411257502294867	6.234899266464332	7.915043598018043	6.26192248042674	6.41012805320795	8.05675420197025
2007-08-26 17:00:00	2.074965895693873	1.7718044159390776	22.414002020901748	23.99590448202991	20.46571908105544	12.008464435915256	14.238285265889886	14.195593305982275
2007-08-26 17:10:00	1.641416329212009	1.2818890211825085	9.676480436773158	12.291203642411794	13.28910936868006	7.400297319806992	8.90357884645815	12.217027104760628
2007-08-26 17:20:00	1.8385797010507487	1.8934680229067424	11.37560221385649	10.946449411193543	10.758474564143484	11.584665923517873	10.860060144824397	10.48948434907009
2007-08-26 17:30:00	1.7785653345351635	1.6589954662299966	18.742053275463807	14.617610056462338	14.618839840138964	17.837960240140273	12.988354294720097	14.030174398408361
2007-08-26 17:40:00	1.998391156652206	1.6815931927876289	21.20144477042836	22.84964092552905	20.351818382662184	11.037643992469912	12.466124498928828	13.168692734762178
2007-08-26 17:50:00	1.9035759139871984	1.6083017043496768	18.01351029946843	24.963410559673434	22.429162308303344	11.996542786373231	17.04253781358138	18.27529604449997
2007-08-26 18:00:00	1.8299801939525235	1.7755689835100437	12.132712534329267	15.255781771854751	14.656493916033705	11.182513787009594	12.95975584264446	13.072026065217875
2007-08-26 18:10:00	3.1944700114649365	2.288314483692367	88.84281662422283	78.8632053687897	43.4958561383523	28.606448336695728	28.758908026934442	22.545296826293736
2007-08-26 18:20:00	1.4641463004485322	1.432215071417183	8.583143222272327	8.005610751569133	10.105834360586275	7.339862158880106	5.843507473650779	7.8785367036488925
2007-08-26 18:30:00	1.646270567434895	1.7462913718027562	10.024523704297554	13.900810197663017	15.036596535293976	9.957426658993073	13.073966115481491	13.464113070012381
2007-08-26 18:40:00	1.5219974654269146	1.403724622607266	7.333090462465168	8.903485274625313	10.314761593380133	6.2842481717536565	6.029360600098829	8.002080387935866
2007-08-26 18:50:00	1.7858723722450491	1.7562705400054412	17.81657574998053	17.49611693223851	17.175189618953475	13.973077621379574	15.200087889136045	15.294021517790954
2007-08-26 19:00:00	1.7602981420768609	1.6200642081930363	10.98137978699754	12.989389420015545	13.122886039904921	9.898180171322313	11.332442757057555	12.583507849181686
2007-08-26 19:10:00	1.739688417275392	1.814843477974748	12.802284241469117	16.37073814214718	16.554366192872994	11.476039649877247	13.10153552165891	12.975483790481114
2007-08-26 19:20:00	1.913973349191722	1.7408028144344494	17.743793893091407	14.180508049430578	13.431163824587744	13.217527660010381	10.851225578604193	11.387629990682392
2007-08-26 19:30:00	1.4765225915658635	1.28064595524351	12.346851489941256	13.091904000643053	15.844404340975736	8.86099364860575	10.945438010306592	15.03714693546759
2007-08-26 19:40:00	1.5951603465810469	1.514534178567799	10.485310480350373	10.285984396773122	11.45938512236104	7.974124357804907	9.42681009844177	10.900665999746845
2007-08-26 19:50:00	2.379555044120294	2.1736255716864963	71.72394061404037	72.57252178690158	52.67247035389346	47.335214058027276	52.70979524196639	41.467541744901254
2007-08-26 20:00:00	1.5821557044479524	1.4752927880103341	7.557368672907362	9.403070684127707	10.824530474204384	6.4378770250084685	8.334617202019542	10.327379083243038
2007-08-26 20:10:00	1.6185517807516012	1.4548994217830329	8.755784398940767	11.266671901907447	12.148909297157088	7.20912419934421	8.57218638284835	10.41375393469748
2007-08-26 20:20:00	2.0501113746923187	1.6784774751474345	28.211425881827825	15.206322277707574	13.816446045927991	12.803161981806973	12.447532396282075	13.138872449944904
2007-08-26 20:30:00	1.7376428220628195	1.5928095339895738	13.363919473722241	23.167205989562213	22.293182246767483	9.561064436419564	12.132834192913325	13.276578118427091
2007-08-26 20:40:00	1.659667584050771	1.5587298335304125	12.646529472642126	16.98332269890661	17.9271721696343	10.401624442631148	12.901767042017505	14.604405277094324
2007-08-26 20:50:00	1.3750592836792197	1.4031968042452367	8.25139780342597	8.028269702752295	10.665590742675457	8.81318211685853	8.034446807098185	10.467282209313748
2007-08-26 21:00:00	1.6140502129803054	1.5997401714684358	10.464394573983773	10.990058457615213	12.136399048412994	10.509162391739348	10.838699213679448	12.052258337614393
2007-08-26 21:10:00	1.470989377963648	1.4776834532334249	7.231371277700486	9.892880156464447	11.763868014805515	7.1872591061918625	9.310974161013313	11.162294141789095
2007-08-26 21:20:00	1.5555892408015244	1.5355580055495808	11.08417243184829	15.36665850596676	17.116401821309072	10.07288522741677	14.326416775476472	16.284175196787167
2007-08-26 21:30:00	2.1197908964279235	1.7760720122101818	24.774210864890147	28.707933727728484	23.36841042471729	14.529884223439426	22.564015795216108	22.00295813640012
2007-08-26 21:40:00	1.8993668033690576	1.8125291708932048	17.78009693171358	17.783903862061525	16.707528066751724	14.662569083882522	13.92447825567828	13.67856395972058
2007-08-26 21:50:00	1.9521612367764123	1.8212383306020687	17.68172048145671	22.370490845174665	19.72185732465832	14.670736768625474	16.24181352818255	15.740374681971163
2007-08-26 22:00:00	1.6655867286093944	1.5917816264945128	14.150948188936693	13.741923573055004	14.697655877912533	9.515925116348363	11.053834684818538	12.347374800596672
2007-08-26 22:10:00	2.1886769648555617	1.8592523019349283	34.25512339305577	39.245690882091175	30.98735634310796	17.841857250104297	21.99939791414648	20.36918223172954
2007-08-26 22:20:00	2.3881698097337702	2.11728274817038	52.163699314280215	34.02338099488013	25.88636134730543	25.94269481828322	28.270338504908853	23.636735319486586
2007-08-26 22:30:00	1.6816788187710283	1.6978765453994484	13.333966319405027	15.859905808172407	16.442409438941127	12.306616930744662	15.407022323784993	15.888184306078696
2007-08-26 22:40:00	1.552364697648434	1.52509444962937	10.146852512938104	12.207146586006987	13.984620591544372	9.434599272896731	12.52909147325432	14.534035183596226
2007-08-26 22:50:00	1.612011176120982	1.542637162187286	11.15666850639651	14.171269957160687	15.702877208463075	9.283577463089122	9.672282787867667	11.336620663652582
2007-08-26 23:00:00	2.104877878803232	1.7302521427853188	32.33777647517948	39.47993339073323	31.918239470103035	12.425989044004032	17.137425443279312	17.245935743475176
2007-08-26 23:10:00	1.7904636397359308	1.7531882454848862	18.187421693239415	18.14432077438537	17.841183345180532	19.273265953408046	18.131575884279144	18.206930658440946
2007-08-26 23:20:00	1.826110532642365	1.5122635542808445	19.63131188612235	22.985734892032905	21.98776051943916	12.242157196860404	11.557615412893922	13.68516910742645
2007-08-26 23:30:00	1.7308388474182748	1.7603597477616442	10.257204970367988	12.795336261882591	12.986797965628678	10.801877878522085	13.227097614092536	13.180497121552765
2007-08-26 23:40:00	1.8066648202710875	1.815663870220985	15.06014860318027	19.73534114740539	19.254195083855368	14.693220718095267	18.911731106725913	18.274844740483577
2007-08-26 23:50:00	1.9268609950851805	1.8685829875513176	20.581728700800817	27.668917850165442	25.00585970579269	17.175397512200504	21.61945672597132	20.172710427509106
2007-08-27 00:00:00	2.222260016441466	2.021844875652291	50.826845482081715	56.56280927754962	44.37624977123409	33.367738182832845	42.064724856775214	35.816553654165936
2007-08-27 00:10:00	1.7952736372511957	1.756487200646374	14.160647224686727	16.179509332639824	15.925045066335304	12.188821800198099	14.76045646862898	15.035565132481999
2007-08-27 00:20:00	1.558418499316577	1.5326282675491416	9.223582346700852	13.088487853662546	14.514502252211713	8.780502694984008	12.299557043739085	13.946764797606775
2007-08-27 00:30:00	1.8675071315231688	1.7107190230414162	19.88553806302334	20.372471587705828	19.337944273564943	14.307322387817084	13.546077454116876	14.2736401216251
2007-08-27 00:40:00	1.6594059847544398	1.615066285082917	16.33189190057517	18.59765918592861	19.694383755277823	13.746838870387455	16.575300124507052	17.995795847136534
2007-08-27 00:50:00	1.9126593201311728	1.8869565301124567	19.25557303887555	22.53665020955141	20.76611360960796	17.05925778028825	20.08510123155572	18.700825320926608
2007-08-27 01:00:00	1.7355005710081717	1.566105947638089	16.32077487038372	16.845191322651978	17.12368773827443	13.091324458681171	13.990967396510449	15.63782107182017
2007-08-27 01:10:00	1.9324091640080343	1.7776451380751472	23.494338377817755	32.93156852481195	28.638233136261288	18.787962060906434	24.632300359871174	24.04358916060417
2007-08-27 01:20:00	2.1689044056408893	1.7396896013444594	33.61553070071034	44.087613942261676	34.04338735452063	15.507689776140321	21.748331640055213	21.0073412244806
2007-08-27 01:30:00	1.7580306256050746	1.6423344185197728	15.474653651943633	19.137580368224327	19.458808644499353	11.883329449399392	14.10139785905915	15.404362573672412
2007-08-27 01:40:00	1.540664708744176	1.4072654019551891	14.245503693822286	15.373001142390974	17.556869056461608	13.156320133534384	14.144275908914715	17.593035241738367
2007-08-27 01:50:00	1.9826974249222251	1.7971158181273983	22.466217307026906	28.55636001921072	25.01988283945633	13.826431505747593	16.89485245399401	16.7791100270551
2007-08-27 02:00:00	2.0195818041144284	1.6204262304591537	24.38105847394569	32.0629662808347	27.7270659434753	13.639267573551304	18.329165602710734	19.870466216435386
2007-08-27 02:10:00	1.9710140462099808	1.9720759938788244	21.061661719668333	22.78215581273856	20.259997656882774	20.30554851035421	20.409400274990613	18.52398202322191
2007-08-27 02:20:00	1.9323338641774481	1.79645625792248	20.648796973676234	22.661747868025788	20.90773844960736	16.20595133385673	17.346792338861356	17.45279378417109
2007-08-27 02:30:00	1.9193386552781129	1.8538258215365084	25.334543570582603	29.947207318205	27.06248161009866	24.183578300228486	29.616701664223065	27.43341628931757
2007-08-27 02:40:00	1.9472804947291185	1.6784367254271064	20.402848818764774	32.026380717016714	27.47557842440697	17.91791668973215	24.28300271615416	24.62604728847048
2007-08-27 02:50:00	1.8337909107249688	1.6981473591801897	21.24264586653809	24.482762507010683	23.604050535865852	17.832917206467908	22.47995002920062	22.93016426944148
2007-08-27 03:00:00	1.623302699695849	1.751299107244755	14.147883953371409	16.2033157686791	17.752502204773702	14.166091647079172	15.031531010253994	15.597764511381607
2007-08-27 03:10:00	1.5377448277646195	1.4879874142984646	10.719101922609457	12.934136334764919	14.893976704348647	10.388858303871213	11.706288416052427	14.085399751432195
2007-08-27 03:20:00	1.8158335630877922	1.8691026052570607	16.549726335496928	16.452418099394258	16.053734751961247	15.142451597478562	14.74185613409732	14.12843413280319
2007-08-27 03:30:00	1.80957651703732	1.5996476913939637	16.504234429945445	21.579622565740948	21.059852178230013	10.82837184218092	12.583170908388151	14.283026679282859
2007-08-27 03:40:00	1.5149457234844323	1.4368742791276057	11.153157292288565	14.16035925614433	16.161322088678173	10.874660921726573	11.947711932189913	14.475955637784304
2007-08-27 03:50:00	1.6258385652525216	1.4096375544122215	11.855209062707686	14.29788712711724	15.244865101757714	8.733409161027122	8.669855969993742	11.090689777679431
2007-08-27 04:00:00	2.087797478778157	2.0033916649308527	26.90307065737465	30.569846714302297	26.03814569709073	20.934419220281487	25.27629746944399	22.355008874966607
2007-08-27 04:10:00	1.7491201936268037	1.6809535762619543	17.583180525518774	19.8873304465376	19.476506946089174	17.25031691416139	19.13204942212558	19.422512457317428
2007-08-27 04:20:00	1.5307084798826769	1.5333879203481384	11.41133720888732	13.985585213868205	15.934541538752732	10.968408775018954	13.521795817058134	15.403822339477726
2007-08-27 04:30:00	1.9915923539293128	1.7370824814856451	20.306384140616892	24.449563016407858	21.41729032612826	14.590804448550484	17.4002191531656	17.412848728200633
2007-08-27 04:40:00	1.6658240536794062	1.6203466633959938	13.451482133488955	16.755657145603053	17.39565310523743	14.347730269179618	17.320619628950233	18.5153041041552
2007-08-27 04:50:00	1.6662513732406488	1.4711848343639102	13.64650320715092	14.640627939068874	15.476783048597984	10.854457816235227	11.221230207650557	13.473729049090311
2007-08-27 05:00:00	1.950691375400856	1.7130028434418658	24.41356404080863	28.352063485299894	25.036895472046808	15.137816780839007	18.28920084878937	18.564394934939106
2007-08-27 05:10:00	2.044288285778201	1.9064383004568937	38.36407292815309	45.68288324025302	38.90738140506783	30.096654874194588	36.372996177641895	33.235160512842285
2007-08-27 05:20:00	1.9708504905891249	1.951866674275124	26.166542005879197	31.91827632019136	27.58440154035348	20.78449942879756	27.164232714992245	23.724178175920358
2007-08-27 05:30:00	1.7264563131591273	1.5149869656058987	13.321454962628243	16.87998641988235	17.149002781341114	10.541626400630939	12.260560411274344	14.377895030836351
2007-08-27 05:40:00	1.5107121539233386	1.5566125197732985	12.751496011820686	12.84777477480468	14.868039714991696	11.007236055479266	12.83257397970884	14.461457801317156
2007-08-27 05:50:00	1.7933900741604785	1.6240569605634196	16.070989855235442	16.000181607476552	15.360208484393208	14.058385075127628	15.083046173911026	15.979395966048875
2007-08-27 06:00:00	2.072902413681608	1.9688432531992879	23.95294904750822	23.72442702292348	19.844845943738807	24.363955100214845	25.173586728462247	21.799350982807056
2007-08-27 06:10:00	1.7193104121927143	1.640137057113696	19.114419970461626	22.291324912105683	23.196478242827638	18.872093983662385	22.566625053733592	24.48296653543291
2007-08-27 06:20:00	1.831840624294108	1.6800994265856666	15.666121786766697	18.944339629330987	18.22800404081932	13.656686911822908	17.94525547805013	18.480557209497707
2007-08-27 06:30:00	2.1576021172279867	1.89385409035751	34.17610944186512	38.96572593154709	30.87391192682929	23.80265594326127	29.029922666121358	25.887589778367023
2007-08-27 06:40:00	2.579519624312333	1.8296087472506202	50.48990826635556	60.58312638879645	39.43501431577766	18.09758501813823	27.51322001388653	25.36478626065568
2007-08-27 06:50:00	1.964005180432848	1.7955181487522365	26.505276037859	31.132029833099324	27.522504572717928	16.41347177931592	21.025210700642432	20.059964718929287
2007-08-27 07:00:00	1.6227645659749768	1.5264846711863225	13.450224899697625	14.971958782966578	16.082579427623944	10.290141529453797	11.119742893669057	12.937624382491224
2007-08-27 07:10:00	1.919683058667288	1.762414898360579	14.264366260165422	16.12192975940701	15.051221734831795	11.534019162343256	13.011769841124067	13.307665898852092
2007-08-27 07:20:00	1.7667825949646356	1.624195103305926	15.575696145752804	19.488155081944868	19.34360840529469	10.553354040445091	12.278146425335054	13.588693376648045
2007-08-27 07:30:00	1.880437000645213	1.8231520533381167	16.425756487779633	15.881456211394033	15.31545739653549	15.405149603378026	15.14262345309541	15.15688934317656
2007-08-27 07:40:00	3.265912369446373	1.813737901706112	74.12243855234112	62.934842310608865	34.23239061490318	12.988967623195386	11.596274986666502	11.819210866122
2007-08-27 07:50:00	1.831885717242768	1.5856438787067182	13.948731614412944	16.133538140836023	15.794508251743945	10.261977842030204	14.736740986487545	16.3015721832239
2007-08-27 08:00:00	2.02080358806662	1.9846849564601508	16.145984056627647	19.83166216241507	16.959971315692197	18.086029049421835	19.496905163807963	17.43158328671605
2007-08-27 08:10:00	1.3740157633393038	1.3417570209120186	8.056581470404373	7.848002450833936	10.242335276301882	7.3836194868285885	7.695513427487872	10.300008608517043
2007-08-27 08:20:00	1.5469373087966458	1.4953907091871852	10.929262724462664	12.510344785912109	13.918919661359508	10.499888578781713	11.872015378979533	13.704647341720012
2007-08-27 08:30:00	1.6825196588953502	1.800585554763777	15.251900433273391	20.243211238492435	20.24872774641952	14.241398662141616	19.967981838067885	18.4619952306524
2007-08-27 08:40:00	2.3678378327174734	1.9213639916395482	57.74634075503962	61.81680077464694	45.1679767077139	21.72965622133505	23.75229376920767	22.061047649991046
2007-08-27 08:50:00	1.2759914470739488	1.159862115713333	13.510953165075936	14.984451064998893	23.58885827328967	13.381500646319616	13.991704060133376	25.413998199220362
2007-08-27 09:00:00	1.7097389553923508	1.595699788772623	10.363899169362133	7.986331670668799	8.939461962757669	8.861848674056207	8.053362741369968	9.361737010321855
2007-08-27 09:10:00	1.3226992231986712	1.2929119748157227	7.338078178605389	6.026831093391168	8.650392754082699	6.248712529912165	5.706920801797347	8.311112266105786
2007-08-27 09:20:00	2.077527862368627	1.3914945367645073	21.54714188884798	25.25896410835245	21.39820128328011	8.360390094680183	9.876486070957409	12.775802960729134
2007-08-27 09:30:00	1.4977516587851667	1.588787697569406	11.002058232009759	10.160064707487713	12.247466840020143	12.361920528690526	11.04722568644098	12.482899655225596
2007-08-27 09:40:00	2.0947925586896288	1.8772857714207067	24.497779622077122	27.362331061032005	23.274674104893478	20.125287050326925	23.866319593008924	22.50597604926059
2007-08-27 09:50:00	1.4144188413968106	1.3924801903474235	6.916715857412126	7.870193532791731	9.972889194517835	6.938490219013867	7.1981457840240175	9.442893104010894
2007-08-27 10:00:00	1.7527523851820557	1.6103633138045903	14.77284332817781	16.61596286301644	16.26249970758646	11.117133651553237	15.757157981152938	16.660724153911527
2007-08-27 10:10:00	1.5180032897860525	1.6245155868985504	9.918431349944617	15.79665936260289	18.035531543906526	8.678990196300786	11.665689608220768	12.533681360719495
2007-08-27 10:20:00	1.7233147169539982	1.6183989242526922	12.184933187540553	15.424582692730926	15.465852076420974	11.280316013296426	12.814669858926258	13.877358735223824
2007-08-27 10:30:00	2.0305453192488447	1.6310032408829729	28.16835851447491	33.33723308666812	28.298705604412884	12.022222955667242	13.462015773783936	14.993147351190851
2007-08-27 10:40:00	1.592113032049686	1.4629021787080727	9.829945058200787	11.038393598565587	12.48236077331115	8.936528347375631	9.930353161585156	12.136321463636325
2007-08-27 10:50:00	2.4699879320663096	1.7346226654349417	55.56681468305514	23.83051527127601	17.796442462217595	14.669418696120687	15.998648229840898	16.300909947628135
2007-08-27 11:00:00	1.8881434909545838	1.7745337345512464	14.754191558817482	18.593533275876023	17.477024760056544	13.295252151323915	16.172213243264412	16.298017500591225
2007-08-27 11:10:00	2.4490134247575934	2.1880501285989955	38.98055814786736	42.05194222507185	29.62442063462871	28.8621337540777	28.472802758183175	22.98414259786191
2007-08-27 11:20:00	1.7099955786492604	1.5657815811891231	12.22893403258162	11.381178182202625	12.213247588960018	10.617709064155564	9.312533754130104	10.93877714010798
2007-08-27 11:30:00	1.5735301870837868	1.5986562090378131	8.837215497768309	11.972949834217406	13.082516152486162	8.439902127970777	9.92386850312343	11.088984718745012
2007-08-27 11:40:00	1.6648865467033034	1.4670498581747895	13.113329719563565	12.485306077129955	13.629752154157202	11.230065472543238	11.473536027803608	13.935531455523375
2007-08-27 11:50:00	1.676571619980968	1.5159676367296455	8.901155737871935	9.394281951489967	10.217362171302579	7.745834053909983	6.3208241383907104	7.844956328448221
2007-08-27 12:00:00	1.6108293505699205	1.5498850231780559	8.578216664646474	8.467600811218656	9.72978582555982	7.8913317113249155	7.602602243078786	9.146867538972826
2007-08-27 12:10:00	1.4639275925198192	1.3044415926481696	7.164561599849857	7.7928111995128475	9.71792886826199	5.934592189261847	5.837755995358242	8.409009968736987
2007-08-27 12:20:00	1.500310982945843	1.6101385812896762	10.536868269066886	8.460609808525616	10.35637872326472	9.662968128444158	8.1514940817152	9.337582978686653
2007-08-27 12:30:00	1.2551099047814402	1.28385153435703	5.082322949707192	4.998186328648348	7.430997964760713	5.076920093430277	4.414990530304097	6.46972816909266
2007-08-27 12:40:00	2.043054804929596	1.5509939944971192	19.22200822266596	17.991278749188194	15.769998705309384	7.965009653863273	7.484647222062541	8.960146085639314
2007-08-27 12:50:00	2.159789360076158	1.6651985166027636	19.323972857179093	23.018539126088573	19.055972153433785	10.607973522804476	12.948664472293705	13.854345441050816
2007-08-27 13:00:00	1.4854574753177567	1.463652076011042	8.235612013040537	8.943794539750465	10.811821427593667	7.774184375129759	7.720285067750701	9.741901054190153
2007-08-27 13:10:00	2.4388482268758125	1.4940055801112109	40.820316339872406	47.32800335669302	34.43456477913439	7.0956756393783795	7.371318617475729	9.194823849315972
2007-08-27 13:20:00	1.5028180356705525	1.2258916819501868	7.398955855419388	6.643155234757549	8.190947292291437	5.932286363689772	4.17192571539354	6.614257724245053
2007-08-27 13:30:00	2.523216419575361	1.5526169626509418	48.85185983215985	51.26253768229781	36.26398413975822	9.709298539185513	13.71247089236362	15.484144385718059
2007-08-27 13:40:00	1.5881443374354056	1.57920530114207	9.947315064127773	10.405105559961006	11.72090838605789	9.34309672243684	9.425453099700817	10.76560885586734
2007-08-27 13:50:00	1.531400881080375	1.1994063884518675	7.170351008784626	7.3840224715829805	8.984956234035618	5.376711724278248	6.498488242515916	9.73851611972682
2007-08-27 14:00:00	1.701797490638426	1.5401482790511305	12.737355946602412	10.813266798045488	11.620400778246427	9.131349772230763	8.477094546761483	9.986537782098946
2007-08-27 14:10:00	1.6765542510263138	1.7057213871093064	13.452404912068053	14.153811779618163	15.169375640217464	13.727677943453367	13.51620403389449	14.498409050046055
2007-08-27 14:20:00	1.5489613337692496	1.2935426212789565	8.59578340850771	7.5149087888479125	8.790744809046426	7.779096950366249	5.476326048893892	7.949631696715177
2007-08-27 14:30:00	1.4395535811399331	1.4448625907420791	8.252008409618549	6.590437278033125	8.512414420530762	8.390725416389273	7.6868929592930595	9.662682744803439
2007-08-27 14:40:00	1.4063798849679572	1.4236446188250342	7.636534527358828	6.757145752231544	8.969768010582829	7.397604449275201	6.342132065728406	8.326060339597971
2007-08-27 14:50:00	1.6429811152241671	1.3273942431272825	8.416499160685976	8.302044415173002	9.629552979633814	6.380113830690156	5.252587908574265	7.5271709810682355
2007-08-27 15:00:00	1.3903236315329324	1.267484005031699	8.273745806611357	4.8369379646622335	6.992389588887433	5.959403112717367	4.7124292637242915	7.313846972027391
2007-08-27 15:10:00	1.3563522296257564	1.303749517824627	6.585653070695901	5.960405719170781	8.346497518280758	6.2193870177769695	4.722463297987725	7.071708670302156
2007-08-27 15:20:00	1.556866424565958	1.2946088222942442	8.36731326101783	10.201460059151009	11.635351601398153	5.662235790397572	6.670432383117398	9.324677961842426
2007-08-27 15:30:00	1.9086002362966044	1.4327875376423518	17.110616693081933	11.830884152213844	11.54152867572057	10.534860280839153	5.276476568347428	7.1579359523941735
2007-08-27 15:40:00	1.3697435571663823	1.3334803685143248	6.112967900169983	4.17379569824417	6.004011614734894	6.01981894625687	3.904358921268343	5.809914654967892
2007-08-27 15:50:00	1.7460658361770738	1.6358713758728909	13.051900765646836	14.395448123332038	14.780121654613142	12.298418709478405	13.24138654849452	14.374486176230693
2007-08-27 16:00:00	1.6620965019895892	1.5056488896458236	11.024965155135453	12.220335776556597	13.170559087502664	7.958630700857907	8.693500727015962	10.481777106400337
2007-08-27 16:10:00	1.9339736311938691	1.529254410198556	14.824471562241746	13.46032205703902	12.520582251971192	8.642819028235262	4.836592600529294	6.355685204545232
2007-08-27 16:20:00	1.9054339090047705	1.5056961160602664	13.550023539251196	11.635588701915221	11.41634756606659	9.08368856599143	8.45222023283526	10.374532325320228
2007-08-27 16:30:00	2.2720434000839784	1.4510441951012159	21.45103349759945	20.46373244434582	16.348453312457895	8.25329964373462	7.2822780750293985	9.323621232354387
2007-08-27 16:40:00	1.6872696702024983	1.6187203344525518	12.039010786997292	16.519921698327504	16.865341353486663	9.636001615150992	9.662802340423733	10.819545250789893
2007-08-27 16:50:00	1.7661875546555919	1.7104193136376122	9.900310750637887	10.776908742794168	11.100225173097057	7.5871993344532465	7.034430890597094	7.998687140174747
2007-08-27 17:00:00	1.7425448453570411	1.5714443368203594	16.935561418397825	22.385495509312946	23.059037109014877	11.142757869269671	7.7613932360473825	9.28327125302166
2007-08-27 17:10:00	1.7620654357759526	1.3017232645821346	8.270481674411107	7.715330945833602	8.373125633183243	5.973262352600245	5.093038111648704	7.449863829297582
2007-08-27 17:20:00	1.5391110111356945	1.5049148251019155	8.296487176589071	7.011789485446769	8.353410945737236	6.499445265490298	6.932159186533762	8.373079004880893
2007-08-27 17:30:00	1.57633638699269	1.2083659086857692	7.652160195952463	7.259598448421737	8.783184431860738	5.454811445491222	5.769344296273816	8.793010596003901
2007-08-27 17:40:00	1.3626707044785304	1.3873556422533972	9.229023753852005	7.3597550384971555	10.11114411143963	7.8311515146518325	5.905809859392806	8.190674874687671
2007-08-27 17:50:00	1.6044568182106071	1.4756365503813715	10.41848249097952	10.158453032252217	11.194694015215207	8.476247968570672	8.514459626727518	10.244700620886825
2007-08-27 18:00:00	1.796127622627925	1.3999653387976594	13.03009466744883	16.699228795123986	16.179547023090727	8.898260554717721	11.33816566164518	14.3939194038572
2007-08-27 18:10:00	1.4798269563119306	1.608327702225437	12.920124406223412	12.941468432231098	15.118120512033355	9.162070279082506	7.706842713697783	8.841358939579576
2007-08-27 18:20:00	1.675382187201071	1.3738297767589005	12.510466070068915	13.894936997055392	14.85243305773816	8.305452343028724	8.826769842390865	11.620773833090842
2007-08-27 18:30:00	1.2333206535242172	1.231091765485556	6.0690741581789664	3.5219411434432337	5.682672947904267	5.3835667507138325	3.7390030417339335	5.944027102377257
2007-08-27 18:40:00	1.274155779070126	1.1899669567545206	6.313839901144147	6.681415885319394	9.451567342288154	5.066308825628356	4.324303123049433	6.871313868893334
2007-08-27 18:50:00	1.7099813892996882	1.3935381785922114	9.991296942635834	11.464203048813296	12.002446538670908	7.089099981042391	8.30942423287911	10.687626863532397
2007-08-27 19:00:00	1.5432132186247036	1.4175377008410122	9.72918365935622	10.220851494435252	11.778264433964784	7.898963890453382	7.997282386806804	10.246499145269805
2007-08-27 19:10:00	2.0056332401241783	1.7622191112806325	18.520774249338587	21.553839553573628	19.04674621110577	13.683423675763645	15.29435518132515	15.539664951297569
2007-08-27 19:20:00	1.360619532779761	1.2986226435857051	7.547319826861205	7.951744397603589	10.809142548349826	6.399139330151304	7.598912031680441	10.874817037575152
2007-08-27 19:30:00	2.0815916594927244	1.5306749352475837	14.023483828612788	11.915226633028373	10.512058417186683	9.597752708446283	4.866393096319845	6.309232975002326
2007-08-27 19:40:00	1.5860363591684183	1.4739600162426294	11.396448853792634	12.014901977331329	13.322099600194152	9.692171446634788	9.868383839204288	11.780473820673434
2007-08-27 19:50:00	1.5482431246029038	1.1479526791240289	11.013660688551436	14.495720472274925	16.177494906461504	6.249750845327834	7.751128826757943	12.173943004105153
2007-08-27 20:00:00	1.3879005766756392	1.3940906734709853	8.549043945470565	7.884851511661379	10.602229466030847	7.4513715612458205	8.281184788459713	10.917599712033427
2007-08-27 20:10:00	1.7386763491752757	1.8089653529237333	11.080691316952537	11.902810625523806	12.129221966566405	10.817027467752338	10.84004349192651	10.712026101259477
2007-08-27 20:20:00	1.4773109154713957	1.4252141480164011	8.162622425976652	5.58013676749331	7.13557853140745	6.685220729305535	5.389356044332998	7.108839119018433
2007-08-27 20:30:00	1.6648931504655973	1.4474042650490178	10.617487568228725	11.673322838909009	12.714745685465488	8.004040636081692	8.717109523127968	11.189277315996737
2007-08-27 20:40:00	1.3001557267453088	1.2575832243010472	6.164219565267231	5.557682053689264	7.9213792337463005	5.364763443786941	4.751695558630106	7.101375412359682
2007-08-27 20:50:00	1.3961063645884506	1.3681181519116847	7.5086606778614176	6.863178267759937	9.063666540634426	7.365392465849847	6.135472772572743	8.357240549993405
2007-08-27 21:00:00	1.320409808289604	1.168588102744962	6.243547110100322	6.9313225096912845	9.749420155486924	5.218946347191288	5.4821204647210005	8.832651027634675
2007-08-27 21:10:00	1.743228405402475	1.7178568655253703	16.264642941166866	22.989644123065705	22.164584503857185	16.079425174936855	22.87801267735671	22.31971368536005
2007-08-27 21:20:00	1.5605689449568605	1.4964436076307537	9.761796268899694	7.247816897499693	8.644293999834009	7.966774696071634	6.508869648552222	8.131932349522247
2007-08-27 21:30:00	1.3160790223233625	1.074790230898216	8.065724378918315	8.079200549684295	11.207196099388852	5.511880661557021	5.307492148663952	9.317744826106694
2007-08-27 21:40:00	1.38695140108246	1.3708701501026652	7.8473510325941085	8.827977783978481	11.493858139308895	7.720275314955383	8.863682263552858	11.7115509860216
2007-08-27 21:50:00	1.606196191403548	1.3339744892011025	8.157952317653955	7.080206352780901	8.328481133214119	6.095616825307928	4.5396609195518085	6.5668020626835695
2007-08-27 22:00:00	1.9141866581466318	1.6124788253632458	15.438408233253556	18.125162504893233	16.742323375574582	10.19902041256054	12.23080817996439	13.452767283498535
2007-08-27 22:10:00	1.6659228264626609	1.6008953748165151	11.103620812928126	15.854944822820988	16.033529078607252	11.209536593363175	14.232930537751992	15.22386241444061
2007-08-27 22:20:00	1.9735788683067	1.4768044333246724	23.557283353127136	15.489288106390743	14.279060868408676	19.325042716633238	10.6351560891569	12.626084683129873
2007-08-27 22:30:00	1.8619664377374656	1.5375375762983543	20.068100029919524	16.205363799209298	15.785913369156034	14.171786368945984	11.642767797615276	13.566115204771654
2007-08-27 22:40:00	1.5303183574343522	1.3639334249334527	7.1785389402057715	8.441599000052124	10.083849740305086	5.895306273763372	6.6045309992739245	8.916352169629516
2007-08-27 22:50:00	1.4951557182310034	1.516771999077149	10.013657921098618	12.984935997295356	15.180193237609911	10.57743586076482	12.732591459195564	14.898450036478536
2007-08-27 23:00:00	1.7566327401139714	1.4468121961340643	16.175791286907337	16.584641678098787	16.882739587477822	7.303054936083275	7.473677556548947	9.500233396685195
2007-08-27 23:10:00	1.8448113620936784	1.5713596619712786	13.845798767853545	15.52939262688642	14.803511467267716	8.99658183230807	10.131849630582623	11.433500602498714
2007-08-27 23:20:00	2.116141376272736	1.5850833549448082	27.101146101659303	31.05210000719718	25.896837176649235	9.057308638363278	11.608674776845731	12.977113378936059
2007-08-27 23:30:00	1.5799311403164755	1.5115766188096469	10.523163659331304	13.123466684098457	14.622619897188205	9.536307562819779	11.259009745772321	13.312114846339718
2007-08-27 23:40:00	1.6612210615497671	1.47544708573981	12.65159758777622	13.313235776602138	14.193759246238338	9.478050523987116	9.925021003227203	11.957926935474994
2007-08-27 23:50:00	1.648178382547207	1.4630050368205267	13.765526289531676	20.274432093116	21.208400372901007	10.189370990565767	13.8759029110485	16.851404939230427
2007-08-28 00:00:00	1.5515620256348808	1.5140104781284207	9.519152192811367	10.150209529962591	11.894254205051315	8.960096765271587	9.69664866987391	11.659836126435321
2007-08-28 00:10:00	1.4412452993560907	1.3829376896841834	8.494955762231491	9.004687931226073	11.282181066161597	8.042554526483501	8.811619941836211	11.52509800723104
2007-08-28 00:20:00	2.4495174111451794	1.7084598311097672	75.70051841546567	62.71097899119852	44.78185194740935	15.087641117091373	20.99911797071513	21.10404555530405
2007-08-28 00:30:00	1.8476284762285289	1.7299272574212181	24.34599903527081	28.25734612919879	26.42966984504477	19.88739841125008	25.646091969624315	25.308834702697983
2007-08-28 00:40:00	1.4914303056626046	1.3695547989163972	10.497783062542416	11.963271747097757	14.334208889556693	8.450651053066123	9.439331745757038	12.571968966562318
2007-08-28 00:50:00	2.0218328136835684	1.6306714948132222	47.23148413440276	46.690543040421325	40.494199618740396	17.312102048983625	23.658565843343787	24.70087567786972
2007-08-28 01:00:00	2.34384144572414	1.6042318525817645	73.05222741031041	70.31071691337883	53.07815871634222	12.269415580786688	16.920126308959986	18.351649529306684
2007-08-28 01:10:00	2.290598281234765	1.9802547118924958	81.12330929547684	37.48531238107685	28.576258559355608	22.233386621496386	27.30184925492928	23.62192689779316
2007-08-28 01:20:00	1.7849116768608972	1.7559278225894832	32.88997277074081	17.77686672436205	17.95598468467642	19.261743437883013	17.525336899764444	17.73723142032676
2007-08-28 01:30:00	1.9802378467406647	1.7837131840155482	19.51069681475537	18.99581197758343	17.03129329171885	13.194097312272346	14.752786242633862	14.821033069569989
2007-08-28 01:40:00	1.5575465289258117	1.4333623037481251	11.128446491629493	12.737397854020498	14.553316670590458	9.048111662690527	9.79488488411871	12.332642899769981
2007-08-28 01:50:00	2.0060863153467627	1.7594939920023736	19.825802227008378	21.863585759058147	19.482269367111808	15.727266087552838	18.171723944828823	18.420994955953933
2007-08-28 02:00:00	2.5160719032682075	2.4843159926636984	46.15768348327285	48.44501469167177	33.790345413843355	26.184757627033612	30.85756280694972	22.12598547144784
2007-08-28 02:10:00	1.7908217553236945	1.7206612636034266	18.905103460244266	24.368757984504274	23.825471955374827	18.411454677968226	24.244136753250352	24.714804930402344
2007-08-28 02:20:00	1.7131439673178714	1.4947909395730636	12.056254110665606	15.199376456139227	15.325668313808913	9.87132824788487	8.964056386721285	10.92136664360229
2007-08-28 02:30:00	1.8496262245551407	1.3439731512949022	20.717358237636933	24.168903109401146	23.15032071776925	9.573965436192834	12.405141617709186	15.943901208388262
2007-08-28 02:40:00	1.6326938968646263	1.6731080350605811	16.583345001420177	17.16611527498101	18.70124607069706	14.294369435588248	12.151019505774169	13.331890014838095
2007-08-28 02:50:00	2.100559834244459	1.7602566558308257	24.7670287751652	30.139813010976056	25.12296617947566	12.81164558391879	16.111180654466146	16.27769770577866
2007-08-28 03:00:00	1.6813012731170558	1.7359136325062807	14.872740270016598	19.73416710802625	20.1983798163044	15.858477204409013	19.292718669468247	19.32048374726536
2007-08-28 03:10:00	1.75307014322404	1.5156714748217126	14.078457557516654	16.334065170548065	16.393640103282625	10.339640217658092	10.648711891155793	12.449993013710735
2007-08-28 03:20:00	1.7864335251304901	1.6558282377438975	13.953953654031725	16.746237116353655	16.621971015146062	11.459978222642414	13.686798103739116	14.52563079551502
2007-08-28 03:30:00	1.4761952940751175	1.3605064330104335	9.4752321384667	10.922306987579859	13.307403558602008	8.110909114812141	9.442486749786124	12.585164436770222
2007-08-28 03:40:00	1.8688086265247623	1.4937130660480131	24.456944305991286	26.962677006841286	25.01673698800075	15.28256070879151	14.140216117171073	16.5724027276124
2007-08-28 03:50:00	1.3482051900903045	1.4733173876220669	8.427203832628257	8.158640831375099	11.049044794284816	8.592776611350939	7.811074597864964	9.770877114570217
2007-08-28 04:00:00	1.5560004593093997	1.5797683316669546	10.251501597740175	11.842593981874161	13.286695003985574	10.724017198532831	11.573158471797754	12.901559628276168
2007-08-28 04:10:00	1.8414237122918744	1.5888433283291796	13.254858875519615	14.805726023794888	14.216968922794724	11.108395553073382	12.092186959678855	13.459667248265955
2007-08-28 04:20:00	1.7038682537039895	1.6149138073645255	13.057931416248882	16.835945873483027	17.599758429911958	11.47744734618267	12.79537283956347	14.140200454974988
2007-08-28 04:30:00	1.7551486927583622	1.7459220919416731	18.40456075804053	20.256135051366265	19.8914716089733	14.258772303103907	17.848011090439908	17.77196664489054
2007-08-28 04:40:00	2.76284756150556	2.2637588910265465	112.97472539746627	107.94653426250109	67.02780412971079	42.06921406628757	47.153429619029176	35.631288128971704
2007-08-28 04:50:00	1.5871552769827202	1.4992984990148317	15.83281118877824	13.54292979980344	14.836903885207008	13.558204449160119	11.961084466130808	13.748305046439185
2007-08-28 05:00:00	1.6637170237916208	1.522816042361185	10.192947304770913	13.808419483717794	14.366675012073085	8.47877144318604	10.0995102297168	11.878993837873026
2007-08-28 05:10:00	1.6746262102467586	1.4996102968959284	15.011852920176933	13.622410860574172	14.529441348591895	11.983742517896273	8.123994918744026	10.103664931634396
2007-08-28 05:20:00	1.8188655368729505	1.675462810316314	22.95536872279778	30.63106233590497	28.60748003030724	16.161854913038177	24.397513181542802	24.614771836616892
2007-08-28 05:30:00	2.5942877753809217	2.2720489927550886	60.933852017712	45.45607237648111	31.02405020833706	37.67492205522122	47.380540925685466	35.99609962793736
2007-08-28 05:40:00	2.781140192513412	1.9189071207913269	99.98520399801399	100.74558052189137	61.88689686254557	20.001282264780873	22.084285822325484	20.05587766799621
2007-08-28 05:50:00	2.3909707022735893	2.1053544041442898	74.48241363907744	75.44582085308951	54.700801096659	50.18291746342761	49.5364646937465	41.22293186051324
2007-08-28 06:00:00	2.7531514397370875	2.0363109676399467	79.83406048823487	81.10502979996312	50.88633353320178	27.28763035039237	29.947318376797014	25.95796382147491
2007-08-28 06:10:00	2.137154389618846	1.7787821522774707	25.77004711698412	27.450443270540852	22.914590060382324	11.442673002327766	13.779346476276805	13.786849564475745
2007-08-28 06:20:00	1.9812581704950758	1.8136183187116075	17.143034409671554	19.931951911731698	17.61054202229161	13.117269353467494	14.841867256078613	14.488270188279285
2007-08-28 06:30:00	1.9865040826629767	1.9160345058371884	18.56920089608889	20.730978892139404	18.66103481634968	14.54382751814383	16.751037309511062	15.382880608728998
2007-08-28 06:40:00	1.7778339415546869	1.7557220928552106	15.657128165270207	16.294973131074837	16.059119931566755	15.2533832098704	15.44980668430142	15.483473257360778
2007-08-28 06:50:00	1.4807177742010622	1.8688010147642844	26.531413320266644	29.646510073490266	34.308547701429426	20.98841251184277	24.79115015220785	22.292691363031224
2007-08-28 07:00:00	2.0747659482140794	1.8697844281921432	23.501732019669102	22.821292272995766	19.615866024558922	20.79387321826807	21.18678739661013	19.838721635706282
2007-08-28 07:10:00	1.8766295962312445	1.9856478724144555	23.67150967771285	28.46556521143057	25.82699489893759	22.892102058187884	26.666806648720627	23.15220698847527
2007-08-28 07:20:00	1.8777337304495758	1.7440714655976055	20.236363192319747	25.242529589339266	22.646799823010067	14.707675715511256	16.891903291507713	17.254384877616836
2007-08-28 07:30:00	2.3499953946375545	1.99274920950164	33.01119514666529	27.52205452402493	21.388669462156084	23.68630367501889	20.473879067200784	18.688022662678076
2007-08-28 07:40:00	1.7767572048447813	1.6890697192001867	13.924545328510346	14.762699943182476	14.851629584819895	13.346593116238532	15.717524677841766	16.45862439196153
2007-08-28 07:50:00	1.3113761132737305	1.2595528454505092	7.143347451814634	6.1342072599726585	8.729813123215296	5.961582463164822	5.259945246089057	7.9987774143056285
2007-08-28 08:00:00	1.6499485668694602	1.313669137042064	11.305289598927455	12.033707790396216	13.343083591493196	8.084955204207441	7.216752539348799	10.035670077848678
2007-08-28 08:10:00	1.8275941685830608	1.4624374010213093	14.606007837978446	15.991864346922224	15.411015333844304	8.448717756254684	9.168856618885473	11.254604318147363
2007-08-28 08:20:00	1.738258674392857	1.3593560385758725	12.692877456351885	14.840701640385205	15.058648786748776	7.019446110406637	6.907304288164519	9.171514725248846
2007-08-28 08:30:00	2.4061867147054032	2.263281616409345	38.08906047168369	46.19659612197955	32.620642923553994	18.03235009492566	22.83483521400927	17.515681676164473
2007-08-28 08:40:00	1.7105298737686008	1.6570320886699896	11.809629769518907	12.806887596870432	13.384969494808571	9.335832730204377	8.855215332296133	9.802564294011578
2007-08-28 08:50:00	1.5575979544932783	1.5292579642918516	9.704262862508717	10.798371856480722	12.036572140837656	9.365179882223511	8.141552609592555	9.664819207747492
2007-08-28 09:00:00	1.6940382436121089	1.5509019207012775	12.091892911014213	10.537287504931165	11.603235718956027	9.75163114772437	7.346281148752857	9.066460835874752
2007-08-28 09:10:00	1.894814208415456	1.1659448630390743	18.92918611746753	19.863584295879846	18.919845877573504	7.245460343583366	5.921654618657464	9.218881565803931
2007-08-28 09:20:00	2.615662857115709	1.6898424149267783	38.96208136868685	41.129805052463105	26.73534582470181	17.880510889122824	13.095247751785893	13.850188814977429
2007-08-28 09:30:00	1.6581166062840715	1.3855285347724846	15.457960554511638	13.823979703489652	15.467914746506695	10.82086993191202	7.118216006172543	9.747535485226418
2007-08-28 09:40:00	1.743853742826276	1.5476075525913082	16.40118231069504	17.81176809792372	17.312899359236262	10.369203001137864	9.208839736521432	10.867272637248528
2007-08-28 09:50:00	1.5131503396199268	1.5823516581880168	10.48010646332652	8.416659654332802	10.47384955689366	8.076491037699865	7.4206748192904115	8.54047400658456
2007-08-28 10:00:00	1.855630630906528	1.6722147390689917	14.028999065848993	13.972778636977177	13.582317449647016	10.523292433977534	9.139087963786665	10.100094215724305
2007-08-28 10:10:00	2.0893711794885133	1.9574836482586944	33.72064316289046	39.904687689893436	32.65501261911731	26.608527974890666	33.495025580401595	29.313399873899986
2007-08-28 10:20:00	2.773419702442511	2.1555967035189667	99.00408692276577	99.38205775331774	62.36168592264293	40.74767280358045	47.60977175749139	38.66766252663789
2007-08-28 10:30:00	2.3185807914367653	1.821822702103874	28.471082219939753	32.66158787959698	24.385785586768808	12.849546426095063	16.125036571385206	15.443122386487458
2007-08-28 10:40:00	2.0928432496862115	1.9133982423406504	26.588340821223866	29.516107097409755	24.327505002469106	18.773386011234294	20.570218019990527	18.24732340800881
2007-08-28 10:50:00	2.5607011864407685	1.6713726579795545	33.24158411262137	35.52659191549185	24.626780121598625	10.824576179412286	8.76044571704717	9.482579183974245
2007-08-28 11:00:00	1.799349498202757	1.2590218381585891	9.969151215088573	9.522780097872944	9.532119401600982	7.517059696656742	5.657601838902693	8.360327330973442
2007-08-28 11:10:00	1.6980451862274253	1.6657863428134891	13.279081818954134	18.927358344979808	18.735493168630352	11.511132604482308	12.570812175434758	13.298488831436481
2007-08-28 11:20:00	1.5475248086698767	1.5049302803170963	10.65421181987426	13.269421396901572	14.876063982977454	9.01092126423806	9.787334599276708	11.794429651655388
2007-08-28 11:30:00	1.7416456504656492	1.5417231144583152	9.383955333200497	12.748211652426546	12.598918137474149	7.364577026544772	7.538299881106164	9.011254085219882
2007-08-28 11:40:00	1.824520823320816	1.698750136714498	18.042181039215365	13.139094444466153	12.98830077415039	17.321327467066027	9.162878882243248	9.934955857035588
2007-08-28 11:50:00	1.6156295433201058	1.5811467305142315	11.094485648047238	10.057338093499943	11.13485071236312	9.697393052890707	8.107909012733352	9.407730331124556
2007-08-28 12:00:00	1.4958212209702846	1.4658409613421282	9.296580057857176	9.980411890642438	11.915952247645855	8.048839168097457	9.053360176372493	11.118561255591626
2007-08-28 12:10:00	1.97033475487892	1.0723470444668486	15.286241119092107	17.281514381987034	15.48946142950301	5.100697404830731	3.592817871913371	6.532385738265134
2007-08-28 12:20:00	2.130812905576838	1.4374886543989285	16.670906064174744	14.417536036607075	12.416481925047602	7.167702487014661	4.966872074726287	6.7526784487932225
2007-08-28 12:30:00	2.028982058680072	1.4602288737977496	24.12832762227784	24.651317026615114	21.153557991174203	10.037464603361263	10.915466072392213	13.14136378763568
2007-08-28 12:40:00	2.0707930433490254	1.6868320021255132	16.864920035583904	15.874652948887071	14.152194134815671	10.940379398734882	9.890369947689404	10.852613415446584
2007-08-28 12:50:00	1.786991272045154	1.9323395409299025	11.18265756032919	13.187667767669964	13.431365601417227	11.149795482943167	9.945383155574783	9.94899606028045
2007-08-28 13:00:00	1.8164788133568297	1.6295620562633917	15.509636490964446	14.847536903771095	14.324576009381705	13.416186769216992	10.485029686878324	11.61194540744266
2007-08-28 13:10:00	1.614458170668261	1.2195638197026246	9.228428119790452	9.427813831625633	10.650827743399523	5.381690744417498	4.971367385505504	7.617633348924711
2007-08-28 13:20:00	1.778134476630545	1.2650918874849335	11.35308061024497	8.115485186898603	8.709031384684646	7.402380879698696	5.1313280774498695	7.6708585691237126
2007-08-28 13:30:00	1.6566928609078777	1.6171763098852572	8.71724095548571	10.210001682192402	11.121380003222068	7.730828390581751	8.445871273549503	9.49907674605266
2007-08-28 13:40:00	1.5356459630941472	1.4219846852745666	9.215903984377661	7.798675125016633	9.249005983109514	7.740557174705625	5.091547835342418	6.926418563201404
2007-08-28 13:50:00	1.7694236913644426	1.4821755799884735	9.626032225951462	11.769194170614545	11.698305187772062	7.450473166061691	6.471387668251362	8.232212330672999
2007-08-28 14:00:00	2.6552489615277564	2.304707122729599	37.74828852812018	40.192901171265824	25.78191187852361	28.14630763792866	27.391772996002626	20.629662851043086
2007-08-28 14:10:00	1.860521897819428	1.4235454995196566	18.433201813893536	21.4425108480558	20.431258023945905	8.514171699527969	9.901334464874749	12.533261920889187
2007-08-28 14:20:00	1.5192925164718327	1.6364533504937135	8.493396429903585	6.544291994187797	8.292939284321559	8.870931925364912	5.843157484479443	6.973643390369568
2007-08-28 14:30:00	1.1017789687405672	1.1553773978844546	5.670893592431001	4.720640244441489	8.127043657213285	5.469562681806036	3.7855750289510586	6.3865861828952495
2007-08-28 14:40:00	1.2769821347901442	1.173090385987153	5.68474768010378	4.675374965192157	6.922302226950598	5.689126084076866	3.819424404245989	6.353124093251723
2007-08-28 14:50:00	1.6258514181138781	1.494780325591044	7.903012359657272	5.953744126827703	7.042947580539324	7.428198152618308	4.282823690917145	5.795462090335421
2007-08-28 15:00:00	1.6635472266015492	1.5689106481449504	8.842138284170789	9.98752729140926	10.688853453764835	8.092328817419482	6.604514637241985	7.893242485843118
2007-08-28 15:10:00	1.8070235283982687	1.5328656453761609	15.191509785199251	23.435237417874788	21.77962168218329	7.929607847331518	8.743731294470855	10.39020081259935
2007-08-28 15:20:00	1.3326341399879618	1.3004339965372993	8.170109576016667	7.870837383140105	10.872023726508512	6.036560097691456	3.574924680962893	5.640993002550287
2007-08-28 15:30:00	1.431243994009168	1.2954288171076629	7.404530824180576	7.192935088211608	9.164054595496506	7.25787598239221	5.0275222511232815	7.4802739667456715
2007-08-28 15:40:00	1.458363713026008	1.1336381325851288	6.5568521389557946	5.165323961006722	6.799805095119917	5.137449464396905	2.9996504889221782	5.399832328917541
2007-08-28 15:50:00	1.5121281707827317	1.3268536673805709	7.597567081545153	5.6244519991123525	7.1120698775585565	6.326614381159401	3.5863608986407485	5.469101849361156
2007-08-28 16:00:00	1.4976610153686336	1.390890619424046	10.28016491374308	9.154530720551005	11.226277386003254	8.032075729173515	7.037429461050718	9.307698888531137
2007-08-28 16:10:00	1.2568791218918698	1.2190994210709385	5.63885302993811	4.937866737637597	7.4652455571351695	5.528416602843031	4.5823849653586235	7.253258782422639
2007-08-28 16:20:00	2.0138840163413683	1.9971829952252973	32.30527238165824	26.23436971299264	23.261549550649296	15.180420106681199	14.291160893201585	13.205738606498313
2007-08-28 16:30:00	2.3632900524657114	1.3616190092987808	21.199279179754075	22.501321651631574	16.832663874774855	6.539017328312613	4.6344315789979555	6.618517366190512
2007-08-28 16:40:00	1.3404264142352695	1.3582164331324058	6.714347240608338	6.4082603217360425	8.886399345611414	5.62685719845342	4.16992009112599	6.138590556962978
2007-08-28 16:50:00	1.3659496744013615	1.281937723721157	6.712014631268093	6.535243886666045	8.815189143559014	6.273179325105394	5.100752590176302	7.501893447604715
2007-08-28 17:00:00	1.3503840289405484	1.2990001005878808	6.808653604456588	6.459419991199916	9.06043067375458	5.452199824763518	3.912945562353212	6.0012349924141875
2007-08-28 17:10:00	1.9702366877237767	1.5314587361511378	15.412853454221775	17.449179243501547	15.621562148881635	8.13848869973233	7.34573266346515	8.930501005797158
2007-08-28 17:20:00	2.1224448874806794	1.8524489462954463	19.234165158139685	18.499901456194497	15.782863882994047	14.129235309930776	11.996310434390006	12.005498208437677
2007-08-28 17:30:00	1.4581651210832405	1.3438664476286943	6.746769680587295	4.471647651861961	6.055479470866161	6.085904805453018	4.233758840580632	6.175216484991823
2007-08-28 17:40:00	2.0627977155267216	1.490121923225531	14.68211170014582	15.192092961706582	12.964860894060926	8.296001705091014	5.5430461805012206	7.228620401325909
2007-08-28 17:50:00	1.4512286973874309	1.2315465479138614	5.99126810248154	5.191840362601536	6.854549893239533	4.664102423968752	3.777115633051877	5.932769080935914
2007-08-28 18:00:00	1.5211694236944753	1.3949582242507326	7.751049078249881	7.722014447046777	9.338763054210267	6.919923959299816	6.122774020662567	8.21446650120495
2007-08-28 18:10:00	2.520806511350996	1.3078744775858435	23.215780483768416	19.716823245725703	14.613036450789053	6.835480519206394	7.766554746454643	10.788679031370199
2007-08-28 18:20:00	1.2701729678135278	1.1555336421067206	6.240477463925427	5.3826322454369855	8.194858651066241	5.476314093116586	4.218393518388761	7.129097684266398
2007-08-28 18:30:00	1.6210902457540812	1.644121564875485	9.537220379886714	8.237519267111775	9.311373521460894	10.364369905488044	8.163134830035359	9.18095994389179
2007-08-28 18:40:00	1.883810555033584	1.5926538040482283	11.250348302619082	9.756660544166571	9.705795844940836	7.747579844443972	6.2908695497462785	7.447944862433507
2007-08-28 18:50:00	1.8370289638745927	1.4287763940248606	13.253226791692647	14.78595555533534	14.251621990147235	7.343277620710918	6.3911036296978905	8.372078672189765
2007-08-28 19:00:00	1.4984721334503943	1.2994819673109477	7.634664065550119	5.662221524162066	7.296340111027442	6.000095278136232	3.653470869910669	5.615197574022701
2007-08-28 19:10:00	1.4428113948886685	1.36992446417967	8.798494854756623	9.393990076753138	11.655449799904867	5.730641419553463	3.21241371420169	4.89003903440629
2007-08-28 19:20:00	1.4203140533642502	1.1589654817548825	6.974530312277199	7.082874388898608	8.952367718308029	5.518159139497566	4.090551566757478	6.8369492235650275
2007-08-28 19:30:00	1.6554219299663195	1.7001756946331004	9.972700014614386	11.745557868951904	12.54755407780959	8.496467992943103	9.69035871895588	10.17618990628156
2007-08-28 19:40:00	1.2538056709853915	1.115763797401962	5.366206738023939	4.356015377194735	6.607686909748759	5.016876175802146	3.4752207371945167	6.060424573832017
2007-08-28 19:50:00	2.1130311141428706	1.6299405062247427	20.060202349059125	25.11524987312984	20.397597993285874	8.227665214688066	9.107933095325977	10.038709878295492
2007-08-28 20:00:00	1.4505030139736101	1.207784753203598	7.8222402870729155	6.455019758844322	8.311492986300916	6.716696284657085	4.0339730173115935	6.567457641475719
2007-08-28 20:10:00	1.5243425697418986	1.6543294714960373	7.720022531360555	7.971550623703978	9.590414083338102	7.915111476547183	7.421364777871013	8.434021540860801
2007-08-28 20:20:00	1.4033921503416986	1.318664881239076	7.230391313282838	4.458671188343927	6.2909390302244725	5.253412384050513	4.408327628070004	6.449667221628066
2007-08-28 20:30:00	1.5011550148454762	1.4911795293013832	7.178308299132277	7.819314496784741	9.536267927678713	7.31846002179942	7.9374309180381	9.723716218495767
2007-08-28 20:40:00	1.3367242949127087	1.2517528388913388	7.90687922685504	6.0304783703275815	8.581943129888145	7.553140428053461	4.782920789292709	7.415312219317
2007-08-28 20:50:00	1.3990796329694313	1.3230021763444508	7.7233756481768445	7.7242496258177855	10.211714139971832	7.0488835089107535	6.863028701182247	9.616930902869557
2007-08-28 21:00:00	4.679019734670399	2.5159843476083257	520.9576911385698	161.3002719694921	59.50868369917518	48.36856376080845	29.879101908922692	21.06813850082116
2007-08-28 21:10:00	2.0093496496888315	2.0700651003026707	20.326607736096534	23.54688212478609	20.581475826809303	16.973557067412973	20.7373847417946	17.494805156866537
2007-08-28 21:20:00	1.5312745431601518	1.4489890321138104	7.167376190682303	7.587657313951813	9.073204099947782	5.9529987226627545	5.626150583701204	7.308011019138769
2007-08-28 21:30:00	1.7365063819744098	1.6387839723558693	11.969515282036404	13.431302390671007	13.803732912710734	9.773542752400653	11.622549191244554	12.43509920811547
2007-08-28 21:40:00	2.0513226607142854	1.895934450357762	30.22356026470436	36.10332492222339	30.064486208506445	20.956145570605774	25.939607560382857	23.358158234054475
2007-08-28 21:50:00	1.7507674215661515	2.22054174318143	17.005765527832995	22.42897162581955	22.751279387899288	14.015827549386294	14.863525098367822	12.226362083078547
2007-08-28 22:00:00	1.6768455576311718	1.566119326013626	10.589116612646144	11.95715364827545	12.554834866748251	9.217092123095323	10.155258367090736	11.423160364154866
2007-08-28 22:10:00	1.4584196298177934	1.431352207837062	7.752477781446034	9.883276043316066	12.022411974666607	6.763977671519482	7.993974136025686	10.118313390843925
2007-08-28 22:20:00	1.6878218938923215	1.5765523740570206	10.838871302325083	11.524647627302222	12.154086996568193	9.15417294767012	8.705613020863906	10.129918268507355
2007-08-28 22:30:00	1.6048640233624978	1.6678810252873468	9.212467424822233	7.825633703057468	9.009582317065687	9.248566746714207	7.813657045030071	8.620027169205397
2007-08-28 22:40:00	1.7324031271358258	1.5041998589034142	11.039892627187726	9.225091700139137	9.988114727790338	9.063935075126293	7.6677081112792775	9.541204569156637
2007-08-28 22:50:00	1.639535729260894	1.6164029940377669	10.028831443171503	12.189370211505866	13.220583555805705	9.791014334605578	11.939848673374836	13.189137351533876
2007-08-28 23:00:00	1.7637132065359178	1.4939340284268123	9.571800654253822	12.032642906984432	12.216261068729706	8.80109000152048	10.247127838552595	12.229851466758412
2007-08-28 23:10:00	1.9742505666932533	1.5851653959294094	20.52859316176879	24.31760043671815	21.74213072300664	9.845757497622083	11.812955441946638	13.25826823144448
2007-08-28 23:20:00	1.6266623947157464	1.5273922250590797	9.390155020709528	10.998948258760633	12.093555073694072	8.12584846560278	8.868573380333892	10.598706387527494
2007-08-28 23:30:00	1.4723688168323887	1.4369180424562455	10.976847394734659	13.05157140930233	15.630513204240446	8.930174621644948	11.20006458803628	13.7938295477469
2007-08-28 23:40:00	2.3068799212929703	1.8035043694073336	45.55832657529081	51.50081788356136	38.82291583629743	28.73937816892453	31.85897048642633	30.80746205271909
2007-08-28 23:50:00	1.9547390086481184	1.80580881011074	15.56881683224648	18.44431214462145	16.66270027677237	13.458091510280926	16.352301643433385	15.991085305530305
2007-08-29 00:00:00	1.6849721590442368	1.550525963122273	12.111586004681067	15.100334794691383	15.3590832966891	10.901422336725162	13.322932640176086	14.924928588825358
2007-08-29 00:10:00	1.72132402201843	1.8186721058348905	16.862963923954634	24.40563750586368	24.313272832436272	16.043384232352427	20.809038224648454	19.922964346070405
2007-08-29 00:20:00	4.8272093491227634	2.008458335375232	317.9660133329765	125.16928232603287	44.68452566898996	18.3046392455036	21.699366529632268	18.846359648325752
2007-08-29 00:30:00	1.6849507555983252	1.4678618492929452	12.484299506026025	15.352099132778445	16.162762619574124	8.98715931815235	10.86793778003489	13.230811786054016
2007-08-29 00:40:00	1.8555319563356296	1.5090025191398035	13.255501476078825	15.508278175358512	14.346929700164758	8.792971330972033	8.460397999992518	9.967240021252039
2007-08-29 00:50:00	1.8640893439882087	1.8369688370635602	13.984654182365205	16.804691897601437	15.781994529456856	12.84590210575509	14.989732147302512	14.596159136900127
2007-08-29 01:00:00	1.870976294131892	1.8151685683902548	14.564302568285902	17.014999872362498	16.02037059762884	14.630047826686456	16.69389726942562	16.31689007697848
2007-08-29 01:10:00	2.055473632243064	1.736640585832286	21.21595671961457	27.74888023306281	23.428495228896285	15.38544024298649	20.211380386274854	19.938626823425828
2007-08-29 01:20:00	1.7165403529911814	1.6744495888319528	14.025574858046513	18.765462191787268	18.995714535464753	13.934279462357168	19.213685563096487	19.714316364052824
2007-08-29 01:30:00	1.6595605682881782	1.5876946582597575	11.689911303005381	13.590622283894133	14.409111434615578	8.929433641594654	9.734790795706834	10.91124856843266
2007-08-29 01:40:00	1.6862259210988433	1.6431117741231442	13.961820667793633	17.64701972420966	18.44089927880053	11.272589091248133	14.362370411847179	15.500277038164114
2007-08-29 01:50:00	2.059999088656778	1.6593764643626865	20.352903981719294	25.46473431005684	21.872911419810624	11.667160493509568	13.549104357101983	14.53603049018442
2007-08-29 02:00:00	1.7289698429294784	1.5034252837229067	13.564114479729295	17.907703615758003	18.068109851815787	8.492351416648562	11.471105470986336	13.373558101401114
2007-08-29 02:10:00	1.8877726352567041	1.5434483200549132	18.298788708201705	19.84289437501236	18.53500260301036	10.370212008447943	9.867246336096075	11.473303740370936
2007-08-29 02:20:00	1.9238312052447504	1.7374239859699352	24.75989116197259	28.732372231360337	25.870381122968933	18.042538753903877	21.20469498312074	20.79690963988015
2007-08-29 02:30:00	3.26779799519494	1.8017077828760333	48.61102817115997	52.54400437157134	27.86273045395336	15.083878612745275	20.2651255772728	19.185977522596165
2007-08-29 02:40:00	1.719596549739024	1.6164508521775107	13.297281821788141	12.791546176031359	13.093843607530644	9.263648615069282	9.287680589161985	10.36987018532668
2007-08-29 02:50:00	2.1873929464047834	2.1882907288613587	33.386617377964555	35.945436438359216	28.1593968111128	34.01171915291736	33.56952111119559	26.514955028031693
2007-08-29 03:00:00	2.53327666846414	2.1595344954113216	81.10826878981408	85.93711409175683	56.64674506713556	45.960961599161536	54.65915209984425	43.05356414959991
2007-08-29 03:10:00	1.8206407385894268	1.7467388211486339	22.827788050150126	27.516047893604398	26.14195308426197	18.376255454099773	22.42291127060314	22.40168444251773
2007-08-29 03:20:00	2.0960020808585687	2.041202601036324	23.067659625338173	28.44755290352284	23.75341352315204	17.634498354485718	21.639285851560373	18.887662318252328
2007-08-29 03:30:00	1.498155111255542	1.4374176119948476	9.255250571481252	7.611943753722537	9.371289495923467	8.393490011557597	7.5752998227061985	9.595397502396702
2007-08-29 03:40:00	1.6723716687768342	1.4896040080630213	12.028913500833239	13.714165622765567	14.372029076999898	7.968808249683641	9.10560055826075	10.801308111248336
2007-08-29 03:50:00	2.2487537020306347	2.134735842870259	43.140625679431736	51.79040465949677	39.707182230863374	36.39162404524549	44.223623451172905	35.79311981066321
2007-08-29 04:00:00	1.8134016221810592	1.5532460419834668	15.126499100790918	18.42880669095427	17.501289158820352	9.61433004551286	12.043214651362458	13.412940246045187
2007-08-29 04:10:00	2.1294278692075292	1.9385048040844504	22.21200379773916	24.509485800792994	20.475335820997824	14.063932878638651	13.231281581846185	12.567156956543515
2007-08-29 04:20:00	2.124052879755602	1.6948570171176855	55.1049106349905	28.000166177535743	23.28226568117809	15.216228941695798	26.158864074917087	26.017589219544
2007-08-29 04:30:00	2.0172959900420544	1.620250053600048	60.44184768437485	16.57715912928402	15.144257578205307	12.916229075505855	13.472976953083215	14.877580606650813
2007-08-29 04:40:00	1.5088131659501505	1.4623602690502993	8.903747273142935	10.648086371151331	12.52020304924773	8.89936332796055	11.417566519839545	13.851105419335893
2007-08-29 04:50:00	2.3513889977265032	1.9536751706100284	32.43356911768596	44.41275411780242	32.554205066118485	18.44251868330707	30.952487671952227	26.5458926396908
2007-08-29 05:00:00	1.7209346766644025	1.3814571392286883	13.21028452349918	16.263952121857947	17.007410981413404	7.1680331916542	9.248082535911571	11.950360180762171
2007-08-29 05:10:00	2.0276296003209846	1.9655760663688464	24.84999101500413	30.968062880638595	26.300263293344337	22.632942589872627	26.785600077603327	23.744197524959393
2007-08-29 05:20:00	1.9380472859629745	1.8364748834701696	16.548371101585253	22.781529297575393	20.12424538383849	15.542994166561682	22.008853900084148	20.287319378748574
2007-08-29 05:30:00	1.6304846561035329	1.599471500079368	10.180454661038329	12.172229378363285	13.590736831326403	9.117523731038784	10.920208993608618	12.079521882818868
2007-08-29 05:40:00	1.6414736648459942	1.5199342372696156	9.073190214819123	11.765665743712425	12.540673383013287	8.152779264006577	9.917609328606902	11.464476388953164
2007-08-29 05:50:00	1.4901240733348575	1.4345480890390998	7.390036107910713	8.158800207613593	9.918719445432568	6.6006343705911386	7.195287485430742	9.126994990414227
2007-08-29 06:00:00	1.5599312726348993	1.5554288689527431	12.327866932773256	13.083803565992286	14.367305448500257	5.9591242309194135	8.543961094535021	9.678961914482873
2007-08-29 06:10:00	1.8098296221768533	1.800261881469977	14.116962993031494	16.88397079641055	16.409988165577303	14.806243287203749	16.78910692523272	16.405755158241153
2007-08-29 06:20:00	1.5147589682962108	1.4700857874826476	8.325915275889919	7.625184527852695	9.30806549430734	8.284978213254238	6.910796607179455	8.756768387014352
2007-08-29 06:30:00	2.0451283048949973	1.7388739533507198	27.39172916463068	37.39962208771443	30.843049248522693	17.461796826323322	27.70937416573872	26.44733556188329
2007-08-29 06:40:00	2.24142259057662	2.122070244493517	34.27932192363099	37.76941898476281	29.46778593909277	18.566133763160305	20.750058306873925	17.579394077238213
2007-08-29 06:50:00	2.2114875280788358	1.8915065984617656	32.275900273554235	34.81687983933447	27.899789130203928	21.014912769462804	20.82931139468097	19.604762460057454
2007-08-29 07:00:00	1.6138865812759355	1.5172875146985725	10.675969598359696	11.517861658586913	12.94032219537368	8.6607267956881	8.183711217157205	10.153491601218619
2007-08-29 07:10:00	2.4051643637697464	1.84672790383842	42.61749206612424	45.59110593114047	33.011433360928095	16.605531907821586	20.249167684948087	19.42457264303064
2007-08-29 07:20:00	2.307703969351195	2.1495212435153057	61.62032783536329	70.27807969308911	52.569026568721455	42.81295198961158	50.64591789382062	40.27449383783876
2007-08-29 07:30:00	2.0184438897371093	1.7878872763708145	21.62255099826272	28.732740897983604	24.613553715509852	12.334028688217328	17.44937279448406	16.960530418157802
2007-08-29 07:40:00	1.8165352239736632	1.7338706964251576	18.93176020838472	26.49041243558507	25.91575858020418	18.91314633700421	24.20286040289263	24.64922057003665
2007-08-29 07:50:00	1.653647454431655	1.5393367257423731	10.100040861976346	12.583884890561215	13.657929693055266	7.322410333336109	9.092495632446886	10.789119964705241
2007-08-29 08:00:00	1.4866340707052434	1.4968502911237769	8.168166117907216	9.237845316120401	11.16324499471433	8.895282850833254	10.272806307091392	12.249327839186618
2007-08-29 08:10:00	2.039538919696054	1.9050041807211069	21.190023505849297	25.84155900444119	22.07672269230988	13.930097857267208	17.737903608804764	16.177691628843053
2007-08-29 08:20:00	1.6371817322378752	1.6285951768982219	12.231951258301079	16.92084235568175	18.25772809013114	12.962245513306696	17.738305028989227	19.190019415524787
2007-08-29 08:30:00	2.3333883922572123	1.4222226487840106	24.26052863861293	25.617187823502466	19.74736453103838	10.40368701819854	10.144081823785212	12.856943655904525
2007-08-29 08:40:00	1.7283188931350666	1.7683250168214382	10.94838921829304	14.88321619190918	14.756294716812935	11.066921390055642	15.250323010213275	14.83698445878618
2007-08-29 08:50:00	1.6595656555591665	1.4492830295563583	13.544989524859329	20.287605117118627	20.66395247886457	7.99585798051322	10.869747971289556	13.182092926631258
2007-08-29 09:00:00	1.5622150254079354	1.4602597652997562	10.798733151627074	14.927696496376276	16.557663496814676	10.448276479704168	14.372662936047359	17.05148424266138
2007-08-29 09:10:00	1.9173899657925282	1.5871482828517205	13.030411715480149	15.489382405728572	14.486768700859695	8.626711362525793	11.675806944155953	12.944441207093654
2007-08-29 09:20:00	2.2133152656857287	1.959170933203788	32.89598888870448	31.21513108892221	24.875691942593843	20.23051114947617	26.479302702838716	23.659965058420386
2007-08-29 09:30:00	1.6298891562376732	1.655163030551492	13.066594123783645	12.21045657173134	13.779736697962141	12.547438196760552	9.698909782636267	10.800328098126002
2007-08-29 09:40:00	1.8669271451416267	1.4020978959590724	11.173347314703152	22.12591522319417	19.6655173211545	6.788931410486863	7.79877305817925	10.094439795123778
2007-08-29 09:50:00	2.1671137221214023	2.0250486652177924	36.59139379707037	40.42220373930665	32.53143632586077	26.612899612176427	30.114302698167872	25.988030150570818
2007-08-29 10:00:00	1.4383080093141938	1.5237163078035936	9.081754069429095	12.67698774492604	15.294196218312646	9.57796691730781	12.668630121585947	14.551299044377306
2007-08-29 10:10:00	1.3390447306559299	1.277723785151969	7.471954147363857	8.978443184313365	11.718919140488634	7.279290419304397	8.254320346665907	11.317209775116885
2007-08-29 10:20:00	1.7898744812643768	1.6466245132343789	18.01813384336116	20.90290712175124	20.287458756789388	12.080155761128278	13.328673261197373	14.389002634551264
2007-08-29 10:30:00	1.394409407031041	1.3754700567780451	7.061615014180091	8.106282929706135	10.502903338283934	6.894722323793893	7.619883932503116	10.014326525899213
2007-08-29 10:40:00	1.8442884470868253	1.4249531575900352	11.848400601662798	15.280302397322831	14.273263150030425	6.909999295522968	8.510080450316712	10.80120682397443
2007-08-29 10:50:00	1.6768208721367313	1.7591346527366436	14.892428913621693	17.134187934887258	17.763844103504287	13.354735081567574	14.475415098756473	14.315244013223502
2007-08-29 11:00:00	1.629845000884893	1.6969077337496097	12.275172350877376	15.588217474855705	16.809285261069093	13.198438293019645	16.328473125881732	17.103774471709702
2007-08-29 11:10:00	1.8734270295427973	1.8167620497808457	21.364522391250414	29.631261298569388	27.09748689208243	19.399479675095726	28.429461580654806	26.70097002554738
2007-08-29 11:20:00	1.4076992212632442	1.4584157159463746	7.567331663876128	8.336031948406037	10.867798195343616	7.3315603957779025	8.313292945676697	10.486402321837977
2007-08-29 11:30:00	1.5208738578816905	1.3876012320457194	8.773261888826449	10.778624543574157	12.76874166437792	7.72873335651981	8.800340837965791	11.611336016044453
2007-08-29 11:40:00	2.1288262610576227	1.7964130111761123	25.976706755013275	32.763538221020134	26.241212757216267	12.140433751873575	15.388571430892071	14.927333475123296
2007-08-29 11:50:00	1.9777775301024128	1.7993229345343345	22.2851918887017	22.470842858604154	19.433560261339508	12.302607602233666	15.515641542628494	15.157474732792672
2007-08-29 12:00:00	1.5501989317083726	1.3345010283681071	11.014495358189672	8.431986083167198	10.106086516299113	9.04512914071565	7.554031507720917	10.211984801671516
2007-08-29 12:10:00	2.4170525714062845	1.4292150548832032	59.07225101889363	68.2678598093092	48.65241295949689	11.045430412108114	18.04395501650628	21.19264401521101
2007-08-29 12:20:00	1.7789884646305327	1.6863830192513178	14.708991003086146	20.54258246236629	19.910867141926307	11.314231838539488	15.989734119130533	16.311896397899105
2007-08-29 12:30:00	1.987249447580267	1.6913099628867934	19.300501186197604	24.17161710381461	20.92768007950495	11.432263873721828	14.336303312896293	15.035780122852143
2007-08-29 12:40:00	1.9221637016249267	1.6402919474394049	26.132828706705144	32.29413571414015	29.19529124451776	16.219381329002847	22.3205179775418	23.5388858131828
2007-08-29 12:50:00	1.4728674572792912	1.5224092505937676	11.230390970171488	13.58268270170653	16.317732336259617	11.369948977843478	13.744744788623333	15.941454833300021
2007-08-29 13:00:00	1.8196673124113232	1.8198455215340952	16.21718956233276	21.76257229311109	20.412210894791368	15.733974653371305	23.76870335671877	22.067969288788138
2007-08-29 13:10:00	2.3430898311228963	1.6375610510487402	30.902800162956577	33.98429884324053	25.64142632245688	10.900635647602348	13.985215426050924	14.927819454788215
2007-08-29 13:20:00	2.2044321317440096	2.1266901791709927	27.698800407600412	30.614997858321317	24.23001856378519	26.81807173889172	30.33360803021466	24.9149646356848
2007-08-29 13:30:00	1.5199012770254996	1.46683798010981	10.078994919990476	13.45672555898075	15.225748489267206	8.322037355453219	9.439310446159757	11.653056721757492
2007-08-29 13:40:00	1.5899617536358035	1.5437448609061266	10.424235862172331	13.618425911783696	14.852252653458038	8.140088154281468	9.27396366322201	10.547139697517736
2007-08-29 13:50:00	1.6086400001329844	1.3475966344551196	9.146654161928595	9.974130999354943	10.999211149154666	6.58204447075545	5.669554102901543	7.9532598286099505
2007-08-29 14:00:00	2.3473053262538177	1.6628913329253154	38.76833124394236	38.20167542650112	28.893290310029844	13.757122438251233	13.288260423069515	14.152821527440514
2007-08-29 14:10:00	1.4324674302533522	1.5485469415631452	11.330584346945026	11.39490637770576	14.334115745622988	11.968386015454195	10.088040688558472	11.682241918195205
2007-08-29 14:20:00	1.6520544276737779	1.5203538238029828	10.999721211287344	10.197949485569993	11.167897742146526	8.688161909685563	8.807499376573649	10.491816573748373
2007-08-29 14:30:00	1.777636792789199	1.6832683383178262	11.651557152573119	14.658428670807881	14.295352943017175	10.178887033036304	12.276233029436266	12.714685673960929
2007-08-29 14:40:00	1.8303564188767003	1.6791500760688296	15.247464971408244	16.375258039543088	15.821405901945068	11.93447648358861	13.387065516681721	14.29896755886451
2007-08-29 14:50:00	1.3932072402444229	1.3173576348666396	7.654678206167034	6.249781257238891	8.282822050626383	6.687857367731062	5.2856487210861935	7.474530593612817
2007-08-29 15:00:00	1.6929475456208818	1.5841473319771828	10.006725599491524	12.728630375117802	13.364866002775464	8.717897339428628	12.224684383980055	13.601732479663632
2007-08-29 15:10:00	1.6367485162860458	1.6195393353156038	7.773430025739244	8.692430636069515	9.605263081298308	7.264721491017751	7.250100665692602	8.296682168610241
2007-08-29 15:20:00	2.2831901825615644	1.8964754961243309	30.86906630982429	35.74535086487571	26.91080745589497	14.28962199398732	15.809252347106526	15.094582581687872
2007-08-29 15:30:00	1.7970375542359551	1.7272776407855075	10.446377658493779	12.280164327098102	12.128040193011895	9.352028427224258	11.379437617475446	11.594114212099788
2007-08-29 15:40:00	2.9268657285536035	2.2254970541460684	42.65181323473433	40.587966803792746	24.59769889056012	20.856233831837017	22.803446832925506	18.471968450419013
2007-08-29 15:50:00	2.296935772296953	2.2603928419003325	42.249624653100796	48.94241008514741	36.7369201381175	39.943030554973184	47.48044342527303	36.31316970012158
2007-08-29 16:00:00	1.718868921939325	1.6387847731132823	12.15647652900046	12.90468427533667	13.630562114597776	9.853870926310844	10.614545642467881	11.906109804954918
2007-08-29 16:10:00	1.605512053837597	1.5634127388599983	16.696249157349406	22.798330676791352	24.35687308419373	15.269142681365194	20.85399323168188	22.52794866614857
2007-08-29 16:20:00	2.060393991839443	2.1259253280206494	28.41849111856421	33.425073179022824	28.46563131885458	27.50520455831481	32.19198011793103	26.48538677247709
2007-08-29 16:30:00	2.796826247761857	1.7494566994124785	111.51726753294531	102.31329177208195	63.89575772738202	31.75257839937513	37.82247301228011	37.496002014862256
2007-08-29 16:40:00	3.204443956577773	2.3642257254233883	243.62901306032933	204.93579065330533	110.79700742769484	87.9088227185326	93.91184966209171	68.0277881952764
2007-08-29 16:50:00	1.7399191712272633	1.3763053115812425	21.70343360808272	43.25033984901177	39.73306236324082	13.97840808343456	18.663034706128983	23.48663361181941
2007-08-29 17:00:00	1.7431722940918477	1.4452615760808003	19.32670545996702	23.58021275471738	23.72274317117725	14.389836783437689	17.906958919075656	21.488565658080805
2007-08-29 17:10:00	1.7304414666781571	1.4568656438957688	24.728438191137556	31.00544671637805	31.20238836303235	20.024966947758575	24.769306467165645	29.7993568613062
2007-08-29 17:20:00	1.4937496993613308	1.3079599326166298	12.703972247198358	17.78974422272161	20.354646769028303	10.701839704665863	14.584374186393807	19.173807152534952
2007-08-29 17:30:00	1.5464294483502845	1.6194860114097869	12.719916517019145	17.098943580528054	18.17995308006329	13.635851584007154	15.872384311044787	16.69108929539336
2007-08-29 17:40:00	1.9221579794188497	1.8271119688473167	19.967241846630444	22.070729815505885	19.657919054467662	16.29932888983673	18.174028133839023	17.005878155622643
2007-08-29 17:50:00	1.6732544486297538	1.6365322648191651	9.639871448407677	11.43077082188447	11.800169507778245	8.606465536470495	10.957770007792423	11.686706870370289
2007-08-29 18:00:00	1.7716263839920514	1.4398501296746344	14.450167234186821	14.652920909472732	14.788105811681762	7.849754738895652	9.009563364816195	11.117495333902943
2007-08-29 18:10:00	1.7565890240330009	1.6588637472350871	11.709174096666436	10.206856797300787	10.573098238944944	8.599632061750796	8.706401861174673	9.50336527512576
2007-08-29 18:20:00	2.3280912642792138	2.0077140520486267	19.36587722738759	19.570575219719935	15.062712125045733	15.353301611125325	14.011237391275005	12.886147571848712
2007-08-29 18:30:00	1.5976597581272933	1.363128364766519	8.936473931284587	7.493067901747668	8.813507313377894	6.8377729534038565	5.441578964485145	7.692999262578815
2007-08-29 18:40:00	1.7817658650322568	1.358333381302981	9.017783913118784	11.143026257576976	11.055248439583846	5.278700438027483	4.201860900074878	6.0852672445524325
2007-08-29 18:50:00	2.671148813031889	1.7018878747126018	31.372633940525926	29.923351163348087	19.694932130619907	9.726489373467947	12.010427797231864	12.457740705396507
2007-08-29 19:00:00	1.6846710321509215	1.6774314117975933	9.229697119527122	8.959076560248231	9.546346762496418	8.228224365868089	9.05038728326586	9.63358606347581
2007-08-29 19:10:00	2.03374411353872	1.6178520014534925	15.324733802300287	14.537138421272767	12.808794507081304	6.470752491383095	7.499666339222436	8.493991887768855
2007-08-29 19:20:00	1.5438192950143417	1.3547962930410846	8.397936295859362	7.269256302644769	8.695910643780811	5.597791377904499	4.233164589044091	6.1071773742464135
2007-08-29 19:30:00	1.5792372126807952	1.5157596599124197	5.866433067179107	6.202960378290068	7.285567416032369	5.630459044144733	5.689628446520783	7.023788565790992
2007-08-29 19:40:00	2.4443076586352293	1.926071602586312	35.31680487690185	37.309079675579	26.37824588904485	16.092051209139484	16.275852426338624	14.938612990148124
2007-08-29 19:50:00	2.514657873950452	1.359243243485696	38.04643206047671	37.87197819917226	25.352655201303158	7.298424436811861	5.899259290541017	8.240723207263155
2007-08-29 20:00:00	2.177030192883072	1.90287293886516	19.14130578753927	19.043267085368786	15.743947147374875	12.396401150952626	14.210369432774847	13.077124349754785
2007-08-29 20:10:00	1.8069363411891688	1.6032637872299995	11.074360683445127	11.5873675320417	11.341482115111251	8.874281335548233	8.661256129544611	9.85831577137458
2007-08-29 20:20:00	1.4608265609221236	1.3710236559365796	9.237667973056157	6.413548175584843	8.1803612069308	7.2039072864909075	5.312441459339659	7.2949779035018265
2007-08-29 20:30:00	1.7649500140886656	1.776496776693527	12.95607507564702	8.973474914811156	9.70386572325012	13.279593998922119	10.062187467808727	10.722879327157461
2007-08-29 20:40:00	1.5216715466825084	1.4494743322802799	7.765272165382942	7.0344826524952095	8.390254123007137	7.188927747910192	6.6899196998022905	8.357157589952472
2007-08-29 20:50:00	1.784207687863818	1.5986076367561042	9.989369548899267	11.074276448624287	11.026173871071448	9.284856250741695	9.626471134945882	10.76176665042531
2007-08-29 21:00:00	1.7143764859564867	1.6391688336823231	13.116306967886686	12.099068168839484	12.578343225630062	10.705157906487656	10.038220248668424	10.958141590712373
2007-08-29 21:10:00	1.683293112520285	1.644150561391278	13.13258752702584	14.004685834790303	14.624399197045404	12.470270008705025	12.196500498255816	13.193779375711555
2007-08-29 21:20:00	1.8533638169548723	1.5644650243796412	14.418114613720755	11.238924269662313	10.845237698193399	11.473624626141438	6.691112016723569	8.030329400927442
2007-08-29 21:30:00	1.5381729274285019	1.4773139963384825	9.914032957367796	8.448441159328528	10.085290996561351	8.497300496729924	7.800641210668358	9.498822238345364
2007-08-29 21:40:00	2.071550908855228	1.6256413801006826	32.95333608347792	34.90285671336792	29.28636117851659	11.429196699132282	13.063196925061805	14.280962305077932
2007-08-29 21:50:00	2.247248007616536	2.2756785881860258	27.20655330963121	31.46423599642992	23.73044441057595	23.260763685600885	26.42152566807781	19.831010232571497
2007-08-29 22:00:00	2.25739832913598	1.7760469153644531	25.193895225406838	28.177034271689624	22.07879339069516	12.558784687241845	13.470823440117453	13.449845022532804
2007-08-29 22:10:00	1.4788327080862198	1.4661537510246139	7.784898342497747	7.820331566534194	9.605439061831571	8.166278374553062	8.229527219740577	10.137452177105573
2007-08-29 22:20:00	1.8536380901160625	1.8444401029932451	12.851749744030965	12.079988627475267	11.768504593346286	12.192726550099538	12.760789482447386	12.319665201299973
2007-08-29 22:30:00	2.0082761485127745	1.5049258248307675	21.30049515462371	26.666261919182	22.628105247475165	7.757844542669347	9.587115494151748	11.239445408515177
2007-08-29 22:40:00	2.105159418201143	1.8739521456892705	22.816233844120674	25.173371083366	21.245732272044663	19.1009012738987	21.766962280364133	20.26366649137541
2007-08-29 22:50:00	2.4915031426269825	1.4220889192266677	17.400240427739153	19.480836053818518	14.123465280416243	6.4276961372079535	7.362436453378807	9.396053056340113
2007-08-29 23:00:00	1.4956643082505003	1.4690695214042138	8.625608048052353	9.245360651046136	11.040199176996977	8.757795776142475	8.31760517071856	10.233802078295607
2007-08-29 23:10:00	1.6519374877422095	1.3895960507379106	10.232056295889144	9.355451268012217	10.19371658069107	7.767416060479296	5.221558257497203	7.073833920984006
2007-08-29 23:20:00	3.4549142694192136	1.4384923687268842	98.36509532517012	70.14366109213725	34.628902416061685	8.199404584750035	9.865197434515348	12.080304487786856
2007-08-29 23:30:00	1.6985491153448569	1.2641307693782131	10.981792321580503	12.110628224833475	12.878660015121751	5.909505016931711	6.932111487907206	9.9574616474516
2007-08-29 23:40:00	1.3441579365337175	1.3811813972749452	7.516764755887975	9.993746889631936	13.194769345847304	7.153260781194647	9.38343006436148	12.170596700657365
2007-08-29 23:50:00	1.5512450392499435	1.3613872727221892	11.091774331107487	13.965080842550785	15.565505737358466	6.570951564637281	8.18299191404089	10.948723161934517
2007-08-30 00:00:00	2.1938887239858715	2.0015520443756785	30.662999039019226	32.97469908649393	26.44575418242908	10.33553413446144	17.605593032427695	14.935328139108286
2007-08-30 00:10:00	1.5155090315455422	1.4033429960248849	8.205123281063953	8.119152252555025	9.964348401778492	7.129838623132494	6.9929458547026595	9.282517639981384
2007-08-30 00:20:00	1.7375148267871408	1.8273830337960917	12.589323768292545	17.355720665897348	17.2041950261993	13.298547896725186	17.253815835786714	16.37275258342943
2007-08-30 00:30:00	1.8186036916807118	1.667716723579004	16.32870150391265	19.307852474856208	18.72615337266566	13.512168703167667	16.91032989281438	17.865124614098466
2007-08-30 00:40:00	2.5160188551978973	2.1630149027446457	34.60564306103877	40.12982270818912	27.55562811835628	26.299561810079602	27.18323739073465	22.58152486975939
2007-08-30 00:50:00	2.1604311289410716	2.2589050644908952	38.29299088850224	45.20333639725135	35.67573292739573	43.65681503924668	49.684181930852354	37.608242363883015
2007-08-30 01:00:00	2.346096725654205	2.129859450230313	37.044838272056346	41.28889679308694	30.03267879138216	21.85519695230206	26.86112052513668	21.523170008960587
2007-08-30 01:10:00	2.5278815525338043	2.157250732770123	80.71427549585123	86.51752255516544	58.94472924153172	50.89935287205535	59.841900611059465	47.75804485653053
2007-08-30 01:20:00	2.00488380136553	1.7309188316774309	27.50885580675764	31.607188260272945	27.1601146297054	13.750503559024176	15.629298541653144	15.924731236117095
2007-08-30 01:30:00	1.721393132391406	1.6875542912278807	12.97643313037951	13.238346580204876	13.775400747682323	13.13039505384835	12.548007679316392	13.458329129406655
2007-08-30 01:40:00	2.028616684870608	1.810944076680829	24.55891633170668	29.034467014134666	24.34820784207419	15.164710658454853	20.412919243691107	19.07621386709816
2007-08-30 01:50:00	2.527268100791588	1.8893733108913118	45.2314733774511	46.640842823916906	32.136245402972534	23.18400340525979	23.45069490182853	21.71662912656975
2007-08-30 02:00:00	3.500389551320408	1.522856960227268	117.21698718094835	78.80300872858382	41.648494622855466	11.177620455533345	15.736446523013573	17.318585195134734
2007-08-30 02:10:00	1.9991720501404973	2.0654839202481057	20.184091991298803	25.60601767577131	21.995204933797325	19.92277707955039	25.31238911178768	20.8468474638263
2007-08-30 02:20:00	2.3109027086061893	1.9165715804981016	37.30435231781098	34.43960745137588	25.554267728911967	14.850051039173975	20.07561324762708	17.850298640511173
2007-08-30 02:30:00	2.731813342545629	2.049407471591397	68.83560175462617	75.35774280464638	47.120321207438145	35.72311652150731	42.53795441639532	35.11499620155481
2007-08-30 02:40:00	1.4260284911809191	1.3947867211253946	12.938313679324065	16.522751207160788	20.300974469364327	10.628882125732483	13.2244738967979	16.67734171763008
2007-08-30 02:50:00	1.4828587824484525	1.4564845057864595	17.524931765572752	19.147972291709703	22.6410220513203	15.955200272825866	18.447222664199927	22.277014414583093
2007-08-30 03:00:00	2.0118633578511607	1.7538488538567854	24.450036094713525	28.607549760456727	24.61981342543468	18.031541226633735	24.66363562367355	23.91069590102447
2007-08-30 03:10:00	2.180164248024841	1.9781286780465803	38.2275810005523	43.411067967811405	34.39463574491875	26.382116004618826	29.08221683686309	25.29249480725189
2007-08-30 03:20:00	1.7367289801153585	1.7231826933500431	12.169334037465086	15.961372741837671	16.028475899553243	11.532749605288355	15.912684242954324	16.118643317491554
2007-08-30 03:30:00	1.9829960696557585	1.7789441818480192	19.28670342416986	21.870923648379783	19.513512213059574	13.258214690954828	16.171291065974874	16.033073591503292
2007-08-30 03:40:00	1.533116920406833	1.4828221442740908	13.146849191488974	19.612261424924807	21.91257556941801	10.910163292606224	12.256524334653433	14.610443972929176
2007-08-30 03:50:00	2.198690720472144	1.5155556298965551	23.97670339981025	24.220344363331794	19.50493075444797	10.717313605930476	9.69862913600179	11.84780326244192
2007-08-30 04:00:00	1.5719561596371103	1.6428328725502483	10.003228230828409	10.476038454026376	11.87746407175861	11.078262335666619	11.168649105261698	12.134148719859901
2007-08-30 04:10:00	2.5817349345839253	1.7525379815049928	35.506446323327864	35.43222260946784	24.13396266663877	14.121253383492684	15.491001225959804	15.428789218354487
2007-08-30 04:20:00	1.7621584895760436	1.7502895378996124	18.439266631385077	24.59182735022064	24.161825847155708	13.341840417847582	17.726618210372216	17.576184813071663
2007-08-30 04:30:00	1.7086436837797898	1.6696658134638955	11.660494675802953	14.7824499355894	15.056485708198593	11.877400599134836	14.620547678653345	15.307138140708787
2007-08-30 04:40:00	1.8789043005877921	1.6652974347085645	12.711937177733862	20.626829253212176	18.314266023577527	9.462828979211123	12.287482984621027	13.031677704919753
2007-08-30 04:50:00	1.7509326997173649	1.6422108421235724	16.840765775129377	20.55635379356275	20.651364669057955	15.170236386237418	19.361418068830126	20.73656629995907
2007-08-30 05:00:00	2.1998933488597907	2.1055780028569355	71.23098768694818	78.75425446200431	61.29784445356861	58.40411027344687	67.34403151264335	55.30158089279217
2007-08-30 05:10:00	1.7729789855334968	1.7592360782321923	32.15919093122104	42.76494965651157	41.22987985592182	25.75972644262089	35.68627624798044	34.50997124037428
2007-08-30 05:20:00	1.5824764673266791	1.3805327549347255	57.890908429211294	77.49650348396837	83.39497287676126	46.492589685819944	67.21939009847121	81.66851395085473
2007-08-30 05:30:00	1.6589422556508322	1.5005685100377988	50.2256419846589	68.90372663082792	70.59265565068699	37.85243576369465	56.724317169438	64.20751851682218
2007-08-30 05:40:00	1.6838154482829597	1.6144532707225319	51.77410835480239	70.15085162650982	70.42630637350992	41.21472674205157	61.2274273948767	64.06943289058079
2007-08-30 05:50:00	1.5555127926572567	1.6166102997720602	63.27736075724864	80.16737572641455	87.96069298400215	64.64443794142339	81.29501469832591	84.28146464672629
2007-08-30 06:00:00	1.5595712986038712	1.5263226455606689	62.73027853351361	93.10684487711724	99.7117940189081	58.24004374054754	85.55229116019777	93.0451645397314
2007-08-30 06:10:00	1.6041690017821375	1.5696836957747589	66.940306159623	98.16867691705113	102.58031551788136	61.269817323350466	92.54180550375472	98.45967501242485
2007-08-30 06:20:00	1.5610654794970886	1.5437457875958311	40.75004699902448	59.83995651380882	64.23209248660204	40.34560495316596	60.547996777151134	65.36752261655947
2007-08-30 06:30:00	1.6604928688223088	1.5932536737496394	31.78250288224118	53.258274437256404	53.02932828858369	28.440238385256663	42.17040685675156	45.2004814772685
2007-08-30 06:40:00	1.930536532998525	1.7853703775512066	28.19687470835713	32.188218191612414	29.809898815965372	19.90063123923027	23.5827444537213	23.525413910995088
2007-08-30 06:50:00	1.8071518687310737	1.7551608673858063	25.6769466719694	33.109796316198505	31.95454429056818	25.81930705527383	31.771217629480173	31.93414679913384
2007-08-30 07:00:00	2.094008569187136	1.8726267158703755	30.424449530769447	44.25580309323145	35.68009485559849	25.012136343996314	35.889045846767424	32.7761439638976
2007-08-30 07:10:00	1.5730509548697171	1.543787795018604	26.98589952768656	40.163395587818776	43.03820459954921	26.285358549957145	38.34590532509365	42.069506959228036
2007-08-30 07:20:00	1.5529772430759123	1.527628347266426	17.669774815795886	26.33647913319685	28.905100961266648	17.400258970976186	25.718562168069163	28.639289966445173
2007-08-30 07:30:00	1.5296397891604625	1.5342991851411036	13.060079245088527	16.340269704515382	18.321622456779846	13.332273379157302	16.601318830406722	18.555476562941386
2007-08-30 07:40:00	1.7849474318218723	1.4997055491267532	18.07049609441608	16.416760282589937	16.10061496174653	17.234448064828566	10.776683285811849	13.120118082987256
2007-08-30 07:50:00	2.0932149000616818	1.7409103967444404	32.81862709196069	39.41286570677725	32.00988488578404	16.144264299667643	16.706797281086462	17.01419637517613
2007-08-30 08:00:00	1.5607939885484314	1.4865889603150189	12.248365406768324	12.160462424099155	14.00914453704056	11.986054208322622	11.766853405334773	14.145291371682735
2007-08-30 08:10:00	1.9664362119586145	1.6471847419009344	27.508489132834892	19.77839068865189	19.188713143137306	17.772899736108606	14.103911528637564	15.725632068822026
2007-08-30 08:20:00	1.71700314897225	1.7041629849181568	16.787145771062438	17.89254348684241	18.043378624539255	15.800423646208456	16.883078224350978	17.30294430266212
2007-08-30 08:30:00	1.8249471361854364	1.5977372638822356	15.408847515817405	20.818307095341588	19.68223661013414	11.080414823277607	14.473029628921205	15.809360145590976
2007-08-30 08:40:00	2.1166395424399984	1.9354504009949705	30.97238677602633	33.31977889214389	27.025051949256092	15.17476286049434	16.732739549056912	15.32637694036828
2007-08-30 08:50:00	2.511573828518287	1.6349442179243219	43.28723170282549	45.513825224576976	31.82270884641109	10.892086370943883	10.936769215079298	12.082571380738369
2007-08-30 09:00:00	1.6739939735779927	1.6647657953850037	13.400846882451788	13.55248845849336	14.167272491329005	12.087658544233866	14.892862040653783	15.494228661977402
2007-08-30 09:10:00	2.0928358994658325	2.0184419036021573	17.279147202862433	17.585623544526474	14.586489999236633	15.183317477439903	18.206463883023588	15.369175189934056
2007-08-30 09:20:00	2.436772535787739	1.3391786468186808	20.036866329010373	22.57054451732716	16.806653133604353	7.40877709205297	8.541528628278321	11.388588137155988
2007-08-30 09:30:00	2.8561964565986995	1.849385514307564	47.30560493943866	40.4078640362751	25.28021247577735	14.525615960926974	16.543050827277696	15.989521328572293
2007-08-30 09:40:00	1.7003600994004433	1.5598102504741729	14.738367778951321	13.769757524842214	14.507957625281062	9.103889028667446	10.361879279672538	12.0473664844805
2007-08-30 09:50:00	1.786790957839906	1.4215102910690582	14.823823946330945	18.825792549455734	18.86008954869771	9.156671540842687	12.168183885225973	15.417737050484787
2007-08-30 10:00:00	1.990015320954812	1.7691967052310855	16.63829056501179	18.59928864765596	16.580880077335078	12.557645870820195	14.040015513270758	13.903839461270374
2007-08-30 10:10:00	1.7073151725892357	1.6868514673478714	10.028441192626852	11.325762894197993	11.829436254908106	9.25198880667627	10.926984193527947	11.605315987606586
2007-08-30 10:20:00	2.106876227043165	1.8400919643542293	21.738375538502442	21.73138090139477	18.16984577231797	14.309846238963981	19.21141348816553	17.902776666414326
2007-08-30 10:30:00	2.2502260015568734	1.9118967940897773	32.019185824704834	31.41834360128871	24.583125890067343	17.432008737798814	19.73579592530295	18.124132540330226
2007-08-30 10:40:00	2.051501340362673	1.5287336681381305	20.51319025809479	24.404658245796718	20.644569620982328	10.231214064644188	10.736316392852293	12.60401740342071
2007-08-30 10:50:00	1.6608440248324354	1.6380402868435535	11.291896974796765	11.109680460006263	11.971078614513619	11.167780579639619	11.162573752566876	12.163971734671955
2007-08-30 11:00:00	1.6740186858460435	1.5795855223161828	20.27478066443653	17.135924050399225	17.764363599393636	11.462366172043453	7.469346928358184	8.845453524306276
2007-08-30 11:10:00	2.3308926880200627	1.8074283637579471	23.84780424887059	24.284908357716308	18.35191509809552	12.220640835073723	12.910784538426444	12.640999935188113
2007-08-30 11:20:00	1.8533172584216944	1.8790451645145079	15.613623620601313	10.521498099354991	10.356495692478909	10.489330870625285	10.20404443656312	9.900575350214233
2007-08-30 11:30:00	1.6213675961844567	1.5227112633751818	9.081901796981263	9.317997594381996	10.225879331395623	8.377192428705259	8.300313959539308	9.69786797977709
2007-08-30 11:40:00	1.8088837506080613	1.5702998446069372	17.943807217103373	24.966090057423163	23.863601642232947	7.134671866223488	8.135335673641219	9.548253182263686
2007-08-30 11:50:00	1.5729742730653316	1.5366892940877286	10.840865192343076	11.069365206421768	12.620816606264446	10.307933876681943	9.459317874779405	11.233883360221963
2007-08-30 12:00:00	2.313968221609456	1.8558387255719648	35.79341608517826	34.29218687146244	25.837629486064024	22.58214586441344	21.94379680287459	20.743042887106174
2007-08-30 12:10:00	2.391452819810712	1.7386850592580645	107.2450439579376	114.31182994003166	80.17840761130047	34.50653984005101	29.21301852590981	29.76408151996377
2007-08-30 12:20:00	2.503708934972201	2.232424865677147	52.31032906466836	48.804283631764925	32.95054466789383	22.62043107499611	25.308214131530036	19.573544052240106
2007-08-30 12:30:00	1.8888488574971647	1.8286512380886841	14.883102679327305	15.756439824411972	14.428323801390851	13.653900559577307	13.366790658595333	12.579043936288155
2007-08-30 12:40:00	1.6092198226044552	1.4219814265112307	7.286469819690899	9.556631367021797	10.273915810168956	6.6326247949903046	8.215659660760691	10.132328890659064
2007-08-30 12:50:00	1.4774385798620466	1.4269999764811805	8.249379697157627	8.041793942760807	9.849406529161348	7.452667206066552	6.9782737955457925	8.991177935367038
2007-08-30 13:00:00	1.5051115123226235	1.4306817403574843	7.4013312774226545	6.941847880302316	8.564090746435669	7.17940052160125	5.9149742452900265	7.855694382812968
2007-08-30 13:10:00	2.4645253207233835	1.5142140998397011	14.701731150585019	18.052969022872574	13.133302693636095	5.7310726074774045	5.4493219924686285	6.873233731578318
2007-08-30 13:20:00	1.4568361668833407	1.2741751833734911	8.24083543712354	12.267651767068912	14.27816756064649	5.642024223902669	6.040127393014604	8.767217030766615
2007-08-30 13:30:00	1.5608101029129509	1.3889380363904318	8.381306980898238	8.23396673405806	9.675915025766232	6.978013918746985	5.909849081977493	8.039826070379236
2007-08-30 13:40:00	2.7055873755095448	1.492895738363959	44.65049987573264	35.67001026325653	24.334203608686124	7.408685475581947	8.527434016033876	10.305301759761036
2007-08-30 13:50:00	1.5992270161019666	1.3098049060887187	7.697376491658923	6.769781541619855	8.004439572855398	5.7217112314402865	5.330472333110968	7.618945774619566
2007-08-30 14:00:00	3.0814497955628912	1.342640788306476	84.32184712047521	38.07657600681791	21.933532891864086	6.925028881434754	5.507783581972568	7.866523876674098
2007-08-30 14:10:00	1.776313641809556	1.6450239889243692	12.203354880752576	8.721012298426865	9.148379797551645	11.91919928579814	7.505177731999407	8.574846266193408
2007-08-30 14:20:00	2.065693213510904	1.7080437108443267	15.943045935712506	10.729518938916234	9.791971235023288	10.163772850700076	9.12309131949674	9.952714402711903
2007-08-30 14:30:00	1.7088238497219599	1.4898535713624772	12.015783692255392	8.24828510202274	9.146682876820963	7.647214207636992	7.8806594173760365	9.726493240986066
2007-08-30 14:40:00	1.3695134415461807	1.381718252746732	6.3166727573048185	5.292881240987902	7.338040937399683	6.112664674531032	4.8298952522848655	6.758177720157927
2007-08-30 14:50:00	1.8256534072218629	1.7437893348478604	13.904249871877873	16.10480861202937	15.5277442729819	14.04261352611711	15.960863684104098	16.223636665114103
2007-08-30 15:00:00	1.8706959259204976	1.9053026169761984	14.172196887254064	14.10902136206022	13.407432242086893	15.799569365446642	13.635493566256725	12.945886650809395
2007-08-30 15:10:00	1.6389567425615537	1.6753277466769363	7.772003272952027	12.353119512853965	13.188884187324595	6.683210367214397	7.300443965313687	7.949837089751321
2007-08-30 15:20:00	1.2738832889012286	1.2922483217304068	4.812281800553424	4.8827742856855485	7.295954263655129	4.728122620504494	4.987396374368549	7.26065335418391
2007-08-30 15:30:00	1.6468625105686432	1.6097463138650738	6.84322833777112	5.390490927779745	6.381117772132063	5.998616741376202	5.525505510056108	6.616303670361142
2007-08-30 15:40:00	1.4048880049212076	1.3489300707044172	7.806436232228299	7.231202375357128	9.332682614199669	7.077008828967817	5.420357321991791	7.594463773246296
2007-08-30 15:50:00	1.279960783828908	1.3149754050392282	5.441050397234719	5.188259174552684	7.438165986935426	5.342649921541239	5.37494685958655	7.4815816355416915
2007-08-30 16:00:00	1.1749955596203376	1.198744540917159	5.5329609168699845	5.765379348151297	9.124279658420305	5.1758388113726825	4.8875181382965325	7.623126095848826
2007-08-30 16:10:00	2.2847866068601475	1.528801734858942	8.905278423693712	14.105247307826176	10.645484608612321	7.109555555059411	7.031848669052367	8.498169623056143
2007-08-30 16:20:00	1.603764238748833	1.3606077369886016	10.310073687574178	8.990840087620622	10.229086171518713	8.184994996730286	4.803800155187295	6.877195646323553
2007-08-30 16:30:00	1.7118574779331848	1.5139949366323997	10.8954498923545	12.215670257860124	13.09726238743886	6.458602746235216	6.557878456089938	8.085279921350956
2007-08-30 16:40:00	1.6341964106376419	1.3748989322790268	8.743844873274737	9.214536984900082	10.154234429518828	7.3894199217293774	4.99459460086275	7.1619655619573175
2007-08-30 16:50:00	1.5388889694558336	1.4818626151530183	7.300711206197412	6.732055656087171	8.215218772986418	7.773588033811648	6.024243506880072	7.783760315213125
2007-08-30 17:00:00	1.3526246482771875	1.3340945169643492	5.418829276334084	5.911846821022314	7.919979285026582	4.87508940803007	4.244113891457199	6.06801565615407
2007-08-30 17:10:00	1.734492684092417	1.7015923582687302	9.749192365882283	12.156609453216916	12.313518411352208	10.675899663735649	11.531641263360449	12.140952850468357
2007-08-30 17:20:00	2.4486126538758533	2.0261520582354664	30.16907413350763	32.548493318602205	23.389950933918705	16.98527908180354	20.568963809933567	17.380969340893675
2007-08-30 17:30:00	1.8499714544215071	1.4961509086247966	8.440400029892944	9.25359616245434	9.188471951407182	5.411913643304851	4.985805473725087	6.4467013445025225
2007-08-30 17:40:00	1.3853356721056171	1.2781295102841983	5.28088103965925	5.037835671344956	6.891744368240027	4.6089756011282494	4.273987492438514	6.466295304356664
2007-08-30 17:50:00	1.5132367949629653	1.5911479788245886	7.8931158439845905	8.43754725299489	10.000172575089	7.0007875616634205	8.10485741524064	9.148382728925203
2007-08-30 18:00:00	1.5767380868943264	1.412834262153159	7.204620811477133	6.886368549286318	8.201052832474192	6.4628799522213205	5.910330948377793	7.851188593850473
2007-08-30 18:10:00	1.7651624220875086	1.2937206284456881	12.47021546230506	6.330153921785122	7.3087118829327204	6.631622725190677	5.2932351933281385	7.6479052645692756
2007-08-30 18:20:00	1.6321262098372726	1.5235136273154442	9.903195026539988	6.01463112551799	7.1328384068540664	7.43440078837004	5.1671940870561865	6.532741915865338
2007-08-30 18:30:00	1.6395288830701369	1.2183762951770152	11.67128641023452	12.610966929731493	13.763974674785581	4.9683733582462155	3.7411710051975935	5.990849041198176
2007-08-30 18:40:00	1.428934247497894	1.3660169959043764	5.567185941874525	5.951228495369409	7.664097903073118	5.548377542844548	4.676099784074792	6.4942766545467325
2007-08-30 18:50:00	1.3282093149036929	1.2812075146984634	6.9040348460600995	4.263103512358115	6.303149247634398	5.932322948236138	3.8288608805892976	5.893993526863468
2007-08-30 19:00:00	1.6822299857233816	1.8033676313457805	9.982176844376061	14.540589800860607	14.986169561340118	9.288357608547576	11.820648490842721	12.197029128319945
2007-08-30 19:10:00	1.3396819095487196	1.2918562615892006	6.3294026205450145	4.278912425603274	6.200562933510097	5.164873092964178	4.171651556342404	6.1855280250432205
2007-08-30 19:20:00	1.6228855632752806	1.5210740439247676	7.476655656731004	6.0896594122833925	7.212847518120013	6.008594433959948	5.9718494732573735	7.411568865726161
2007-08-30 19:30:00	1.4306421716232482	1.4063639383135078	5.938500795903188	5.963880668500727	7.6832359393742875	5.546203061924863	5.6143589183790565	7.405448225784961
2007-08-30 19:40:00	1.4032370553483726	1.3653537115470769	6.053838971202882	4.696686690737468	6.3909546475226735	5.45653611078367	4.511592093473952	6.242216498884232
2007-08-30 19:50:00	1.393635243740926	1.3235108920791727	5.961025006619074	5.830734186618537	7.79495378869	5.618328793069414	4.805966463962782	6.886544839633138
2007-08-30 20:00:00	1.3982426005905135	1.3477929865208336	5.992069156246212	4.20686830485639	5.882940955444906	5.8161162242321245	4.000780554489944	5.79491623925354
2007-08-30 20:10:00	1.3872120614202534	1.3001495423379597	6.280257958908875	6.145252152934497	8.282024836128898	5.662312864374387	5.036152051992148	7.351211214335983
2007-08-30 20:20:00	1.2762605984276008	1.2397583068742608	5.045284294676783	3.9890809287442353	6.101582772497427	4.588445056858197	3.882264653216209	6.047843913200055
2007-08-30 20:30:00	1.4417167162700135	1.409056470961542	9.307149785084956	5.930975135073584	7.816624532424389	8.2349417052283	6.087593478281647	8.160616243838298
2007-08-30 20:40:00	1.6835345650071198	1.7412108899664738	8.991903825918829	8.992938593073115	9.838051059438934	9.268757043721841	10.28123170862544	10.775235330947616
2007-08-30 20:50:00	1.6847424256767949	1.5975490873205502	19.67510264085869	9.388924778355047	10.274949588902114	13.655405171989026	6.075550133196756	7.340499933251872
2007-08-30 21:00:00	1.7428854972390544	1.62289288378001	12.799440052055099	9.072180119601061	9.412044193645563	14.392886156029036	6.903493496417929	7.9861377767207715
2007-08-30 21:10:00	1.5763036866439384	1.4546844442129558	7.067356764336942	7.437066171141652	8.747762540736934	6.30042662952629	6.139432974429734	8.080067896462829
2007-08-30 21:20:00	1.8675261012736464	1.7737283402723338	12.994314495888753	18.906751742901754	17.346347377332393	9.728805177442752	10.412904712243604	10.851091293312004
2007-08-30 21:30:00	2.2410971073712744	1.4642390429638892	19.021839870682047	21.765028652052113	16.73432057242551	6.80512274215086	8.51147499071419	10.258367663157763
2007-08-30 21:40:00	1.739961331325978	1.6966949107385536	10.774147746913282	8.703456652898089	9.144016388286511	8.205477255293223	7.6488895097099965	8.338714951672527
2007-08-30 21:50:00	1.772045323225891	1.6920174145035831	11.201898960442346	11.726751955618298	11.786400079376746	9.165745918454268	8.828811309080505	9.506393502624066
2007-08-30 22:00:00	1.8558350206250185	1.4725022157236818	12.611116291316238	14.855669762907945	14.176168968085499	7.2731815908603314	7.231873848010367	8.900504074623749
2007-08-30 22:10:00	1.4502391675924726	1.489927777075999	8.099317537254207	6.767655915986341	8.725735333160971	7.72155447266932	5.916706664400272	7.592170319062173
2007-08-30 22:20:00	1.448583047578381	1.3343698950755016	6.381093990459796	6.170126461443733	7.952548818400383	5.9015908395145855	4.950768134721503	7.083462576809404
2007-08-30 22:30:00	1.334167878212924	1.3238828482587517	5.500527472807199	5.193981636305724	7.327043537839638	5.5920369514948005	5.3460170706186485	7.561761787556162
2007-08-30 22:40:00	1.3449492834095678	1.417074875387046	7.81942918337521	7.276921270261912	9.768559902642323	6.4991385590384025	5.5965785164044135	7.425212503633598
2007-08-30 22:50:00	2.0667428770280565	1.3859997362580907	12.861194131129384	11.074996210165512	10.084809664528713	7.333862987968656	5.310316707592898	7.362373229307985
2007-08-30 23:00:00	1.5522620899601114	1.3958173462148924	8.731848126818845	10.517770841663019	11.887855971154606	5.8823676420870585	5.807047067002766	7.777469335070809
2007-08-30 23:10:00	1.5192068750043108	1.5526046880036817	7.300445930566572	8.997245582564602	10.528876347764367	7.089793324426383	8.206519322791308	9.54336124096997
2007-08-30 23:20:00	1.7801549988856924	1.5832405186997556	13.312465882258598	13.413085278186333	13.394197356631501	9.682197140427359	10.382853770512057	11.542072134952354
2007-08-30 23:30:00	1.5032779857684226	1.4198358472696109	7.849965623241	6.069439954336983	7.646395712011008	6.91715152900774	6.261521521815799	8.15223794049332
2007-08-30 23:40:00	1.524902998695946	1.4702325677418857	10.383452727787322	6.631886495006156	8.295955439611344	8.513546585183207	6.944175890637293	8.853841002729627
2007-08-30 23:50:00	1.6750456606848196	1.6574081923002686	10.644127173871627	9.320658927754833	10.187910690405683	11.252878943378803	8.731758900582209	9.874337217034444
2007-08-31 00:00:00	1.4768605177264533	1.290695046586668	7.629656190005118	8.280552512613259	10.193088261280439	6.445159732337389	6.445938100132757	9.161767704689145
2007-08-31 00:10:00	1.5551922233941515	1.323293767254313	7.919827141262274	8.12804645352241	9.68996753660064	6.140840624086577	5.761146497138009	8.184220926979425
2007-08-31 00:20:00	1.3238068352421402	1.372602130531725	6.989791265022888	6.40057007854227	8.858504212903199	7.049365975746579	6.0278184378690165	8.081485451264715
2007-08-31 00:30:00	1.4557437230069965	1.5871023417702066	12.228319632371607	12.851088389075752	15.631162842524764	13.444369822959242	11.016471948875651	12.42611221056117
2007-08-31 00:40:00	1.9281001526205988	1.7594687069962367	18.807722621950315	25.012253205749595	21.402743850769273	13.639068763168169	19.891795010287066	18.554621353697886
2007-08-31 00:50:00	1.4589026112580112	1.4906148476534993	10.864171491800166	6.225660847796563	8.089491926861978	9.664478998912562	6.77416150935383	8.54217137321694
2007-08-31 01:00:00	1.5865916713356911	1.6177040182888893	11.134103497515644	11.05850734162796	12.748193099174554	11.009439291551663	10.978204808944227	12.343149004235975
2007-08-31 01:10:00	2.055696291610225	1.7608300961727368	21.88373976568255	12.084902802264983	11.131382047359832	11.484674791486714	10.41908893926634	10.979747765415478
2007-08-31 01:20:00	1.8528900653601064	1.7463414882324126	15.140841004905589	18.29312431891384	17.185231543689493	14.39929392171243	17.711279645424614	17.568894121144027
2007-08-31 01:30:00	2.7087871307000246	2.515853131304872	119.18100710047285	113.93164911726885	72.99800097440627	57.193757372727354	59.6452501285224	40.6331581377244
2007-08-31 01:40:00	1.5071292154388445	1.5227963639441962	11.842784279393175	11.750011407693622	13.99767409204734	11.945994564981651	10.560642552575745	12.466771223328367
2007-08-31 01:50:00	2.2425317247540133	1.5552087182479286	29.86710503158748	31.336291932033518	24.661123499008283	9.661598270488593	9.687183540376353	11.567024348826331
2007-08-31 02:00:00	2.004337724935875	2.048702151237174	18.827446039989095	19.846646755816646	17.766619160924236	19.37889085332755	20.087279953046387	17.619376854291517
2007-08-31 02:10:00	1.4420014270603438	1.3021358699418824	8.511097686799992	9.626817288957009	11.747443310538907	7.523016597956352	8.228144868616726	11.22215391279232
2007-08-31 02:20:00	1.4087903466940763	1.345635477821502	7.815909587109343	6.401182061775581	8.434567163227369	6.125403173681635	5.855058313926497	7.996504142496554
2007-08-31 02:30:00	1.884100041283092	1.7537464796865696	15.61183195734211	19.42215677182697	17.848090349091045	12.78402531010285	15.469763121621765	15.206406249626026
2007-08-31 02:40:00	1.5880169045160866	1.560813352948488	9.417149327038203	11.150614625605376	12.36171534920894	9.83666273938861	11.944044639876099	13.39921838441676
2007-08-31 02:50:00	2.118626372992587	1.3902189242080605	17.049828408242913	18.5853430815288	15.51174005779956	10.006175397963249	7.617114562068949	10.053064551977528
2007-08-31 03:00:00	1.9292760268199216	1.5789047145562654	16.041527405558938	16.696037116620246	15.499990752987628	9.626427845278435	9.388486943473096	10.860260695052162
2007-08-31 03:10:00	1.4929773697119393	1.3170808810745482	8.178899388141625	8.597983421085019	10.472034961748863	6.557380043159442	6.56487418100992	9.27686675735906
2007-08-31 03:20:00	1.5066985002295894	1.3043911256632954	10.819897929147167	14.131613786806106	16.565044031610782	7.000413450191625	7.756213386130451	10.860533666707463
2007-08-31 03:30:00	1.8362308903202809	1.6964953493248076	11.137245050472467	10.645881412858287	10.522619044348104	10.075312104053255	9.456408422967426	10.132416109666742
2007-08-31 03:40:00	2.199056363528135	1.669596367628707	33.12016954303993	34.648997610826996	27.523744523885952	10.86547981154317	11.187951759711273	12.421764601625688
2007-08-31 03:50:00	1.6978736834138424	1.8011037006827624	12.87229294011594	17.389750066155344	17.427778918626608	11.466333729964047	11.892870471285176	11.934299784985006
2007-08-31 04:00:00	1.3794602236654303	1.4170864127369267	7.902639085623725	5.815252166217452	7.888142346476058	8.472783601910722	5.64127174978934	7.542237072137232
2007-08-31 04:10:00	1.6163518852410357	1.4737190593652818	9.050236821218956	7.821747711775122	9.005319910217969	7.0029692026738966	5.958311071808518	7.6460770257312705
2007-08-31 04:20:00	1.6811768844194792	1.7495929167698294	15.427110743853225	11.909951830226392	12.923622224374313	14.49700208903773	10.033589735359287	10.658666563534103
2007-08-31 04:30:00	1.6932338301441283	1.5842477681337386	14.742571537307475	17.591077561167637	18.465489451091425	11.406462450450508	13.952708190866852	15.66079586421175
2007-08-31 04:40:00	1.3027782188985784	1.2618392850542457	14.581328757533894	17.110729210239143	22.842296235310286	14.625302565461082	16.958951895129545	23.278500800280923
2007-08-31 04:50:00	1.4304036630204349	1.385061446158984	13.901347831125904	17.132799632637262	20.666906949908547	12.583398951804256	17.639404711905062	21.728141613725143
2007-08-31 05:00:00	1.3852013085759545	1.403823406372282	13.192888910087518	17.605135108406788	21.992502851479486	13.022278145330652	16.278743740620218	20.169189337282727
2007-08-31 05:10:00	1.5024273715709833	1.4278061522572645	12.955559517755885	15.312617068699478	17.736913489077093	11.182024136297835	14.502966586153484	17.631211402410695
2007-08-31 05:20:00	1.7192510058061536	1.7546506944915143	19.849825729389067	23.678000821817154	23.231948392245545	19.831983934428013	22.92079720749125	22.177769891046733
2007-08-31 05:30:00	1.8711692996560825	1.883199050119691	17.15066345812886	16.664404095929015	16.155651130233625	13.04712799208122	12.450546421747074	12.209885939560467
2007-08-31 05:40:00	1.4101117691452734	1.4855512130331825	9.504619960270485	9.624742381793332	12.051988054122946	9.505119349592448	8.631116192670435	10.41026409519876
2007-08-31 05:50:00	1.8688249698712207	1.6613177872006046	11.386538984776983	11.735980791310466	11.268060655168505	8.976229321097113	8.138060006025873	9.01791228939277
2007-08-31 06:00:00	1.5874456290266177	1.401017162042751	9.340101907899466	11.296058386644392	12.451506535077494	7.165082377446043	6.58096735174311	8.662263444514384
2007-08-31 06:10:00	1.8732442593326448	1.362321033155412	14.404906373252153	10.812903622190573	10.773250472424657	7.678801741992367	6.018283471521541	8.376486368320945
2007-08-31 06:20:00	1.5097104366210927	1.4509822012317173	9.927370666596845	8.983522684052057	10.63857189339081	8.826943366470394	7.544087228699036	9.33641614366906
2007-08-31 06:30:00	1.711542800247697	1.6059585098902576	18.531764093019106	14.130489759247995	14.183254815304911	16.813035659027427	11.126770728032962	11.965229811231833
2007-08-31 06:40:00	1.6869588540387197	1.6338178611127203	14.494719789901641	13.984612135602305	14.941296094914017	12.296261902639642	11.882733182222298	12.872192074555006
2007-08-31 06:50:00	1.8139581037058108	1.744016914280964	16.375995859872578	12.52204191844651	12.700245559354055	13.68286987725003	11.258501636663997	11.984415320511172
2007-08-31 07:00:00	1.3240864648069073	1.2992028416119858	7.358668798802794	5.301662120038554	7.571914203707032	7.535230408603263	5.134689962338376	7.496814285114549
2007-08-31 07:10:00	1.5132316792744822	1.4990374536807107	10.246186521045887	7.138298598797412	8.98139488890885	10.558147548072409	7.426273430360579	9.345609580785053
2007-08-31 07:20:00	1.7031376855867018	1.6083263879505325	12.66175924659846	12.898731794173903	13.62503876748388	11.836057079272482	11.904352715705436	13.269969325392358
2007-08-31 07:30:00	1.3877543186866597	1.414314846413144	6.872095938748252	4.812376655429033	6.795341337544889	6.771952178915969	4.944929907140307	6.727387489157487
2007-08-31 07:40:00	1.7489003160248462	1.6666203928471237	9.255354265892182	8.002064532051895	8.432777716815977	7.7948900691070175	7.848980384304286	8.488660125367465
2007-08-31 07:50:00	1.531520421058866	1.5400399664975075	7.2123992376149095	7.35156676655703	8.876443025218148	6.8070453938011415	7.053036654016836	8.24553043836527
2007-08-31 08:00:00	1.229340713618941	1.2256902242959389	6.362007009841178	5.159421070472117	7.939886071749066	5.9953416256370256	4.5065207260409474	7.026766284880062
2007-08-31 08:10:00	2.006214399376303	1.7767009273247525	14.079663179795618	13.692592950254127	12.36020313834666	11.024409574907992	8.952043471219724	9.473601894209036
2007-08-31 08:20:00	1.5377096774652244	1.5086728984230058	7.675601024484036	8.713864381439345	10.252093389838887	6.887491356708548	7.009357544453963	8.681376193425377
2007-08-31 08:30:00	2.26963163209229	1.5881516718072293	10.272571858843284	14.061713809340446	10.76726225031786	8.972879664618421	8.032475118157423	9.334794938789258
2007-08-31 08:40:00	1.3289724772669735	1.30198006208176	6.812140119227957	5.8009771680429285	8.150854604407971	6.338001054126737	4.089072448184612	6.176323653579497
2007-08-31 08:50:00	1.5494998729670195	1.3825785358720837	9.194338056264444	8.959758093893072	10.380213624446453	7.8799605600961105	6.4961509023579325	8.64204863952817
2007-08-31 09:00:00	1.3812886623312843	1.3058688951897324	7.1881507026832505	4.388716531311399	6.266438862390772	6.353428873429494	4.292803194378154	6.3758924724830806
2007-08-31 09:10:00	1.2487385318724171	1.2257439094536438	5.268028611732352	3.889631928771121	6.041094703394505	5.050599262495143	4.0667482580993815	6.338691758225701
2007-08-31 09:20:00	1.1697372872855958	1.2300202365577035	6.444074391465713	4.631273461177423	7.507600969634954	6.8349033930829775	4.7793524528851705	7.359464385752318
2007-08-31 09:30:00	1.2759772249220789	1.308936941987197	6.386691782307572	4.808401342249382	7.2574802413114385	5.9436701922818616	4.200848674260652	6.330462468416156
2007-08-31 09:40:00	1.5085160922304763	1.3265543505707456	7.382857486648183	5.5241070367007445	7.0577519371036175	5.805284349485492	5.390837139309812	7.5531936283897725
2007-08-31 09:50:00	1.6620470150097646	1.4770595009443652	8.959895926303346	13.599999120059195	14.348866964444944	6.7752691186154905	6.829497176431644	8.61584425279755
2007-08-31 10:00:00	1.3479341051090838	1.258560730943978	5.484816271317083	4.578960373576312	6.512519037811076	5.048417552632031	3.6236664035792274	5.679662826590923
2007-08-31 10:10:00	1.4453014790397831	1.3175592240526626	6.726462070330122	7.406151603286933	9.268073386174935	6.222647966810692	6.090921497741258	8.399434841206851
2007-08-31 10:20:00	1.6492957825916816	1.4001494955748812	10.087934131029307	7.973632548353027	8.755550834830437	8.721125362586898	4.2406761758671	5.964665982719495
2007-08-31 10:30:00	2.1252303522207443	1.6697140488826845	12.100279229848736	13.461641311790292	11.4743899315871	8.236689740295983	7.630716429894169	8.307833552089058
2007-08-31 10:40:00	1.2976915366478994	1.3987825742846	6.017785872453487	5.3350139455076215	7.657259724364951	5.837995716252598	3.8320297548647053	5.5660785180428185
2007-08-31 10:50:00	1.3273811030669598	1.2398822832014522	5.250130418285418	3.941474044409661	5.823666333373513	4.992548054860462	3.647543414980519	5.798120606576087
2007-08-31 11:00:00	2.4597669544175362	1.295639322742531	45.71212056667221	46.78156140862712	32.330148295709684	7.322352993504263	10.218315095724495	13.666966732597412
2007-08-31 11:10:00	1.3155258985316372	1.2580390910400037	5.5638768700628365	6.067241955099374	8.257319566049361	4.753120336650898	3.3549865957798883	5.288774153018951
2007-08-31 11:20:00	1.967723040552488	1.4971865084373543	13.864044752956595	8.819625004439134	8.442868427363631	8.534866063722324	4.6905377175758165	6.2204405348792955
2007-08-31 11:30:00	1.3901415981111958	1.2485811682609254	6.277587879859094	3.777682235156505	5.458690126691847	5.9969336026969655	3.1953179481793046	5.264636871578001
2007-08-31 11:40:00	1.2844971184738607	1.3099095484717629	5.530715893193205	4.450300685462851	6.7359085286803255	5.652507899711616	3.983853392250519	6.06403835920666
2007-08-31 11:50:00	1.3298043011977525	1.273238863677709	6.302742185328679	4.83470743631683	6.966239985063938	5.671435033050049	3.553068138705968	5.5765535555985055
2007-08-31 12:00:00	2.015470245038056	1.4580152970743263	16.008085759003855	7.913394596298041	7.529850417042729	7.5786894617607645	6.195476043473061	7.815398470293808
2007-08-31 12:10:00	1.7009544922955901	1.2741406665670147	9.593734131691463	10.858962044271646	11.139985554886632	5.147133151883285	4.259529714865821	6.407100824745357
2007-08-31 12:20:00	1.5890478941563444	1.432919964717561	9.059568261981305	8.927022627891562	10.262913497020731	7.11817942855682	6.086376537975588	7.994334577507602
2007-08-31 12:30:00	1.7198100549389042	1.8076756487128909	9.219883141694693	9.639976240109592	10.293242903213175	8.883339257964733	9.026859084061153	9.304972870316043
2007-08-31 12:40:00	1.429559923966916	1.4445843768023243	7.826381290297077	7.5358207689106775	9.83461922823063	7.884966509148708	7.701477924130289	9.771476679106684
2007-08-31 12:50:00	2.903717460568064	1.4471810267686966	39.9184726688646	26.09108361802739	16.841043081495062	16.458306185673592	5.125294136639251	7.040118281552644
2007-08-31 13:00:00	1.2820569626158194	1.5581652056005233	15.566315814082534	15.002351220116427	20.52930450902173	13.608337499778688	10.416953061014466	12.380472491729755
2007-08-31 13:10:00	1.1038986936739594	1.191537762728921	5.872140579267723	4.203326505571183	7.244869088548987	5.856917335534238	3.907653071101275	6.281969397401494
2007-08-31 13:20:00	1.8709425028793047	1.3603807466422977	12.936123534829015	14.388643052410501	13.698166118701833	5.792371233258375	5.729561866697942	7.7663558371803125
2007-08-31 13:30:00	2.501744298502416	1.5018133836679344	23.331680067440427	22.40450892271388	16.401326180418575	6.036691511721942	5.05332329796542	6.488227396223771
2007-08-31 13:40:00	1.3004540946544014	1.250170145500233	5.821886231226661	4.144228948106663	6.2694274533189835	4.9472569230848835	4.219219731205681	6.516748219111713
2007-08-31 13:50:00	2.191597332526854	1.2399408129447849	24.39486785757678	11.029862813496656	9.467386525785424	5.498536406089896	3.179720137886738	5.2606789376144745
2007-08-31 14:00:00	1.5831046402370021	1.3755792658528825	6.7638356623328475	4.724424902973325	6.050125979373384	5.523051791849365	4.084674530339695	5.947145580507348
2007-08-31 14:10:00	1.3353738729906741	1.4670600002914338	6.679828012836982	5.24819041640442	7.431181988578657	6.92335577693969	4.592628497659361	6.115531513085785
2007-08-31 14:20:00	1.4472485389999057	1.2533432959443649	6.007213331958718	3.2619959341460314	4.716335384224414	5.2610794617708825	2.646790385449962	4.488088309712583
2007-08-31 14:30:00	2.5410340518012435	1.6089578741923656	31.285542671993948	28.891472455075675	19.856450916012744	7.026686496624626	5.1770701690942635	6.258574854745588
2007-08-31 14:40:00	1.4191163373087583	1.3036827797122152	6.6223234346087025	4.486539123861325	6.331285028223268	6.006747930572263	3.4145800526612016	5.439336529474776
2007-08-31 14:50:00	1.4884712437084398	1.3059049755387866	6.117851326094211	4.580546216430465	6.082284158615008	5.8327629501338665	3.0289056856560643	4.846577695575799
2007-08-31 15:00:00	1.2812351079069548	1.3290460910351627	5.397012781072836	3.996201260066485	6.184582835948881	4.990167793135957	3.953500900113797	5.8282829141863495
2007-08-31 15:10:00	1.3608304750596687	1.283544666590804	5.758558544931827	2.6834101033480264	4.316979964040452	5.411513617797893	2.532413995343326	4.3082785684375215
2007-08-31 15:20:00	1.2897887334803118	1.2214557720492107	6.663646620553135	3.537958885211416	5.6805243965894965	6.445656770917416	3.2751084786468	5.621076316259341
2007-08-31 15:30:00	1.5293273206412112	1.5879312049785907	7.308758798609121	5.132479308664274	6.693309153370782	7.526872058486549	4.523339482904472	5.972033133004397
2007-08-31 15:40:00	1.655403458730219	1.4327682370662642	9.412288565178024	8.398462201212787	9.405675369209144	7.7920843011316006	6.026820132809316	7.9753698585011366
2007-08-31 15:50:00	1.4464858341348734	1.2556475349328948	5.3319166991961895	2.9801425808145647	4.47303203806005	5.011906865949934	2.608468757592892	4.477767539003958
2007-08-31 16:00:00	1.354070030207995	1.3019692803587324	5.6635104216622265	2.6166380995032217	4.204129200942905	5.7989242004723405	2.4254543811982527	4.0920439037226375
2007-08-31 16:10:00	1.2746733632856484	1.2062153070111783	5.484366553284582	2.5430230339426143	4.329271064028872	5.271803333200139	2.441625235637292	4.368646210640393
2007-08-31 16:20:00	1.2132320738026707	1.2167996077420322	5.4799113011804295	3.069426880426517	5.17543365081566	5.5087272016235564	2.6372794556031707	4.617062210964246
2007-08-31 16:30:00	1.3340983545905372	1.280226621357376	5.8677758367943165	2.8091905372218187	4.501943408209095	5.862588420909537	2.5629168738186388	4.354249705448608
2007-08-31 16:40:00	1.2758557504360302	1.2589074681840495	5.384796293800287	2.847750810557891	4.718564078451744	5.1625342701351045	2.7047555700323684	4.5491301134342095
2007-08-31 16:50:00	1.227867687882114	1.1203815616298418	5.215718605408542	2.6440497300771795	4.565670291822066	4.655056242997689	2.342523845078152	4.418152575004871
2007-08-31 17:00:00	1.5310963224449716	1.0887415652634982	6.880507128904202	6.911614528130848	8.39237272271484	5.477476013151307	3.613949920862317	6.5727021692590855
2007-08-31 17:10:00	1.9733869852060848	1.385252852424413	11.563152803880945	6.262763851107872	6.317113708468268	5.953766503849827	3.6983576739375126	5.4230756925031445
2007-08-31 17:20:00	1.6073822366989388	1.1994984518658558	7.446433787236789	3.598448748487708	4.8728950995932845	5.397003320274716	2.8103025306850373	4.891988086914472
2007-08-31 17:30:00	1.9638956914302987	1.2211151243801237	11.70380882915064	12.247263777830858	10.922352440194633	5.4720926318928464	2.9141645741050177	4.955064689787816
2007-08-31 17:40:00	1.2110848888659376	1.2047773965701285	6.205167501229647	2.6114036994044136	4.626637227455679	6.248166674677981	2.6810365452215024	4.752345972081604
2007-08-31 17:50:00	1.4398661810726627	1.2058245055353625	7.755338172231195	4.4508720809185505	6.206651319377606	6.156811919470275	3.8965342575941233	6.2972409279545385
2007-08-31 18:00:00	1.3774745341085668	1.3038234223417748	7.788625742784227	2.8566056700929408	4.524159176063882	6.528078070757438	2.7222351190983423	4.5052420770417765
2007-08-31 18:10:00	1.2282967088298191	1.2080567068959251	5.8605237341610685	2.493840335251281	4.383468572463459	5.617046051930065	2.4473747771589918	4.3533187233921655
2007-08-31 18:20:00	1.343108476592315	1.295565630135782	6.719684303158853	3.9418798691950734	5.8456322084100965	5.893131178362963	3.4586708645241564	5.381291579040862
2007-08-31 18:30:00	1.4109985034098365	1.34918991018124	8.758121812511547	3.5800992020614566	5.302147852757094	7.4145232172447235	3.3903165033740184	5.25729443732858
2007-08-31 18:40:00	1.946759476647721	1.7673158024230389	10.230700471851323	8.301785666681356	7.970806059376932	8.03979799905457	3.6597914377092953	4.487383327955374
2007-08-31 18:50:00	1.7341399257807066	1.5648728005167676	8.763438457520436	3.890063271311345	4.794761436740173	6.647300893421174	3.405044782731547	4.623414734758157
2007-08-31 19:00:00	1.4279946982340819	1.2603747412601958	6.445299943280165	3.4411445077802236	4.9706456173758395	5.6978908961563	2.7904873508827253	4.642422073219247
2007-08-31 19:10:00	1.3068083897168057	1.2087512510522782	6.304772005835298	3.1605114772997562	5.044243213721751	5.713571615555755	2.7498251074432267	4.8145978369443485
2007-08-31 19:20:00	2.1752904580508883	1.7388529343355668	11.744956072655892	5.7057920453404725	5.505429743539954	8.107624128143918	4.56558622659568	5.439858066604782
2007-08-31 19:30:00	1.9596348932280991	1.9151413755170303	12.064548268698786	5.2048226733980085	5.430436584605801	12.467762333212738	4.347183077478615	4.793777076647257
2007-08-31 19:40:00	1.9539850084407209	1.9197947503790875	10.021024493410183	7.8136450717639025	7.668530882845168	8.213562775789685	5.0881430948804685	5.4414751004264605
2007-08-31 19:50:00	1.3982360911791802	1.316528914744435	6.6589005723081325	3.247144586859503	4.836612568666556	5.918203623456716	3.2179500216430577	5.000854754953648
2007-08-31 20:00:00	1.393442767903429	1.2628069597900022	8.41936514392258	2.821021361184286	4.437809161924048	7.7753777544945715	2.56296173971934	4.427817646125467
2007-08-31 20:10:00	1.4435959489648928	1.2337585929245896	6.644286416237426	4.0277203182259145	5.609165105843936	5.549046533872977	2.7417131779254365	4.661895451073957
2007-08-31 20:20:00	1.3544805541543583	1.2846989363619987	6.106306773808509	3.813249467449338	5.627345274905728	5.5580773989979955	2.7368791670179804	4.578841798633167
2007-08-31 20:30:00	1.804237257115776	1.4803195814011705	8.895388271009457	7.414662681918384	7.763585062531838	6.864551669733857	6.206764698727151	7.780070172993237
2007-08-31 20:40:00	1.2598797970031743	1.3587088669070653	5.719602588815506	3.156284997737852	5.123999117654614	5.7240443055921935	2.8064918314776865	4.403168643760043
2007-08-31 20:50:00	2.492894545879813	1.6664285801311451	21.26898924279261	21.96001669498611	15.641686442293384	8.296468356478545	6.1041797551851245	6.998880061587678
2007-08-31 21:00:00	1.1888010886760392	1.155173459298685	5.143162251650509	2.51737178882946	4.486168937166615	5.00813516091266	2.4898928903485	4.543587164810909
2007-08-31 21:10:00	1.6609317112141742	1.4304813765215123	8.299504741387713	4.013826000249036	5.152542632742527	6.884151184188823	3.540567895580504	5.165440266266058
2007-08-31 21:20:00	1.283904063955093	1.183775941801336	5.249697287496821	3.9830887909472064	6.060002664578187	4.610820336659928	2.8647755793755207	4.954956876195963
2007-08-31 21:30:00	1.904151634694245	1.3056469294372741	13.734480034757233	4.771875033668025	5.297123024206483	5.860920755975051	3.426794396928936	5.328614048427012
2007-08-31 21:40:00	1.3460114914417889	1.358314437471512	6.572554038546131	3.499383642258307	5.241786571019012	5.6239120106517335	3.1836956718024068	4.844563911879046
2007-08-31 21:50:00	1.3306873916769082	1.284388889256469	5.8782655240731305	3.337306995454433	5.0470574876932615	5.850959313036791	3.22981184276937	5.0488483301490135
2007-08-31 22:00:00	1.4001070353397258	1.2178250077901898	6.402053062924909	5.171835391235364	6.946834844889376	5.8037090652654335	3.938124474287072	6.386498932027954
2007-08-31 22:10:00	1.6364685324209276	1.4565556832459765	6.7761128028257565	4.632688321250662	5.6974724582166925	5.9930781156559885	3.5629794205720966	5.082789916834272
2007-08-31 22:20:00	1.5872191404876816	1.2096664178115126	9.108916524057618	5.972219853717013	7.327836133677801	5.7415798319466305	3.7577324236584606	6.160477965412454
2007-08-31 22:30:00	1.4059598297498992	1.2940998216699222	7.183781946178431	4.463770541798084	6.270972117604718	5.69238438782292	3.74801102773184	5.778810014024419
2007-08-31 22:40:00	1.861866478831128	1.4626232793877696	9.95154633901774	11.213188188494728	10.750763760958373	6.149609738668747	5.540004280089549	7.056339374641548
2007-08-31 22:50:00	1.5302163678437597	1.3550077950861268	7.159342857103344	5.877166184333649	7.144107084461759	6.532955281910508	3.980301388433218	5.794018927114742
2007-08-31 23:00:00	1.4961194120546202	1.3685200321792483	6.8736773029380425	4.134192146411922	5.601522111821157	6.1976171927372645	3.7507138295730265	5.534577234863546
2007-08-31 23:10:00	1.2684947562378412	1.2784101187555046	5.447103908367421	2.9905590305398886	4.878146584062999	5.420332234753153	3.002261167034426	4.861386922948215
2007-08-31 23:20:00	2.3514489574342967	1.749106178696942	15.464494495793236	13.050672586493926	10.415541088532986	8.036922298131406	5.319046202275438	6.075777215443733
2007-08-31 23:30:00	1.8115942677049959	1.4330952843249447	12.157657396712105	7.456216416707448	7.868600272564825	7.534614714910441	5.881878747250366	7.7780974203848325
2007-08-31 23:40:00	1.4384970272488369	1.3754101507284593	6.742739085785169	4.640453371641684	6.205456662667085	6.488933269066867	4.329939514078252	6.0741589632082365
2007-08-31 23:50:00	1.6962379957511555	1.5414268948422076	8.215774902028713	7.68806363306071	8.414281168724251	6.9153527390847005	6.272226455616182	7.517621486921638
2007-09-01 00:00:00	1.3379715863784858	1.3128913695740267	5.7012919665979735	4.786033801304684	6.75164064883227	5.4020250645984005	3.921236687308688	5.846662873070708
2007-09-01 00:10:00	1.3303225072065459	1.3463645939251336	7.774245271044737	4.051463092997355	5.974825215833548	6.9280969491793325	4.117187571102626	6.013655732168551
2007-09-01 00:20:00	1.4378847352200266	1.2308755308919441	6.692414384315988	5.130978868603641	6.885076368643247	5.781682221800812	3.846677931274928	6.194332101000383
2007-09-01 00:30:00	1.4288332208215613	1.3448502742605548	6.581994105846063	4.913929908770453	6.791732178364399	5.895944924217519	3.615340221598645	5.51174219218755
2007-09-01 00:40:00	1.5504115337919233	1.5543176231972486	5.726768148186923	4.8559913173232045	6.078405872800323	5.946129739490732	4.681991119687011	6.002888390980703
2007-09-01 00:50:00	2.10328278575013	1.8609659925948063	19.509369566850648	18.899945928552686	15.84493674049132	12.440125669038627	15.547552348219812	14.516306855883167
2007-09-01 01:00:00	1.2062088488023757	1.1805773536907014	4.843877963392068	3.4090216581765795	5.613070247069948	4.705199581167896	3.3911543177108308	5.7239188568781545
2007-09-01 01:10:00	1.5013491191623816	1.4844960656058035	7.611314080611957	6.113979169864567	7.551579258622504	7.334200979044198	6.523391199725213	8.033983135509553
2007-09-01 01:20:00	1.5510452346406562	1.2283185857558276	7.457427508446744	4.780601070744741	6.302802171603595	5.2494755685158205	3.246158567327957	5.40258574998264
2007-09-01 01:30:00	2.3790372962118846	1.3118669188689516	39.13267168592152	22.533938500687746	17.198323607927335	5.125795580426996	3.2385791379947366	5.077458918974692
2007-09-01 01:40:00	1.3197380060407646	1.2801859012624048	5.640963098553001	4.107976544887119	6.109519128920345	5.616512280872797	3.5662127339382867	5.630487329184326
2007-09-01 01:50:00	1.5399551990652252	1.3241711537300431	6.569033062522942	4.8584435678001485	6.22168993290333	5.586863541681421	4.139207518093803	6.0697440015870425
2007-09-01 02:00:00	1.6979163459101076	1.6417762540917709	9.157878136604078	9.821196296502244	10.714388620769693	7.6793868952444315	7.781310013910464	8.731429447638353
2007-09-01 02:10:00	1.4693044351518372	1.4943912977024263	6.69933167171483	4.722460019231193	6.249308117226793	6.7876896710680645	4.90157090902943	6.3386479059396255
2007-09-01 02:20:00	1.3847154307603031	1.4256535913607609	7.481431317099665	4.637145566418671	6.576977181897773	7.712909805030277	4.2394628898384585	5.8823696249720125
2007-09-01 02:30:00	1.6589599162737512	1.5678331294766967	7.9319780016024595	5.257328572265994	6.387067744745908	6.677462924202343	3.9621994467726167	5.23021891734795
2007-09-01 02:40:00	1.9004661677770969	1.7597620123206046	11.908510484688053	7.754515444040457	7.9825389353780976	10.482276357926986	8.045421345115413	8.747899737270517
2007-09-01 02:50:00	2.7136876884648675	1.9580826509508165	21.999824963288507	23.112736746739802	14.992425957028557	10.767332837213848	9.632456057526662	8.920286253040988
2007-09-01 03:00:00	1.6193263434835323	1.4480681926999144	8.030495127299858	4.800817045176171	5.965227414104238	6.9665253475417135	4.2348570289188485	5.8438829727903965
2007-09-01 03:10:00	1.862674393976444	1.3473431464590822	12.641692166884079	11.739932132713149	11.708420579556993	6.672638504144405	4.425925817333992	6.416160316919572
2007-09-01 03:20:00	1.6278961111359311	1.3944188118053409	7.977999623711613	6.434379856222503	7.560363165204133	6.343690987021318	3.911183467178947	5.673543582096977
2007-09-01 03:30:00	1.3128523688468705	1.2878052038729133	6.341895210105832	3.532863275082077	5.415681969065133	6.234532916385808	3.612089679168312	5.573467426449636
2007-09-01 03:40:00	2.619424927889304	1.8697770281277355	34.771427156402694	33.2922303793355	22.447876534477643	13.147848111703201	11.830346456190545	12.025658815377948
2007-09-01 03:50:00	1.2643281861961708	1.246170367323188	7.047402650794513	4.6087118379343535	6.918470325826397	6.5204083367339125	4.019541298457633	6.233696018806987
2007-09-01 04:00:00	2.7703348679186965	1.4192636362912152	52.03551129909563	43.75458390478652	28.91956403586845	8.5500624024821	5.362186075757194	7.370971620206717
2007-09-01 04:10:00	2.126639279577334	1.2687554574546167	17.680456198571047	15.798220624524147	13.854285000092654	6.297875182693943	3.8081150635537897	5.957950242555523
2007-09-01 04:20:00	1.8747942153434751	1.9068230530277663	15.0049134115773	17.670108987873952	16.77500282442161	16.008457418665873	19.29424029102736	17.982901614581507
2007-09-01 04:30:00	1.364487379428022	1.3338145303488906	6.376404757960957	3.8887910517419684	5.698671544063072	6.163193088475483	3.992983701118736	5.9186138316038095
2007-09-01 04:40:00	1.2020565810518158	1.1272373546520484	6.036828629009025	4.135873707145642	6.724251872719419	5.940616312480374	3.885744937420679	6.771342812105303
2007-09-01 04:50:00	1.5175452241649958	1.4495822112558054	7.047900327214178	4.34126667019955	5.826385702306499	6.292590760413841	3.7383837236109474	5.282096041373288
2007-09-01 05:00:00	1.299093343094332	1.3196798760619586	5.707568409006449	3.964814514280351	5.918210859314453	5.708427781017335	4.129179389078038	6.037815958223183
2007-09-01 05:10:00	1.3833439315870262	1.3600088384810072	6.364036710969512	5.2964954865025735	7.114533012700539	5.867495036871697	3.989539502151649	5.789167542809016
2007-09-01 05:20:00	1.7865815286629163	1.4942861856388063	10.705699851847882	7.0465285753576055	7.735469694865737	9.429650523263293	6.7918528359770685	8.551840551220282
2007-09-01 05:30:00	1.3721343969731572	1.3193110383537359	6.436474701402518	4.596236568066865	6.522323344187745	6.203470956222622	3.8501520029329015	5.775849156639758
2007-09-01 05:40:00	1.3260193771711184	1.2702975746141492	6.4714378752835024	5.082699868607652	7.217066465029575	5.662525042387919	4.2773499529180805	6.351143207182796
2007-09-01 05:50:00	1.3055066574175171	1.3759594702183475	5.694206410748218	3.881393924325735	5.973183356048295	5.6571327095756105	3.8676525879728327	5.702217231449997
2007-09-01 06:00:00	2.001298164627644	1.4888934428786338	10.124401783514248	7.989000789080462	7.998408080462633	8.614635008773242	6.318500986068076	8.127857727546841
2007-09-01 06:10:00	1.4581485388278366	1.1968482946826795	6.874553794478023	4.783183212708527	6.4893131309317065	4.949083344772709	3.0014114293357053	5.067236222193299
2007-09-01 06:20:00	2.4015071714290563	2.2761179477238347	13.689043980352748	6.702414188736026	5.794766533274175	12.075902518175573	6.317301038672418	5.701030470824162
2007-09-01 06:30:00	1.2480390609401109	1.2153076644195917	6.512617164847961	4.419213928170562	7.063742988269492	6.0974453773899375	4.413297662400126	7.191801428157826
2007-09-01 06:40:00	2.134156872810104	1.7646885065712588	15.519097043764393	18.08889931304141	15.003077058926392	8.514123937492316	9.787447631197944	10.348678693989102
2007-09-01 06:50:00	1.445097637095987	1.3268401189904169	6.16455266356718	4.9382572730153775	6.531524657800355	5.864355907534804	3.524395670411176	5.2743418158145765
2007-09-01 07:00:00	1.2852948150183303	1.2046617444193213	5.115887485755205	3.4199827348055685	5.375273878517262	4.809946829232347	2.9324906960306567	4.969586018717255
2007-09-01 07:10:00	1.6129738801958795	1.4151442139924546	8.197143288797669	4.336726688176214	5.569115753304117	6.08032534192021	3.7918214579689407	5.494604319398904
2007-09-01 07:20:00	1.2855947711287798	1.2454107152588538	5.154015582462655	3.7526861729722953	5.7417204949900205	4.959065784677791	3.4612404418852134	5.522541499452284
2007-09-01 07:30:00	1.3209663336137345	1.5117763640008346	6.124126445745231	5.462141415624579	7.845687208374048	6.174290121128237	5.5031927190694985	6.958437101547152
2007-09-01 07:40:00	1.1729665072384399	1.2152433497217272	5.417903834107572	3.2219745830675137	5.558694446274189	5.3251720158701845	2.730871042278959	4.717440492272064
2007-09-01 07:50:00	1.4400323735385274	1.3230939106955628	9.17418949151032	14.481300382963642	17.666943545639906	6.048905023565662	3.4699131899312436	5.416709573593343
2007-09-01 08:00:00	1.2607152351855075	1.140747055871118	5.561563028563583	4.006262912621664	6.224196228051926	4.785160956181648	2.79392372644525	5.048083609753727
2007-09-01 08:10:00	1.2516815550912013	1.2528477792635766	5.086662800680639	2.8859934021745763	4.873959811049045	5.206445848053264	3.02569955065846	5.068356466850725
2007-09-01 08:20:00	1.1874421402985076	1.2332246278170371	4.854603871724548	2.7581624640565683	4.867430709189535	5.034647688404156	2.707933030135248	4.712363824436373
2007-09-01 08:30:00	1.5390916175161795	1.4063892100719488	6.529071841253628	4.052650014371305	5.516586252352536	5.8025592094032525	3.6844351137923854	5.365939901552445
2007-09-01 08:40:00	1.324538324894679	1.28387400895289	5.713432881731112	3.3383923158915705	5.136098408185943	5.5851196464343555	3.5020423656270068	5.425706608760673
2007-09-01 08:50:00	2.092405120018977	1.8219425246265648	13.660808803479163	6.515740753874928	6.426351156629349	8.30469783009022	5.530513874819172	6.189915819433052
2007-09-01 09:00:00	1.2637297806704442	1.388827904423317	5.938526807410284	3.1177496780235514	5.188140839515679	5.857896422839646	2.838862969629873	4.426112408649108
2007-09-01 09:10:00	1.5927939795746475	1.253689182024444	10.124464698444331	3.6766822034380753	4.990030409076537	5.623495493808494	2.800096074720916	4.739552918529692
2007-09-01 09:20:00	1.2964862872112628	1.2876974374920909	6.174067483604177	3.0622301306770963	4.998400868486208	6.027534116375942	2.889793649303222	4.804218778938194
2007-09-01 09:30:00	1.2477913021882896	1.3006335050837097	5.074569687052892	3.7742514909993363	5.919029237288407	4.827505324585919	3.3545007228228783	5.260732188839545
2007-09-01 09:40:00	2.128527616351808	1.80921276597938	12.818711510495813	6.009116899804928	5.757069630950973	8.385377187711379	4.307698429499192	4.91529975671541
2007-09-01 09:50:00	2.4488294492095832	1.9888989874883465	11.645909666708985	7.134997625560563	6.177772023144993	8.369090258421396	4.420792758130581	4.776727041202384
2007-09-01 10:00:00	1.2775147995006721	1.1887873241252196	5.444117375186324	3.163438222390033	5.08136294016682	4.816637628187407	3.0258678473585516	5.156238111292396
2007-09-01 10:10:00	1.4280462616069889	1.376755553033815	5.718119412985324	2.8152328291582416	4.319717496792424	5.3434438680375145	2.7413435908822383	4.330175184390496
2007-09-01 10:20:00	1.3252250181796084	1.2462401491415056	5.6163402108910665	3.6596533050013527	5.5093810300262405	5.267990898991179	3.2180668738725577	5.216342901705908
2007-09-01 10:30:00	1.5344955792462431	1.2725831699482562	7.719165319248503	6.291222418646624	7.8290771336266305	6.670603000881034	4.42192606671075	6.779862291288544
2007-09-01 10:40:00	2.15069543183652	1.594638709799605	12.801031212977765	5.109445981984772	5.205157221533288	7.070710121378517	3.6493467142880704	4.985454053179609
2007-09-01 10:50:00	1.49498575804861	1.4950365819274207	7.2393054344378305	4.695181179626939	6.243056138024508	6.951116700328535	4.619497727092975	6.0783181761610425
2007-09-01 11:00:00	1.2178464947679664	1.305373581315254	4.9185398397637545	3.868407411554533	5.963187479967448	4.832902129318337	4.141789650234053	5.84704269664442
2007-09-01 11:10:00	1.5374207389232684	1.2559220300816327	7.4189686852545345	5.834858030694572	7.235472964322767	5.159123444570628	3.1449586476564737	5.140844861989871
2007-09-01 11:20:00	1.151278392818558	1.1683639438601163	4.438441680592144	2.387640205855942	4.402384756026648	4.590639588111955	2.276712145385924	4.203703963813691
2007-09-01 11:30:00	1.234289682642974	1.1679759111804775	5.092794304691274	2.5613952326735485	4.507459918876916	4.865238879009173	2.5355659485407585	4.645294516565438
2007-09-01 11:40:00	1.1777067182060459	1.2188500499856678	5.440859350919381	4.061942240763505	6.75833696255196	5.231936823630791	3.0342101618562523	5.186351552730838
2007-09-01 11:50:00	1.1813856879560196	1.1396585882701238	5.097375176288307	2.431484671752123	4.521003131688252	4.625945085747191	2.394277879872748	4.524361720857934
2007-09-01 12:00:00	1.1318154196473942	1.0338641037830318	4.900320310363271	3.3204161949500786	5.844972483818767	4.849538768819238	2.47034464120444	4.996552690731794
2007-09-01 12:10:00	1.2578261607765209	1.1352114855407516	5.545449265962634	4.2703366291783835	6.625446807979378	5.6223290219330035	3.774865089203744	6.7168823266140665
2007-09-01 12:20:00	1.266451139085128	1.1267552578197155	5.889366105311963	3.0602436950312937	5.116241081090293	5.175487171905774	2.704992555089514	5.016238371884259
2007-09-01 12:30:00	1.163725113525883	1.1376893851534442	5.581550371808847	2.607003219562584	4.686538058937939	5.159150514569234	2.6848076858397114	4.85112876686379
2007-09-01 12:40:00	1.1353985949048884	1.1879194782918792	5.310940735901177	2.572785248653948	4.748509263139923	5.369999990246597	2.495841936309927	4.488036463807046
2007-09-01 12:50:00	1.1970314156036184	1.1920067288887173	5.102077509850279	2.370671701759665	4.307838572394906	5.1761084047649035	2.3166309485093017	4.263821802599672
2007-09-01 13:00:00	1.2569367754685277	1.2988663158178833	4.32849420926456	2.748487064066245	4.50399522078379	4.29678894280681	2.9562871267792588	4.619671552279751
2007-09-01 13:10:00	1.2402166412723148	1.2143637670239693	4.62960711980014	3.0320866293693083	4.882213257579807	4.245564002020198	2.6338961887629986	4.512392747101276
2007-09-01 13:20:00	1.4111134513332375	1.3509902711050874	5.580007168986222	3.8747222799656593	5.459386876969154	5.174144818087965	3.5341469195867634	5.243971451980447
2007-09-01 13:30:00	1.226576055043738	1.2122253371991705	4.87978472565376	2.506621094672546	4.392822659043209	4.626956229998521	2.5426432791547064	4.450855706217992
2007-09-01 13:40:00	1.1981084115088405	1.1824327496671758	4.4435714380749225	2.4873462308176983	4.441425818008018	4.362299182296852	2.5014529318907	4.468632688203787
2007-09-01 13:50:00	1.74928240752832	1.9782258682684208	9.450973231576466	4.940853433413992	5.867064694702326	8.872080547101113	4.247653586952026	4.678129352801532
2007-09-01 14:00:00	2.5468284178681304	1.3432616566945037	20.05404671026813	18.71582766408593	12.969692021202336	5.87621848882577	3.4859559253016976	5.227967274602187
2007-09-01 14:10:00	1.193323333957821	1.1214492289656028	5.048933894128785	2.9922810464580447	5.1294316408483205	4.678661720378955	2.804248604489083	5.1432183652160095
2007-09-01 14:20:00	1.2308835542555057	1.182315132772065	5.638106042873818	3.0440899605032588	5.105749421984107	5.394704196696846	3.123086283087237	5.392180130092092
2007-09-01 14:30:00	1.088759971660433	1.1118995915152985	4.545342417747594	2.1389837130059663	4.272766642292122	4.610351556086312	2.059481393022922	4.0650832178410825
2007-09-01 14:40:00	2.2799985207943214	1.2699129810470111	12.769768238542154	6.457839741891212	6.0139198424151585	5.2218928654736265	3.119302549403794	5.178458971611339
2007-09-01 14:50:00	1.2303260157736031	1.2432357396636688	5.275854080114561	2.3747898992797154	4.279299322360388	5.224361263275076	2.292818029330479	4.133341986198992
2007-09-01 15:00:00	1.5322228392702912	1.6686261703908165	7.1439107412117195	4.042621035559879	5.350867331870151	7.2080095742416495	3.2371404138307733	4.286159935633447
2007-09-01 15:10:00	1.1439556608189028	1.1053187241010938	4.5130365366401275	2.190396906296448	4.174278742875713	4.282830140961032	2.0546251024812348	4.09319126803426
2007-09-01 15:20:00	1.5155123571059417	1.3791614458769283	8.39319301841704	2.9836417198677463	4.353522943146056	8.556689465006144	2.6426046815821347	4.272630829971091
2007-09-01 15:30:00	1.1290894448672075	1.1531171917603824	7.4256734106789954	2.763137732946676	5.1324537249085225	6.006691187499253	2.7503971827027254	5.062507888349135
2007-09-01 15:40:00	1.0863870698866578	1.0964432511457325	4.073401693388346	2.556082815750134	4.7913065294092085	4.087820953025288	2.194366384157544	4.203354169834739
2007-09-01 15:50:00	1.2506391255949545	1.256974671792642	4.495116207100333	2.5532524048718463	4.312643407678893	4.55204978031658	2.64892748721781	4.382690561918603
2007-09-01 16:00:00	1.434273082476775	1.1350777580799578	5.819049123083872	4.0414737332379564	5.523743351311149	4.523540509958626	2.6636775884348247	4.831854019863294
2007-09-01 16:10:00	1.1107796093743745	1.1903849520294876	5.159086120940925	2.7696491382189024	5.191346661107875	4.940772655081156	2.2379620933742235	4.102111420372351
2007-09-01 16:20:00	1.5503830140782993	1.2808357427134782	5.468562499205833	3.2162052931928127	4.451067563596447	4.894662849061706	2.545248314916377	4.28874486223554
2007-09-01 16:30:00	1.9701741504599253	1.265375963660531	9.436252135620695	4.072476219480421	4.573476191307199	5.664590537377587	2.3571822789407	4.116502013372912
2007-09-01 16:40:00	1.1491497726681796	1.1079620973824391	5.0231255499454806	2.124487565793433	4.069311051831682	4.390926581261475	2.1040918129687345	4.106229587288956
2007-09-01 16:50:00	1.2074948877127354	1.1228862742258938	4.545047308270706	2.8217095546724416	4.7252659073575005	4.428902457581595	2.4418130807797422	4.543858115976376
2007-09-01 17:00:00	1.485179080370579	1.1848443051591842	5.98536711662414	4.959259612251054	6.419651679711381	4.6365319902857705	2.50911708475676	4.450467475711355
2007-09-01 17:10:00	1.0642044761408662	1.0704809694348414	4.464840724425901	2.2221018047290686	4.457697967722669	4.413861534584184	2.2705073277530468	4.517703197456571
2007-09-01 17:20:00	1.1247017972773226	1.1206335824325084	4.756224405841086	2.035660942304943	3.988938500968144	4.337091912103919	2.0440376875142388	4.002502191806918
2007-09-01 17:30:00	1.6372738309635837	1.4520699280193758	6.421562971855841	3.851105875205982	4.939087774245444	5.819781593211022	2.7265008215362245	4.147968934484158
2007-09-01 17:40:00	1.0589683754161838	1.0258978761849022	4.727639180245063	2.1988667460593057	4.411061035779243	4.6223130340036125	2.004944606705282	4.226504287524353
2007-09-01 17:50:00	1.280859035810772	1.0558515026952031	4.4702349844964555	3.2287605138808138	5.019527228299965	4.336850957403745	2.084180799682891	4.297627260831939
2007-09-01 18:00:00	1.2309609578499068	1.0621467545585082	5.169196403487676	2.7227000902219456	4.685748705787692	4.393235178202535	2.0218906039592732	4.1310506955136415
2007-09-01 18:10:00	1.1247572834424897	1.1151904336713123	4.5649054929809125	2.060549562273021	4.016523945429163	4.548471735286718	2.0472208898792457	4.006572547980991
2007-09-01 18:20:00	1.262977685473459	1.261025114411627	4.594775054398637	2.9101310969644776	4.750711830220668	4.270499803481249	3.0620883907489382	4.9274384963574835
2007-09-01 18:30:00	2.0687472256853447	1.1167940721670209	7.222973122215787	5.734508030036412	5.617095612503805	4.406744741750204	2.257961288463893	4.304150116271998
2007-09-01 18:40:00	1.3273025317843292	1.1641072907356027	8.791182800408903	2.537759866154319	4.216272051350808	5.019943041982402	2.3097866701588847	4.271706442981187
2007-09-01 18:50:00	1.2545078924379562	1.1421865747273725	6.441801462983503	2.94387569364648	4.922742512768647	4.408729706293165	2.876609243268643	5.156733003768122
2007-09-01 19:00:00	1.079203853179428	1.0708734336778531	4.309285695795533	2.5483644772526506	4.857675676019429	4.164216782734518	2.0089623909286445	4.052556776376375
2007-09-01 19:10:00	4.119357319225254	1.454869974684912	68.70900523008089	32.03359685323616	15.164054466276786	5.616735988045296	2.8621652140870566	4.273563689568333
2007-09-01 19:20:00	1.3140465863416957	1.2402309599641024	6.3438520099544204	3.4029686468131093	5.134424768549015	6.141079347628528	2.2228585748473817	3.983470651353165
2007-09-01 19:30:00	1.2405362110694171	1.082362753501896	5.150536195899623	2.3470756468865117	4.202439930601551	4.715896438370285	2.105529764828041	4.261497181809363
2007-09-01 19:40:00	1.0537198376509425	1.024867928671978	4.0931265367395735	2.0200222451571825	4.101846673106556	4.025805473704836	1.909003085876844	4.025864472744677
2007-09-01 19:50:00	1.1666423109574513	1.1130909623057903	4.65597304374095	2.5647710178967134	4.643377039462574	4.583534774990788	2.3812636173498847	4.539752225752151
2007-09-01 20:00:00	1.0375330991080782	1.2157716415114752	5.288872187364354	4.868701266161511	8.918173405451853	4.4942413716594505	2.427922172984177	4.2678546538862685
2007-09-01 20:10:00	1.236586503815981	1.2315237418388691	5.712410852485461	2.290744508190381	4.13616205997023	5.540826887968455	2.2556649741058257	4.112443297084056
2007-09-01 20:20:00	1.5301108289251275	1.4278310559316714	11.548860451347895	3.0232345668779907	4.450414685752394	8.397343664567941	2.8059487414800803	4.383280102374198
2007-09-01 20:30:00	1.3542033557138644	1.1711988428991111	5.122306344472887	3.4884476155542767	5.239298484224901	4.580937034177522	2.3656145042655337	4.3570835699558765
2007-09-01 20:40:00	1.8271767174681297	1.3111323155543135	7.603351219151484	6.544109395001446	6.872824077854397	4.917502490759572	2.9933931857681046	4.714471351567629
2007-09-01 20:50:00	1.1415064154042127	1.0780256407934805	4.268825375527365	2.2923465899188264	4.242950393624193	3.8766504325836624	2.1461646579245075	4.179878405700797
2007-09-01 21:00:00	1.6143702248905705	1.526431842371369	6.4922893191322135	5.781136610993888	6.869534129844153	5.254071368897302	3.8534377674409113	5.089111844467398
2007-09-01 21:10:00	1.1976696815763603	1.1763583172664758	4.942197088022136	2.6485510716555027	4.655437012079104	4.717892230921484	2.326803113829353	4.2659832586119935
2007-09-01 21:20:00	1.4290479362790611	1.3837777067538386	5.401490467306286	3.3481611466830485	4.835100214642357	5.2795016559502255	2.837397655864413	4.327935637533325
2007-09-01 21:30:00	1.6441628175128986	1.2749781823886457	8.305087604020573	6.043364466368296	7.020633411409674	5.5367255134421525	2.6821061672645503	4.452644252303852
2007-09-01 21:40:00	1.4859572641695469	1.3507574715040018	7.647306133706714	3.5051024370896338	4.9734970591408185	5.846582335443938	3.4174802715587638	5.218680092868646
2007-09-01 21:50:00	2.378077484922937	1.7754179390821814	21.372194725912017	7.848658889797468	6.9081621558563375	10.811256731262688	4.933849626654848	5.660164407871621
2007-09-01 22:00:00	1.6303881983184505	1.3687444584168211	8.458688491847733	4.250466631662404	5.3996029331029165	7.921111721698133	3.921008963936049	5.6633079372274295
2007-09-01 22:10:00	1.2995709428393702	1.1970491828456806	5.6427278078253575	3.6915197756499136	5.711760524381965	5.3386868264236735	3.137319177479688	5.3917389074020905
2007-09-01 22:20:00	1.5523906848070426	1.2636130881458576	5.953023962545557	4.282169416811229	5.5145180413011765	4.4222668924268085	3.1784192621372984	4.959138898948533
2007-09-01 22:30:00	1.2536308274445591	1.2367692428413402	4.3806857903119365	3.2527664645944325	5.211540807973278	4.460399432110886	3.239578196733498	5.279500430781041
2007-09-01 22:40:00	1.1467634995513991	1.1240166439028332	5.004367826588032	3.031831348390841	5.3263469011815125	4.651779358006023	2.671034545794007	4.889146499761281
2007-09-01 22:50:00	1.5401795359064323	1.3235011012857771	8.682598756903554	7.993684104474496	9.5790827791102	5.7931694662132225	4.033856492155617	5.955943872306403
2007-09-01 23:00:00	1.5700020810680615	1.3342886932343536	6.1524617660993055	3.9023055995219904	5.1072554749438845	5.894807442401397	2.9776665592295086	4.732614491894728
2007-09-01 23:10:00	1.4713372207823587	1.122899427744284	8.503379895290948	3.4102690019500272	4.92149557903582	5.737175792824264	2.5944799925348017	4.796338021904402
2007-09-01 23:20:00	1.7802416481909316	1.7473902029597064	10.26315421098088	9.81689108667832	9.872554031881043	7.413961009358361	5.24147406145574	5.920590423402474
2007-09-01 23:30:00	3.569259306584504	1.8479558498695297	71.96720781406923	50.06898545781517	26.47737656021476	13.185220421900961	12.95315402466334	12.374087166960535
2007-09-01 23:40:00	1.4255928550479406	1.2895012270510382	6.376323055466486	4.746990241339739	6.279090416178539	5.542405217009941	3.0395649879047646	4.8076539836078505
2007-09-01 23:50:00	1.2519308596534784	1.1208028877330265	5.321354903631082	3.2843726255250547	5.384695062182463	4.584884346324639	2.818097289709009	5.138597562474518
2007-09-02 00:00:00	1.332082149908443	1.258469576821196	6.319248294908358	2.9482983164638026	4.715541057659657	5.780229834506295	2.8772711930286645	4.794949069557125
2007-09-02 00:10:00	1.5518713240211972	1.3958899185819285	6.2731162002412315	5.099730354973762	6.258873575131093	5.419682302947722	3.802620101003481	5.44435828171188
2007-09-02 00:20:00	1.7246123667279765	1.707569695738366	11.384781958392837	8.670148018207799	9.602175813354158	8.38409412200842	5.877057635741867	6.905587192574037
2007-09-02 00:30:00	1.621007095350165	1.5136785354073998	8.036964758132779	7.924167821141257	8.963176390295747	6.989183533896912	5.5769084505638515	7.084872561974231
2007-09-02 00:40:00	2.839837119613815	1.9751180839009643	43.134772557205025	43.26983685751896	26.189754081802164	13.166358074791985	13.170211264492767	11.877499458989885
2007-09-02 00:50:00	1.2434667104584225	1.1292928199310974	5.571309054106148	3.1171935956115893	5.163766558616341	5.1463778693471856	2.795462989821976	5.120988529401627
2007-09-02 01:00:00	1.4667159820557836	1.3502111569311928	6.9190042570713475	3.8485925670699	5.365531383229863	5.8078351565072825	3.3546798897978163	5.074215771099179
2007-09-02 01:10:00	1.7044284901761488	1.3501588360933516	11.615924951111412	8.071165034792775	8.659623126511322	10.13274567939314	3.8734888037757695	5.698103286937183
2007-09-02 01:20:00	1.4654229256752505	1.2598062124311509	6.710207591410028	4.287564575104601	5.907118884830009	6.123922709854449	3.83808017317222	6.020941127029593
2007-09-02 01:30:00	1.407319373439543	1.2729062893930845	6.5932931899664435	6.201038895474688	8.029617530094468	6.315176936635478	5.1985192151194894	7.7418075794860925
2007-09-02 01:40:00	1.5024726174629384	1.4604607496675397	7.703652088531599	5.927702710216606	7.459132798406626	7.370884036659922	5.235445105351462	6.9194235875256345
2007-09-02 01:50:00	1.4094407862076619	1.2955040228508536	8.569461474943562	4.478970353487472	6.286586954748253	7.452241604582975	4.15391757664791	6.239986229049709
2007-09-02 02:00:00	1.4019939867397897	1.3838452449427596	9.672083769856448	5.8125900671669175	7.898366310320581	8.84751058977601	5.246834653602621	7.291635255749679
2007-09-02 02:10:00	1.5354615814801398	1.3435093057866592	7.442662956829669	6.89915734528255	8.219307240395002	5.940030365994552	4.234859572345333	6.1018486874980855
2007-09-02 02:20:00	1.4562596718599048	1.4593975708838216	7.114644607799165	5.146885463418821	6.621653227785509	6.8417460387611175	5.640783965366253	7.121692423908793
2007-09-02 02:30:00	1.6818088959039483	1.3137548704828197	11.311843017422392	5.671460255020195	6.6038589577467	5.130608254447337	3.972923514273225	5.8439826944201085
2007-09-02 02:40:00	1.3590423471542932	1.3510460215837068	8.491056119237836	5.533099803639843	7.775682483963593	8.30644528367464	5.599053898652125	7.8936551706147995
2007-09-02 02:50:00	2.0080905123931667	1.3972322830679875	12.309360803315348	9.756783681269996	9.116630311710693	8.350157792523783	4.022357727195026	5.827798609482996
2007-09-02 03:00:00	1.3079146276598457	1.326377684513491	7.230563505380715	3.4717740502155183	5.446627685741197	6.857213819960383	3.637138021186478	5.596401285984653
2007-09-02 03:10:00	1.6064554957826092	1.4014958340472519	8.048143082309357	4.508570053819742	5.700658155790043	6.158906782332081	4.237461726313923	5.935681501554513
2007-09-02 03:20:00	1.5359101567656328	1.2791208863574208	6.777160023650116	5.405084985421434	6.7884930526058485	5.52775469612488	3.378819372683493	5.393486409528184
2007-09-02 03:30:00	3.861275207217484	1.7141407985528414	47.284212301855106	41.15291617753458	19.18168013872084	8.872479868934244	5.630819863194605	6.449989365713414
2007-09-02 03:40:00	1.3794860885582054	1.4713671860595832	6.1457191069439805	4.747429322868649	6.57290456345297	5.87130143140617	3.8644354294064933	5.314884756948765
2007-09-02 03:50:00	1.827865061668924	1.7219752263491617	8.618244642421518	7.580740726228282	7.447627531507133	8.812532683158693	5.0157332390004905	5.8991347994518675
2007-09-02 04:00:00	1.260265892952235	1.2342438313347597	5.428783297937039	3.005723550460959	4.89583836957894	5.334211390409805	2.941168171600957	4.862352176020779
2007-09-02 04:10:00	1.3523199835960995	1.318458405933904	5.875858617642442	3.1671085899174174	4.898559680077534	5.235545712608107	3.2439350316819047	5.056702315058817
2007-09-02 04:20:00	1.3634015669297863	1.4771816077869004	7.750299343129781	3.6938790650517923	5.525502487776833	7.048931585297147	3.72722954759976	5.1652967796054
2007-09-02 04:30:00	1.4844578088070757	1.4065002513158984	11.018141647796952	4.4152363162545525	5.88460758913249	5.705461287385122	3.734668214520728	5.274305104968192
2007-09-02 04:40:00	1.5750642644622266	1.3353871570537643	7.582362531541368	4.333642630100372	5.69049477138587	6.2685092110764655	3.461537233576321	5.326240497648051
2007-09-02 04:50:00	1.4781640112619718	1.2315829435611865	6.703895897107728	3.665365431454936	5.08976856757859	6.59772512815832	2.5882048695430875	4.560713443460116
2007-09-02 05:00:00	1.5613197676514268	1.3762005169117473	6.079877139062581	3.98386629630088	5.296138788369364	5.487417561282365	3.597812219521328	5.403851851948953
2007-09-02 05:10:00	1.3889185490641671	1.3799118589878574	5.732844458829647	4.9184516405599235	6.743115087181941	5.416686575933899	3.3019249897677043	4.9172573320505935
2007-09-02 05:20:00	1.1642777582003252	1.1033046145272851	5.587578007875002	2.961027949449509	5.327100145573746	5.240127951352495	2.9329949562548516	5.53837289852963
2007-09-02 05:30:00	1.1303796568927122	1.124886092399316	4.604661313317964	2.8198184406671425	5.129127111258124	4.397446946557821	2.8850649839181624	5.22260095043772
2007-09-02 05:40:00	2.576681819796022	2.504282253805349	27.404617761094993	17.116656033819844	12.387148398251453	22.54818809443634	9.28077989656865	7.545537080382424
2007-09-02 05:50:00	1.671441503022165	1.2812846273304204	10.11207287733314	5.426288152383479	6.422470662976862	5.7789219038570225	3.5975850576524264	5.678147432133166
2007-09-02 06:00:00	1.568260962598434	1.6154926214649892	10.59585172175207	3.541723555704984	4.875829577295929	9.424007047767313	3.840056351689685	5.060371721017511
2007-09-02 06:10:00	1.3030331304537546	1.2679742797152127	4.9935241758589655	3.3665520677353373	5.203482917945343	4.834119437621238	3.3787378503755523	5.2926455275381485
2007-09-02 06:20:00	1.6405708482464874	1.5871386451296945	7.681935866741402	7.123632815060103	7.9893415467730975	6.319404960777974	4.325806182215804	5.577547709425812
2007-09-02 06:30:00	1.4759483352957328	1.3435543982956202	6.834983041122611	3.5836565150839177	5.056655419822532	5.846483244618944	3.2329453812096602	4.980968002166674
2007-09-02 06:40:00	1.2784669054019129	1.203160694033809	6.978336135969284	3.0605227169597033	5.0548785061343375	5.949482432273655	2.75853619964696	4.828105732179443
2007-09-02 06:50:00	1.9829749155050167	1.1317571891175453	9.58323945862325	11.03406525787165	10.177065106465689	4.456089252204004	2.8700017881487057	5.050086638861347
2007-09-02 07:00:00	1.5042311815252278	1.4316678381018526	10.042611814220727	3.0908074278724373	4.472215788512088	6.3408883327916525	3.081339730728069	4.55257978579049
2007-09-02 07:10:00	1.2717102124295143	1.1115377099887267	5.631376151546638	2.5904084431348458	4.382184748360912	4.689473152075556	2.318921807892937	4.377124133799164
2007-09-02 07:20:00	1.267338117177382	1.2771563047152374	5.5504478994293	3.3635168316898487	5.365670367198882	5.124723245552921	2.7864286407011063	4.618271532137948
2007-09-02 07:30:00	1.350491386985932	1.2674252554836458	5.8679859426989145	3.677084798247277	5.495349610919974	5.321632006394485	2.8894952127715525	4.785969927979025
2007-09-02 07:40:00	2.1814557503605716	1.312299799004036	11.011153677996099	12.870543713597439	10.573503535722033	4.928644428622493	3.085408790475936	4.879227811712033
2007-09-02 07:50:00	1.4039449739971643	1.102667849563949	5.8054598860059095	4.181210058774977	5.8384417299431135	4.957693080073793	2.476097843600958	4.660480244752259
2007-09-02 08:00:00	1.9181806660770888	1.578918618886261	11.39714204514608	5.1866829459296975	5.4831642616569765	9.911002425891589	3.256840845492083	4.518001994593253
2007-09-02 08:10:00	2.5545376052127082	1.1714005656308268	15.174238636302752	5.825082475295208	4.982016069289911	4.393474458115752	2.338000253177376	4.291958929643221
2007-09-02 08:20:00	1.3747074367313246	1.2628041082920003	6.3469206822943365	3.8030553611355193	5.531038672662369	6.148300210262554	2.595243700889624	4.420519794301992
2007-09-02 08:30:00	1.5503296185148483	1.6579011132633519	7.71028477535864	4.880476557904187	5.944930433756384	8.195157413586141	5.010639699840635	5.6737547604396985
2007-09-02 08:40:00	1.7462939081437892	1.2755364425507916	9.314863895802779	15.84293375231216	15.79183872478166	5.408184785949451	4.711407471418199	7.050091127639313
2007-09-02 08:50:00	1.2146556337755656	1.2326220863404709	5.105683166942826	3.604493680973024	5.846310734153901	5.107704298100137	3.37182601825684	5.452939340785427
2007-09-02 09:00:00	1.2682294408170014	1.15314249571967	5.67200519811221	3.1331751311530027	5.0817465987917165	4.768613433859014	2.9265823367430137	5.090376674376348
2007-09-02 09:10:00	1.2995182336286577	1.1389488349095245	5.543320762700171	2.7921014322628217	4.639278849861083	4.37157166558638	2.653741176452333	4.833503713923268
2007-09-02 09:20:00	1.2619157535870085	1.0073727706327866	5.10530288138839	3.1815814181128683	5.1310574838658365	3.7462619467025786	2.0479791293061864	4.3391438560832505
2007-09-02 09:30:00	2.566008109923021	2.5371509155078966	40.217853687753774	35.47637304268938	24.24266612508565	8.563565176118356	7.629059823282003	5.916123753660414
2007-09-02 09:40:00	1.1563491530446903	1.1714450489752002	5.204035534498279	2.21002612143706	4.205260449849528	5.046300684198871	2.1848067948778045	4.112844214109678
2007-09-02 09:50:00	1.3307274758816086	1.1972750399106398	5.892541248953132	4.259188867641576	6.155915119531683	5.5536593486935235	2.8749240123075865	5.070188784695612
2007-09-02 10:00:00	1.2929986053118914	1.1515244774233049	6.784807052682497	5.53779811223135	7.88246778596796	5.3487422858599345	2.7319426844960764	4.915877404532028
2007-09-02 10:10:00	1.3020760886551248	1.1773034017372923	6.178065871496294	2.4890188825223905	4.198329268620413	5.034489746112781	2.09006779008114	3.966843243418113
2007-09-02 10:20:00	1.1722934778100085	1.0781525308749789	4.901350570417929	2.075436636469146	3.9981607323676087	4.560771590626682	1.9447945132051287	4.004571244675883
2007-09-02 10:30:00	1.521834222005865	1.4862736773385288	10.356650971214306	2.657189493954045	4.076274464115477	9.85236522240763	2.575460573369757	4.030734054781246
2007-09-02 10:40:00	1.2007961044277558	1.0711341713147438	4.828522148496296	2.229248078079125	4.067978464555065	4.5703954915713085	1.9155564063726835	3.9576993682955
2007-09-02 10:50:00	2.6363083088745314	1.2726992134808899	9.037693435038834	6.6553258511784295	5.254647633018999	6.4135401873123055	2.542427869415112	4.389005309847913
2007-09-02 11:00:00	1.2447228175783869	1.205911181261568	5.597713938399451	2.2442505031279913	4.012859900109932	5.267101645486422	2.185115138787629	3.995398470553569
2007-09-02 11:10:00	1.2298024961035767	1.2506670604146108	6.055989819666737	2.675679705678709	4.675741222306924	5.939926451528809	2.7229128784239864	4.71672345020795
2007-09-02 11:20:00	1.3398754275137712	1.3125374526432294	6.124063254666277	2.6217816045565048	4.2775737930800695	6.329433847604327	2.6046813807131546	4.333015260707879
2007-09-02 11:30:00	1.9489406729627257	1.1525071909006814	27.357086568070745	26.63414470693193	24.133668319072214	7.431461352318602	6.240779581631798	9.86369411929111
2007-09-02 11:40:00	1.7590519514330951	1.3964171322642556	11.427880572592056	3.908685396679308	4.937182179938404	7.7940900553125445	3.3348756264222934	5.095850086926621
2007-09-02 11:50:00	1.1952616247008658	1.1310890052333429	5.7184101289486025	2.385598567523265	4.4633476321943775	5.561051786479557	2.1523396658724643	4.247624403590904
2007-09-02 12:00:00	1.070767641294321	1.0353916702480472	5.517224095114537	2.4911736996618843	4.887794699583576	5.131196366191834	2.0314905188777974	4.346855946092214
2007-09-02 12:10:00	1.2857153056932158	0.9647274654068834	4.926308543532527	4.670661437939287	6.7184046016500725	4.578186531789344	2.796328847846349	5.811798607236985
2007-09-02 12:20:00	1.6313708967633225	1.22207259212034	7.21012095535717	3.8261813991743767	4.993482727115835	6.631452951830579	2.442971438276769	4.427781911866375
2007-09-02 12:30:00	1.1040530980575445	1.0364440646822657	4.712539073786341	2.4145666554303107	4.600032259263947	4.186701967024272	2.32181215353234	4.640001309027093
2007-09-02 12:40:00	1.3807891314420415	1.186428065108451	7.511041124083771	3.315272035573365	5.243758615752389	6.390114329320662	2.8510470485209707	5.318965992428301
2007-09-02 12:50:00	1.2711070193706313	1.093343474053352	6.6694376070852375	2.3593045869784994	4.339962123611905	5.332175174992756	2.123304036849289	4.385679375073317
2007-09-02 13:00:00	0.9775590248757238	0.9677025111341592	4.3326149972415875	1.9571704485766162	4.466967470341187	4.354161417672197	1.9579101617863528	4.523681842585507
2007-09-02 13:10:00	1.2473114877773546	1.1924409273759442	5.473832408050119	2.2197468951492003	4.020597205943545	4.897846276785407	2.1740855820389324	4.068709625567345
2007-09-02 13:20:00	1.298714215175072	1.2444679947651234	5.985538332071103	2.2314771668799707	3.9145979539550497	5.4590847381661325	2.1660912402840804	3.9278219704709034
2007-09-02 13:30:00	1.4483381634218953	1.0785621488221493	5.947476591421496	2.883274577401384	4.412866630566239	4.114552022105291	1.988542535249113	4.010068699474199
2007-09-02 13:40:00	1.3570658768457458	1.225065632127114	5.981650920043736	2.469920096292099	4.187047050503887	5.218622305500063	2.3194745884848045	4.264279252258457
2007-09-02 13:50:00	1.8504435133869117	1.093873238130142	7.3407010381319155	3.6935220785472485	4.4045947517512545	3.803862459027089	1.9627977918608248	3.925105552268209
2007-09-02 14:00:00	1.2417115110589454	1.1279636004556226	4.977169083431294	2.4099145844252363	4.227832986200561	4.74665827018938	2.07199422403477	4.016790366106053
2007-09-02 14:10:00	1.0809338793384322	1.0131527109573422	4.374974889421963	2.1359612094953886	4.229978580119906	4.382392942181471	1.782798560304719	3.9002510508563213
2007-09-02 14:20:00	1.1938846340520723	1.1818344087728745	5.274484281272729	2.0825198885311256	3.9076049738165657	4.645443229554952	2.075604140493065	3.9118541417753647
2007-09-02 14:30:00	1.4463919804363587	1.0288541880710091	5.425346039686893	3.5050854577340864	4.980080014086705	4.064712042534623	1.764849159639268	3.8237722723105785
2007-09-02 14:40:00	1.1528057059915793	1.18281290805441	5.319939808101148	2.524607473912847	4.644639581264758	5.493580257719975	2.1960566044930183	4.119629792804926
2007-09-02 14:50:00	1.145138860947797	1.066933443605181	4.6071172876346385	2.235527369258666	4.219589763059899	4.400147208126322	1.8340943056694408	3.8528235976842167
2007-09-02 15:00:00	1.2008645486695264	1.1402527373733369	4.797070238692096	2.3833355331171955	4.302779503656739	4.282398284236078	2.1897455751900377	4.205083480739819
2007-09-02 15:10:00	1.3054509234212983	1.1365060446814343	6.2665691046195375	2.680528087817217	4.441099732959273	4.664767174670273	2.2622703481854365	4.266524701113373
2007-09-02 15:20:00	1.1798597470378482	1.1484610888877609	5.0019399849424335	2.1439751194617065	4.031430488957735	4.607705987507467	2.11777538990896	4.053784444105761
2007-09-02 15:30:00	1.2441987043398042	1.2623036549761657	6.942758508079352	2.0479770530460693	3.7875142727944766	6.298716850007827	2.084630508779788	3.789087237264993
2007-09-02 15:40:00	1.1389180998438566	1.098432628550117	6.166911167475418	1.9962343247623808	3.959951044341232	5.073796447233337	1.9195032198429327	3.9624701609062303
2007-09-02 15:50:00	1.7883765818855506	1.274408115559786	8.340762864722421	7.1188876383387045	7.44993511826716	5.927434332145874	2.54842885076892	4.323300824534408
2007-09-02 16:00:00	1.4256352635200469	1.0744942490527791	6.158008063744749	2.764537836394237	4.278465172942882	4.505378724559459	2.1473745165141414	4.28893677684779
2007-09-02 16:10:00	1.2678101869743126	1.2572945317025264	6.02370300070333	2.3335045689961125	4.103654841971209	5.494256478655147	2.403895069251711	4.203074248538584
2007-09-02 16:20:00	2.017873281683172	1.6461627874317042	10.97749176290499	4.780739394080826	5.060097686082061	8.694725199178347	3.092074942984723	4.2862697248618815
2007-09-02 16:30:00	1.5916529813449187	1.510437999999091	7.961261899483922	4.302882647051575	5.579880406929848	7.387795903391311	2.5661010973099714	3.8901389964517534
2007-09-02 16:40:00	1.366305976537474	1.2841088294420853	7.086404092518648	2.4021029637500373	4.022033223837068	6.694797546550733	2.2641442240292573	3.9824596857322296
2007-09-02 16:50:00	1.3270319322828723	1.1943295661950728	5.294606608063295	2.6268824544309597	4.2327794122795375	4.417800173693381	2.453128951331029	4.273117468465832
2007-09-02 17:00:00	1.4139520720795002	1.4312327467672872	5.771647363980893	2.606383588486025	4.11101109528976	4.904343952319394	2.733323005845273	4.203425108343933
2007-09-02 17:10:00	1.2671314843157186	1.1853488327162591	4.955864512292443	2.472221040678441	4.232130206056041	4.252769204514841	2.225367508506782	4.109847205008949
2007-09-02 17:20:00	2.1703244129044847	1.7309728956065755	10.766994841030677	4.9011876429930465	4.804868458589292	8.265965791477678	3.4711972398280198	4.371278783363107
2007-09-02 17:30:00	1.2604086292488967	1.1853137253394532	5.183198398736101	2.7297136787873595	4.583785927305047	4.883393136461437	2.671032134957271	4.706102556420066
2007-09-02 17:40:00	1.7916937273279143	1.1965924364872953	9.052462996331784	7.942915147767607	8.639003084958981	5.197743454325948	3.1272289260062034	5.484359028629311
2007-09-02 17:50:00	2.1701764595154844	1.2919919290705166	11.325345133209744	8.41237236074679	7.479993159703032	5.27576737481472	2.2406294406982865	3.930374917510678
2007-09-02 18:00:00	1.4331478823678288	1.3263990824282963	6.438717716897024	2.5476614211632658	3.988973353723592	5.223622971335512	2.3736947219721203	3.985259963158004
2007-09-02 18:10:00	1.44448222739734	1.214448805122217	5.703430397751545	2.5861499420608958	4.057699181621095	4.636856994924534	2.05533287316314	3.829029249375644
2007-09-02 18:20:00	1.6922756146977282	1.590873481421195	6.328806177587657	3.1884102698961496	4.222619664531665	5.960664917790552	3.0021333146777884	4.249187722540087
2007-09-02 18:30:00	4.817919501843893	2.441792065531128	55.479267130467704	19.261797222273152	7.765507604928413	11.355706025672607	6.706117513645152	5.702204607497588
2007-09-02 18:40:00	1.2201839551328104	1.1939219354661297	4.373517215745548	2.19476044572324	3.935566342717207	4.446543247803407	2.12168295542677	3.9303236233771535
2007-09-02 18:50:00	1.8509628721606308	1.3153669480119268	6.715664212030735	4.3782072743827145	4.85402295010288	4.9243924928233005	2.315390099631581	3.926789577115953
2007-09-02 19:00:00	1.8884102720837828	1.2878785378477648	8.320475784061518	3.360520113815132	4.091330969287327	6.398328279535785	2.1345838631327227	3.840482818601573
2007-09-02 19:10:00	1.26711241750898	1.230948746320442	5.605438187381886	2.37615494926769	4.110896578984009	5.069523917664812	2.4019776678953058	4.203076503079978
2007-09-02 19:20:00	1.4358799448229769	1.275823488653934	5.677997488076668	2.434663811951292	3.90228950609304	5.046681828818341	2.185456675988873	3.875491836365824
2007-09-02 19:30:00	1.3326304819075208	1.2937394707189245	6.108660005132625	4.474008337917463	6.511617924345415	5.4080021746827125	2.4240905713471896	4.132616598379578
2007-09-02 19:40:00	1.327596450970555	1.301467409220544	5.357258580133615	2.5183930267247714	4.186821229087599	5.261476062380594	2.5024604675938282	4.223493915859563
2007-09-02 19:50:00	1.5865018960181474	1.576977920038383	6.04041071191363	3.20484955934117	4.288784094528473	5.622255721478899	3.2508653836170214	4.3323362281105
2007-09-02 20:00:00	1.4521108731050028	1.3677935488335426	6.323808686558043	4.831348315555249	6.5871412908897735	5.577230538252211	2.7103378387301365	4.257803107877543
2007-09-02 20:10:00	1.3147315008084537	1.3357970734316544	5.659737649569244	3.4228779899098085	5.196240389071213	5.794895629598742	3.6299457647541753	5.384236048830084
2007-09-02 20:20:00	2.506112123550272	1.9057693139524885	23.06650846074829	20.647986466870968	14.595810081651932	13.58639398570985	6.608183445398297	6.9675428025382855
2007-09-02 20:30:00	1.3159358833287964	1.2073580545090623	4.986333413998112	3.138440208377568	4.977191521014628	4.480385755466296	2.693783798372224	4.760187611770085
2007-09-02 20:40:00	1.3995097566236183	1.3742021497668575	5.893763080534523	3.959476669641232	5.691388346949452	5.739670642660225	3.3427989883529725	5.025265760814394
2007-09-02 20:50:00	1.332181256582611	1.225252200013036	5.382807001379856	3.1494056836957784	4.921080385847526	4.992725247325007	2.6464670952881737	4.586648245081672
2007-09-02 21:00:00	1.8733556561279507	1.3657217098203678	17.375530940951908	6.25676654946447	6.713789365243037	8.19637449493325	3.4694396495361306	5.291364423559892
2007-09-02 21:10:00	1.9474455258971493	1.801753662115844	10.938508940211172	7.892841819583586	8.097346086942368	9.62562301524652	7.442431813509178	8.047179954180061
2007-09-02 21:20:00	1.335523701783968	1.3459716086159348	5.9639683318372905	4.429486737273847	6.356139106961829	5.828002642621793	3.602928958634185	5.328219467486815
2007-09-02 21:30:00	1.4720760582455346	1.2154367018053494	6.445841494136323	5.610478783546887	7.395168355806224	4.649497743737159	3.7339702378677364	6.1172908834676925
2007-09-02 21:40:00	1.6839831147111926	1.4133713374328258	8.100966743726945	7.3431486921859825	8.205549411769331	6.181460452408353	4.698279836298995	6.487406384002073
2007-09-02 21:50:00	1.5619756084937872	1.4284231517603625	7.781524010580631	4.723556640545584	6.032439189498861	6.825289240292336	4.197960558662092	5.793228064463443
2007-09-02 22:00:00	2.235357795091033	1.471721598839674	12.43669739530101	13.596162638871984	10.291619669083005	7.6098167462051665	5.549355872348226	7.273619250812263
2007-09-02 22:10:00	1.5016762474955208	1.3527011355607974	5.763871175514143	4.779806787248853	6.1482125243729495	5.427154459107019	4.150792964717402	5.96567105524077
2007-09-02 22:20:00	1.2981126491670376	1.4762982839021526	7.0297444089425865	4.801296437549686	7.35324481647196	7.186154601101358	4.725588548610807	6.404534600758534
2007-09-02 22:30:00	1.6520422284570435	1.4423210613955668	8.842104594457307	11.461687696760919	12.496740417489855	6.8240088390044455	9.03256929741861	11.158267552304196
2007-09-02 22:40:00	1.7571243264772791	1.5377564215023418	8.937546879939365	9.903836096774116	10.104526531630727	7.500463949692548	7.364989216745847	8.679528954329347
2007-09-02 22:50:00	2.162280367292813	1.7875327094236129	15.020972414584756	13.041524487671671	11.180120049988663	11.69070761068317	8.84802178450516	9.261692497849877
2007-09-02 23:00:00	1.5199777735388742	1.5344187896115695	7.057900547559012	7.481701217705872	9.000472139440229	7.212270064514843	7.986334879523237	9.475324110560086
2007-09-02 23:10:00	1.7925243593689562	1.4783739212820035	12.597541574703353	13.265397233110495	13.098733116122153	8.247919211097761	6.8361340015453695	8.517876519541197
2007-09-02 23:20:00	1.3532911424180252	1.323091531386924	6.9918457610111115	6.08994260286683	8.359862789283817	6.370218463159318	6.011840523297982	8.346657791687935
2007-09-02 23:30:00	1.5037838763435754	1.4697878522153607	8.029528666765172	7.6897847427791275	9.45657134871248	7.637096818811419	7.075451376597386	8.921760272168076
2007-09-02 23:40:00	1.3660518838051379	1.299885996926645	6.959844757056303	7.361379869517949	9.768006259590422	5.871546780948703	5.052357924725151	7.1817513713666425
2007-09-02 23:50:00	1.4555089157452767	1.405946171231968	9.225638781840463	9.87228300357618	12.263085852930555	8.346564067163834	7.725118812274878	10.225245307836339
2007-09-03 00:00:00	1.6387635431347902	1.4723395407881623	9.123863517424027	10.482137301043347	11.313705419285665	8.192466324078719	7.9579994998969825	9.80262582079343
2007-09-03 00:10:00	2.0986281968899645	2.0727595055620336	23.09350841674979	13.595293492365816	11.919829084236234	20.622811808551905	10.789319629698326	9.85734756118706
2007-09-03 00:20:00	1.7537432804865882	1.456751752504265	12.864156865177279	12.117403953754197	12.798583784802153	9.641278611205603	9.030990405896684	11.290188744870012
2007-09-03 00:30:00	1.4870710811799062	1.4161590806218238	8.564405400942235	7.5112939961061755	9.436120163365832	7.3735303069480125	7.131243635829864	9.323181954599484
2007-09-03 00:40:00	1.6362995841718575	1.5831401136983139	12.805719667946743	8.692696327458636	9.839149763876373	12.777791704585802	8.319670975579816	9.828722316678917
2007-09-03 00:50:00	1.4970975926695145	1.5080495985342168	8.56280335422768	7.581173232992494	9.232622732534226	8.78415355807966	7.145654501307356	8.735301989650472
2007-09-03 01:00:00	1.5236321890972675	1.456502300359575	14.998261040238035	8.7034158087516	10.651795306275938	8.88510557153407	7.843545124173219	10.093070875626298
2007-09-03 01:10:00	1.7030716433958255	1.5602523698140145	13.966699596558795	15.149361525852001	15.818434294546945	11.093968658588405	11.831917472116446	13.502595292231536
2007-09-03 01:20:00	1.7448272830754998	1.6891996640091855	13.976039929710259	17.274486457550907	17.323772692159196	11.917025193698366	14.329547268734554	14.884065949182872
2007-09-03 01:30:00	2.8944938388548467	2.3374021267909284	63.028222156577606	23.81381023195915	15.001933071833625	30.75443553603637	20.987305979875536	15.946293178460962
2007-09-03 01:40:00	3.206349208940287	1.6649586228120772	85.02254821750451	63.91272164767421	34.96972532862255	10.850710542727649	9.466528106855016	10.686758455857515
2007-09-03 01:50:00	1.7808090018419749	1.4272391294004507	16.282302647842947	12.261165747067695	12.583609458721748	8.84017300193316	8.495924926158711	11.01596238742569
2007-09-03 02:00:00	1.9560944158473064	1.5655995340472595	21.09811633049138	11.04039173954748	10.710267728069065	12.008895377394849	9.454263387686618	10.993784526285236
2007-09-03 02:10:00	1.5896276154886224	1.4283516502539249	10.035214677524193	8.663804976543686	10.289343597347113	8.351378335172166	7.8317056990728435	10.208447926940348
2007-09-03 02:20:00	1.8765176551106544	1.857628926237444	17.377340850160987	18.51749081445595	17.597583231738934	14.87508149097351	16.83148519810265	16.158913863233913
2007-09-03 02:30:00	1.752601348744274	1.7375788165299997	12.309892699984731	11.861877087246569	12.346442090909813	12.09305286627376	12.699409366850725	13.204358794059706
2007-09-03 02:40:00	1.476794923478167	1.4540106989054369	9.552343658885377	8.163735442881682	10.201528459344404	8.794187737418683	7.286222230042214	9.358437716927105
2007-09-03 02:50:00	2.839501186849605	1.5223494410033935	35.11631979479227	34.909861855462424	21.82523261616061	8.80854644297401	7.615336405455087	9.337321982152202
2007-09-03 03:00:00	1.6809613593978303	1.5552344590101963	13.189271250651073	9.937504560215462	11.137084450865435	10.650842357868047	8.301840300748301	10.03369976852872
2007-09-03 03:10:00	1.4974857179679386	1.5001148049877555	11.224108756944055	14.845945759972365	17.126094908700477	10.570728857273053	12.965249672392256	15.224132309425118
2007-09-03 03:20:00	1.4400571634593813	1.4129750686916798	8.474691373153133	8.849066302907335	11.123566313108993	8.287917276967024	8.502008238741123	10.860568557720852
2007-09-03 03:30:00	1.6556014987323542	1.7156679362568696	12.44770592059774	10.38734208211024	11.587389300557414	12.57665230558166	8.842485935592011	9.77547624865706
2007-09-03 03:40:00	1.7758320295555388	1.4413225270824066	20.10531598581002	21.594807944729048	21.665491923317248	9.782208853077524	10.349097048188089	13.143255263356506
2007-09-03 03:50:00	1.5668335641458204	1.5666424241674592	10.021215261461347	12.554248505553822	14.149485620069166	9.127079344531882	9.48088099740925	10.952529814723716
2007-09-03 04:00:00	1.6457941211471283	1.4731145572637556	14.066572958186786	12.300821178645366	13.593569693816118	10.752094038480587	9.489603403856467	11.694716388505356
2007-09-03 04:10:00	1.7342576751802612	1.4356154924525195	15.64108364578517	17.016189153451855	17.514921598919965	10.40633794651704	9.752958492932496	12.33849303977536
2007-09-03 04:20:00	1.9127381812787425	1.4703309850785378	21.314188552195834	20.81277641833255	19.03819705251816	10.260566529612873	9.214253762413133	11.350026817634339
2007-09-03 04:30:00	1.4947315744377399	1.5402422103349185	9.559301091823981	7.259507847385964	9.171920685514527	9.728220566045268	7.216092080723902	8.941485021669022
2007-09-03 04:40:00	1.5169390208301972	1.511038588437344	10.916565959833159	10.527109578466943	12.496860863554964	9.208431887135657	8.152322327889715	9.961994953126533
2007-09-03 04:50:00	1.5318858985336992	1.5590761558665465	9.185392043972524	8.572856271547769	10.242434870155842	9.10913581140332	8.083715220632515	9.629863206444863
2007-09-03 05:00:00	2.1018352977522072	1.7556408970462054	23.44985431902348	26.72354095619251	22.48925108074781	12.483466012375615	13.859846576419224	14.129559890204835
2007-09-03 05:10:00	1.8072993611040813	1.8096824067855708	15.264437659358196	17.583662563343065	17.447220967456573	15.531111468583212	18.639022800057667	18.333876794111692
2007-09-03 05:20:00	1.6384205843119035	1.4911924198361028	11.643295586386314	14.10957052218868	14.989497141194489	11.102228712804987	12.238719905628221	14.565989423019388
2007-09-03 05:30:00	1.5035328325533752	1.5400666268889012	9.085526248715084	7.32437369844228	9.3901520095385	8.591019916192527	7.0152153605556675	8.665111372569719
2007-09-03 05:40:00	1.4528082930124226	1.3877794591354782	8.563788595426066	9.496481775312525	11.780653229939851	7.649998726168183	8.222289493560302	10.731936416188665
2007-09-03 05:50:00	1.8574684175608345	1.6339483944832875	19.40898840051907	22.311508650332023	21.200700226050294	11.459589331110568	12.525703160692162	13.7769710024419
2007-09-03 06:00:00	2.0998531795003093	1.8606122337944624	20.832133596999466	20.961753390320283	17.461242068663516	16.78288627926281	14.86881035256928	14.486762724077034
2007-09-03 06:10:00	1.7147590315964911	1.5608651191797116	13.707635734124588	13.59576655355446	14.309742415154915	10.778539822599022	11.455642367930725	13.210846902901116
2007-09-03 06:20:00	1.5872732632672912	1.3578149514200204	10.46070910597703	10.730151997557456	12.190023843773632	7.251568154062962	5.850009019969095	8.052391870345447
2007-09-03 06:30:00	1.8383081469618359	1.3669457310016382	11.790075760332847	12.63479494441216	12.404431341517794	7.182608715136312	5.403533246221259	7.750852532941941
2007-09-03 06:40:00	2.0478125563266145	1.3587454469285607	18.750642524222762	21.187181150327266	18.252092252102816	8.783666029020386	6.7991949500654725	9.212360278265916
2007-09-03 06:50:00	2.034344347145955	1.6902776034088345	15.806360131643212	16.23952901019987	14.423918487880144	12.328888976905912	12.896832266977672	13.91896307893785
2007-09-03 07:00:00	1.48624903382241	1.4029831986521326	13.347182759478311	14.582722724625851	17.391129558277232	9.258284357640749	9.624593759583156	12.46150862369261
2007-09-03 07:10:00	1.6139543467155169	1.5390232626988578	9.749459315290931	7.6532221161481235	8.745762312140048	8.89027368528231	6.6315824400856815	7.966750481248286
2007-09-03 07:20:00	2.7150118573789754	2.2999476812932347	86.67952406601515	95.25314410393595	58.78549081758436	39.672408314488976	45.46200242656997	33.190954526150875
2007-09-03 07:30:00	1.9159402258113656	1.3935384146349867	17.922867538980654	19.89268480543448	18.204171580873112	9.574320343853348	8.009183972167747	10.611597703505694
2007-09-03 07:40:00	1.63285498273978	1.4088158305926424	11.563690771055464	10.956938526413856	12.063845092494011	8.350191142587098	7.0729671074205545	9.236962749124675
2007-09-03 07:50:00	1.662158863727644	1.6731632511735577	11.052844042507806	7.964327653860911	8.978278210727838	11.30330024123851	8.754274049147469	9.590256688226374
2007-09-03 08:00:00	1.7449876784693992	1.2538830959262606	13.355574246507551	12.49640149684061	12.741389494079804	8.184372149155251	4.682638172184265	7.318736368642138
2007-09-03 08:10:00	1.856640358698014	1.4613371866166158	13.286301389212305	11.567080649344485	11.372058072186658	9.204236884188866	5.564142956076601	7.473785368183829
2007-09-03 08:20:00	1.3837530221310148	1.4061158702728065	7.557408124091854	6.5320091694079725	8.770367560356831	7.40600101935625	5.688145949228232	7.699006264896448
2007-09-03 08:30:00	1.6222598746933652	1.5487111860575336	12.181907900479155	13.201081288092553	14.585526768857793	10.782996601793348	11.177026250836699	13.086217997656767
2007-09-03 08:40:00	1.5350660029351633	1.4275162008746989	11.873570165531525	10.331653353005324	12.19494521012314	9.78583014374534	5.4537079835506415	7.326474699591763
2007-09-03 08:50:00	1.524022281967265	1.4779985426551767	9.087579591406747	7.748237469067089	9.272201376073868	8.021722836324914	6.151542726393184	7.883779543570454
2007-09-03 09:00:00	1.46805148085771	1.4860191709900428	9.471095841462448	5.8434727970697224	7.826084121020608	9.415841363191431	6.362645668447953	8.353562221150595
2007-09-03 09:10:00	1.4415677287217532	1.3142272925612009	8.266202029679576	4.883080783624767	6.684522965745982	7.0050476205104415	3.952593076675397	6.013210925535294
2007-09-03 09:20:00	1.395528892145174	1.3903370142832008	8.123052760182128	5.528938085184132	7.615904527210977	7.847581746798376	5.396201106427407	7.45528689011737
2007-09-03 09:30:00	1.4998024934913745	1.4006815159967918	9.220419017095137	6.0080412421473	7.8062612815171075	8.930291192759132	4.824462114335423	6.85512644883624
2007-09-03 09:40:00	1.6138500746912818	1.5632398356676702	9.06719402469908	8.66850226383554	9.913452260144792	7.744838486460309	5.962870901263161	7.416456010162728
2007-09-03 09:50:00	1.7099623727341773	1.6809126019435858	10.190844201971286	7.211315630598037	8.053381457933147	9.573335140837507	6.407740815886674	7.337639967602699
2007-09-03 10:00:00	2.191004889729656	1.8893399604010344	21.064461139576064	21.422452432404835	17.617119697732587	13.947449149767365	10.867156945169434	10.77370564546653
2007-09-03 10:10:00	1.5859017577133472	1.5594303598520058	10.062900963992561	7.005376107819735	8.393491230573371	8.378575991570967	5.965245777249748	7.405425723966456
2007-09-03 10:20:00	3.8035446636837	2.2327708727187088	383.0213548417497	168.42391516761634	75.2007366604454	29.700368960378533	35.32479305419006	27.588427307645887
2007-09-03 10:30:00	1.6161543327907175	1.6097702518502126	8.248030625154309	4.7614513253002135	5.924539567460233	8.193305578381382	5.0116801325989835	6.159083023736581
2007-09-03 10:40:00	1.7158825831029745	1.6201024024859625	11.467122993346312	7.823807250909045	8.689635304973644	10.030643841122806	7.718396565992966	8.922334184587658
2007-09-03 10:50:00	1.4324534369724031	1.4819707714201336	9.289682374448443	7.7417395373878515	10.037166101844084	9.605313843362543	8.522669499776544	10.618403410810947
2007-09-03 11:00:00	2.1954482694018376	1.6231956572365336	15.54142899588057	15.39685386613492	12.79714120309433	9.383257339111676	5.5333785378687885	6.758627852941466
2007-09-03 11:10:00	1.544635262572154	1.6196590133248736	8.456033658367517	7.967774338278563	9.345929261020393	8.183492936359636	4.87258167392196	5.908405884142843
2007-09-03 11:20:00	1.3626830918127972	1.3363740978351462	7.226195031425543	5.142726268334001	7.232392335937389	7.04361405929337	5.400324403815854	7.607687561482598
2007-09-03 11:30:00	1.4104849270819062	1.4089937348580504	7.2739524765652375	5.2917046536619665	7.272989423975008	6.569974019922397	5.2710707266593815	7.190892010152483
2007-09-03 11:40:00	1.4650083737415942	1.3591062356248444	7.246446984802897	5.652526090664147	7.274553893086332	6.467155060966885	4.141123603372097	6.042395382167723
2007-09-03 11:50:00	1.5243901607820138	1.2185703628273274	9.726736269454676	10.764422102165806	12.57047748460983	7.651065565513745	4.716801927723274	7.668186565372876
2007-09-03 12:00:00	1.9837675965002763	1.7331856748226322	12.230222883039243	8.481118652559656	8.223318997328745	9.016388060230383	6.5242278537704825	7.246922930737545
2007-09-03 12:10:00	1.5064274674230451	1.5162616878729882	8.61584970589208	3.846081348398658	5.331075983310519	8.08192477747625	4.011106103977599	5.458077835923119
2007-09-03 12:20:00	2.0541382576692	1.3695962292766226	22.16233860191485	20.22963454589637	18.13383635013275	7.250026674339862	4.646495789851616	6.9173336137322865
2007-09-03 12:30:00	2.063028459060517	1.473470050583182	12.423174073208985	6.7761150320609165	6.616069905057808	7.993442593207008	4.114078134628191	5.805461826749836
2007-09-03 12:40:00	1.8048870678158824	1.7780669176575252	12.270460630893712	10.442374230585283	10.545632658401313	13.116322605230017	11.060614096230307	11.40833637480898
2007-09-03 12:50:00	1.7092595086004094	1.538381080089588	14.7911262949835	16.60295658421125	17.448544164764662	8.699971118961997	6.818113901675803	8.615936363883106
2007-09-03 13:00:00	1.450364040882662	1.5395432717719242	8.19355113221366	7.838430851280866	9.853483964473178	7.49970217015733	4.627867652955115	6.009635601695185
2007-09-03 13:10:00	1.4722442524821109	1.7082264704193937	13.800575669690812	14.427103694093239	17.041863358183345	9.98454818979601	4.808135709420671	5.862855305897633
2007-09-03 13:20:00	1.6516598783721244	1.6021615446359592	8.533495309480648	4.984276949941859	6.116292272912627	7.835024955270198	4.735155327486779	6.003970831436018
2007-09-03 13:30:00	1.5649353521069282	1.6300509366148743	8.611601626626086	5.023077055490622	6.6044037848786745	8.4724387575787	4.824788509274491	6.057339007300977
2007-09-03 13:40:00	1.6279266563428303	1.5575713134618392	8.501303002424661	5.203295192681369	6.437561764594254	8.306503451891288	4.579870259267788	6.0933572585651685
2007-09-03 13:50:00	1.56414219688719	1.5655065862361652	8.421672870197543	5.646572797538839	7.106794163394524	8.309426093560479	5.6444257371739495	7.075286339005718
2007-09-03 14:00:00	1.7293761961872305	1.6748139600386251	10.37117049474893	10.10749975965332	10.458325078842828	10.375765450261454	9.403467488435973	10.245009039704113
2007-09-03 14:10:00	1.7936775147783386	1.793700628097626	9.623318299055141	5.169704374121892	5.944080578949532	9.603735413543587	5.350649813612347	6.0749021507809555
2007-09-03 14:20:00	1.829546718381088	1.7720442596853607	10.549522999460262	6.836785941897047	7.411250310430432	10.152373726863614	7.471139053729763	8.169962217362592
2007-09-03 14:30:00	1.7589526395903796	1.848392449246782	9.807134864309068	4.934184045880733	5.917262750954692	9.920750334320331	4.79837317202555	5.50047857930141
2007-09-03 14:40:00	1.7002139779804235	1.655368560080743	10.413019282357086	5.050013490889378	6.1730885099037645	8.94613259411053	4.849500675647574	6.082601798711628
2007-09-03 14:50:00	1.543673067801116	1.5731126693276174	8.241238787947639	5.1099215068636985	6.593106359121313	8.019520157761066	4.902891002332813	6.311648461260848
2007-09-03 15:00:00	1.820363899529939	1.7132982735847009	10.175781208767198	5.62149245674737	6.440307566125237	9.674117004302458	5.16633025880638	6.24357956223596
2007-09-03 15:10:00	1.5396430530034328	1.769921513454201	10.898021072212448	10.416767374285287	12.178663140820293	8.754701507259686	4.561666391162653	5.447505960139358
2007-09-03 15:20:00	1.5104097747364589	1.6033955492014311	9.670470066235787	6.263319071550968	8.175414926409111	9.468152568996098	4.814003553451738	6.277584884717598
2007-09-03 15:30:00	2.065673677554165	1.9101129300123625	11.628412621502273	7.091309071135999	6.859626260683124	9.09836948267694	6.178531550104975	6.465177594934273
2007-09-03 15:40:00	1.6317121200121052	1.5868635799149298	7.738817091462746	4.5206835073695535	5.766192646539798	7.532917229882133	4.392399862723951	5.771115842283664
2007-09-03 15:50:00	1.5667044580109994	1.6020161458749886	7.763958322546531	4.210734544245399	5.594181296566113	7.6903896596252	4.054640587820547	5.3070768104062624
2007-09-03 16:00:00	1.6881915898751774	1.5979462359925314	8.882787656769674	5.323567940346141	6.337031931019419	8.467185740840169	5.315137513464773	6.616269244109716
2007-09-03 16:10:00	3.5785856800730627	1.6166148362996775	82.38777516086681	12.205844557134778	7.110361351442112	8.013173911534022	4.315805246695139	5.555160595461377
2007-09-03 16:20:00	2.329353506512228	1.910275598781917	40.64617196612907	22.982253613210073	17.555406270620352	14.343315950458436	4.73401602542657	5.313636963444578
2007-09-03 16:30:00	1.6576220191234954	1.5396308433977233	7.997062632930232	4.117091986347316	5.206407980741521	7.716058753453375	3.9761465715977766	5.351223779025097
2007-09-03 16:40:00	1.7076813685564851	1.6435075964377184	8.092784464953088	3.9740862267769375	4.9495339523773145	7.891244462683967	3.7773286733211537	4.899287619784936
2007-09-03 16:50:00	1.5602133197187027	1.55593861368817	7.655570897509178	4.380431752426944	5.720920056684296	7.779208452715281	3.634212353292357	5.025137008704733
2007-09-03 17:00:00	1.4883596163116564	1.3373385149887822	7.579575823902707	5.638296415491062	7.416066557255465	6.878340261084889	4.526815764063964	6.7044306467093655
2007-09-03 17:10:00	1.5123901279184968	1.4992184848657	9.328231222122751	3.4787258772402736	4.92088502201122	8.809441267434568	3.409800212152612	4.872009190265193
2007-09-03 17:20:00	1.6763203558344093	1.6184415957870546	8.832915773221329	4.4538334848798184	5.4165694164968805	8.024041550754466	3.777966792238214	5.014187012321392
2007-09-03 17:30:00	1.5541674372246037	1.5659508311240262	7.608903747582624	3.3999042212003214	4.79528818384226	7.691125289663961	3.3823648704783578	4.798562752557065
2007-09-03 17:40:00	1.5208098172949993	1.5328326518982285	8.21338919744931	3.899974993488697	5.401357139414433	7.479959250319173	3.718227263392916	5.161175661914107
2007-09-03 17:50:00	1.7137602547480195	1.7340358876705395	10.189874986858024	5.445108029492345	6.4358872066932475	10.147063793885053	5.347246096412825	6.2501791415916825
2007-09-03 18:00:00	2.946256767105052	1.5557493023614268	31.024767303297487	28.79947669730904	17.9874132401625	8.062797766573636	4.5094032223911125	5.862902720342902
2007-09-03 18:10:00	1.8232315501688376	1.8044217618927616	9.215014849602213	4.139723321579205	4.914847120940238	8.637298165712169	4.012942026828752	4.851540160522304
2007-09-03 18:20:00	1.5973347191952472	1.5440064277857302	8.32905407685107	3.546212585835291	4.864639327916428	7.697059763198903	3.408534734487852	4.795472630498824
2007-09-03 18:30:00	1.6916106255259584	1.7240397486419683	11.308861537576355	4.4240691752259735	5.515489784105381	9.806994145178416	3.580642719976608	4.6105578886606935
2007-09-03 18:40:00	1.8599318744117241	1.5350218506518551	10.764316281896019	5.427681101343515	6.026011990169933	8.430813502633816	4.084879085577718	5.452038703290117
2007-09-03 18:50:00	1.4685703723720351	1.4242916883826646	7.8250698394413	3.418253783628416	5.006728606707405	7.424430062144292	3.2531235658079063	4.9512618093064775
2007-09-03 19:00:00	2.829045537287965	2.633713417736851	20.112970347138095	7.0090121774092475	5.298851906622236	14.33831907330861	6.806494798337263	5.404592451221348
2007-09-03 19:10:00	1.6319942217325087	1.5214658653704347	9.340835879103668	3.6402652817955854	4.839813925925667	7.894009354294678	3.307516555799636	4.703673615217178
2007-09-03 19:20:00	1.333957582505066	1.3120977055526624	8.274200434465524	4.580568141989353	6.786539255428853	7.576340174145428	4.063776220945534	6.242753187808359
2007-09-03 19:30:00	1.4133679266716683	1.3986514495356122	8.157419688383307	3.7929063080048335	5.593963347846771	7.956436278610486	3.982843090943297	5.823104530468888
2007-09-03 19:40:00	1.5559396219630548	1.4945509248330668	8.886398928363105	5.5233710773096645	6.888683729589589	8.340770959497178	3.7191073876230134	5.2231395658769335
2007-09-03 19:50:00	2.169431891660329	1.5163081413049395	16.44502719615507	16.7780610970174	13.758858198378189	7.868597887473848	3.8173366629874863	5.320909160143909
2007-09-03 20:00:00	1.5302204662290857	1.3853628174369883	7.776556471563962	3.4406326166504417	4.822368985068876	7.554136986237028	3.169240359778436	4.859384878606638
2007-09-03 20:10:00	1.6854911211177117	1.5544168073597695	11.507691274090107	6.6565949744304325	7.644815142976824	11.329989074348354	4.776213784934428	6.246121630742903
2007-09-03 20:20:00	1.7288866222910546	1.63880899897529	10.045619758873624	7.877004798131701	8.530264426302844	9.956040355307422	8.47178349668198	9.52736109361574
2007-09-03 20:30:00	1.5380831064151603	1.4873855136055505	10.090697390627387	6.046434352417934	7.669379481457343	9.244008229605676	6.797342791829204	8.673082586684945
2007-09-03 20:40:00	1.3872793753274415	1.3305500133945	7.014851893583101	3.8094003593857417	5.598850372728945	6.994877644275812	3.5314673058764283	5.459144659726294
2007-09-03 20:50:00	1.6173699509682784	1.5227991584454554	8.95530410135908	6.2533233837323925	7.311648989254332	7.998604694138372	4.454677303085576	5.800280173479058
2007-09-03 21:00:00	1.4733302191655626	1.3630440970921842	9.208756486294618	6.6607779646474095	8.733678511642129	7.939975794916585	4.663133754140959	6.935703275072
2007-09-03 21:10:00	1.9100970905571777	1.8891531913070485	16.520623828997618	17.573427017579665	16.68574591955175	16.044505431272427	18.488635557758016	17.34092281694056
2007-09-03 21:20:00	1.6505764479607583	1.3842834383117644	8.804737681286337	6.051717665361992	7.387193420456074	7.668383605182849	5.0562033995671785	7.1708247899394575
2007-09-03 21:30:00	1.487668210080795	1.4480541463800438	8.02794108205116	4.090166865549352	5.644752137706325	7.68914443884899	3.773395411016105	5.37906007106233
2007-09-03 21:40:00	1.5327525626585132	1.6557613665024289	13.30869582511545	12.103322490443606	13.651416808909072	12.326945408115842	7.71611681141701	8.946569534425711
2007-09-03 21:50:00	1.8128543186828845	1.3229128646518915	21.158312895496227	7.293572975367421	8.100673586186906	7.741964373298366	5.767743947338366	8.240444678497305
2007-09-03 22:00:00	1.8176287254889467	1.5763430995581589	14.222508169427664	7.442938090369418	8.037852331876993	8.815740184690025	6.1392382490984865	7.515638691676768
2007-09-03 22:10:00	1.4416040946247843	1.2632598437923213	8.67690935546564	6.606976839030957	8.661251706054724	7.460009060708963	4.447450900277698	7.061890119600811
2007-09-03 22:20:00	1.4341934318460174	1.4664286150585455	8.643662582180657	7.309593635085918	9.208772879606368	8.306944496317092	6.927167749078658	8.61903554936664
2007-09-03 22:30:00	1.5386366076367148	1.536219376065258	11.89690594526011	12.229591153429228	14.64899280355083	11.462747481106026	10.922135342372297	13.284014298453972
2007-09-03 22:40:00	1.4644176408790317	1.4555063913403432	12.756034591760445	11.387312158365145	13.751015584207881	10.48078143739664	7.537103988334301	9.694528720305511
2007-09-03 22:50:00	1.5112721392657	1.3398307194638708	9.698585169475166	8.699106549576609	10.477003241929108	8.175019321693274	5.991667240201478	8.298191275157517
2007-09-03 23:00:00	1.3951205655268872	1.4565932700191004	10.643372020537296	8.91963903067852	11.703926977290955	10.381480289599184	8.813651273222732	11.167415944571953
2007-09-03 23:10:00	1.7839347282299178	1.5738231644170428	16.999964979255793	15.734912716760919	15.92132285644753	14.886497485526323	15.798680872934222	17.803332851712803
2007-09-03 23:20:00	1.6634322774425423	1.6344644007062787	10.405619124780523	12.93644611400486	13.959245270098586	10.723085280668542	13.876612078659818	15.085158071301295
2007-09-03 23:30:00	1.4210950527450257	1.2767307614757046	8.323388094969745	6.632324828019633	8.6874826386298	7.3422454742063135	4.811966203181163	7.3409214023380756
2007-09-03 23:40:00	1.4469101704804583	1.3675639954169887	10.532112610431213	9.148064729649473	11.651170382771067	9.327308887492892	7.79431817275624	10.462435791646122
2007-09-03 23:50:00	1.6619282967578013	1.3917795043594543	13.94691046296919	13.865544287550811	15.121747498716926	10.509426843982292	10.683103536544344	13.894647783408466
2007-09-04 00:00:00	1.3185006039214828	1.3403805366422143	7.757773573656868	7.8629563278252315	10.76599648039676	7.564442259747987	7.7677350695792375	10.467619856460328
2007-09-04 00:10:00	1.2827398996193191	1.321827810902914	9.068744082065852	9.984068304362065	13.861680255560419	9.02868706444018	9.156131377820406	12.433206730147948
2007-09-04 00:20:00	1.5921830983170904	1.4696350963418785	11.536820369956017	8.24624762280302	9.645572303917438	9.1143010280555	8.154785942904308	10.091351527195265
2007-09-04 00:30:00	1.6607612218312215	1.5681078933656971	12.950742659384973	12.278352744138765	13.598651551312935	11.23617447853966	8.935527415480198	10.546869191056976
2007-09-04 00:40:00	1.4851929792456031	1.3622201385314041	8.311609791370982	8.205330482413922	10.082094393247957	7.574072638024759	7.263940110868852	9.783771340629224
2007-09-04 00:50:00	1.4237145775134283	1.4378925017968005	8.590610282974634	10.50485981297528	13.11992313764882	8.656315526154197	10.617157244496694	13.130956049770102
2007-09-04 01:00:00	1.4078104263600308	1.368254547449112	7.68006798217281	8.400869074949625	10.85815725252742	7.1165492588389405	7.3317379375528065	9.862055339049952
2007-09-04 01:10:00	1.541201518112978	1.4568109523104138	9.746382167625491	9.994314050743725	11.914112720825695	8.617271287596322	8.727057327653448	10.952493432690714
2007-09-04 01:20:00	1.5667847935391497	1.5979821392160225	10.642786268495444	9.738341219320995	11.42266627743931	10.218218836154868	9.197448526776258	10.580361854958598
2007-09-04 01:30:00	1.5919452626231367	1.4180890276064568	11.104165081007011	12.529123354461507	13.982592360097385	8.646762045962545	8.488176572562013	10.84092888622509
2007-09-04 01:40:00	1.5227107652059129	1.5063114138406444	13.056595936041427	15.78142997928954	18.1425250995721	11.179222033878661	11.577304096601127	13.8029804189765
2007-09-04 01:50:00	1.890799727322372	1.5270892296846998	20.2230562428227	16.879589628129455	16.014330409820804	11.456117032291932	11.48440879151252	13.41253724477788
2007-09-04 02:00:00	1.5042799428540063	1.4589844257796036	11.90782684253682	13.22489636669652	15.52437904405603	11.217177312539404	12.446676172623533	15.185992224987592
2007-09-04 02:10:00	1.6241602436432274	1.368737190731983	15.833802234492287	18.925464811778333	20.601183834597038	12.11768335490074	13.318790590500116	16.993706316174134
2007-09-04 02:20:00	1.5662484148645022	1.5917379186513751	13.722197585155563	13.867146766013072	15.805230366181505	13.208590568944054	12.973095897165262	14.701962042073404
2007-09-04 02:30:00	1.402908183609559	1.4342185111969608	10.04949166918406	8.03326522144472	10.745884446506526	9.676509424368883	7.902469158705162	10.397783634491454
2007-09-04 02:40:00	1.4638115135806269	1.448116717763232	10.099307814938726	10.415707806621015	12.594864319126652	9.130574999812085	9.981027611600355	12.079273837268438
2007-09-04 02:50:00	1.5330983655881407	1.4344059521436885	11.130405327407017	13.847735895194859	15.746600646475661	9.585865053202436	11.39555962126918	13.923652211550793
2007-09-04 03:00:00	1.587595613886648	1.490515440279362	12.494178217001364	12.462793834008133	14.135301560171582	9.919350841903023	10.435935976423012	12.604743943178212
2007-09-04 03:10:00	1.623143139272731	1.5562786331607017	17.36394576808021	15.830103236141365	17.121934966821307	14.162180448220846	17.019128135227266	18.872399758688488
2007-09-04 03:20:00	1.4289233595611055	1.4757469048875431	10.731496146884725	9.481178850324083	12.310846466606376	11.188820830126145	9.901314215894512	12.421251774390356
2007-09-04 03:30:00	1.6535179697167917	1.6449195433108916	17.643389880034626	19.534019607589112	20.777589679796726	13.021901252550693	15.13955719172506	16.449471291284794
2007-09-04 03:40:00	1.8817478565618195	1.6895553631839384	18.61911469353797	18.014707133178753	17.101242944103173	13.129645781769598	10.95805515006859	11.92556793728304
2007-09-04 03:50:00	1.5834227402048269	1.4189353948011574	12.697871772395713	13.155325915067673	14.959052468299525	9.529126172381405	7.975207015507396	10.439736524133851
2007-09-04 04:00:00	2.0648167979929744	1.5566088965196323	29.67942898534341	30.958210296458336	26.37940693156547	12.408541700247016	14.057778546667386	15.920871927624551
2007-09-04 04:10:00	1.9211014138969689	1.6629999313897892	19.00945736645052	23.228742687497892	21.47178217357337	11.10277825613258	13.492234956950385	14.617131605581903
2007-09-04 04:20:00	1.768289750441455	1.645966555722107	15.96813838851678	20.782567197395178	20.376336482142943	10.70076013359826	14.216446027570973	15.157289469512177
2007-09-04 04:30:00	1.7845856322542255	1.6816865741730025	17.56403274625119	20.175593181971664	19.779402774708377	13.743658399514745	14.499816887969232	15.560043297114975
2007-09-04 04:40:00	1.6572221414182646	1.5580696335379711	13.410892101744485	14.600591742514071	15.671007362291215	12.83111863809784	13.955002252580776	15.850477562449381
2007-09-04 04:50:00	1.879929304066228	1.8969732813630065	18.24791699891402	24.463878306142448	22.601820745037866	18.137977141033808	21.621811256564524	19.94467196058284
2007-09-04 05:00:00	1.2831478989388558	1.2500280886923831	7.650999225127995	7.79146153099357	11.154707815148273	7.475936712082096	7.81608875133151	11.44955505123037
2007-09-04 05:10:00	1.5892598662338102	1.6152553317821028	10.045642332662617	10.367249197596237	11.684695696658444	10.115123338337172	10.527005732835859	11.71071550569796
2007-09-04 05:20:00	2.1039257512234824	1.7016721929777119	21.190985521505503	26.109017813878484	21.304086434152968	11.874517083756965	14.24331313161196	14.617282914593007
2007-09-04 05:30:00	1.5708868171760144	1.7144745635577021	14.426181978845491	14.959278411500845	16.6799232772282	14.021827316456351	14.02467665643522	14.742257739522893
2007-09-04 05:40:00	2.3245819138924935	1.7338137084851069	35.816845443846674	38.275491566780794	29.171489791243076	15.619632810889122	16.2304914336917	16.771022030261815
2007-09-04 05:50:00	1.6785286371629526	1.6285179401708396	12.041326413090733	13.9744625189331	14.70443953796454	11.20512413424359	12.385266869824019	13.476567920140946
2007-09-04 06:00:00	1.3522904112680996	1.3819957584947151	8.442781534100273	7.092733528392893	9.532576548110963	8.33029708729199	6.877963284222047	9.007327270340687
2007-09-04 06:10:00	1.6171906691618838	1.3394327385808464	12.389305988319435	11.734791308539533	13.237395160627768	8.781685958838803	6.439836786583196	9.174816694087617
2007-09-04 06:20:00	1.996659558438605	2.0186927806440926	25.05289434202785	27.46831248208836	24.185354894393488	25.017291977414175	28.11125202757578	24.56881289661787
2007-09-04 06:30:00	1.9504859816657256	1.8352488604464632	15.193971547217819	15.065432913912012	13.875546931086488	12.72619629171478	12.275654885387242	12.128035639695227
2007-09-04 06:40:00	1.6115865606318205	1.468562508102482	12.704857119632347	12.98484883842772	14.565158956512306	10.138419915967825	9.579545582685007	11.828609221679336
2007-09-04 06:50:00	1.9129502646177712	1.873059607775167	19.47953142860921	16.94733124160167	15.829391541865686	17.52526007525413	18.793084806061188	17.696233482392618
2007-09-04 07:00:00	1.5363829912226588	1.4214474968536317	10.576895124285503	9.546716438530638	11.260639007609253	9.786927172988042	8.056808288846705	10.367183341409724
2007-09-04 07:10:00	2.0148204410543964	1.4042386027097602	18.191783656600922	12.595640597501252	12.068506173108359	10.278230763888242	9.32070433669062	12.11380252529273
2007-09-04 07:20:00	1.6057540214345518	1.4258315992778476	9.755832185858573	10.443401777327349	11.720703300277885	8.358138521153137	7.02774110686312	9.20278234091142
2007-09-04 07:30:00	1.5891224532280128	1.5409949473613436	12.849568761720672	10.354800423534053	11.644113161852598	9.932547134608754	9.695855193394395	11.125079204954591
2007-09-04 07:40:00	1.8173382875247341	1.5046549801650886	17.700959539147057	17.990924566912593	17.427860382558446	12.288403818909075	9.648484645163816	11.58754090347986
2007-09-04 07:50:00	1.5720165707494342	1.32023829572107	10.592863732060096	9.89149505948137	11.284713036678946	9.02730005237134	7.417493455811797	10.053568162736598
2007-09-04 08:00:00	1.4321836533849064	1.3367853842131616	9.19978832363013	5.0765562710884415	6.991959612037129	8.854077811767153	4.253742288895949	6.438480325263248
2007-09-04 08:10:00	1.2987190044114123	1.1714184678937762	9.372373630551806	4.915004971539495	7.49531693659659	8.095734133927893	4.794292147235689	7.937273472141296
2007-09-04 08:20:00	1.6555992989270911	1.4488911021338131	16.230015962410526	23.636569606932877	24.049045226467577	12.435470722872546	14.475288080534474	17.467324169578585
2007-09-04 08:30:00	1.471842442090037	1.3878096441160368	8.841493851917024	5.156357732281026	6.860390870118384	8.361615185785858	4.820535356433747	6.785210404109202
2007-09-04 08:40:00	1.7773386721354247	1.5705196701211197	14.49713179701477	15.568339572608382	15.547857778899365	8.2795666706727	8.710306908123728	10.109627857810633
2007-09-04 08:50:00	1.4760228733845084	1.3991624028889935	7.677161352164216	7.501109955957732	9.23962545882964	7.213671282417519	6.599407861825718	8.769905269005287
2007-09-04 09:00:00	2.034422743677669	1.5679663858587407	19.974313058068333	22.27890061897623	19.110859555179978	10.40747400322124	10.084742553350864	11.710926833344992
2007-09-04 09:10:00	1.7335960659849066	1.3045129257062709	11.078072836422763	12.22306734150316	13.199628091705554	6.159587600264907	6.689153570311669	9.632798560687776
2007-09-04 09:20:00	1.4531843127628037	1.3560507526357488	7.473131868944655	6.6445205448037274	8.353168471474321	7.386075375425615	5.440804673065361	7.641139527560525
2007-09-04 09:30:00	2.269114500391608	1.6907746231732017	23.89763653094193	24.28495928652914	19.04189882554788	8.458611272972469	8.438712053737213	9.210263507432073
2007-09-04 09:40:00	1.412538361581344	1.295669006771046	7.149074506933931	7.2265175734334255	9.144976024633456	5.638895288862524	4.5888851867272935	6.801221047706096
2007-09-04 09:50:00	1.3290075463191895	1.2683556304838457	8.23569192176622	4.345530893561911	6.4218800380962895	7.004344264235918	4.013395031010567	6.263415537527367
2007-09-04 10:00:00	1.7162956585111646	1.58450061047801	13.134196596267753	15.050784423173807	15.379676276202908	9.118213740399225	9.087930608785461	10.397456065598787
2007-09-04 10:10:00	1.81265376516118	1.5476601805727324	10.328992966850539	9.762223937261334	9.914663891063334	7.795562812124087	5.9612510332315125	7.258512665864856
2007-09-04 10:20:00	1.3116829743345249	1.221708222318487	8.076339609522423	8.657783474103752	11.991973077601454	7.214527991945848	6.8852133978695775	10.441904126493027
2007-09-04 10:30:00	1.6430317439050446	1.3288013872482831	9.500627207995857	11.21551677684129	11.880974377800982	6.4757034905727275	6.68489279452788	9.460580398157784
2007-09-04 10:40:00	1.4481652845308348	1.1926181994812952	6.547573348144589	6.0725804564330685	8.01970860246204	6.040003666838581	4.577950806476742	7.4665911704931975
2007-09-04 10:50:00	1.810335885139048	1.559741982615051	14.787485546792029	12.095646608373857	12.307654409413542	12.047298954203336	7.0959832262152585	8.648435806424285
2007-09-04 11:00:00	1.4690383733173848	1.4456230149720837	8.070067869923308	8.47176331696538	10.284435677857818	7.80829749558602	9.742833342982507	11.761807320478663
2007-09-04 11:10:00	1.2425869539108974	1.1497359661177364	7.4738918521916835	7.418757548353164	10.605723649636962	7.700567482641596	6.313108252992159	10.04040743949629
2007-09-04 11:20:00	2.1191795344429387	1.8082587481268568	24.59146884375956	26.85545130833536	22.40280753477295	11.823050294007508	12.476421823662035	12.748940849737899
2007-09-04 11:30:00	1.3658519039433452	1.217067464775422	7.0998754154366175	8.755958027275081	11.488282602994133	6.49164536741002	4.6450670826107086	7.388713522236992
2007-09-04 11:40:00	1.209179426915011	1.2133194818009545	7.793024687361537	5.4613317881358645	8.803463686905909	7.169333527411772	4.688492502018572	7.6087828622255875
2007-09-04 11:50:00	1.1773846723708796	1.3166272845170568	8.839164055452875	6.794206208469434	10.883160951781377	9.331486468489528	5.7906772346504285	8.262878447949609
2007-09-04 12:00:00	1.2419329932474883	1.3362054420860718	7.1614185029205775	5.2423397040570165	7.9161183709484435	7.015724154013893	5.456084445553181	7.698549686115987
2007-09-04 12:10:00	1.3073199263162518	1.3542953681382222	7.701848468005831	4.316007083232834	6.49606579567203	7.773744436286418	4.0072004497510925	5.976641110363366
2007-09-04 12:20:00	1.2061909826932635	1.2820206033977908	6.57913517577811	4.360660347419536	7.049566284830477	6.743948650538832	4.020689463752975	6.16667738136678
2007-09-04 12:30:00	1.6259638483316592	1.4854322128439452	14.494253808501865	4.979235984400955	6.188214367019228	10.444539501297099	4.964610568834844	6.594946023803584
2007-09-04 12:40:00	1.489396460641847	1.3455183209951231	8.919709375389196	4.6562152881773615	6.326087488384143	8.275846115669163	4.647029789570476	6.803475980888432
2007-09-04 12:50:00	1.4837478557226975	1.3519748348489091	7.0709392082755125	8.526095858120717	10.047260433999794	7.019987909238311	6.965325414120913	9.375367261994633
2007-09-04 13:00:00	1.5416687851381472	1.372802923976074	7.822654564471388	6.478570589341168	7.798898995518893	6.772291071096285	4.717785389002797	6.651165388554813
2007-09-04 13:10:00	1.3968133096138484	1.3625424993918591	7.663788899229977	4.804671676103335	6.7331802033330845	7.267825411631239	3.5748511296945797	5.454985697331357
2007-09-04 13:20:00	1.8858076004692883	1.8676642898833409	15.906202586363525	15.265497953476155	14.587070861325012	12.128174165623115	9.879545646344539	9.939281635839954
2007-09-04 13:30:00	2.078064886324836	1.4595503829115326	12.975261928289855	12.29121693670474	10.988227763272736	7.344190060672072	6.503811326183745	8.362268295686992
2007-09-04 13:40:00	1.2111426059084955	1.2133514009911617	5.913977935341389	3.0216634904311177	5.145017691498372	5.8443036663559145	3.1961176086966323	5.32988258776213
2007-09-04 13:50:00	1.8046151232769048	1.3101183976695567	11.633320128677578	9.630663745908363	9.88699778364312	7.519261659926365	3.5367658160363518	5.5702936555177995
2007-09-04 14:00:00	1.9689627361078488	1.7293777389778218	13.860014812459733	16.17384499079631	14.927571651762724	9.4402283909905	9.57919285116908	10.229296844208909
2007-09-04 14:10:00	1.8157150957330468	1.4879275012082225	8.461876224940081	5.3380605766716975	5.956517878748666	7.050998068540489	4.689020135748168	6.173653168892609
2007-09-04 14:20:00	1.2940848117144752	1.2061301052848257	6.195136491855875	5.466883632326655	8.11745809673263	5.886184177316951	4.894673344019993	7.922518042036468
2007-09-04 14:30:00	1.2030882983789624	1.1496935201935048	5.86905302309795	2.6243815509581307	4.737480242709972	5.4699507623691614	2.512748751028113	4.732542430449664
2007-09-04 14:40:00	1.4402008740215635	1.405557137620894	6.7838438376437535	6.034782010919218	7.74359265028518	6.184652029056523	4.290578848867856	6.031673333242995
2007-09-04 14:50:00	1.4016813961762704	1.2909717619978849	10.038287160480104	6.982444183712151	9.262755056292226	5.9493110730286105	7.429583704896011	10.226827384839302
2007-09-04 15:00:00	1.651872047995082	1.231577450359739	8.628707547185341	5.858720016085418	6.828815774529287	7.1443769036135185	2.9730425628551083	5.086204178474572
2007-09-04 15:10:00	1.368028633550582	1.3092988042042912	7.050938027143829	4.557848398532114	6.4705128342133085	6.097144551830847	3.2805141168435736	5.125013981096297
2007-09-04 15:20:00	1.5190703491090185	1.0819880117596237	7.39697449611984	5.303082320912293	6.77605821502033	5.246649748489562	2.848641760487112	5.38760504169875
2007-09-04 15:30:00	1.5155278049130028	1.7046675418642967	10.043947186287916	8.7047653885275	10.514175031718807	10.754276613675373	7.704488790941018	8.716021548118734
2007-09-04 15:40:00	1.5013158807302012	1.6277292606692748	9.482148393913318	10.413362016223493	12.079391406671734	9.337459451228591	8.996767650659768	10.079389334808573
2007-09-04 15:50:00	1.2893853734597809	1.2131869736040266	6.0436575870505145	3.8218210939156876	5.868271366811527	5.555759829470558	3.071569811058916	5.2462400491025205
2007-09-04 16:00:00	1.25605447426675	1.082576523357494	5.916732797145232	4.41943326055997	6.792520385637674	5.222824491854615	3.3859230504238886	6.204995628483948
2007-09-04 16:10:00	1.822756676337948	1.9803119307290784	11.121884246677398	9.914906162612978	10.103559947002278	10.107008690523491	7.765704509666451	7.448447459946863
2007-09-04 16:20:00	1.9904974223806875	1.7972295136073022	15.403308606456205	15.714779018775639	13.752970927032932	10.81681695872382	10.714096194287514	10.53437028347943
2007-09-04 16:30:00	1.3868115661662928	1.5249504213471643	7.759581497065782	2.9997975353409494	4.7965395490880365	7.848598830135341	2.795993530602799	4.160069886160231
2007-09-04 16:40:00	1.2761885970586824	1.235581613960869	6.829793766139453	3.3253283709915458	5.4357903368385125	6.575207397284192	3.4633820417119514	5.763080077806336
2007-09-04 16:50:00	1.4068873418379506	1.3896804943195198	7.267884931124716	4.990111521213073	6.8287331626452685	6.886295310333768	5.239180179936703	7.106466689396262
2007-09-04 17:00:00	1.2910740081289012	1.219439712154492	10.018285024346168	15.022120060903804	19.178647000592125	5.913191931901925	4.313464925274577	6.809391306727287
2007-09-04 17:10:00	1.5406205467288605	1.547957460959805	7.367132191122283	6.222690469952543	7.864732667279309	7.596109184924332	6.243041583234223	7.694558514377851
2007-09-04 17:20:00	1.5173692239931496	1.5966018363009966	9.520259215155123	8.093268648473073	10.025578760638556	8.80623771640465	3.9465179502411583	5.301259820653015
2007-09-04 17:30:00	1.2277778840565652	1.2359981287009991	5.251953038785358	3.6754395519154377	5.777874715288154	5.5202396074989055	3.4869744263313263	5.561617419834881
2007-09-04 17:40:00	1.4320447473717974	1.2485072412546407	7.338414572201541	6.904526526095678	9.045145750627118	6.1995525018317625	4.52144140324547	7.032831602774071
2007-09-04 17:50:00	1.9394181495296656	1.311071766926844	15.539648706814058	14.234849112014807	13.07995043930968	8.186046954090573	5.349593993811979	7.893988257639087
2007-09-04 18:00:00	1.663842978669096	1.1653475403530895	8.072585859296781	6.884884180416819	7.760956904143303	5.484561844668964	2.452710571499334	4.488347723175829
2007-09-04 18:10:00	1.2439798130122115	1.0784366074417524	6.142490314805203	3.9888289869656792	6.3410318763718445	5.50866686816783	2.906567563336455	5.478043016207667
2007-09-04 18:20:00	1.1992723029875458	1.1369993896582211	5.4103768065440665	3.096865669948468	5.214165128419915	5.118280497296727	2.569560441532832	4.729626288883396
2007-09-04 18:30:00	1.1417907627365609	1.1290975619113075	6.285411321691562	2.597689985379453	4.779474602068653	5.996581312823452	2.6555124884310617	4.877287163854791
2007-09-04 18:40:00	1.1419367046721265	1.1255615379511252	6.018815645963013	2.7465245077053986	4.997317181385966	5.560480976853371	2.720490653778774	4.9625714782754216
2007-09-04 18:50:00	1.49465715034623	1.3574448931934928	6.453672276980469	4.748201931074445	6.300167015317575	6.56328050213833	3.555177111998632	5.5569424082960905
2007-09-04 19:00:00	1.4539751552123217	1.3065330630781422	7.292534722145421	7.481611469584387	9.414297026862316	5.998231155048504	4.7005229269707645	6.84472196128391
2007-09-04 19:10:00	1.3497772986806966	1.3761055009604828	6.342431550329832	5.05767342284647	7.133734619675438	6.365081620336295	4.93133157208521	6.893829733396897
2007-09-04 19:20:00	1.351806036015036	1.363718778290002	7.322221919063038	5.618188303312569	8.17638916340516	6.707725467995912	3.920778197599289	5.9024590946222775
2007-09-04 19:30:00	1.7156698199602114	1.4617401425253058	9.196553878378506	10.304239504330427	10.978436772864377	6.712495280826287	5.4717626401337265	7.185459175125649
2007-09-04 19:40:00	1.5916665524933695	1.4437009592398409	8.611518122897031	5.370978871162512	6.520088859749878	8.789118845538447	4.525079140156547	6.097964186919216
2007-09-04 19:50:00	1.263088432874537	1.1468374420035894	5.888222591986268	4.0860923399976485	6.310510571232388	4.79794963852281	3.122756716379812	5.462462116871046
2007-09-04 20:00:00	1.3917639922512388	1.2378698056794375	6.693975299474496	4.826833378849346	6.787920071543487	5.8538228978142905	3.350773344061695	5.595746786958065
2007-09-04 20:10:00	1.3483455729318627	1.1282138018660126	6.333981495926932	3.327478273589982	5.126478673958714	4.874971634392882	2.4858755458681125	4.637204296499643
2007-09-04 20:20:00	1.71175559034867	1.096059897133742	9.847880049006358	10.666459640941824	11.28185693819829	5.666775453300798	3.9251592908996003	6.949385537574402
2007-09-04 20:30:00	1.3148991808937902	1.1039775764389443	7.109908820930087	5.3602367143243885	7.737593174083563	6.05933156211796	3.3922130142570834	6.074119243838626
2007-09-04 20:40:00	1.4954248467549398	1.2418310143720337	10.825211678713432	9.961268289722687	11.903266328779745	8.181647876782806	4.94308974945299	7.415252890191447
2007-09-04 20:50:00	1.3924184394565378	1.219161537642799	8.805454415290102	3.612676468403405	5.570681578418312	7.163372575669173	3.4583181150298326	5.929167749393704
2007-09-04 21:00:00	1.337734543859023	1.3483951092248312	8.468492961516231	3.5440814484707333	5.712198231042497	7.0028879828254365	3.8657671099938415	6.063108475438246
[truncated: 149,742 more rows]
