# Supplementary material for: Ergodic seismic precursors and transfer learning for short term eruption forecasting at data scarce volcanoes
Source: Nat Commun. 2025 Feb 25;16:1758. doi: 10.1038/s41467-025-56689-x (PMC11861682; doi:10.1038/s41467-025-56689-x)
Supplement: Supplementary file 3 — Supplementary Data 1 [file 41467_2025_56689_MOESM3_ESM.zip › data2share/data2share/CETU_data.csv]

time	dsar	dsarF	hf	hfF	mf	mfF	rsam	rsamF
2019-12-06 00:10:00	1.56482938	1.61407555	27.29633454	8.603824919	21.56823851	7.158714912000001	22.29259067	7.037012848
2019-12-06 00:20:00	1.425213085	1.431941945	11.50587613	10.09916803	8.391014806	7.25961337	9.808612099	8.957591834
2019-12-06 00:30:00	1.418085056	1.354762436	45.3858614	46.33294743	31.47128107	30.65072842	28.67751357	28.058754800000003
2019-12-06 00:40:00	1.535561881	1.507658285	146.3195427	135.0514711	109.7159356	99.79387201	109.1391463	99.44480893
2019-12-06 00:50:00	3.482482296	3.482482296	141.70363740000002	130.11590420000002	106.5061168	96.25723227	106.68040900000001	96.29503999
2019-12-06 01:00:00	3.483572853	3.483572853	137.0877321	125.1803372	103.296298	92.72059254	104.2216717	93.14527106
2019-12-06 01:10:00	3.482150039	3.482150039	132.4718268	120.2447703	100.0864792	89.1839528	101.7629345	89.99550212
2019-12-06 01:20:00	3.483686085	3.483686085	127.85592140000001	115.30920330000001	96.87666034	85.64731307	99.30419717	86.84573319
2019-12-06 01:30:00	3.4822014489999997	3.4822014489999997	123.24001609999999	110.37363640000001	93.66684152	82.11067333	96.84545988	83.69596425
2019-12-06 01:40:00	3.4836657410000003	3.4836657410000003	118.6241108	105.43806950000001	90.45702271	78.57403359	94.38672259999998	80.54619532
2019-12-06 01:50:00	3.4823922560000002	3.4823922560000002	114.00820549999999	100.5025025	87.24720389	75.03739386	91.92798532	77.39642638
2019-12-06 02:00:00	3.4834022860000005	3.4834022860000005	109.39230020000001	95.56693559	84.03738508	71.50075412	89.46924803	74.24665745
2019-12-06 02:10:00	3.482941758	3.482941758	104.7763949	90.63136865	80.82756626	67.96411439	87.01051075	71.09688851
2019-12-06 02:20:00	3.482744013	3.482744013	100.16048959999999	85.69580171	77.61774744	64.42747465	84.55177347	67.94711957
2019-12-06 02:30:00	3.483554171	3.483554171	95.54458425	80.76023477	74.40792863	60.89083491	82.09303618	64.79735064
2019-12-06 02:40:00	3.4823160160000004	3.4823160160000004	90.92867894	75.82466783	71.19810981	57.35419518	79.6342989	61.6475817
2019-12-06 02:50:00	3.4836232689999997	3.4836232689999997	86.31277362	70.8891009	67.988291	53.81755544	77.17556162	58.49781277
2019-12-06 03:00:00	3.482105235	3.482105235	81.69686831	65.95353396	64.77847218	50.28091571	74.71682434	55.34804383
2019-12-06 03:10:00	3.4834986710000004	3.4834986710000004	77.080963	61.01796702	61.56865337	46.74427597	72.25808705	52.1982749
2019-12-06 03:20:00	3.482321106	3.482321106	72.46505768	56.08240008	58.35883455	43.20763623	69.79934977	49.04850596
2019-12-06 03:30:00	3.483599473	3.483599473	67.84915237	51.14683314	55.14901573	39.6709965	67.34061249	45.89873702
2019-12-06 03:40:00	3.482381895	3.482381895	63.23324706	46.211266200000004	51.93919692	36.13435676	64.8818752	42.74896809
2019-12-06 03:50:00	3.4833483160000003	3.4833483160000003	58.61734174	41.27569926	48.729378100000005	32.59771703	62.42313792	39.59919915
2019-12-06 04:00:00	3.482982293	3.482982293	54.00143643	36.34013232	45.51955929	29.06107729	59.96440064	36.44943022
2019-12-06 04:10:00	3.48277774	3.48277774	49.38553111	31.40456539	42.30974047	25.52443755	57.50566335	33.29966128
2019-12-06 04:20:00	3.483538171	3.483538171	44.7696258	26.46899845	39.09992166	21.98779782	55.04692607	30.14989235
2019-12-06 04:30:00	3.482283203	3.482283203	40.15372049	21.53343151	35.89010284	18.45115808	52.58818879	27.00012341
2019-12-06 04:40:00	3.4836287130000003	3.4836287130000003	35.53781517	16.59786457	32.68028403	14.91451835	50.1294515	23.85035448
2019-12-06 04:50:00	1.830591204	1.854027961	30.92190986	11.66229763	29.47046521	11.37787861	47.67071422	20.70058554
2019-12-06 05:00:00	1.5239142819999998	1.527291461	101.9329304	99.63697642	80.3434453	78.16519206	126.63043880000001	125.67105500000001
2019-12-06 05:10:00	1.4522908	1.4037067509999999	103.31734329999999	105.8610037	76.80800046	76.18616786	126.7183113	124.3547186
2019-12-06 05:20:00	1.442510032	1.3952746130000002	105.12184029999999	111.6578372	77.45980483	79.27916223	129.796078	130.735839
2019-12-06 05:30:00	1.57545287	1.5707202930000002	90.76188862	85.5851328	72.21140394	68.31664648	126.98181770000001	125.06362639999999
2019-12-06 05:40:00	1.608919026	1.602895681	85.69643604	85.37778082	70.63295751	69.89525869	131.5285673	130.2148298
2019-12-06 05:50:00	1.688418515	1.709387175	81.81927209999999	82.60570349	71.51826606	73.61707989	146.58451619999997	146.99145180000002
2019-12-06 06:00:00	1.6927358780000001	1.678896203	87.55089977	85.9837571	76.42706519	74.28018862	146.0326852	146.1254585
2019-12-06 06:10:00	1.676841363	1.6879702069999998	83.93643297	79.34348694	72.82462448	69.22681939	146.2513112	145.82362080000001
2019-12-06 06:20:00	1.6218961669999998	1.6268831240000001	88.63628693	88.43053792	74.21398775	74.44911809999999	148.1461846	148.41757890000002
2019-12-06 06:30:00	1.697068501	1.69169914	84.59395597	85.78940006	73.37377248	74.41380155	151.03523969999998	150.1779876
2019-12-06 06:40:00	1.7039201309999998	1.71561873	85.88758890000001	85.11849468	74.32454561	73.87574907	154.4252659	154.59938530000002
2019-12-06 06:50:00	1.737267937	1.736952806	87.14903242	89.15785433	77.98047063	80.0665523	160.1477544	161.2102767
2019-12-06 07:00:00	1.9262953580000002	1.9428593509999998	88.85186512	91.84083874	89.0556284	92.64512881	164.8727813	166.2585765
2019-12-06 07:10:00	1.918330431	1.89211536	91.77503925	92.52263017	91.57403418	90.76536858	169.46468959999999	169.54074619999997
2019-12-06 07:20:00	1.9907375459999999	1.9760356119999998	97.69927467	96.02062091	101.28821690000001	99.31322223	168.7433559	167.9244993
2019-12-06 07:30:00	1.94115441	1.966622305	114.94889939999999	110.52425349999999	117.7203467	113.6808037	172.4266337	171.11743059999998
2019-12-06 07:40:00	1.8362547669999998	1.8356972969999998	135.137916	137.12247230000003	131.8635111	134.319285	183.9567376	182.6380382
2019-12-06 07:50:00	1.799323996	1.8028905880000001	141.2170482	137.7918803	134.7599399	131.0953391	185.7798076	182.3855694
2019-12-06 08:00:00	1.7356021769999999	1.700868492	129.1617635	135.3582914	116.457159	119.62307040000002	180.3178665	183.0085621
2019-12-06 08:10:00	1.676904335	1.6767605069999998	125.319272	124.2896241	108.7089305	107.85707340000002	174.2646489	172.3773697
2019-12-06 08:20:00	1.738829942	1.691253721	120.2944912	117.9180551	107.6995418	102.3422236	181.6671744	179.4942269
2019-12-06 08:30:00	1.784106555	1.777161669	117.15675490000001	115.3807612	106.63993559999999	104.727489	181.47334030000002	178.1846549
2019-12-06 08:40:00	1.791687012	1.788096168	103.3150157	102.18046020000001	95.94294472	94.36098667	169.83812340000003	170.14186519999998
2019-12-06 08:50:00	1.7926897080000002	1.7717488209999999	106.34216540000001	106.5791392	99.79184952	98.3545629	174.3254882	174.67036530000001
2019-12-06 09:00:00	1.8656633580000002	1.842837813	114.65795379999999	113.12405759999999	112.7737463	109.34224009999998	186.17719580000002	184.43205880000002
2019-12-06 09:10:00	1.8973267059999999	1.8649781319999998	99.19859381	97.5908314	96.00804427	91.75931027	178.8734261	177.8465957
2019-12-06 09:20:00	1.96416201	1.9498739859999998	94.82341158	91.64891731	96.81190438	93.16502761	182.36013480000003	182.28529469999998
2019-12-06 09:30:00	1.9721653209999999	1.9334736209999999	83.42046254	82.70711854	86.48014918	84.73018865	178.9376628	178.0576626
2019-12-06 09:40:00	1.9307518330000002	1.963548824	74.38030241	72.8136999	74.99161665	74.25564996	181.8107051	179.5308483
2019-12-06 09:50:00	1.976631993	1.9941403309999999	66.91918601	66.34495522	67.68084692	68.02740888	183.77993519999998	181.7620567
2019-12-06 10:00:00	1.956916633	1.9647102790000002	72.60886904	72.63610356	74.04859458	75.06017282	185.3280112	187.21647130000002
2019-12-06 10:10:00	2.115697069	1.966707635	93.85970216	74.2505275	103.14177420000001	74.88791207	240.5730992	189.3376722
2019-12-06 10:20:00	1.8558559609999998	1.8247913619999998	73.99694659999999	74.33446698	70.53779795	69.51949634	186.38335419999999	188.0527303
2019-12-06 10:30:00	1.7821386469999998	1.7731146759999998	70.29550307	71.03781911	64.98499772	65.76091272	181.08220759999998	179.667803
2019-12-06 10:40:00	1.7587827230000002	1.772031602	71.28540534	70.54477276	64.41780817	64.29948705	178.6940812	178.2709632
2019-12-06 10:50:00	1.715075104	1.704942004	73.31964108	73.77574554	64.11956638	64.31689696	178.578237	178.316109
2019-12-06 11:00:00	1.8218338180000002	1.8447939430000002	70.23551291	69.98463461	64.2612307	64.53061745	184.651623	185.9943112
2019-12-06 11:10:00	1.7610367830000002	1.759626067	76.38041975	76.75900816	68.26868353	68.80712545	182.4575374	181.81507130000003
2019-12-06 11:20:00	1.742909725	1.7195028159999999	69.25146903	70.97030292	62.17197046	62.98978439	174.1694676	174.3977276
2019-12-06 11:30:00	1.7810026280000002	1.774170064	67.68431491	67.93709498	61.06772172	61.17663018	172.6684748	174.3279688
2019-12-06 11:40:00	1.7605264680000001	1.7447900580000002	69.12713494	69.65005947	61.740730400000004	61.72734688	173.13514880000002	173.2619386
2019-12-06 11:50:00	1.719232725	1.720925443	68.92858202	68.75202675	60.80525489	60.57110619	166.4322645	167.3745284
2019-12-06 12:00:00	1.720164169	1.722266822	68.92844347	68.74518789	60.83699945	60.61267766	166.42493180000002	167.332907
2019-12-06 12:10:00	1.721095614	1.7236082019999999	68.92830492	68.73834903	60.86874402	60.65424912	166.4175991	167.29128569999997
2019-12-06 12:20:00	1.722027058	1.724949581	68.92816637	68.73151017	60.90048858	60.69582059	166.4102665	167.2496644
2019-12-06 12:30:00	1.722958503	1.72629096	68.92802781	68.72467132	60.93223315	60.73739206	166.40293380000003	167.208043
2019-12-06 12:40:00	1.723889947	1.72763234	68.92788926	68.71783246	60.96397772	60.77896353	166.3956012	167.1664217
2019-12-06 12:50:00	1.724821392	1.728973719	68.92775071	68.7109936	60.99572228	60.820535	166.3882685	167.1248004
2019-12-06 13:00:00	1.7257528359999998	1.7303150980000002	68.92761216	68.70415474	61.02746685	60.86210647	166.3809358	167.083179
2019-12-06 13:10:00	1.726684281	1.731656478	68.92747359999998	68.69731588	61.05921142	60.90367794	166.3736032	167.04155769999997
2019-12-06 13:20:00	1.727615725	1.732997857	68.92733505	68.69047702	61.09095598	60.945249399999994	166.3662705	166.9999364
2019-12-06 13:30:00	1.72854717	1.734339237	68.9271965	68.68363816	61.12270055	60.98682087	166.3589379	166.958315
2019-12-06 13:40:00	1.729478614	1.735680616	68.92705795	68.6767993	61.15444511	61.02839234	166.3516052	166.9166937
2019-12-06 13:50:00	1.730410059	1.737021995	68.92691939	68.66996044	61.18618968	61.06996381	166.3442726	166.87507240000002
2019-12-06 14:00:00	1.7313415030000001	1.738363375	68.92678084	68.66312158	61.21793425	61.11153528	166.3369399	166.8334511
2019-12-06 14:10:00	1.732272948	1.7397047540000001	68.92664229	68.65628272	61.24967881	61.15310675	166.3296072	166.79182969999997
2019-12-06 14:20:00	1.733204392	1.7410461330000002	68.92650374	68.64944387	61.28142338	61.19467822	166.32227460000001	166.7502084
2019-12-06 14:30:00	1.734135837	1.7423875130000002	68.92636518	68.64260501	61.31316794	61.23624968	166.3149419	166.70858710000002
2019-12-06 14:40:00	1.7350672809999999	1.7437288919999998	68.92622663	68.63576615	61.34491251	61.27782115	166.30760930000002	166.6669657
2019-12-06 14:50:00	1.735998726	1.745070271	68.92608808	68.62892729	61.37665708	61.31939262	166.3002766	166.62534440000002
2019-12-06 15:00:00	1.73693017	1.7464116509999998	68.92594953	68.62208843	61.40840164	61.36096409	166.292944	166.5837231
2019-12-06 15:10:00	1.737861614	1.74775303	68.92581097	68.61524957	61.44014621	61.40253556	166.2856113	166.5421017
2019-12-06 15:20:00	1.738793059	1.749094409	68.92567242	68.60841071	61.47189077	61.44410703	166.2782786	166.5004804
2019-12-06 15:30:00	1.7397245030000001	1.750435789	68.92553387	68.60157185	61.50363534	61.48567849	166.270946	166.4588591
2019-12-06 15:40:00	1.7406559480000001	1.751777168	68.92539532	68.59473299	61.53537991	61.52724996	166.2636133	166.4172377
2019-12-06 15:50:00	1.7415873919999998	1.753118547	68.92525677	68.58789413	61.56712447	61.56882143	166.2562807	166.3756164
2019-12-06 16:00:00	1.742518837	1.7544599269999999	68.92511821	68.58105528	61.59886904	61.6103929	166.24894799999998	166.33399509999998
2019-12-06 16:10:00	1.7434502809999999	1.755801306	68.92497966	68.57421642	61.630613600000004	61.65196437	166.2416153	166.29237369999998
2019-12-06 16:20:00	1.7443817259999999	1.757142685	68.92484111	68.56737756	61.66235817	61.69353584	166.2342827	166.2507524
2019-12-06 16:30:00	1.74531317	1.758484065	68.92470256	68.5605387	61.69410274	61.73510731	166.22695	166.2091311
2019-12-06 16:40:00	1.746244615	1.759825444	68.924564	68.55369984	61.7258473	61.77667877	166.2196174	166.16750969999998
2019-12-06 16:50:00	1.747176059	1.761166824	68.92442545	68.54686098	61.75759187	61.81825024	166.21228469999997	166.1258884
2019-12-06 17:00:00	1.748107504	1.762508203	68.92428690000001	68.54002212	61.78933643	61.85982171	166.20495209999999	166.08426709999998
2019-12-06 17:10:00	1.7490389480000001	1.763849582	68.92414835	68.53318326	61.82108100000001	61.90139318	166.1976194	166.0426458
2019-12-06 17:20:00	1.7499703930000001	1.765190962	68.92400979	68.5263444	61.85282557	61.94296465	166.19028669999997	166.0010244
2019-12-06 17:30:00	1.7509018369999998	1.766532341	68.92387124	68.51950554	61.88457013	61.98453612	166.1829541	165.9594031
2019-12-06 17:40:00	1.751833282	1.76787372	68.92373269	68.51266669	61.9163147	62.02610759	166.1756214	165.91778180000003
2019-12-06 17:50:00	1.7527647259999999	1.7692151000000003	68.92359414	68.50582783	61.94805926	62.06767905	166.1682888	165.8761604
2019-12-06 18:00:00	1.7536961709999999	1.7705564790000001	68.92345558	68.49898897	61.97980383	62.10925052	166.1609561	165.83453909999997
2019-12-06 18:10:00	1.754627615	1.7718978580000002	68.92331703	68.49215011	62.011548399999995	62.15082199	166.15362340000001	165.7929178
2019-12-06 18:20:00	1.75555906	1.7732392380000002	68.92317848	68.48531125	62.04329296	62.19239346	166.1462908	165.7512964
2019-12-06 18:30:00	1.756490504	1.7745806169999998	68.92303993	68.47847239	62.07503753	62.23396493	166.1389581	165.7096751
2019-12-06 18:40:00	1.7574219480000002	1.775921996	68.92290137	68.47163353	62.1067821	62.27553639999999	166.13162549999998	165.66805380000002
2019-12-06 18:50:00	1.7583533930000002	1.7772633759999998	68.92276282	68.46479467	62.13852666	62.31710787	166.1242928	165.6264324
2019-12-06 19:00:00	1.7592848369999998	1.778604755	68.92262427	68.45795581	62.17027123	62.35867933	166.1169602	165.5848111
2019-12-06 19:10:00	1.7602162819999998	1.779946134	68.92248572	68.45111695	62.20201579	62.400250799999995	166.1096275	165.5431898
2019-12-06 19:20:00	1.761147726	1.781287514	68.92234716	68.44427809999999	62.23376036	62.44182227	166.1022948	165.50156840000002
2019-12-06 19:30:00	1.7620791709999999	1.782628893	68.92220861	68.43743924	62.26550493	62.48339374	166.0949622	165.4599471
2019-12-06 19:40:00	1.763010615	1.783970272	68.92207006	68.43060038	62.29724949	62.52496521	166.0876295	165.41832580000002
2019-12-06 19:50:00	1.76394206	1.7853116519999999	68.92193151	68.42376152	62.32899406	62.56653668	166.0802969	165.3767044
2019-12-06 20:00:00	1.764873504	1.786653031	68.92179295	68.41692266	62.36073862	62.60810815	166.0729642	165.3350831
2019-12-06 20:10:00	1.765804949	1.787994411	68.92165440000001	68.4100838	62.39248319	62.64967961	166.0656316	165.2934618
2019-12-06 20:20:00	1.7667363930000002	1.78933579	68.92151585	68.40324494	62.42422776	62.69125108	166.0582989	165.25184050000001
2019-12-06 20:30:00	1.7676678380000002	1.790677169	68.92137729999999	68.39640608	62.45597232	62.73282255	166.05096619999998	165.2102191
2019-12-06 20:40:00	1.7685992819999998	1.792018549	68.92123874	68.38956722	62.48771689	62.77439402	166.0436336	165.16859780000001
2019-12-06 20:50:00	1.7695307269999998	1.793359928	68.92110019	68.38272836	62.51946145	62.81596549	166.03630090000001	165.12697649999998
2019-12-06 21:00:00	1.770462171	1.794701307	68.92096164	68.37588951	62.55120602	62.85753696	166.02896830000003	165.0853551
2019-12-06 21:10:00	1.771393616	1.796042687	68.92082309	68.36905065	62.58295059	62.89910842	166.0216356	165.0437338
2019-12-06 21:20:00	1.77232506	1.797384066	68.92068453	68.36221179	62.61469515	62.94067989	166.01430290000002	165.0021125
2019-12-06 21:30:00	1.773256505	1.798725445	68.92054598	68.35537293	62.64643972	62.98225136	166.00697030000003	164.96049109999998
2019-12-06 21:40:00	1.774187949	1.800066825	68.92040743	68.34853407	62.67818428	63.02382283	165.9996376	164.9188698
2019-12-06 21:50:00	1.775119394	1.8014082040000001	68.92026888	68.34169521	62.70992885	63.065394299999994	165.99230500000002	164.8772485
2019-12-06 22:00:00	1.7760508380000002	1.8027495830000002	68.92013032	68.33485635	62.74167342	63.10696577	165.9849723	164.83562709999998
2019-12-06 22:10:00	1.7769822830000002	1.8040909630000002	68.91999177	68.32801749	62.77341798	63.14853724	165.9776397	164.7940058
2019-12-06 22:20:00	1.7779137269999998	1.8054323419999998	68.91985322	68.32117863	62.80516255	63.1901087	165.97030700000002	164.7523845
2019-12-06 22:30:00	1.778845171	1.8067737209999999	68.91971467	68.31433977	62.83690711	63.23168017	165.9629743	164.7107631
2019-12-06 22:40:00	1.779776616	1.8081151009999998	68.91957611	68.30750091	62.86865168	63.27325164	165.9556417	164.6691418
2019-12-06 22:50:00	1.78070806	1.80945648	68.91943756	68.30066206	62.90039625	63.31482311	165.948309	164.6275205
2019-12-06 23:00:00	1.781639505	1.810797859	68.91929901	68.2938232	62.93214081	63.35639458	165.94097639999998	164.58589919999997
2019-12-06 23:10:00	1.7825709490000001	1.812139239	68.91916046	68.28698434	62.96388538	63.39796605	165.9336437	164.5442778
2019-12-06 23:20:00	1.783502394	1.813480618	68.91902191	68.28014548	62.99562994	63.43953752	165.926311	164.5026565
2019-12-06 23:30:00	1.7844338380000002	1.8148219980000002	68.91888335	68.27330662	63.02737451	63.48110898	165.9189784	164.4610352
2019-12-06 23:40:00	1.7853652830000002	1.8161633769999999	68.9187448	68.26646776	63.05911908	63.52268045	165.91164569999998	164.4194138
2019-12-06 23:50:00	1.7862967269999999	1.817504756	68.91860625	68.25962890000001	63.09086364	63.56425192	165.9043131	164.3777925
2019-06-13 00:00:00	1.7872281719999998	1.818846136	68.91846770000001	68.25279004	63.12260821	63.60582339	165.8969804	164.3361712
2019-06-13 00:10:00	1.745032613	1.723141964	72.97236718	73.63186276	65.03045622	65.26689835	172.04464130000002	169.3976017
2019-06-13 00:20:00	1.721624346	1.707253224	73.27151861	72.33412737	64.37876138	63.28825513	167.7445841	164.6282847
2019-06-13 00:30:00	1.686802585	1.6604641709999999	73.24696193	73.47627852	63.25435503	62.63818577	173.56662880000002	173.0243429
2019-06-13 00:40:00	1.642994083	1.6653665869999998	71.53560317	71.30835187	60.88890179	61.35638669	164.96260569999998	164.8167176
2019-06-13 00:50:00	1.560353721	1.5447819969999999	73.97622048	74.21507769	59.85233717	59.53160922	165.6903253	166.67784939999999
2019-06-13 01:00:00	1.612045252	1.603906957	72.40211593	72.94994390000001	60.05610234	60.16446857	161.0732831	160.03802230000002
2019-06-13 01:10:00	1.590697665	1.592735472	70.6158888	70.26146602	58.73615551	58.517528000000006	161.3310112	163.40312969999997
2019-06-13 01:20:00	1.588208588	1.589354359	69.60027618	69.99212106	57.23072513	57.58957841	160.22526499999998	160.78604840000003
2019-06-13 01:30:00	1.5760270930000002	1.574144623	70.95529432	70.12859128	58.01707789	57.24318608	158.93395149999998	158.07175780000003
2019-06-13 01:40:00	1.569300434	1.5475253230000001	72.57101714	73.31445132	59.20435967	59.08125523	158.9324936	157.3225211
2019-06-13 01:50:00	1.542781306	1.5518485640000002	74.25283564	73.20514432	59.51055557	59.04102936	156.9430702	154.4263144
2019-06-13 02:00:00	1.558080062	1.5563024559999998	79.06448045	79.90218128	63.74104316	64.19379083	156.7373999	158.00620609999999
2019-06-13 02:10:00	1.5546026659999999	1.522287467	74.66146966	75.35488723	59.67165491	59.23531189999999	153.2405673	154.44282990000002
2019-06-13 02:20:00	1.6415494830000001	1.640749299	75.12730052	75.25146092	63.6788995	63.81569361	158.1917216	158.681012
2019-06-13 02:30:00	1.7496591769999998	1.7561819769999998	74.87309935	74.55983074	67.12942382	67.1330844	157.5005641	157.76730049999998
2019-06-13 02:40:00	1.6222333530000002	1.605373877	82.98476643	86.83040383	70.08938962	72.99410787	158.34636919999997	157.0682324
2019-06-13 02:50:00	1.6457813909999999	1.639248766	74.63072209	75.96511917	63.60165551	64.67482398	156.5826495	156.6269148
2019-06-13 03:00:00	1.5901577009999999	1.603904641	71.57712106	71.12796336	59.37492714	59.49880018	152.4403378	151.9990634
2019-06-13 03:10:00	1.6426629330000002	1.640590611	68.10509688	68.83315470000001	56.94605939	57.507739799999996	151.3906938	153.13328090000002
2019-06-13 03:20:00	1.5827053830000002	1.63215822	82.88376168	70.99440647	68.47549083	59.348842299999994	154.93926480000002	151.036891
2019-06-13 03:30:00	1.5638191469999998	1.570617515	73.74920472	72.68619431	59.05266755	58.4766311	150.18824540000003	148.180805
2019-06-13 03:40:00	1.633276797	1.638511289	70.63696208	71.76420543	58.39114589	59.50873503	150.33029390000002	149.2888928
2019-06-13 03:50:00	1.627855065	1.631942605	71.11025604	70.62329059999999	59.00179475	58.88115998	148.2870449	146.7614143
2019-06-13 04:00:00	1.6433654830000002	1.6197038819999998	78.36079843	74.89617104	67.18002768	62.91124232	160.6820299	160.8399584
2019-06-13 04:10:00	1.871160971	1.64102363	96.09851043	76.44395759999999	92.59401566	63.78042359	215.5740966	159.8834789
2019-06-13 04:20:00	1.585298221	1.580772275	73.63948443	73.76709469	60.04555701	59.81305463	157.8932151	156.4119292
2019-06-13 04:30:00	1.5923678819999998	1.566604487	73.97780361	75.25628808	60.64086012	60.65307407	159.33537990000002	158.8207079
2019-06-13 04:40:00	1.611762415	1.591882188	70.75697103	70.52526825	59.04204188	58.30011062	159.3677149	162.3433388
2019-06-13 04:50:00	1.572292728	1.5732433019999998	74.22088529	74.75834894	60.08843722	60.51278346	159.00344850000002	159.1931394
2019-06-13 05:00:00	1.656751471	1.650466588	71.97337979999999	72.22658944	60.814972999999995	60.73312103	154.8376053	154.746497
2019-06-13 05:10:00	1.614506086	1.608081313	76.5355891	77.39734731	63.63828553	64.11138879	152.7792606	152.6735929
2019-06-13 05:20:00	1.6489018919999998	1.6493365269999998	78.60320857	77.88068908	65.49484807	65.05942004	159.72035780000002	160.720155
2019-06-13 05:30:00	1.5984217619999999	1.606808332	75.82630453	75.65402526	61.47721058	61.70038419	155.58004530000002	155.9197341
2019-06-13 05:40:00	1.628901861	1.6360510680000002	68.59757015	68.51278609999999	57.16850178	57.43983304	152.499867	153.8463826
2019-06-13 05:50:00	1.634914554	1.6241741269999999	71.17933708	72.04764387	59.10317929	59.61810622	153.55021230000003	153.1600725
2019-06-13 06:00:00	1.665701721	1.6687807890000002	67.78629112	67.92991118	57.41757829	57.74725884	155.3155701	156.59824009999997
2019-06-13 06:10:00	1.58335389	1.5927532130000002	66.99952579	66.89475246	54.51022949	54.30222323	150.0553745	147.6606977
2019-06-13 06:20:00	1.666089834	1.675801214	66.40454435	66.28224366	56.15308431	56.55524739999999	156.4470378	153.7405568
2019-06-13 06:30:00	1.5884888780000002	1.612991847	65.23654721	64.66204715	52.80232824	53.15017811	160.8806695	158.93127030000002
2019-06-13 06:40:00	1.602026375	1.6096256169999998	64.44854662	63.83763022	52.76045182	53.09019588	152.765329	152.37905880000002
2019-06-13 06:50:00	1.6005426130000002	1.6086517530000002	63.24228954	63.28177048	51.59312969	51.78406198	154.0665856	154.2938706
2019-06-13 07:00:00	1.6412329959999998	1.608582769	61.52820708	61.85665785	51.54884617	51.01960965	156.1600833	156.6877482
2019-06-13 07:10:00	1.6691927930000001	1.646264462	59.18509671	58.97492039	49.72277805	48.9004216	161.23477409999998	160.3765176
2019-06-13 07:20:00	1.6952347159999999	1.6181591730000002	61.496799800000005	61.51471173	53.29355845	51.05130655	157.87600859999998	151.667003
2019-06-13 07:30:00	1.7393086169999998	1.761168176	53.90691304	53.04725722	47.39447734	46.85777733	153.8064274	151.4142142
2019-06-13 07:40:00	1.717216396	1.729330321	56.02115566	56.05558813	48.71862766	48.64064025	162.8635971	162.4526211
2019-06-13 07:50:00	1.748619479	1.7677838430000001	53.94467075	53.88656874	47.23249225	47.66561194	164.8861733	165.89571469999998
2019-06-13 08:00:00	1.639739696	1.644787629	53.2168082	52.90366003	43.48115755	43.41906557	155.77276930000002	154.4188996
2019-06-13 08:10:00	1.340193872	1.669489716	78.96450561	51.88635355	53.60962646	43.52248364	155.95469540000002	154.98596640000002
2019-06-13 08:20:00	1.6771697159999999	1.6570411109999998	51.62425806	51.75652247	43.63859515	43.51319162	154.8687974	155.5529207
2019-06-13 08:30:00	1.738297847	1.733795455	51.78855995	51.8980708	45.14243816	45.30462067	169.0990263	166.7313615
2019-06-13 08:40:00	1.903547167	1.90078034	48.98736125	49.26814074	46.5129041	46.97184882	180.4195949	178.41269340000002
2019-06-13 08:50:00	1.869455633	1.89502042	46.32716816	47.12423172	42.69190962	44.01032891	178.7021683	177.83522140000002
2019-06-13 09:00:00	1.807071158	1.78736916	33.33827858	29.87189037	29.72583235	26.39720191	129.7623572	114.80110309999999
2019-06-13 09:10:00	1.8648828380000002	1.854970419	29.48975669	28.37865519	27.44203015	26.15035142	119.61925759999998	113.1410947
2019-06-13 09:20:00	1.8813673990000002	1.841575565	45.96944487	46.23364799	43.77936303	43.18743634	169.7846751	167.6517815
2019-06-13 09:30:00	1.782564054	1.788936383	47.44678701	47.47916242	41.52435449	41.77758875	170.5491045	169.6836907
2019-06-13 09:40:00	1.905992677	1.865165375	45.84028331	45.27230594	42.64630214	41.37795799	162.025152	159.7706483
2019-06-13 09:50:00	1.935188415	1.9595905530000002	43.52357968	43.32919135	41.00379974	41.2065285	156.15488290000002	154.2053679
2019-06-13 10:00:00	1.961638591	1.949090064	41.38362225	40.84712085	39.68223859	38.86099967	153.2276573	154.29445990000002
2019-06-13 10:10:00	2.262522786	2.004465641	59.909967200000004	39.32204794	68.35642519	38.32873967	194.39444780000002	144.9410197
2019-06-13 10:20:00	1.8782120430000002	1.8878845780000002	36.33350324	36.21788118	33.77063476	33.91000936	129.8570769	130.0397226
2019-06-13 10:30:00	1.996716058	1.984375609	34.63513874	34.37549432	33.92797561	33.39373211	121.3816178	121.8796064
2019-06-13 10:40:00	2.008780501	2.025453807	34.49450435	34.34231394	33.50367265	33.56891603	118.34104450000001	119.19628119999999
2019-06-13 10:50:00	1.872287929	1.8392617169999999	34.08959423	34.10638153	31.14251074	30.7395776	117.8314369	116.95215970000001
2019-06-13 11:00:00	1.812954208	1.824904135	35.37072188	35.23563533	31.20236834	31.25566761	112.6538506	113.7192274
2019-06-13 11:10:00	1.8415739759999998	1.828235169	36.01362573	35.82382115	32.223481899999996	31.86387526	113.6795354	114.92208570000001
2019-06-13 11:20:00	2.044218549	2.067160593	34.57273778	34.78821629	33.94774234	34.4227848	115.3942852	115.45036499999999
2019-06-13 11:30:00	2.022283851	2.0213829	33.88285049	33.91842654	33.3130888	33.59104118	110.56650459999999	109.0944436
2019-06-13 11:40:00	1.979701781	1.992374813	34.65889574	34.67691316	33.41250661	33.567134	108.5781277	109.3160402
2019-06-13 11:50:00	1.918716827	1.865501074	36.17090433	36.50079626	33.78790071	33.20792276	110.01469820000001	109.55010459999998
2019-06-13 12:00:00	1.91885311	1.866614494	36.18087956	36.50241849	33.80080687	33.22864479	110.01130230000001	109.54516729999999
2019-06-13 12:10:00	1.9189893930000002	1.867727914	36.19085478	36.50404072	33.81371304	33.24936682	110.0079064	109.54023000000001
2019-06-13 12:20:00	1.919125675	1.8688413330000002	36.20083001	36.50566295	33.8266192	33.27008885	110.0045104	109.53529270000001
2019-06-13 12:30:00	1.919261958	1.869954753	36.21080523	36.50728518	33.83952536	33.29081088	110.0011145	109.5303554
2019-06-13 12:40:00	1.919398241	1.871068173	36.22078046	36.50890742	33.85243152	33.31153291	109.9977186	109.52541809999998
2019-06-13 12:50:00	1.9195345240000001	1.872181593	36.23075568	36.51052965	33.86533768	33.33225494	109.9943226	109.5204808
2019-06-13 13:00:00	1.919670807	1.8732950130000001	36.24073091	36.51215188	33.87824384	33.35297697	109.9909267	109.51554340000001
2019-06-13 13:10:00	1.919807089	1.8744084330000002	36.25070613	36.51377411	33.89115001	33.373699	109.98753070000001	109.5106061
2019-06-13 13:20:00	1.9199433719999999	1.8755218530000002	36.26068136	36.51539634	33.90405617	33.39442103	109.9841348	109.50566880000001
2019-06-13 13:30:00	1.920079655	1.8766352730000002	36.27065658	36.51701858	33.91696233	33.41514306	109.98073889999999	109.5007315
2019-06-13 13:40:00	1.9202159380000001	1.877748693	36.28063181	36.51864081	33.92986849	33.43586509	109.9773429	109.4957942
2019-06-13 13:50:00	1.920352221	1.878862113	36.29060703	36.52026304	33.94277465	33.45658712	109.973947	109.49085690000001
2019-06-13 14:00:00	1.920488503	1.8799755319999998	36.30058226	36.52188527	33.95568081	33.47730915	109.9705511	109.4859196
2019-06-13 14:10:00	1.9206247859999999	1.8810889519999998	36.31055748	36.5235075	33.96858698	33.49803118	109.9671551	109.48098229999998
2019-06-13 14:20:00	1.920761069	1.8822023719999998	36.32053271	36.52512974	33.98149314	33.51875321	109.9637592	109.476045
2019-06-13 14:30:00	1.920897352	1.8833157919999999	36.33050793	36.52675197	33.9943993	33.53947524	109.9603633	109.4711077
2019-06-13 14:40:00	1.921033635	1.884429212	36.34048316	36.5283742	34.00730546	33.56019727	109.95696729999999	109.46617040000001
2019-06-13 14:50:00	1.9211699180000001	1.885542632	36.35045838	36.52999643	34.02021162	33.5809193	109.95357140000002	109.4612331
2019-06-13 15:00:00	1.9213061999999999	1.886656052	36.36043361	36.53161866	34.03311778	33.60164133	109.95017549999999	109.4562957
2019-06-13 15:10:00	1.921442483	1.8877694719999998	36.37040883	36.533240899999996	34.04602395	33.62236336	109.94677949999999	109.4513584
2019-06-13 15:20:00	1.9215787659999999	1.8888828919999998	36.38038406	36.53486313	34.05893011	33.64308539	109.94338359999999	109.4464211
2019-06-13 15:30:00	1.9217150490000001	1.8899963119999998	36.39035928	36.53648536	34.07183627	33.66380742	109.9399876	109.4414838
2019-06-13 15:40:00	1.921851332	1.891109731	36.40033451	36.53810759	34.08474243	33.68452945	109.93659170000001	109.4365465
2019-06-13 15:50:00	1.921987614	1.892223151	36.41030973	36.53972983	34.09764859	33.70525148	109.9331958	109.4316092
2019-06-13 16:00:00	1.9221238969999999	1.8933365709999999	36.42028496	36.54135206	34.11055475	33.72597351	109.92979979999998	109.4266719
2019-06-13 16:10:00	1.92226018	1.8944499909999999	36.43026018	36.54297429	34.12346091	33.74669554	109.92640390000001	109.4217346
2019-06-13 16:20:00	1.922396463	1.895563411	36.44023541	36.54459652	34.13636708	33.76741757	109.92300800000001	109.4167973
2019-06-13 16:30:00	1.922532746	1.896676831	36.45021064	36.54621875	34.14927324	33.7881396	109.91961200000001	109.41186
2019-06-13 16:40:00	1.922669028	1.897790251	36.46018586	36.54784099	34.1621794	33.80886163	109.91621609999999	109.4069227
2019-06-13 16:50:00	1.9228053109999999	1.898903671	36.47016109	36.54946322	34.17508556	33.82958366	109.9128202	109.40198529999999
2019-06-13 17:00:00	1.922941594	1.900017091	36.48013631	36.55108545	34.18799172	33.85030569	109.9094242	109.397048
2019-06-13 17:10:00	1.9230778769999999	1.9011305109999999	36.49011154	36.55270768	34.20089788	33.87102772	109.9060283	109.3921107
2019-06-13 17:20:00	1.92321416	1.90224393	36.50008676	36.55432991	34.21380405	33.89174975	109.9026324	109.38717340000002
2019-06-13 17:30:00	1.9233504430000001	1.90335735	36.51006199	36.55595215	34.22671021	33.91247178	109.8992364	109.3822361
2019-06-13 17:40:00	1.923486725	1.90447077	36.52003721	36.55757438	34.23961637	33.93319381	109.8958405	109.37729879999999
2019-06-13 17:50:00	1.923623008	1.90558419	36.53001244	36.55919661	34.25252253	33.95391584	109.89244450000001	109.3723615
2019-06-13 18:00:00	1.9237592909999999	1.90669761	36.53998766	36.56081884	34.26542869	33.97463787	109.88904860000001	109.3674242
2019-06-13 18:10:00	1.923895574	1.90781103	36.54996289	36.56244107	34.27833485	33.9953599	109.8856527	109.3624869
2019-06-13 18:20:00	1.924031857	1.90892445	36.55993811	36.56406331	34.29124102	34.01608193	109.8822567	109.3575496
2019-06-13 18:30:00	1.924168139	1.91003787	36.56991334	36.56568554	34.30414718	34.03680397	109.8788608	109.35261229999999
2019-06-13 18:40:00	1.9243044219999998	1.91115129	36.57988856	36.56730777	34.31705334	34.057526	109.8754649	109.347675
2019-06-13 18:50:00	1.924440705	1.91226471	36.58986379	36.56893	34.329959499999994	34.07824803	109.8720689	109.34273759999999
2019-06-13 19:00:00	1.924576988	1.913378129	36.59983901	36.57055223	34.34286566	34.09897006	109.868673	109.3378003
2019-06-13 19:10:00	1.924713271	1.914491549	36.60981424	36.57217447	34.35577182	34.11969209	109.8652771	109.33286299999999
2019-06-13 19:20:00	1.924849553	1.915604969	36.61978946	36.5737967	34.36867799	34.14041412	109.8618811	109.3279257
2019-06-13 19:30:00	1.9249858359999998	1.9167183890000001	36.62976469	36.57541893	34.38158415	34.16113615	109.85848519999999	109.32298840000001
2019-06-13 19:40:00	1.925122119	1.9178318090000002	36.63973991	36.57704116	34.39449031	34.18185818	109.85508929999999	109.31805109999999
2019-06-13 19:50:00	1.9252584019999999	1.918945229	36.64971514	36.578663399999996	34.40739647	34.20258021	109.8516933	109.3131138
2019-06-13 20:00:00	1.925394685	1.920058649	36.65969036	36.58028563	34.42030263	34.22330224	109.84829740000002	109.30817649999999
2019-06-13 20:10:00	1.9255309680000001	1.921172069	36.66966559	36.58190786	34.43320879	34.24402427	109.8449014	109.3032392
2019-06-13 20:20:00	1.92566725	1.922285489	36.67964081	36.58353009	34.44611495	34.2647463	109.8415055	109.29830190000001
2019-06-13 20:30:00	1.925803533	1.923398909	36.68961604	36.58515232	34.45902112	34.28546833	109.8381096	109.29336459999999
2019-06-13 20:40:00	1.9259398159999999	1.924512328	36.69959126	36.58677456	34.47192728	34.30619036	109.8347136	109.28842730000001
2019-06-13 20:50:00	1.926076099	1.925625748	36.70956649	36.58839679	34.48483344	34.32691239	109.83131770000001	109.28348989999999
2019-06-13 21:00:00	1.926212382	1.9267391680000001	36.71954171	36.59001902	34.4977396	34.34763442	109.82792179999998	109.27855259999998
2019-06-13 21:10:00	1.926348664	1.9278525880000001	36.72951694	36.59164125	34.51064576	34.36835645	109.82452579999999	109.27361529999999
2019-06-13 21:20:00	1.9264849469999998	1.9289660080000002	36.73949217	36.59326348	34.52355192	34.38907848	109.82112990000002	109.26867800000001
2019-06-13 21:30:00	1.92662123	1.9300794280000002	36.74946739	36.59488572	34.53645809	34.40980051	109.817734	109.26374070000001
2019-06-13 21:40:00	1.926757513	1.931192848	36.75944262	36.59650795	34.54936425	34.43052254	109.81433799999999	109.2588034
2019-06-13 21:50:00	1.9268937959999999	1.932306268	36.76941784	36.59813018	34.56227041	34.45124457	109.81094209999999	109.25386609999998
2019-06-13 22:00:00	1.9270300790000001	1.933419688	36.77939307	36.59975241	34.57517657	34.4719666	109.8075462	109.24892879999999
2019-06-13 22:10:00	1.927166361	1.9345331080000001	36.78936829	36.60137464	34.58808273	34.49268863	109.80415020000001	109.2439915
2019-06-13 22:20:00	1.927302644	1.9356465269999998	36.79934352	36.60299688	34.60098889	34.51341066	109.80075430000001	109.23905420000001
2019-06-13 22:30:00	1.9274389269999999	1.9367599469999999	36.80931874	36.60461911	34.61389506	34.53413269	109.79735840000001	109.2341169
2019-06-13 22:40:00	1.92757521	1.937873367	36.81929397	36.60624134	34.62680122	34.55485472	109.79396240000001	109.22917949999999
2019-06-13 22:50:00	1.927711493	1.938986787	36.82926919	36.60786357	34.63970738	34.57557675	109.7905665	109.2242422
2019-06-13 23:00:00	1.927847775	1.940100207	36.83924442	36.609485799999995	34.65261354	34.59629878	109.7871705	109.21930490000001
2019-06-13 23:10:00	1.927984058	1.9412136269999998	36.84921964	36.61110804	34.665519700000004	34.61702081	109.7837746	109.2143676
2019-06-13 23:20:00	1.9281203409999998	1.9423270469999998	36.85919487	36.61273027	34.67842586	34.63774284	109.7803787	109.20943030000001
2019-06-13 23:30:00	1.928256624	1.9434404669999998	36.86917009	36.6143525	34.69133202	34.65846487	109.7769827	109.204493
2019-06-13 23:40:00	1.9283929069999999	1.9445538869999999	36.87914532	36.61597473	34.70423819	34.6791869	109.7735868	109.1995557
2019-06-13 23:50:00	1.928529189	1.945667307	36.88912054	36.61759696	34.71714435	34.69990893	109.7701909	109.19461840000001
2019-06-14 00:00:00	1.9286654719999998	1.9467807259999999	36.89909577	36.6192192	34.73005051	34.72063096	109.76679490000001	109.1896811
2019-06-14 00:10:00	1.8245424280000002	1.802256228	38.52425813	39.38086438	34.77812107	35.28502723	111.7423853	110.56323640000001
2019-06-14 00:20:00	1.8744749219999999	1.8664785	39.54003261	39.88586369	37.10042272	37.44978171	105.83428290000002	104.8097561
2019-06-14 00:30:00	1.835395579	1.837236532	40.39169208	40.52515286	36.97069671	37.10845376	106.84880509999999	106.1176977
2019-06-14 00:40:00	1.970908018	1.9548171069999998	40.14352277	40.53008844	39.17629929	39.25782391	109.2942058	108.57089450000001
2019-06-14 00:50:00	1.9299838390000001	1.934775371	41.78893271	41.37054539	40.05475366	39.69866528	113.9222956	115.48913950000001
2019-06-14 01:00:00	1.96017165	1.979337251	42.3374115	42.34519161	41.51054373	42.11911236	114.69544540000001	114.6295132
2019-06-14 01:10:00	1.917607031	1.925448424	44.71948746	44.59597577	43.02351319	43.07457653	118.9545223	117.52112340000002
2019-06-14 01:20:00	1.884081261	1.863402894	47.00057774	46.20209573	44.80862457	43.46450317	117.227465	116.16401019999999
2019-06-14 01:30:00	1.957969413	1.9627235809999999	48.07069509	48.50311322	47.27898013	47.986405	122.5361898	122.9128938
2019-06-14 01:40:00	1.8826560490000002	1.880707634	46.67787774	46.21426272	44.22173991	43.71266619	120.810951	119.41447209999998
2019-06-14 01:50:00	1.862799857	1.8421944680000002	48.33026647	48.45340254	45.04684561	44.83489842	120.3395438	119.80690459999998
2019-06-14 02:00:00	1.9134348680000002	1.879361175	48.57510066	48.63406022	46.1281143	45.72170870000001	123.830795	122.63603529999999
2019-06-14 02:10:00	1.9127308109999999	1.9096748140000002	45.72631133	45.85083533	43.48264389	43.12299475	122.0913273	120.46097649999999
2019-06-14 02:20:00	1.785417424	1.7735143180000001	47.476639399999996	47.31913375	42.20679916	41.75571288	123.43638	122.4200896
2019-06-14 02:30:00	1.782758179	1.782990492	47.34578187	46.78076457	41.96587737	41.44029683	124.8577481	125.24191929999999
2019-06-14 02:40:00	1.983454263	1.832246157	48.35018201	47.00406849	47.78235751	42.92871005	139.12758269999998	123.7595679
2019-06-14 02:50:00	1.788154808	1.78700189	47.78629572	47.96986715	42.91821719	43.11733502	125.4614613	125.69577179999999
2019-06-14 03:00:00	1.738332564	1.737501551	47.47107747	47.23911976	41.64009707	41.43214021	120.5352124	119.7161696
2019-06-14 03:10:00	1.724702529	1.72170936	47.36569332	47.51271231	41.66427078	41.70828418	121.74264029999999	120.12713799999999
2019-06-14 03:20:00	1.7476674269999999	1.733351881	46.50734607	47.02565175	41.38375809	41.83668824	118.9664652	119.51377450000001
2019-06-14 03:30:00	1.753106385	1.7763523780000001	47.30923416	46.91650017	41.97117789	42.19327792	115.6632892	116.4849587
2019-06-14 03:40:00	1.725376987	1.726485192	68.59040811	48.14044476	63.71779920000001	42.7874125	126.48803390000002	111.87479350000001
2019-06-14 03:50:00	1.666283872	1.770981946	57.25083379	50.56377621	50.07478692	45.9954336	113.7378497	112.6289295
2019-06-14 04:00:00	1.8464047540000001	1.850880321	51.79879829	51.00904369	49.21674893	48.74044671	111.7566757	111.85218049999999
2019-06-14 04:10:00	2.080143669	1.84357168	77.1508518	57.73021463	84.4605066	55.63792942	170.20023999999998	118.9897662
2019-06-14 04:20:00	1.860114083	1.8698225380000002	57.08386857	56.60472448	55.18240146	55.0550246	114.76255149999999	113.7160947
2019-06-14 04:30:00	1.809356978	1.832628489	56.10371469	56.08363744	52.84644376	53.65386891	115.8593274	116.80017659999999
2019-06-14 04:40:00	1.819151556	1.82508751	60.49060877	59.90812577	58.25322219	57.97843391	119.67230520000001	119.2949939
2019-06-14 04:50:00	1.862174504	1.861335028	55.1976395	55.3512335	53.14280313	53.36414414	119.80705400000001	119.8999239
2019-06-14 05:00:00	1.877540011	1.867530849	51.93301277	51.9381785	49.78065404	49.75212563	113.98459109999999	113.80920590000001
2019-06-14 05:10:00	1.8028129030000002	1.808888338	55.07908684	54.58073661	50.83139843	50.35277679	116.9156534	116.4963061
2019-06-14 05:20:00	1.758468343	1.766474721	54.6839457	54.77831466	49.49127489	49.76983594	117.56456010000001	117.1353222
2019-06-14 05:30:00	1.7011532130000002	1.6944882780000001	51.71737472	51.61732373	44.93375429	44.86758227	115.18109220000001	114.3481002
2019-06-14 05:40:00	1.660274385	1.638467425	50.3845711	51.2297227	42.59441066	42.61014894	113.4886012	112.46642450000002
2019-06-14 05:50:00	1.670244321	1.6628006119999998	49.02915662	50.39185905	41.96835215	42.92674948	112.5973866	113.6062895
2019-06-14 06:00:00	1.6227210490000001	1.655301022	47.35228108	46.61942349	39.86693324	39.83248692	109.6098737	110.2246993
2019-06-14 06:10:00	1.711070387	1.7012935480000002	45.72770895	46.39641984	40.08232269	40.30815959	109.74745520000002	109.35982150000001
2019-06-14 06:20:00	1.6831301459999999	1.6844591130000002	45.301806299999996	45.24229602	38.81628684	38.94839579	116.20442040000002	115.62653780000001
2019-06-14 06:30:00	1.737545537	1.751659869	43.51118143	43.23219095	38.83410131	38.75512325	114.44792	113.2361848
2019-06-14 06:40:00	1.7462234019999998	1.773653776	43.0346245	43.09426598	38.05513028	38.38669027	118.3014318	117.9626024
2019-06-14 06:50:00	1.827902916	1.848341571	41.29030479	40.81436667	38.16068527	38.28118598	120.199749	119.8242642
2019-06-14 07:00:00	1.870630975	1.86821783	40.91920352	40.16948021	38.66737115	37.69567648	124.6508304	124.73363559999999
2019-06-14 07:10:00	1.839464519	1.8541703669999998	41.21317097	40.923259	38.24469652	38.46856975	131.1848375	131.1819398
2019-06-14 07:20:00	1.791483376	1.784834209	38.53106352	38.50764053	34.98953107	34.83174347	130.22846570000002	129.4371212
2019-06-14 07:30:00	1.752856385	1.728158735	39.65198346	40.07353844	35.4422558	35.46430422	124.66935759999998	126.0726637
2019-06-14 07:40:00	1.681179315	1.66857932	39.63520583	39.92637181	34.41320851	34.62106807	126.93556940000002	126.36779270000001
2019-06-14 07:50:00	1.6430148	1.65210356	38.4575875	38.6219135	32.55945268	32.87159988	119.24670330000001	118.3638963
2019-06-14 08:00:00	1.644771548	1.653739716	38.80824347	39.07589549	33.02489804	33.63010002	120.3567577	119.189978
2019-06-14 08:10:00	1.665731993	1.658316306	17.04891111	14.86799096	14.38642362	12.55345494	55.40976456	48.46043679
2019-06-14 08:20:00	1.662107821	1.6553883459999998	35.032193	35.0974095	29.61474446	29.55302694	119.3591023	118.88329850000001
2019-06-14 08:30:00	1.681342715	1.6854425219999998	35.06769764	35.10717146	29.82489667	29.99513836	119.7101607	119.0079693
2019-06-14 08:40:00	1.688543579	1.6959195619999998	36.28365672	36.19593533	30.56007307	30.65503502	122.8428399	122.76756470000001
2019-06-14 08:50:00	1.785217984	1.7857937169999998	16.12233328	18.86025104	14.37032368	16.87431472	63.53425259	74.4255903
2019-06-14 09:00:00	1.7566728059999999	1.737965917	34.16327974	34.72238113	29.963316600000002	29.91263243	126.13995209999999	124.33286650000001
2019-06-14 09:10:00	1.721132765	1.732736076	35.50492937	35.28555679	30.18038645	29.90499872	127.8745993	126.2335528
2019-06-14 09:20:00	1.7682098430000002	1.776681844	35.75903643	35.33592587	31.37200467	31.15223838	133.2830622	133.8974935
2019-06-14 09:30:00	1.693963365	1.649297012	37.43717543	38.05238639	31.62814447	31.19692898	131.2236453	129.7131948
2019-06-14 09:40:00	1.788997687	1.7909446569999998	36.29322489	35.87625070000001	32.57481746	32.09878391	125.91259860000001	128.4532723
2019-06-14 09:50:00	1.77134248	1.8093144369999998	38.68665895	38.50748111	34.45925875	34.90085002	126.57668400000001	127.335173
2019-06-14 10:00:00	1.716361716	1.7007740000000002	42.18134644	43.50590849	36.44371254	37.38785564	125.08370420000001	123.4359398
2019-06-14 10:10:00	2.184974902	1.949716084	60.237340599999996	40.58674893	67.62480943	39.52304285	181.2460236	131.0819057
2019-06-14 10:20:00	1.8832353609999999	1.891750106	40.13752026	39.967738700000005	37.77025122	37.50181647	128.7384827	127.78806759999999
2019-06-14 10:30:00	1.863712234	1.884784072	41.28461517	41.03183483	38.25995568	38.42703281	127.4963185	128.89686609999998
2019-06-14 10:40:00	1.87045292	1.8563352819999999	42.71286147	42.78627109	39.89595704	39.77980227	130.3248645	129.6536602
2019-06-14 10:50:00	1.960754481	1.965003975	40.13410957	39.78752706	38.69422457	38.32401023	130.48936740000002	130.83628829999998
2019-06-14 11:00:00	1.9784741240000001	1.97033607	39.76461364	39.78016933	38.70821452	38.87016108	128.4752566	128.08499579999997
2019-06-14 11:10:00	1.895338226	1.881769016	40.26091774	40.760396	37.91417717	38.24120911	122.684964	121.7595183
2019-06-14 11:20:00	1.941698515	1.929993916	40.36489895	40.36108571	38.92866969	38.71267116	117.79177460000001	115.3783383
2019-06-14 11:30:00	1.897610807	1.901627859	40.05129817	40.19353002	38.14906543	38.46681288	111.9671324	111.5978077
2019-06-14 11:40:00	1.951931522	1.965798295	40.08149814	40.004563899999994	38.797644	38.95671375	108.10997890000002	105.47728229999998
2019-06-14 11:50:00	1.935326789	1.9274875409999999	41.09139448	40.45094792	39.30680197	38.54353871	108.6257368	108.65634399999999
2019-06-14 12:00:00	1.9358266830000002	1.928129797	41.09946626	40.45916741	39.32389077	38.56413613	108.64298490000002	108.6750111
2019-06-14 12:10:00	1.9363265769999998	1.928772053	41.10753804	40.4673869	39.34097958	38.58473355	108.660233	108.69367820000001
2019-06-14 12:20:00	1.936826472	1.929414309	41.11560982	40.475606400000004	39.35806838	38.60533096	108.6774811	108.7123452
2019-06-14 12:30:00	1.937326366	1.930056565	41.1236816	40.48382589	39.37515719	38.62592838	108.69472920000001	108.73101229999999
2019-06-14 12:40:00	1.93782626	1.930698821	41.13175338	40.49204538	39.39224599	38.6465258	108.7119772	108.7496794
2019-06-14 12:50:00	1.938326155	1.9313410780000002	41.13982517	40.50026487	39.40933479	38.66712321	108.7292253	108.76834640000001
2019-06-14 13:00:00	1.938826049	1.931983334	41.14789695	40.50848436	39.42642360000001	38.68772063	108.74647340000001	108.7870135
2019-06-14 13:10:00	1.939325943	1.93262559	41.15596873	40.51670385	39.4435124	38.70831805	108.7637215	108.80568059999999
2019-06-14 13:20:00	1.9398258369999999	1.933267846	41.16404051	40.52492334	39.460601200000006	38.72891547	108.7809696	108.8243476
2019-06-14 13:30:00	1.9403257319999998	1.9339101019999998	41.17211229	40.53314283	39.47769001	38.74951288	108.79821770000001	108.84301470000001
2019-06-14 13:40:00	1.9408256259999999	1.9345523580000001	41.18018407	40.54136232	39.49477881	38.77011029999999	108.81546570000002	108.8616818
2019-06-14 13:50:00	1.94132552	1.935194614	41.18825585	40.54958181	39.51186762	38.79070772	108.83271380000001	108.8803488
2019-06-14 14:00:00	1.941825415	1.93583687	41.19632763	40.55780131	39.52895642	38.81130513	108.8499619	108.8990159
2019-06-14 14:10:00	1.942325309	1.936479126	41.20439941	40.5660208	39.54604522	38.83190255	108.86721000000001	108.91768300000001
2019-06-14 14:20:00	1.9428252030000002	1.937121382	41.2124712	40.57424029	39.56313403	38.85249997	108.8844581	108.93635
2019-06-14 14:30:00	1.943325098	1.9377636390000001	41.22054298	40.58245978	39.58022283	38.87309738	108.90170619999999	108.95501709999999
2019-06-14 14:40:00	1.943824992	1.938405895	41.22861476	40.59067927	39.59731163	38.8936948	108.91895420000002	108.9736842
2019-06-14 14:50:00	1.944324886	1.939048151	41.23668654	40.59889876	39.61440044	38.91429222	108.9362023	108.99235120000002
2019-06-14 15:00:00	1.944824781	1.9396904069999998	41.24475832	40.60711825	39.63148924	38.93488963	108.9534504	109.01101829999999
2019-06-14 15:10:00	1.945324675	1.9403326630000002	41.252830100000004	40.61533774	39.64857804	38.95548705	108.97069850000001	109.02968529999998
2019-06-14 15:20:00	1.945824569	1.940974919	41.26090188	40.62355723	39.66566685	38.97608447	108.9879466	109.0483524
2019-06-14 15:30:00	1.9463244640000001	1.941617175	41.26897366	40.63177672	39.68275565	38.99668188	109.00519469999999	109.0670195
2019-06-14 15:40:00	1.9468243580000002	1.9422594309999999	41.27704545	40.63999621	39.69984446	39.01727929999999	109.02244270000001	109.0856865
2019-06-14 15:50:00	1.9473242519999998	1.942901687	41.28511723	40.64821571	39.71693326	39.03787672	109.0396908	109.10435359999998
2019-06-14 16:00:00	1.947824147	1.943543943	41.29318901	40.656435200000004	39.73402206	39.05847413	109.05693889999999	109.1230207
2019-06-14 16:10:00	1.948324041	1.9441862	41.30126079	40.66465469	39.75111087	39.07907155	109.07418700000001	109.1416877
2019-06-14 16:20:00	1.948823935	1.944828456	41.30933257	40.67287418	39.76819967	39.09966897	109.0914351	109.1603548
2019-06-14 16:30:00	1.9493238290000001	1.9454707119999999	41.31740435	40.68109367	39.78528847	39.12026638	109.10868319999999	109.17902190000001
2019-06-14 16:40:00	1.949823724	1.9461129680000002	41.32547613	40.68931316	39.80237728	39.1408638	109.1259312	109.1976889
2019-06-14 16:50:00	1.950323618	1.9467552240000001	41.33354791	40.69753265	39.81946608	39.16146122	109.1431793	109.216356
2019-06-14 17:00:00	1.950823512	1.94739748	41.34161969	40.70575214	39.83655488	39.18205864	109.1604274	109.23502309999999
2019-06-14 17:10:00	1.9513234069999998	1.948039736	41.34969148	40.71397163	39.85364369	39.20265605	109.17767549999999	109.25369009999999
2019-06-14 17:20:00	1.951823301	1.9486819919999998	41.35776326	40.72219112	39.87073249	39.22325347	109.19492360000001	109.27235719999999
2019-06-14 17:30:00	1.952323195	1.9493242480000001	41.36583504	40.73041061	39.8878213	39.24385089	109.2121717	109.2910243
2019-06-14 17:40:00	1.95282309	1.949966505	41.37390682	40.73863011	39.9049101	39.2644483	109.2294197	109.3096913
2019-06-14 17:50:00	1.9533229840000002	1.950608761	41.381978600000004	40.746849600000004	39.9219989	39.28504572	109.24666780000001	109.3283584
2019-06-14 18:00:00	1.9538228780000002	1.951251017	41.39005038	40.75506909	39.93908771	39.30564314	109.2639159	109.34702549999999
2019-06-14 18:10:00	1.9543227730000001	1.951893273	41.39812216	40.76328858	39.95617651	39.32624055	109.28116399999999	109.36569250000001
2019-06-14 18:20:00	1.954822667	1.9525355290000002	41.40619394	40.77150807	39.97326531	39.34683797	109.29841210000001	109.3843596
2019-06-14 18:30:00	1.955322561	1.953177785	41.41426573	40.77972756	39.99035412	39.36743539	109.3156602	109.4030267
2019-06-14 18:40:00	1.955822456	1.953820041	41.42233751	40.78794705	40.00744292	39.3880328	109.33290829999999	109.42169369999999
2019-06-14 18:50:00	1.95632235	1.9544622969999998	41.43040929	40.79616654	40.02453173	39.40863022	109.35015630000001	109.44036080000001
2019-06-14 19:00:00	1.956822244	1.9551045530000002	41.43848107	40.80438603	40.04162053	39.42922764	109.3674044	109.45902790000001
2019-06-14 19:10:00	1.957322138	1.955746809	41.44655285	40.81260552	40.05870933	39.44982505	109.38465249999999	109.4776949
2019-06-14 19:20:00	1.957822033	1.9563890659999998	41.45462463	40.82082502	40.07579814	39.47042247	109.4019006	109.496362
2019-06-14 19:30:00	1.9583219269999999	1.957031322	41.46269641	40.82904451	40.09288694	39.49101989	109.4191487	109.51502909999999
2019-06-14 19:40:00	1.958821821	1.957673578	41.47076819	40.837264000000005	40.10997574	39.5116173	109.43639679999998	109.53369609999999
2019-06-14 19:50:00	1.959321716	1.958315834	41.47883997	40.84548349	40.12706455	39.53221472	109.45364479999999	109.5523632
2019-06-14 20:00:00	1.95982161	1.95895809	41.48691176	40.85370298	40.14415335	39.55281214	109.4708929	109.5710303
2019-06-14 20:10:00	1.9603215040000002	1.959600346	41.49498354	40.86192247	40.16124215	39.57340956	109.48814099999998	109.5896973
2019-06-14 20:20:00	1.960821399	1.960242602	41.50305532	40.87014196	40.17833096	39.59400697	109.50538909999999	109.60836440000001
2019-06-14 20:30:00	1.9613212930000001	1.960884858	41.5111271	40.87836145	40.19541976	39.61460439	109.52263719999999	109.6270315
2019-06-14 20:40:00	1.961821187	1.9615271140000001	41.51919888	40.88658094	40.21250857	39.63520181	109.5398853	109.64569850000001
2019-06-14 20:50:00	1.9623210819999999	1.96216937	41.52727066	40.89480043	40.22959737	39.65579922	109.55713329999999	109.6643656
2019-06-14 21:00:00	1.962820976	1.9628116269999998	41.53534244	40.90301992	40.24668617	39.67639664	109.57438140000001	109.6830327
2019-06-14 21:10:00	1.96332087	1.9634538830000001	41.54341422	40.91123942	40.26377498	39.69699406	109.5916295	109.70169969999999
2019-06-14 21:20:00	1.963820765	1.964096139	41.551486	40.91945891	40.28086378	39.71759147	109.60887759999999	109.72036680000001
2019-06-14 21:30:00	1.964320659	1.964738395	41.55955779	40.9276784	40.29795258	39.73818889	109.6261257	109.7390338
2019-06-14 21:40:00	1.964820553	1.965380651	41.56762957	40.93589789	40.31504139	39.75878631	109.64337379999999	109.7577009
2019-06-14 21:50:00	1.9653204480000002	1.966022907	41.57570135	40.94411738	40.33213019	39.77938372	109.66062179999999	109.77636799999999
2019-06-14 22:00:00	1.9658203419999998	1.966665163	41.58377313	40.95233687	40.34921899	39.79998114	109.6778699	109.79503500000001
2019-06-14 22:10:00	1.9663202359999998	1.9673074190000002	41.59184491	40.96055636	40.3663078	39.82057856	109.695118	109.8137021
2019-06-14 22:20:00	1.96682013	1.967949675	41.59991669	40.96877585	40.383396600000005	39.84117597	109.71236609999998	109.8323692
2019-06-14 22:30:00	1.967320025	1.968591931	41.60798847	40.97699534	40.40048541	39.86177339	109.7296142	109.8510362
2019-06-14 22:40:00	1.967819919	1.9692341880000002	41.61606025	40.98521483	40.41757421	39.88237081	109.74686229999999	109.86970330000001
2019-06-14 22:50:00	1.9683198130000001	1.969876444	41.62413204	40.99343432	40.43466301	39.90296822	109.76411029999998	109.88837040000001
2019-06-14 23:00:00	1.968819708	1.9705186999999997	41.63220382	41.00165382	40.45175182	39.92356564	109.7813584	109.90703740000001
2019-06-14 23:10:00	1.969319602	1.9711609559999999	41.6402756	41.00987331	40.46884062	39.94416306	109.79860649999999	109.9257045
2019-06-14 23:20:00	1.969819496	1.971803212	41.64834738	41.0180928	40.48592942	39.96476047	109.81585459999998	109.9443716
2019-06-14 23:30:00	1.9703193909999999	1.972445468	41.65641916	41.02631229	40.50301823	39.98535789	109.8331027	109.96303859999999
2019-06-14 23:40:00	1.970819285	1.973087724	41.66449094	41.03453178	40.52010703	40.00595531	109.85035079999999	109.9817057
2019-06-14 23:50:00	1.971319179	1.97372998	41.67256272	41.04275127	40.53719584	40.02655273	109.8675988	110.0003728
2019-06-15 00:00:00	1.9718190740000001	1.974372236	41.6806345	41.05097076	40.55428464	40.04715014	109.8848469	110.0190398
2019-06-15 00:10:00	1.877511305	1.8800894780000001	44.94737912	44.06684298	42.75412823	41.80777065	106.73850470000001	107.5026652
2019-06-15 00:20:00	1.850328217	1.858634956	46.36868137	46.7743525	43.22448409	43.76299614	107.3301496	107.69340690000001
2019-06-15 00:30:00	1.796362171	1.795047927	47.90219607	47.79298970000001	43.39186881	43.29504511	106.17264920000001	107.031423
2019-06-15 00:40:00	1.7281794869999998	1.731928687	49.88886326	49.64212121	44.36014049	44.13052708	107.46146440000001	106.6297463
2019-06-15 00:50:00	1.7816664180000001	1.786164575	49.57560167	49.54374907	45.14640242	45.058843599999996	114.16726229999999	113.995182
2019-06-15 01:00:00	1.80493236	1.796383179	50.725605	51.28348685	46.92558102	47.04332482	112.8739264	114.01597109999999
2019-06-15 01:10:00	1.9704391980000002	1.963100336	51.48545311	51.77384772	51.87159382	52.06327607	117.03074869999999	117.00381399999999
2019-06-15 01:20:00	1.842611337	1.8717275180000001	53.12640327	52.34610549	49.71519382	49.84473132	117.2032419	116.9200655
2019-06-15 01:30:00	1.782612717	1.74361887	56.83773445	57.81629241	51.68881367	51.48615892	123.0155183	122.37341880000001
2019-06-15 01:40:00	1.786310111	1.786268042	54.97064707	54.49845611	50.47129953	50.21875602	123.9116325	123.85489150000001
2019-06-15 01:50:00	1.704281402	1.7237382209999998	56.29052365	56.15704100000001	49.23774092	49.56835677	121.86299170000001	123.50508549999999
2019-06-15 02:00:00	1.667338524	1.6537448869999998	53.951966299999995	54.18563353	45.68378182	45.655723200000004	117.4649601	118.57451029999999
2019-06-15 02:10:00	1.569732911	1.5370672490000001	54.87919766	55.93943394	44.27392088	44.21665322	117.20130149999999	119.239508
2019-06-15 02:20:00	1.619659331	1.6072913030000002	55.00071636	55.22361169	46.33735261	46.35089624	121.13371229999998	119.1994425
2019-06-15 02:30:00	1.561112335	1.5601511730000002	59.05347173	60.0795313	47.49285311	48.39530657	116.91023899999999	116.9100149
2019-06-15 02:40:00	1.57791664	1.582994515	56.853260899999995	57.5817774	46.33366149	46.93141199	118.5649733	120.26530509999999
2019-06-15 02:50:00	1.634955015	1.622122646	60.00598846	60.92118601	50.66434286	51.306670600000004	117.6254821	117.2845061
2019-06-15 03:00:00	1.615881085	1.62644533	59.08189186	58.02879603	49.63643355	49.1567583	117.22390190000002	115.7338622
2019-06-15 03:10:00	1.646633803	1.6305831819999999	59.19124791	59.42339863	50.34907424	50.11946883	120.3059021	118.62581580000001
2019-06-15 03:20:00	1.675812789	1.6986827119999999	60.93391159	61.26477328	52.67576034	53.71443141	126.77514709999998	125.65823290000002
2019-06-15 03:30:00	1.787923465	1.7821241780000001	59.58026993	58.56124834	55.15077351	54.08910152	132.4065545	132.26415120000001
2019-06-15 03:40:00	1.809027744	1.8437155159999998	59.71438616	58.5555757	56.04570013	55.66590198	134.1279475	132.96178270000001
2019-06-15 03:50:00	1.8247988419999999	1.814099854	62.44862068	62.08530672	58.63683489	58.29811619	139.57918840000002	141.3321095
2019-06-15 04:00:00	1.800399996	1.7560852809999998	62.44634162	62.52594029	57.70843263	56.51173806	141.9234408	141.3131237
2019-06-15 04:10:00	2.0182107069999997	1.805387927	83.39100934	62.6966425	87.92208715	57.9492581	194.6651192	142.21308340000002
2019-06-15 04:20:00	1.782426784	1.77604722	62.57918943	63.31807637	57.59622983	58.35713948	139.11131709999998	139.5936437
2019-06-15 04:30:00	1.8475547769999998	1.8441002880000001	63.51855450000001	63.68378719	61.80279464	61.611905799999995	142.8151695	144.0361815
2019-06-15 04:40:00	1.894104499	1.870649095	63.17312971	63.80281032	63.38460531	63.37122408	149.0276904	147.3861776
2019-06-15 04:50:00	1.820530842	1.820787409	63.3648873	63.33388983	60.29308488	60.19550247	148.4095809	147.56000769999997
2019-06-15 05:00:00	1.9274305440000001	1.9523368559999998	64.10828711	62.83758817	64.80067442	64.32755835	155.0631671	156.2872019
2019-06-15 05:10:00	2.059292575	2.134194957	64.71520569	62.55651293	68.46867854	68.09889635	160.99547080000002	164.0361232
2019-06-15 05:20:00	1.8885909440000002	1.9133550209999999	59.59475916	59.26047379	56.90783951	57.00140325	149.3464279	148.6930059
2019-06-15 05:30:00	1.935662851	1.973457346	61.16928803	60.65093862	59.14722973	59.74197644	148.8070482	149.4845448
2019-06-15 05:40:00	1.910226481	1.908189891	60.75818536	60.32277574	58.81179104	58.42999782	142.9747629	143.28734450000002
2019-06-15 05:50:00	1.9072668680000002	1.9108214159999999	57.27306544	57.34443759	56.10049402	56.386385600000004	145.03944030000002	145.4822823
2019-06-15 06:00:00	1.90657337	1.9225603430000002	57.716030200000006	58.22104893	55.01281232	55.73262846	151.01083830000002	150.8632429
2019-06-15 06:10:00	1.9452970330000001	1.923485128	58.57924462	58.75817120000001	57.43769595	56.662601	152.7472655	153.1474517
2019-06-15 06:20:00	2.580890834	2.371932639	59.23698567	58.75669841	73.78901157	68.67397429	157.94300810000001	155.49871919999998
2019-06-15 06:30:00	2.0615642690000002	2.026910245	58.78102457	59.38884305	59.79878275	59.52044563	151.6542125	151.9695479
2019-06-15 06:40:00	2.0742777759999997	2.046212593	58.47005504	59.34191508	60.08234366	60.42652734	159.9320794	160.87801000000002
2019-06-15 06:50:00	2.0725923269999997	2.062407236	59.05994824	59.20313069	61.55238096	61.36527167	159.94462099999998	157.55378169999997
2019-06-15 07:00:00	2.057831506	2.028312465	61.32531776	62.85239589	63.56048994	64.30000497	167.6156426	169.4267879
2019-06-15 07:10:00	1.84541114	1.836634849	63.41833408	65.28334816	58.31662891	59.75223115	168.5874844	167.7090365
2019-06-15 07:20:00	1.864813639	1.864863921	61.81663038	61.70159084	57.46168928	57.38422329	178.47371130000002	178.48596899999998
2019-06-15 07:30:00	1.809121279	1.7981125530000002	60.80711722	60.88178538	55.18104593	54.78507443	171.8468227	173.0637952
2019-06-15 07:40:00	1.829064199	1.812804586	61.78794881	62.50935635	56.37557179	56.49007069	185.7545144	185.48875139999998
2019-06-15 07:50:00	1.810418401	1.803799062	59.62818914	60.8471473	54.15491324	55.02600913	186.77490459999999	185.1825232
2019-06-15 08:00:00	1.966978228	2.014382762	55.94087087	56.08633448	54.59153934	55.71598874	186.4891449	184.0065916
2019-06-15 08:10:00	2.054920591	1.970699086	55.37822916	55.78291809	56.49774688	55.24032898	185.83190190000002	183.051941
2019-06-15 08:20:00	2.05973092	2.068577757	53.6045576	53.70063152	54.30752919	54.35925976	177.8940054	179.3959291
2019-06-15 08:30:00	2.043572836	2.098570722	51.65049929	50.96142359	52.10853738	52.38343431	177.52067749999998	178.2650719
2019-06-15 08:40:00	2.162448766	2.142472947	51.92697196	52.19224852	54.79932271	54.81163391	172.89265	173.54774369999998
2019-06-15 08:50:00	1.945732524	1.9239212280000002	52.26359695	52.34121368	50.10498813	49.66962017	176.5205449	176.90338300000002
2019-06-15 09:00:00	2.034941164	2.035903665	49.63086361	48.85906383	49.29823361	48.50558451	176.46054750000002	176.1451414
2019-06-15 09:10:00	1.991870072	1.97983995	49.412059	49.29092008	48.39378532	48.12678348	178.9246747	181.05141809999998
2019-06-15 09:20:00	2.0577014	2.0623056180000003	49.46916674	48.82272098	49.96476269	49.31941031	179.08137280000003	181.49789819999998
2019-06-15 09:30:00	2.086124987	2.06867844	50.67541925	50.990666999999995	51.47492708	51.60474482	182.5416562	181.106351
2019-06-15 09:40:00	2.027375083	2.037253573	53.051479500000006	54.01773289	52.06292666	53.18844445	181.77903590000003	180.8674034
2019-06-15 09:50:00	2.0679129240000003	2.08415237	55.16460043	54.41472801	54.82703565	54.40148809	193.1960201	191.0909186
2019-06-15 10:00:00	2.040976445	2.040269988	55.53664164	55.29701553	54.78650958	54.51045242	200.12583480000004	199.4971645
2019-06-15 10:10:00	2.23088572	2.074777466	78.96397913	58.89843795	88.20461583	59.55370782	255.79907319999998	207.1191226
2019-06-15 10:20:00	2.283850422	2.014714273	59.55092559	58.71570483	64.38788014	57.17012069	244.75834930000002	201.4600253
2019-06-15 10:30:00	1.992596896	1.969379211	60.73465776	60.93926457	58.33073261	58.28693941	193.6799716	193.20458390000002
2019-06-15 10:40:00	1.904224727	1.887094294	62.22910617	62.48785862	57.96258774	57.56262638	188.07332580000002	189.34304740000002
2019-06-15 10:50:00	2.027994739	2.03885733	59.45546269	59.61234071	57.59306658	57.86418055	198.2556636	198.6070677
2019-06-15 11:00:00	2.028917692	2.019113592	59.73175253	59.83378771	57.75652493	57.58514641	190.8713072	186.34777519999997
2019-06-15 11:10:00	1.918118837	1.902653234	61.36366373	61.90203221	56.91583698	56.99993432	194.4184256	192.8375969
2019-06-15 11:20:00	1.881287203	1.962894919	75.52313640000001	61.45568728	68.54967929	58.05319687	200.90970190000002	192.8449882
2019-06-15 11:30:00	2.059514911	2.039203206	64.10368666	64.50569356	63.41215445	63.19245553	181.73977649999998	178.5429148
2019-06-15 11:40:00	2.167020729	2.183230633	63.86182645	63.55933847	66.29986481	66.47751555	192.13222040000002	192.6507733
2019-06-15 11:50:00	2.075462653	2.063172147	69.31416858	68.78927083	70.14437786	68.96253524	180.98185780000003	179.83539069999998
2019-06-15 12:00:00	2.07351667	2.060956013	69.29201682	68.78339137	70.06858565	68.8972316	180.87680659999998	179.7333918
2019-06-15 12:10:00	2.071570686	2.058739879	69.26986505	68.77751191	69.99279343	68.83192796	180.7717553	179.63139280000001
2019-06-15 12:20:00	2.069624702	2.056523746	69.24771329	68.77163245	69.91700122	68.76662431	180.666704	179.5293939
2019-06-15 12:30:00	2.067678719	2.0543076119999997	69.22556153	68.76575299	69.84120899999999	68.70132067	180.56165280000002	179.427395
2019-06-15 12:40:00	2.065732735	2.052091478	69.20340976	68.75987352	69.76541679	68.63601703	180.45660149999998	179.32539599999998
2019-06-15 12:50:00	2.063786752	2.049875344	69.181258	68.75399406	69.68962457	68.57071338	180.3515502	179.2233971
2019-06-15 13:00:00	2.061840768	2.04765921	69.15910623	68.7481146	69.61383236	68.50540974	180.246499	179.1213981
2019-06-15 13:10:00	2.059894785	2.0454430759999997	69.13695447	68.74223514	69.53804014	68.4401061	180.1414477	179.01939919999998
2019-06-15 13:20:00	2.0579488009999998	2.043226942	69.11480271	68.73635568	69.46224793	68.37480246	180.03639640000003	178.9174003
2019-06-15 13:30:00	2.056002817	2.041010809	69.09265094	68.73047622	69.38645571	68.30949881	179.93134519999998	178.8154013
2019-06-15 13:40:00	2.0540568340000003	2.038794675	69.07049918	68.72459675	69.3106635	68.24419517	179.8262939	178.7134024
2019-06-15 13:50:00	2.05211085	2.036578541	69.04834741	68.71871729	69.23487128	68.17889153	179.7212426	178.6114035
2019-06-15 14:00:00	2.050164867	2.0343624069999997	69.02619565	68.71283783	69.15907907	68.11358788	179.61619140000002	178.5094045
2019-06-15 14:10:00	2.048218883	2.032146273	69.00404388	68.70695837	69.08328685	68.04828424	179.51114009999998	178.40740559999998
2019-06-15 14:20:00	2.046272899	2.029930139	68.98189212	68.70107891	69.00749464	67.9829806	179.4060888	178.3054067
2019-06-15 14:30:00	2.044326916	2.027714005	68.95974036	68.69519944	68.93170242	67.91767695	179.3010376	178.20340769999999
2019-06-15 14:40:00	2.042380932	2.025497872	68.93758859	68.68931998	68.85591021	67.85237331	179.19598630000002	178.10140880000003
2019-06-15 14:50:00	2.040434949	2.023281738	68.91543683	68.68344052	68.78011799	67.78706967	179.090935	177.99940980000002
2019-06-15 15:00:00	2.038488965	2.021065604	68.89328506	68.67756106	68.70432578	67.72176603	178.9858838	177.8974109
2019-06-15 15:10:00	2.036542982	2.01884947	68.8711333	68.6716816	68.62853356	67.65646238	178.8808325	177.795412
2019-06-15 15:20:00	2.034596998	2.016633336	68.84898154	68.66580213	68.55274135	67.59115874	178.77578119999998	177.693413
2019-06-15 15:30:00	2.0326510140000003	2.0144172019999997	68.82682977	68.65992267	68.47694914	67.5258551	178.67073	177.59141409999998
2019-06-15 15:40:00	2.030705031	2.012201068	68.80467801	68.65404321	68.40115692	67.46055145	178.56567869999998	177.48941519999997
2019-06-15 15:50:00	2.028759047	2.0099849340000002	68.78252624	68.64816375	68.32536471	67.39524781	178.4606274	177.3874162
2019-06-15 16:00:00	2.026813064	2.007768801	68.76037448	68.64228429	68.24957249	67.32994417	178.35557619999997	177.2854173
2019-06-15 16:10:00	2.02486708	2.005552667	68.73822271	68.63640483	68.17378028	67.26464052	178.25052490000002	177.18341830000003
2019-06-15 16:20:00	2.022921097	2.003336533	68.71607095	68.63052536	68.09798806	67.19933688	178.1454736	177.08141940000002
2019-06-15 16:30:00	2.020975113	2.001120399	68.69391919	68.6246459	68.02219585	67.13403324	178.0404224	176.9794205
2019-06-15 16:40:00	2.019029129	1.998904265	68.67176742	68.61876644	67.94640363	67.0687296	177.9353711	176.8774215
2019-06-15 16:50:00	2.017083146	1.996688131	68.64961566	68.61288698	67.87061142	67.00342595	177.8303198	176.7754226
2019-06-15 17:00:00	2.015137162	1.9944719969999998	68.62746389	68.60700752	67.7948192	66.93812231	177.7252686	176.6734237
2019-06-15 17:10:00	2.013191179	1.992255864	68.60531213	68.60112805	67.71902699	66.87281867	177.6202173	176.5714247
2019-06-15 17:20:00	2.011245195	1.99003973	68.58316037	68.59524859	67.64323477	66.80751502	177.515166	176.4694258
2019-06-15 17:30:00	2.009299211	1.987823596	68.5610086	68.58936913	67.56744256	66.74221138	177.4101148	176.3674269
2019-06-15 17:40:00	2.007353228	1.985607462	68.53885684	68.58348967	67.49165034	66.67690774	177.3050635	176.26542790000002
2019-06-15 17:50:00	2.005407244	1.9833913280000002	68.51670507	68.57761021	67.41585813	66.61160409	177.2000122	176.163429
2019-06-15 18:00:00	2.003461261	1.981175194	68.49455331	68.57173075	67.34006591	66.54630045	177.094961	176.06143
2019-06-15 18:10:00	2.0015152769999998	1.97895906	68.47240154	68.56585128	67.2642737	66.48099681	176.98990969999997	175.9594311
2019-06-15 18:20:00	1.999569294	1.9767429269999999	68.45024978	68.55997182	67.18848148	66.41569316	176.8848584	175.8574322
2019-06-15 18:30:00	1.99762331	1.9745267930000001	68.42809802	68.55409236	67.11268927	66.35038952	176.7798072	175.7554332
2019-06-15 18:40:00	1.995677326	1.9723106590000001	68.40594625	68.54821290000001	67.03689705	66.28508588	176.6747559	175.65343430000001
2019-06-15 18:50:00	1.993731343	1.970094525	68.38379449	68.54233344	66.96110484	66.21978224	176.5697046	175.5514354
2019-06-15 19:00:00	1.991785359	1.967878391	68.36164272	68.53645397	66.88531262	66.15447859	176.4646534	175.4494364
2019-06-15 19:10:00	1.989839376	1.965662257	68.33949096	68.53057451	66.80952041	66.08917495	176.3596021	175.3474375
2019-06-15 19:20:00	1.987893392	1.9634461230000002	68.31733919999999	68.52469505	66.7337282	66.02387131	176.2545508	175.2454385
2019-06-15 19:30:00	1.9859474080000001	1.96122999	68.29518743	68.51881559	66.65793598	65.95856766	176.1494996	175.1434396
2019-06-15 19:40:00	1.984001425	1.9590138559999999	68.27303567	68.51293613	66.58214377	65.89326402	176.0444483	175.04144069999998
2019-06-15 19:50:00	1.982055441	1.956797722	68.2508839	68.50705666	66.50635155	65.82796038	175.93939699999999	174.9394417
2019-06-15 20:00:00	1.980109458	1.9545815880000001	68.22873214	68.5011772	66.43055934	65.76265673	175.83434580000002	174.83744280000002
2019-06-15 20:10:00	1.978163474	1.9523654540000002	68.20658037	68.49529774	66.35476712	65.69735309	175.7292945	174.7354439
2019-06-15 20:20:00	1.9762174909999999	1.95014932	68.18442861	68.48941828	66.27897491	65.63204945	175.62424319999997	174.6334449
2019-06-15 20:30:00	1.9742715069999999	1.947933186	68.16227685	68.48353882	66.20318269	65.56674581	175.519192	174.531446
2019-06-15 20:40:00	1.972325523	1.945717053	68.14012508	68.47765936	66.12739048	65.50144216	175.4141407	174.4294471
2019-06-15 20:50:00	1.97037954	1.943500919	68.11797332	68.47177989	66.05159826	65.43613852	175.3090894	174.3274481
2019-06-15 21:00:00	1.968433556	1.941284785	68.09582155	68.46590043	65.97580605	65.37083488	175.20403819999999	174.22544919999999
2019-06-15 21:10:00	1.9664875730000002	1.939068651	68.07366979	68.46002097	65.90001383	65.30553123	175.0989869	174.12345019999998
2019-06-15 21:20:00	1.964541589	1.936852517	68.05151802	68.45414151	65.82422162	65.24022759	174.9939356	174.0214513
2019-06-15 21:30:00	1.962595605	1.9346363830000002	68.02936626	68.44826205	65.7484294	65.17492395	174.8888844	173.9194524
2019-06-15 21:40:00	1.9606496219999998	1.932420249	68.0072145	68.44238258	65.67263719	65.1096203	174.7838331	173.8174534
2019-06-15 21:50:00	1.958703638	1.930204115	67.98506273	68.43650312	65.59684497	65.04431666	174.67878180000002	173.7154545
2019-06-15 22:00:00	1.956757655	1.9279879819999999	67.96291097	68.43062366	65.52105276	64.97901302	174.57373059999998	173.61345559999998
2019-06-15 22:10:00	1.9548116709999999	1.9257718480000001	67.9407592	68.4247442	65.44526054	64.91370938	174.46867930000002	173.51145659999997
2019-06-15 22:20:00	1.9528656880000002	1.9235557140000001	67.91860744	68.41886474	65.36946833	64.84840573	174.363628	173.4094577
2019-06-15 22:30:00	1.9509197040000001	1.92133958	67.89645568	68.41298528	65.29367611	64.78310209	174.25857680000001	173.30745869999998
2019-06-15 22:40:00	1.94897372	1.919123446	67.87430391	68.40710581	65.2178839	64.71779845	174.1535255	173.20545980000003
2019-06-15 22:50:00	1.947027737	1.916907312	67.85215215	68.40122635	65.14209168	64.6524948	174.0484742	173.10346090000002
2019-06-15 23:00:00	1.9450817530000002	1.9146911780000002	67.83000038	68.39534689	65.06629947	64.58719116	173.943423	173.00146189999998
2019-06-15 23:10:00	1.94313577	1.912475045	67.80784862	68.38946743	64.99050726	64.52188752	173.83837169999998	172.899463
2019-06-15 23:20:00	1.941189786	1.910258911	67.78569685	68.38358797	64.91471504	64.45658387	173.73332040000003	172.79746409999998
2019-06-15 23:30:00	1.9392438019999998	1.908042777	67.76354509	68.3777085	64.83892283	64.39128023	173.62826919999998	172.69546509999998
2019-06-15 23:40:00	1.937297819	1.9058266430000002	67.74139333	68.37182904	64.76313061	64.32597659	173.5232179	172.59346619999997
2019-06-15 23:50:00	1.935351835	1.903610509	67.71924156	68.36594958	64.6873384	64.26067294	173.4181666	172.4914672
2019-06-16 00:00:00	1.933405852	1.901394375	67.69708979999999	68.36007012	64.61154618	64.1953693	173.31311540000002	172.38946830000003
2019-06-16 00:10:00	1.96466169	1.9935419140000001	71.19205988	71.48124198	68.4993082	69.53291259999999	160.6971936	159.83129069999998
2019-06-16 00:20:00	1.933557068	1.90780677	74.33343996	75.6639667	70.81878521	71.26892562	154.94574699999998	152.2105504
2019-06-16 00:30:00	1.976229548	2.003276826	73.39486401	72.97609851	71.08378411	71.87052658	147.5162142	146.44129819999998
2019-06-16 00:40:00	1.9596583330000001	1.970437985	76.13609175	74.63664928	73.43278231	73.15938077	141.02487109999998	140.2627199
2019-06-16 00:50:00	1.9131454430000001	1.923970643	79.42503597	79.95313173	74.86339369	75.89275359999999	141.68735149999998	141.9269853
2019-06-16 01:00:00	1.816612179	1.751573929	85.35862898	87.79224072	77.41559858	77.4214755	142.02220419999998	140.6205845
2019-06-16 01:10:00	1.858913106	1.8790963980000002	83.03876865	83.36225572	76.930374	77.66158896	136.88870780000002	136.98430380000002
2019-06-16 01:20:00	1.798532695	1.796011765	87.4095525	88.21358004	79.05990696	79.91161447	142.52097849999998	144.9840638
2019-06-16 01:30:00	1.7050859369999998	1.6791737	93.67506687	94.86550047	80.30147732	80.47068133	142.2213456	137.8835323
2019-06-16 01:40:00	1.7971402230000002	1.801792527	100.7416953	100.7021684	88.81097763	88.90521170000001	142.9695377	142.6309101
2019-06-16 01:50:00	1.712028661	1.666662975	100.2090503	102.9707542	86.21753186	86.66131097	142.7477344	142.3655187
2019-06-16 02:00:00	1.740794415	1.768721041	101.08870340000001	101.7707757	88.32753123	89.82242306	147.99474990000002	149.93766630000002
2019-06-16 02:10:00	1.59261418	1.591423751	111.626194	112.6253662	90.27361248	91.18346609999999	149.8847093	150.7843062
2019-06-16 02:20:00	1.637188291	1.6479132440000002	110.65184029999999	109.3862385	91.75358613	90.87922136	153.19265880000003	153.61623500000002
2019-06-16 02:30:00	1.6679006980000002	1.66053762	112.85007069999999	112.1537626	94.40482183	93.57484147	151.3954131	153.12782880000003
2019-06-16 02:40:00	1.66094834	1.676318329	111.81139070000002	110.44401809999998	93.86006259	93.89391482	158.0612898	158.83954640000002
2019-06-16 02:50:00	1.712692105	1.723275951	111.7404557	112.64093559999999	96.08711056	97.12883391	164.30177969999997	165.6275565
2019-06-16 03:00:00	1.610688249	1.56438961	116.70572450000002	120.6383372	94.82684891	95.72971572	165.19588380000002	166.4988371
2019-06-16 03:10:00	1.576073125	1.567102063	122.0435342	122.45415359999998	98.73665923	98.35352157	171.3981916	168.7762834
2019-06-16 03:20:00	1.6062080159999998	1.588898711	129.42508059999997	127.04836829999999	106.1351068	103.6556262	187.6717679	185.25058969999998
2019-06-16 03:30:00	1.654544883	1.6574506830000002	135.045163	136.48545249999998	113.8787997	115.127426	202.0729133	201.660185
2019-06-16 03:40:00	1.646727113	1.663109954	140.44053300000002	139.43837240000002	117.72711609999999	118.84967990000001	207.21086069999998	208.01029599999998
2019-06-16 03:50:00	1.6935066669999999	1.68414662	140.0758733	141.391569	119.55958559999999	120.2083737	221.05752579999998	216.44506869999998
2019-06-16 04:00:00	1.513296565	1.543923089	167.5681022	162.64700249999999	132.68084779999998	130.7811192	236.88757719999998	235.2277608
2019-06-16 04:10:00	1.672410461	1.5275859809999999	196.2846968	179.238637	170.97447480000002	142.23771409999998	294.6883556	240.2303668
2019-06-16 04:20:00	1.5186707680000002	1.518348448	190.15496969999998	184.75464519999997	149.600993	144.44036640000002	248.70845350000002	247.38553080000003
2019-06-16 04:30:00	1.4888795819999998	1.4855399519999999	210.47298109999997	212.76720209999996	161.64424	163.3197126	264.6760472	262.8116641
2019-06-16 04:40:00	1.4238108409999999	1.4139922130000002	236.5733747	237.596007	176.519791	177.2779742	256.9820162	255.8605351
2019-06-16 04:50:00	1.366403789	1.356239873	258.218061	257.7525186	187.5857727	186.8761258	268.80197749999996	268.7990017
2019-06-16 05:00:00	1.335840587	1.341909501	288.80793900000003	286.67099269999994	207.57724840000003	208.33018719999998	275.11648230000003	270.1932355
2019-06-16 05:10:00	1.343240618	1.334651198	286.4153735	287.7957526	202.19842490000002	202.5539168	268.2578887	269.5926005
2019-06-16 05:20:00	1.369674258	1.364918078	325.02761610000005	322.9332955	237.76574440000002	235.62323569999998	284.1303337	286.66599229999997
2019-06-16 05:30:00	1.319003523	1.292012647	336.2539294	315.51139900000004	235.49056439999998	215.67149680000003	287.2804558	268.9884464
2019-06-16 05:40:00	1.34658538	1.346468224	339.6775119	330.8331921	243.3547138	238.6877088	292.3699682	282.95698710000005
2019-06-16 05:50:00	1.296327689	1.278154405	316.0903665	311.817293	218.77475619999998	213.5400969	276.74840510000007	272.74454260000005
2019-06-16 06:00:00	1.3073720420000001	1.293454388	302.2313499	304.84903239999994	211.89139330000003	211.16846319999996	288.5051017	289.6696805
2019-06-16 06:10:00	1.313883657	1.3195069609999999	328.3565573	330.0780752	231.6130212	233.59077369999997	297.6508638	293.7234293
2019-06-16 06:20:00	1.336256842	1.332819727	320.7792036	314.1090158	231.22782709999998	224.61624619999998	289.597121	286.7021802
2019-06-16 06:30:00	1.30939068	1.275803577	322.35792480000003	325.7212264	225.866181	221.8850886	283.60596769999995	282.81990319999994
2019-06-16 06:40:00	1.315536992	1.335266621	326.9772819	327.3921499	232.03561349999998	235.49710890000003	296.18813860000006	300.0989336
2019-06-16 06:50:00	1.31620047	1.2807931670000001	320.6003367	323.1371089	228.57246859999998	225.72878569999997	298.6383459	299.36639449999996
2019-06-16 07:00:00	1.258661648	1.260404457	322.85258389999996	320.74838989999995	218.4690525	218.29795099999998	300.1648421	296.5693568
2019-06-16 07:10:00	1.246622207	1.2528691809999999	335.3491958	340.90274589999996	223.59585249999998	229.3498244	294.9685731	296.5619609
2019-06-16 07:20:00	1.2386972490000001	1.208456735	372.63727589999996	355.16716569999994	249.4009435	229.7238438	317.9531187	300.91189469999995
2019-06-16 07:30:00	1.1627617959999998	1.154671894	383.3598699	379.77612220000003	238.478156	235.3660494	309.9338358	302.7545217
2019-06-16 07:40:00	1.155704537	1.161871939	390.2438039	391.2180224	239.54192090000004	241.93956769999997	311.2228888	313.1180562
2019-06-16 07:50:00	1.155723848	1.155477099	394.27797410000005	398.8401267	245.43665330000002	249.22820090000002	314.57698680000004	313.417279
2019-06-16 08:00:00	1.163299842	1.140959459	387.75577799999996	392.0299397	240.14018190000002	239.3743969	314.5792375	312.951812
2019-06-16 08:10:00	1.2081603570000001	1.207032658	371.72551160000006	375.8017328	242.0889764	245.7542651	321.5910875	319.1530775
2019-06-16 08:20:00	1.1415982	1.130367084	403.5657436	409.1601591	245.26052180000002	244.5796075	325.44219169999997	325.68910739999995
2019-06-16 08:30:00	1.138036283	1.135578812	392.77252460000005	394.6292808	240.42011060000002	240.5946051	316.9879412	314.50340889999995
2019-06-16 08:40:00	1.192179597	1.1716169220000001	390.0635786	394.6260226	250.24161099999998	248.49278280000001	312.82826989999995	314.5072193
2019-06-16 08:50:00	1.233253322	1.2014780379999999	364.3341597	376.5424621	244.47252039999998	246.57024669999998	329.2533493	334.6252067
2019-06-16 09:00:00	1.197840391	1.20044602	361.06879289999995	365.2013796	236.96337519999997	239.6478591	318.25178900000003	319.7377205
2019-06-16 09:10:00	1.268971293	1.285991251	355.0185188	351.062271	245.3291758	246.62374080000004	329.0010245	329.3273109
2019-06-16 09:20:00	1.2511583259999999	1.247807963	371.5688056	377.4451015	254.87716690000002	259.23417830000005	326.2241728	329.15655899999996
2019-06-16 09:30:00	1.227275289	1.247856465	377.27099389999995	374.5188961	252.5765494	253.92090980000003	328.0363418	324.68855299999996
2019-06-16 09:40:00	1.211582184	1.205645639	374.8375057	367.379958	247.29086209999997	243.4647588	331.73372539999997	328.57196949999997
2019-06-16 09:50:00	1.191982162	1.17283205	369.26743660000005	373.2835229	241.12168959999997	239.8457892	306.7401555	307.9671051
2019-06-16 10:00:00	1.202933587	1.1957605359999999	370.5765944	363.5806847	239.76230139999998	234.7196195	301.15997189999996	300.6417383
2019-06-16 10:10:00	1.316452966	1.24568883	382.3659296	364.73721560000007	273.10379439999997	250.6234119	350.9757567	304.7414688
2019-06-16 10:20:00	1.19592083	1.216817365	376.87040460000003	363.0658793	244.24290130000003	237.4952637	303.4318689	300.4884272
2019-06-16 10:30:00	1.208505222	1.237377679	371.561452	360.0485163	247.97893050000002	244.5555873	298.6048707	293.7687437
2019-06-16 10:40:00	1.17941419	1.1517195040000001	369.0486043	373.675531	236.1031974	233.78277769999997	292.7886547	290.3767034
2019-06-16 10:50:00	1.2148356470000001	1.218973747	377.74064169999997	384.2495809	249.76872999999998	255.16998250000003	290.8616287	292.3808342
2019-06-16 11:00:00	1.207299877	1.225672314	371.61095339999997	365.10760669999996	247.9021206	247.97492290000002	283.3766233	283.6606028
2019-06-16 11:10:00	1.2196989809999998	1.21529038	384.0377828	370.6614139	261.5079737	249.4574509	286.02582889999996	275.3098862
2019-06-16 11:20:00	1.1909393259999999	1.2048703159999998	405.4549538	395.93651989999995	271.3202284	268.2266755	289.142079	288.4782527
2019-06-16 11:30:00	1.2541294809999999	1.246763718	363.20033639999997	373.1304113	249.55692430000002	254.28431559999999	272.52793030000004	274.2017135
2019-06-16 11:40:00	1.212231185	1.223729361	389.7553564	393.1851763	263.282019	269.6413965	277.56940489999994	279.9763296
2019-06-16 11:50:00	1.200431209	1.181400706	401.0732829	399.8784502	265.7742893	259.13699840000004	285.6823422	285.2316245
2019-06-16 12:00:00	1.200841113	1.181819027	401.0193367	399.77425330000005	265.8825084	259.2132183	285.5870958	285.0660564
2019-06-16 12:10:00	1.2012510159999998	1.182237347	400.96539060000003	399.67005639999996	265.9907275	259.2894383	285.4918495	284.9004884
2019-06-16 12:20:00	1.201660919	1.1826556670000001	400.9114444	399.5658596	266.0989466	259.3656583	285.39660310000005	284.73492039999996
2019-06-16 12:30:00	1.202070823	1.183073988	400.8574982	399.4616627	266.20716569999996	259.44187819999996	285.3013568	284.56935239999996
2019-06-16 12:40:00	1.2024807259999999	1.183492308	400.803552	399.35746580000006	266.3153848	259.5180982	285.2061104	284.40378439999995
2019-06-16 12:50:00	1.202890629	1.183910628	400.7496059	399.253269	266.4236039	259.5943182	285.110864	284.2382164
2019-06-16 13:00:00	1.203300533	1.184328949	400.6956597	399.1490721	266.5318231	259.6705381	285.01561769999995	284.0726484
2019-06-16 13:10:00	1.203710436	1.184747269	400.6417135	399.0448752	266.6400422	259.74675809999997	284.9203713	283.9070803999999
2019-06-16 13:20:00	1.2041203390000002	1.1851655890000001	400.5877673	398.9406783	266.74826129999997	259.8229781	284.825125	283.7415124
2019-06-16 13:30:00	1.204530243	1.18558391	400.5338212	398.8364815	266.8564804	259.899198	284.7298786	283.5759443
2019-06-16 13:40:00	1.204940146	1.18600223	400.479875	398.7322846	266.9646995	259.975418	284.6346323	283.41037630000005
2019-06-16 13:50:00	1.205350049	1.1864205509999999	400.4259288	398.6280877	267.0729186	260.05163799999997	284.53938589999996	283.2448083
2019-06-16 14:00:00	1.205759953	1.186838871	400.3719826	398.5238909	267.18113769999997	260.1278579	284.4441396	283.0792403
2019-06-16 14:10:00	1.206169856	1.187257191	400.3180364	398.419694	267.2893568	260.2040779	284.3488932	282.91367230000003
2019-06-16 14:20:00	1.206579759	1.187675512	400.2640903	398.3154971	267.39757599999996	260.28029790000005	284.2536468	282.7481043
2019-06-16 14:30:00	1.2069896629999999	1.188093832	400.21014410000004	398.2113002	267.5057951	260.3565178	284.15840049999997	282.5825363
2019-06-16 14:40:00	1.2073995659999999	1.188512152	400.1561979	398.10710339999997	267.6140142	260.4327378	284.0631541	282.4169683
2019-06-16 14:50:00	1.207809469	1.1889304729999999	400.1022517	398.0029065	267.7222333	260.5089578	283.96790780000003	282.2514003
2019-06-16 15:00:00	1.208219373	1.189348793	400.04830560000005	397.8987096	267.8304524	260.5851777	283.87266139999997	282.08583230000005
2019-06-16 15:10:00	1.208629276	1.189767113	399.99435939999995	397.7945128	267.9386715	260.6613977	283.7774151	281.9202642
2019-06-16 15:20:00	1.2090391790000001	1.190185434	399.94041319999997	397.6903159	268.0468906	260.7376177	283.6821687	281.75469619999996
2019-06-16 15:30:00	1.209449083	1.190603754	399.886467	397.586119	268.1551097	260.8138376	283.5869224	281.58912819999995
2019-06-16 15:40:00	1.209858986	1.1910220740000002	399.83252089999996	397.4819221	268.2633288	260.8900576	283.491676	281.4235602
2019-06-16 15:50:00	1.210268889	1.191440395	399.7785747	397.3777253	268.371548	260.9662776	283.39642960000003	281.2579922
2019-06-16 16:00:00	1.210678793	1.191858715	399.7246285	397.2735284	268.4797671	261.0424975	283.3011833	281.0924242
2019-06-16 16:10:00	1.211088696	1.192277035	399.6706823	397.1693315	268.5879862	261.1187175	283.2059369	280.9268562
2019-06-16 16:20:00	1.211498599	1.192695356	399.6167362	397.0651347	268.69620530000003	261.1949375	283.11069060000005	280.76128819999997
2019-06-16 16:30:00	1.2119085029999999	1.1931136759999998	399.56279	396.9609378	268.8044244	261.2711574	283.0154442	280.5957202
2019-06-16 16:40:00	1.2123184059999998	1.193531996	399.5088438	396.8567409	268.9126435	261.3473774	282.9201979	280.43015210000004
2019-06-16 16:50:00	1.212728309	1.193950317	399.45489760000004	396.7525441	269.02086260000004	261.4235974	282.8249515	280.2645841
2019-06-16 17:00:00	1.213138213	1.194368637	399.4009515	396.6483472	269.1290817	261.4998173	282.72970519999996	280.09901610000003
2019-06-16 17:10:00	1.213548116	1.194786957	399.34700530000003	396.5441503	269.2373009	261.5760373	282.6344588	279.9334481
2019-06-16 17:20:00	1.213958019	1.195205278	399.2930591	396.4399534	269.34552	261.65225730000003	282.5392124	279.76788010000007
2019-06-16 17:30:00	1.214367923	1.195623598	399.23911289999995	396.3357566	269.4537391	261.7284772	282.4439661	279.6023121
2019-06-16 17:40:00	1.214777826	1.196041918	399.18516669999997	396.2315597	269.5619582	261.8046972	282.34871969999995	279.4367441
2019-06-16 17:50:00	1.21518773	1.196460239	399.1312206	396.1273628	269.6701773	261.8809172	282.25347339999996	279.27117610000005
2019-06-16 18:00:00	1.215597633	1.196878559	399.0772744	396.023166	269.77839639999996	261.95713709999995	282.158227	279.10560810000004
2019-06-16 18:10:00	1.216007536	1.197296879	399.0233282	395.9189691	269.8866155	262.0333571	282.0629807	278.94004010000003
2019-06-16 18:20:00	1.21641744	1.1977152	398.969382	395.8147722	269.99483460000005	262.10957709999997	281.9677343	278.774472
2019-06-16 18:30:00	1.216827343	1.19813352	398.9154359	395.7105753	270.1030538	262.18579700000004	281.872488	278.608904
2019-06-16 18:40:00	1.217237246	1.19855184	398.8614897	395.6063785	270.2112729	262.262017	281.7772416	278.443336
2019-06-16 18:50:00	1.21764715	1.1989701609999999	398.8075435	395.50218160000003	270.31949199999997	262.33823689999997	281.6819952	278.27776800000004
2019-06-16 19:00:00	1.218057053	1.199388481	398.7535973	395.3979847	270.4277111	262.4144569	281.5867489	278.1122
2019-06-16 19:10:00	1.2184669559999999	1.1998068020000001	398.6996512	395.2937879	270.5359302	262.4906769	281.49150249999997	277.94663199999997
2019-06-16 19:20:00	1.21887686	1.200225122	398.64570499999996	395.189591	270.64414930000004	262.56689680000005	281.3962562	277.781064
2019-06-16 19:30:00	1.219286763	1.200643442	398.5917588	395.08539410000003	270.75236839999997	262.64311680000003	281.30100980000003	277.615496
2019-06-16 19:40:00	1.219696666	1.201061763	398.5378126	394.9811973	270.8605875	262.7193368	281.2057635	277.449928
2019-06-16 19:50:00	1.22010657	1.2014800829999999	398.4838665	394.8770004	270.9688066	262.79555669999996	281.1105171	277.28435989999997
2019-06-16 20:00:00	1.220516473	1.201898403	398.42992030000005	394.7728035	271.0770258	262.8717767	281.0152708	277.11879189999996
2019-06-16 20:10:00	1.220926376	1.2023167240000001	398.37597410000006	394.66860660000003	271.18524489999993	262.9479967	280.9200244	276.95322389999995
2019-06-16 20:20:00	1.22133628	1.202735044	398.32202789999997	394.5644098	271.29346400000003	263.0242166	280.824778	276.7876559
2019-06-16 20:30:00	1.221746183	1.203153364	398.2680818	394.4602129	271.4016831	263.10043659999997	280.7295317	276.6220879
2019-06-16 20:40:00	1.222156086	1.203571685	398.2141356	394.356016	271.5099022	263.1766566	280.6342853	276.45651989999993
2019-06-16 20:50:00	1.22256599	1.203990005	398.1601894	394.2518192	271.6181213	263.2528765	280.539039	276.2909519
2019-06-16 21:00:00	1.2229758929999999	1.204408325	398.1062432	394.1476223	271.72634039999997	263.3290965	280.44379260000005	276.1253839
2019-06-16 21:10:00	1.2233857959999999	1.204826646	398.052297	394.0434254	271.8345595	263.4053165	280.3485463	275.9598159
2019-06-16 21:20:00	1.2237957	1.205244966	397.99835089999993	393.9392285	271.9427787	263.4815364	280.2532999	275.79424789999996
2019-06-16 21:30:00	1.224205603	1.2056632859999998	397.9444047	393.8350317	272.0509978	263.5577564	280.1580536	275.6286798
2019-06-16 21:40:00	1.224615506	1.206081607	397.8904585	393.7308348	272.1592169	263.6339764	280.06280719999995	275.46311180000004
2019-06-16 21:50:00	1.22502541	1.206499927	397.83651230000004	393.6266379	272.267436	263.7101963	279.9675608	275.2975438
2019-06-16 22:00:00	1.225435313	1.206918247	397.7825662	393.52244110000004	272.3756551	263.78641630000004	279.8723145	275.13197579999996
2019-06-16 22:10:00	1.225845216	1.2073365679999999	397.72862000000003	393.4182442	272.4838742	263.86263629999996	279.7770681	274.9664078
2019-06-16 22:20:00	1.22625512	1.207754888	397.6746738	393.3140473	272.59209330000004	263.9388562	279.6818218	274.8008398
2019-06-16 22:30:00	1.226665023	1.208173208	397.6207276	393.2098504	272.7003124	264.0150762	279.58657539999996	274.63527180000006
2019-06-16 22:40:00	1.227074926	1.208591529	397.5667815	393.10565360000004	272.80853160000004	264.0912962	279.49132910000003	274.4697038
2019-06-16 22:50:00	1.22748483	1.209009849	397.5128353	393.0014567	272.91675069999997	264.1675161	279.3960827	274.3041358
2019-06-16 23:00:00	1.227894733	1.2094281690000002	397.4588891	392.89725980000003	273.0249698	264.2437361	279.3008363	274.13856769999995
2019-06-16 23:10:00	1.2283046359999998	1.20984649	397.4049429	392.79306299999996	273.1331889	264.31995609999996	279.20559	273.9729997
2019-06-16 23:20:00	1.22871454	1.21026481	397.3509968	392.68886610000004	273.24140800000004	264.39617599999997	279.1103436	273.8074317
2019-06-16 23:30:00	1.229124443	1.21068313	397.2970506	392.5846692	273.3496271	264.472396	279.01509730000004	273.6418637
2019-06-16 23:40:00	1.229534346	1.211101451	397.2431044	392.4804724	273.4578462	264.54861600000004	278.9198509	273.4762957
2019-06-16 23:50:00	1.22994425	1.2115197709999999	397.1891582	392.37627549999996	273.5660653	264.6248359	278.8246046	273.3107277
2019-06-17 00:00:00	1.230354153	1.211938091	397.135212	392.27207860000004	273.6742844	264.7010559	278.7293582	273.1451597
2019-06-17 00:10:00	1.208534653	1.221274586	390.7130053	392.39066610000003	268.2071315	271.463348	286.75041830000004	287.4898454
2019-06-17 00:20:00	1.2484252059999998	1.227791583	408.801952	408.8015763	284.1580266	277.408204	290.1772653	289.1490691
2019-06-17 00:30:00	1.2028789020000001	1.196098693	412.4826498	412.5147149	277.0198832	273.1853141	287.2039566	289.31239510000006
2019-06-17 00:40:00	1.198376168	1.194520146	420.9614996	420.3509147	278.3621081	277.71738339999996	296.29607589999995	300.1563318
2019-06-17 00:50:00	1.207935829	1.189274623	464.65674850000005	461.74080250000003	317.0495512	310.0413262	305.2679702	302.9399391
2019-06-17 01:00:00	1.222221938	1.2082413509999999	437.5302074	428.4280638999999	295.7433374	287.5902255	297.95556939999994	285.762966
2019-06-17 01:10:00	1.246917352	1.237105354	436.7766454	448.588183	306.48234039999994	313.2233424	296.48737819999997	294.8957601
2019-06-17 01:20:00	1.234909249	1.238730988	429.3397658	440.68212819999997	291.79316969999996	300.7479097	287.7137529	290.3000285
2019-06-17 01:30:00	1.2282345559999999	1.245473192	453.61029479999996	452.487059	316.02836	317.54643169999997	286.096671	284.74782139999996
2019-06-17 01:40:00	1.215276303	1.2177989790000001	451.10484620000005	452.37648839999997	305.163392	306.9650557	288.8960556	283.0317986
2019-06-17 01:50:00	1.21232421	1.208471844	422.84166469999997	423.93324400000006	284.24323219999997	284.8412964	275.72220120000003	275.3691174
2019-06-17 02:00:00	1.23472257	1.228704905	468.0807768	468.42707199999995	322.7835723	320.58361210000004	281.135038	278.5644605
2019-06-17 02:10:00	1.221656037	1.218397749	451.8208771000001	454.07575360000004	308.0268396	307.91749500000003	280.1208127	275.1275647
2019-06-17 02:20:00	1.1826403779999999	1.154874162	457.39190419999994	463.5710991	296.4957791	294.1765983	268.4138859	267.88189700000004
2019-06-17 02:30:00	1.190050576	1.180377995	440.4678563	443.5396003000001	285.23100519999997	285.131671	264.30996719999996	263.82929790000003
2019-06-17 02:40:00	1.174999451	1.166195587	437.0483711	435.9328789	278.5507859	274.0513437	259.44024249999995	257.8374781
2019-06-17 02:50:00	1.180692399	1.18590265	421.06319299999996	425.06803179999997	267.6009033	270.0770691	252.8171559	252.2787628
2019-06-17 03:00:00	1.241940518	1.2312572179999999	382.294678	372.5347158	256.36802090000003	246.6757395	254.1646164	252.6616963
2019-06-17 03:10:00	1.235032331	1.232517967	372.7656374	376.2128529	247.60196340000002	250.983233	249.0243589	247.8869815
2019-06-17 03:20:00	1.213197748	1.217803213	373.59141980000004	369.6151406	245.8001511	243.6210266	245.1045424	245.20145970000002
2019-06-17 03:30:00	1.2637262790000001	1.2494973459999998	345.4120711	352.6036962	236.5119725	239.7976884	241.88500069999998	241.8146585
2019-06-17 03:40:00	1.251209836	1.270325827	366.6915762	364.57979889999996	249.05019900000002	250.48125019999998	242.95704469999998	243.52527709999998
2019-06-17 03:50:00	1.315526465	1.3260076379999999	343.35733539999995	334.08045780000003	247.1833692	241.49142569999998	247.6777884	247.05094449999999
2019-06-17 04:00:00	1.256076765	1.268043016	357.519173	347.9916165	244.55808259999998	241.7280222	252.1697961	245.11699159999998
2019-06-17 04:10:00	1.336790925	1.23117532	357.7316003	343.26888260000004	258.6582856	228.2214231	295.5553992	246.14892519999998
2019-06-17 04:20:00	1.228543985	1.202327733	344.42794239999995	347.74917589999995	228.2035607	226.47691650000002	245.44075669999998	242.64933480000002
2019-06-17 04:30:00	1.26415229	1.242072058	559.2779644	331.5490602	352.2425022	224.93575269999997	466.46297810000004	238.3050364
2019-06-17 04:40:00	1.279402664	1.250784775	315.2760751	321.5974434	215.08203999999998	215.2984955	244.2414619	243.1242847
2019-06-17 04:50:00	1.227307577	1.215240547	313.7674875	316.38064239999994	205.78584719999998	206.009981	239.4737605	241.6305437
2019-06-17 05:00:00	1.235265391	1.237176571	299.63892339999995	296.5427582	197.3900242	192.4083566	228.8172299	229.83223880000003
2019-06-17 05:10:00	1.289367551	1.282737102	287.2282811	288.64331980000003	193.51791359999999	193.78694199999998	230.58107090000001	230.24197900000001
2019-06-17 05:20:00	1.329053059	1.353351722	280.0840023	271.9085927	194.4947773	190.9564604	231.48739559999999	231.1952031
2019-06-17 05:30:00	1.3144299940000002	1.3163183729999999	279.08324960000004	282.4864778	195.06474	197.75160060000002	228.6746109	230.14496929999999
2019-06-17 05:40:00	1.356344941	1.346858062	276.66884910000005	275.32104330000004	198.62263719999999	195.57977319999998	232.3212833	234.0413361
2019-06-17 05:50:00	1.3304751940000001	1.314759306	275.6793897	278.9628517	194.9485013	194.8864472	231.7445705	229.2852614
2019-06-17 06:00:00	1.304318915	1.308190531	268.2858289	262.62256260000004	185.5392998	180.87657190000002	226.8268457	222.9738425
2019-06-17 06:10:00	1.351057014	1.326585926	265.2436983	266.9723449	189.445186	186.0200247	221.91279480000003	218.73021839999998
2019-06-17 06:20:00	1.376263354	1.3820252819999999	246.3972208	245.2106421	180.30099109999998	180.82366399999998	228.46528289999998	227.3839227
2019-06-17 06:30:00	1.401415865	1.4149535830000002	237.7280475	234.921111	177.30668390000002	176.487193	220.6272711	220.1919713
2019-06-17 06:40:00	1.4506356440000001	1.436529989	230.96899249999998	231.8185223	177.7105097	176.80091930000003	230.5320125	226.42550010000002
2019-06-17 06:50:00	1.4532935530000002	1.484601321	220.44291529999998	214.0651608	170.9320286	168.52754840000003	223.4548626	225.4700123
2019-06-17 07:00:00	1.524928286	1.4947934059999999	214.1733173	206.7225999	173.9804923	162.8398891	229.8168829	217.7177184
2019-06-17 07:10:00	1.489619175	1.520351777	193.9753008	190.8745636	153.1993772	153.6999393	214.47357290000002	211.41767400000003
2019-06-17 07:20:00	1.44646137	1.454956785	206.1230976	204.47550690000003	157.812051	157.8090575	223.63163799999998	225.9068503
2019-06-17 07:30:00	1.439115306	1.467928285	196.5667913	189.2934169	147.54310690000003	144.2219958	215.3709369	212.65158140000003
2019-06-17 07:40:00	1.363854869	1.436839535	301.2996164	192.4126019	228.0111273	145.0746335	263.3946956	219.0096769
2019-06-17 07:50:00	1.4288312230000002	1.3905320319999999	180.3128575	181.11838669999997	133.17884320000002	130.1636521	212.77610409999997	210.5757345
2019-06-17 08:00:00	1.3595155890000001	1.354544921	182.56547460000002	183.6770264	128.10576319999998	128.7367657	205.7321693	202.48782930000002
2019-06-17 08:10:00	1.331339883	1.300815529	175.3061273	177.990198	120.580831	119.99684779999998	203.68654750000002	203.8154049
2019-06-17 08:20:00	1.335575311	1.316135987	184.4814655	188.7821387	127.1984683	128.31268300000002	194.229765	194.95088330000002
2019-06-17 08:30:00	1.345022469	1.323325475	184.18672819999998	186.03815419999998	130.65860370000001	129.9186765	199.48911819999998	199.2358031
2019-06-17 08:40:00	1.41370033	1.432081735	163.2210344	161.63131869999998	120.98926780000001	121.27934579999999	197.4411985	199.3127692
2019-06-17 08:50:00	1.435646445	1.460340384	155.57680480000002	154.6499383	118.8684665	119.7684084	200.3726391	200.5096112
2019-06-17 09:00:00	1.41935163	1.425403095	150.4937707	151.6025451	113.65327250000001	114.5826798	199.4093228	201.0006871
2019-06-17 09:10:00	1.425516044	1.431185305	144.7699165	146.3876298	109.7184821	111.5153383	197.5225937	198.0399063
2019-06-17 09:20:00	1.474995928	1.495480451	138.1892831	136.11295790000003	107.0412806	106.65535159999999	199.0698377	197.9626572
2019-06-17 09:30:00	1.426148975	1.4016123630000001	131.5155275	133.13142720000002	97.36855847	96.60427964	197.6753895	196.672786
2019-06-17 09:40:00	1.4386011330000001	1.435418604	127.6431584	127.7033827	96.73864099	96.85390284	198.07177180000002	199.1658645
2019-06-17 09:50:00	1.416848411	1.4107657040000001	127.3012496	126.6223739	95.28267771	93.9080054	196.32524880000003	194.93210630000002
2019-06-17 10:00:00	1.4497800730000001	1.465490971	119.1144135	119.29785590000002	90.74305133	91.58839311	198.63521740000002	198.8826219
2019-06-17 10:10:00	1.674100708	1.485700358	139.8647378	122.2684813	122.85500230000001	96.16769094	245.1207683	193.7735505
2019-06-17 10:20:00	1.4978165280000002	1.514658123	117.81589070000001	117.75534520000001	92.98042595	94.14882855	194.1622971	194.64845259999998
2019-06-17 10:30:00	1.12479519	1.446441778	174.5643215	114.9883105	101.30063929999999	88.09146371	188.5125381	185.33797380000001
2019-06-17 10:40:00	1.501447351	1.507832569	109.58399779999999	107.8699713	86.81766248	86.45457462	181.16569630000004	178.675388
2019-06-17 10:50:00	1.5303858769999998	1.5407201480000001	104.67856309999999	103.90754940000001	84.11852645	84.48593416	171.96659019999998	171.2501341
2019-06-17 11:00:00	1.4768162130000002	1.459243099	97.09892132	95.69629566	75.40879785	73.36563098	163.94549009999997	160.979376
2019-06-17 11:10:00	1.530174347	1.532359332	89.97093849	90.01118868	71.91890831	72.30584585	149.2447156	147.80475719999998
2019-06-17 11:20:00	1.4850640080000002	1.47259064	87.37348013	87.97860662	68.46191093	68.14705473	139.2743731	138.163033
2019-06-17 11:30:00	1.471437713	1.473478864	77.86122595	77.42002923	61.60803610000001	61.36278075	135.59149250000002	135.43953330000002
2019-06-17 11:40:00	1.488897666	1.494957602	78.97798002	79.1288787	61.98397896	62.35204305	139.067424	137.9390788
2019-06-17 11:50:00	1.4316335980000001	1.417376575	83.58059072	81.91685779	64.67997466	62.71913922	134.6442134	133.50277979999998
2019-06-17 12:00:00	1.4314391080000002	1.41734618	83.62489506	81.98855299	64.69462839	62.76652236	134.6173925	133.4972094
2019-06-17 12:10:00	1.431244618	1.417315785	83.66919941	82.0602482	64.70928211	62.81390551	134.5905715	133.4916391
2019-06-17 12:20:00	1.431050128	1.41728539	83.71350375	82.13194341	64.72393583	62.86128866	134.5637506	133.4860687
2019-06-17 12:30:00	1.4308556369999998	1.417254996	83.75780809999999	82.20363862	64.73858955	62.9086718	134.53692969999997	133.48049840000002
2019-06-17 12:40:00	1.430661147	1.417224601	83.80211244	82.27533383	64.75324327	62.95605495	134.5101087	133.474928
2019-06-17 12:50:00	1.430466657	1.417194206	83.84641679	82.34702904	64.76789699	63.003438100000004	134.4832878	133.46935770000002
2019-06-17 13:00:00	1.4302721669999998	1.417163811	83.89072113	82.41872425	64.78255071	63.05082124	134.45646680000002	133.46378729999998
2019-06-17 13:10:00	1.4300776769999999	1.417133416	83.93502548	82.49041946	64.79720443	63.09820439	134.4296459	133.458217
2019-06-17 13:20:00	1.4298831859999999	1.417103021	83.97932983	82.56211467	64.81185816	63.14558754	134.402825	133.4526466
2019-06-17 13:30:00	1.429688696	1.417072626	84.02363417	82.63380988	64.82651188	63.19297068	134.376004	133.4470763
2019-06-17 13:40:00	1.429494206	1.417042231	84.06793852	82.70550509	64.8411656	63.24035383	134.3491831	133.4415059
2019-06-17 13:50:00	1.4292997159999998	1.4170118369999998	84.11224286	82.77720029	64.85581932	63.28773698	134.3223621	133.4359356
2019-06-17 14:00:00	1.429105226	1.416981442	84.15654721	82.8488955	64.87047304	63.33512012	134.29554119999997	133.4303652
2019-06-17 14:10:00	1.428910735	1.416951047	84.20085155	82.92059071	64.88512676	63.38250327	134.2687203	133.4247949
2019-06-17 14:20:00	1.428716245	1.416920652	84.2451559	82.99228592	64.89978048	63.42988642	134.2418993	133.4192246
2019-06-17 14:30:00	1.428521755	1.416890257	84.28946024	83.06398113	64.9144342	63.47726956	134.2150784	133.41365420000002
2019-06-17 14:40:00	1.428327265	1.416859862	84.33376459	83.13567634	64.92908793	63.52465271	134.1882574	133.4080839
2019-06-17 14:50:00	1.428132775	1.416829467	84.37806893	83.20737155	64.94374165	63.57203586	134.1614365	133.4025135
2019-06-17 15:00:00	1.4279382840000001	1.4167990719999999	84.42237328	83.27906676	64.95839537	63.61941899999999	134.1346156	133.3969432
2019-06-17 15:10:00	1.427743794	1.4167686769999999	84.46667762	83.35076197	64.97304909	63.66680215	134.1077946	133.3913728
2019-06-17 15:20:00	1.427549304	1.4167382830000002	84.51098197	83.42245718	64.98770281	63.7141853	134.0809737	133.38580249999998
2019-06-17 15:30:00	1.427354814	1.4167078880000001	84.55528631	83.49415239	65.00235653	63.76156844	134.0541528	133.3802321
2019-06-17 15:40:00	1.4271603240000001	1.4166774930000001	84.59959066	83.56584759999998	65.01701025	63.80895159	134.02733179999998	133.3746618
2019-06-17 15:50:00	1.4269658330000001	1.416647098	84.643895	83.63754279999999	65.03166397	63.85633474	134.00051090000002	133.3690914
2019-06-17 16:00:00	1.4267713430000002	1.416616703	84.68819935	83.70923801	65.0463177	63.90371788	133.9736899	133.36352109999999
2019-06-17 16:10:00	1.426576853	1.416586308	84.73250369	83.78093322	65.06097142	63.95110103	133.946869	133.3579507
2019-06-17 16:20:00	1.426382363	1.416555913	84.77680804	83.85262843	65.07562514	63.99848418	133.9200481	133.3523804
2019-06-17 16:30:00	1.4261878730000002	1.416525518	84.82111238	83.92432364	65.09027886	64.04586732	133.8932271	133.34681
2019-06-17 16:40:00	1.425993382	1.416495124	84.86541673	83.99601885	65.10493258	64.09325047	133.8664062	133.34123970000002
2019-06-17 16:50:00	1.425798892	1.416464729	84.90972107	84.06771406	65.1195863	64.14063361	133.8395852	133.3356693
2019-06-17 17:00:00	1.4256044019999998	1.416434334	84.95402542	84.13940927	65.13424002	64.18801676	133.8127643	133.330099
2019-06-17 17:10:00	1.425409912	1.416403939	84.99832976	84.21110448	65.14889374	64.23539991	133.7859434	133.32452859999998
2019-06-17 17:20:00	1.425215422	1.416373544	85.04263411	84.28279969	65.16354747	64.28278305	133.75912240000002	133.3189583
2019-06-17 17:30:00	1.425020931	1.416343149	85.08693845	84.3544949	65.17820119	64.33016620000001	133.73230149999998	133.3133879
2019-06-17 17:40:00	1.424826441	1.416312754	85.1312428	84.42619011	65.19285491	64.37754935	133.7054806	133.3078176
2019-06-17 17:50:00	1.4246319509999998	1.416282359	85.17554714	84.49788531	65.20750863	64.42493249	133.6786596	133.3022473
2019-06-17 18:00:00	1.424437461	1.416251964	85.21985149	84.56958052	65.22216235	64.47231564	133.6518387	133.29667690000002
2019-06-17 18:10:00	1.424242971	1.41622157	85.26415583	84.64127573	65.23681607	64.51969879	133.6250177	133.29110659999998
2019-06-17 18:20:00	1.42404848	1.416191175	85.30846018	84.71297094	65.25146979	64.56708193	133.59819679999998	133.2855362
2019-06-17 18:30:00	1.42385399	1.41616078	85.35276452	84.78466615	65.26612351	64.61446508	133.57137590000002	133.2799659
2019-06-17 18:40:00	1.4236594999999999	1.416130385	85.39706887	84.85636136	65.28077724	64.66184823	133.5445549	133.2743955
2019-06-17 18:50:00	1.42346501	1.41609999	85.44137322	84.92805657	65.29543096	64.70923137	133.51773400000002	133.2688252
2019-06-17 19:00:00	1.42327052	1.416069595	85.48567756	84.99975178	65.31008468	64.75661452	133.49091299999998	133.2632548
2019-06-17 19:10:00	1.423076029	1.4160392	85.52998191	85.07144699	65.3247384	64.80399767	133.4640921	133.2576845
2019-06-17 19:20:00	1.422881539	1.416008805	85.57428625	85.1431422	65.33939212	64.85138081	133.4372712	133.25211409999997
2019-06-17 19:30:00	1.422687049	1.415978411	85.61859059999999	85.21483741	65.35404584	64.89876396	133.4104502	133.2465438
2019-06-17 19:40:00	1.4224925590000002	1.415948016	85.66289494	85.28653261	65.36869956	64.94614711	133.3836293	133.24097340000003
2019-06-17 19:50:00	1.422298069	1.415917621	85.70719929	85.35822782	65.38335328	64.99353025	133.3568084	133.23540309999998
2019-06-17 20:00:00	1.4221035780000002	1.415887226	85.75150363	85.42992303	65.39800701	65.0409134	133.3299874	133.2298327
2019-06-17 20:10:00	1.421909088	1.415856831	85.79580798	85.50161824	65.41266073	65.08829655	133.3031665	133.22426240000001
2019-06-17 20:20:00	1.421714598	1.415826436	85.84011232	85.57331345	65.42731445	65.13567969	133.27634550000002	133.218692
2019-06-17 20:30:00	1.4215201080000002	1.415796041	85.88441667	85.64500866	65.44196817	65.18306284	133.2495246	133.2131217
2019-06-17 20:40:00	1.421325618	1.4157656459999999	85.92872101	85.71670387	65.45662189	65.23044599	133.2227037	133.2075513
2019-06-17 20:50:00	1.4211311269999998	1.415735252	85.97302536	85.78839908	65.47127561	65.27782913	133.1958827	133.20198100000002
2019-06-17 21:00:00	1.4209366369999998	1.415704857	86.0173297	85.86009429	65.48592933	65.32521228	133.1690618	133.19641059999998
2019-06-17 21:10:00	1.420742147	1.415674462	86.06163405	85.93178950000001	65.50058306	65.37259543	133.1422408	133.1908403
2019-06-17 21:20:00	1.420547657	1.415644067	86.10593839	86.00348471	65.51523678	65.41997857	133.1154199	133.18527
2019-06-17 21:30:00	1.4203531669999998	1.4156136719999999	86.15024274	86.07517992	65.52989050000001	65.46736172	133.088599	133.1796996
2019-06-17 21:40:00	1.420158676	1.4155832769999999	86.19454708	86.14687512	65.54454422	65.51474487	133.061778	133.1741293
2019-06-17 21:50:00	1.4199641859999999	1.4155528819999998	86.23885143	86.21857033	65.55919794	65.56212801	133.03495709999999	133.16855890000002
2019-06-17 22:00:00	1.419769696	1.4155224869999998	86.28315577	86.29026554	65.57385166	65.60951116	133.0081362	133.1629886
2019-06-17 22:10:00	1.419575206	1.4154920919999998	86.32746012	86.36196075	65.58850538	65.65689431	132.9813152	133.1574182
2019-06-17 22:20:00	1.419380716	1.415461698	86.37176446	86.43365596	65.6031591	65.70427745	132.9544943	133.1518479
2019-06-17 22:30:00	1.419186225	1.415431303	86.41606881	86.50535117	65.61781283	65.75166060000001	132.9276733	133.1462775
2019-06-17 22:40:00	1.418991735	1.415400908	86.46037315	86.57704638	65.63246655	65.79904375	132.9008524	133.14070719999998
2019-06-17 22:50:00	1.418797245	1.415370513	86.5046775	86.64874159	65.64712027	65.84642689	132.8740315	133.1351368
2019-06-17 23:00:00	1.418602755	1.415340118	86.54898184	86.7204368	65.66177399	65.89381004	132.8472105	133.1295665
2019-06-17 23:10:00	1.418408265	1.415309723	86.59328619	86.79213201	65.67642771	65.94119319	132.8203896	133.1239961
2019-06-17 23:20:00	1.418213774	1.4152793280000002	86.63759053	86.86382722	65.69108143	65.98857633	132.7935686	133.11842579999998
2019-06-17 23:30:00	1.418019284	1.4152489330000002	86.68189488	86.93552242	65.70573515	66.03595948	132.7667477	133.1128554
2019-06-17 23:40:00	1.4178247940000002	1.415218539	86.72619922	87.00721763	65.72038887	66.08334263	132.7399268	133.1072851
2019-06-17 23:50:00	1.417630304	1.415188144	86.77050357	87.07891284	65.7350426	66.13072577	132.7131058	133.1017147
2019-06-18 00:00:00	1.417435814	1.415157749	86.81480791	87.15060805	65.74969632	66.17810892	132.6862849	133.09614440000001
2019-06-18 00:10:00	1.440497353	1.415310743	88.96390324	88.81736896	68.72736067	67.83836642	128.64242990000002	126.87308610000001
2019-06-18 00:20:00	1.525446135	1.526153899	81.89175256	82.69989977	66.879068	67.72394066	122.5591118	123.52226470000001
2019-06-18 00:30:00	1.520293149	1.5172186890000001	79.42801912	79.58486654	64.11111288	64.21450637	122.2060743	123.1119078
2019-06-18 00:40:00	1.560743499	1.5727873209999998	75.39946106	74.82886268	62.75492895	62.73897534	115.94500420000001	115.29207199999999
2019-06-18 00:50:00	1.533113352	1.52228829	78.18084569	79.32084979	63.78699967	64.12615224	117.807864	117.93610840000001
2019-06-18 01:00:00	1.540843756	1.5263007640000001	84.33228015	84.50903064	68.86584387	68.73979207	120.3017762	118.47927050000001
2019-06-18 01:10:00	1.533633618	1.528104881	83.54883659	83.31306827	67.49107575	67.02830409	116.6983916	115.7418645
2019-06-18 01:20:00	1.555159207	1.537526739	85.56000348	87.15482954	70.27889524	70.96099079	120.09840200000001	120.61802809999999
2019-06-18 01:30:00	1.467089076	1.471769888	91.0912936	90.80912375	71.31338501	71.04850815	118.6608892	119.14704979999999
2019-06-18 01:40:00	1.54423295	1.5468568919999999	89.94111628	89.94110967	73.01963104	73.22269714	116.0782155	116.19368290000001
2019-06-18 01:50:00	1.4870902940000001	1.533569051	93.87806686	91.4299062	74.8603016	74.32325896	115.117181	115.6446788
2019-06-18 02:00:00	1.458289933	1.4524262430000001	92.85527485	92.66630906	71.92264053	71.27223399	116.7161844	117.0147528
2019-06-18 02:10:00	1.409033625	1.404171029	100.1706534	100.661916	75.26116621	75.45171864	113.2409004	113.434661
2019-06-18 02:20:00	1.460966105	1.441482559	103.60861440000001	106.8120362	80.1094202	81.84084033	118.8660729	119.0940976
2019-06-18 02:30:00	1.4234166190000002	1.4602084219999998	122.2257675	107.40069840000001	92.06326399	83.12052192	128.60624170000003	120.4343226
2019-06-18 02:40:00	1.444805638	1.407544748	121.2641767	112.1794238	92.71430737	84.03933387	124.6832121	115.80247630000001
2019-06-18 02:50:00	1.404139117	1.40190377	113.9613315	113.8357328	85.46006657	85.68260523	117.17218559999999	117.5811247
2019-06-18 03:00:00	1.377829248	1.372562733	116.85367749999999	118.26570890000002	83.07368182	83.98685426	115.85191609999998	115.7025652
2019-06-18 03:10:00	1.427893743	1.453647105	110.687706	109.34003	82.24559179	82.34287137	113.7501291	112.1973625
2019-06-18 03:20:00	1.4459606459999998	1.460185591	107.2967567	106.21063000000001	81.38728648	81.17668079	115.31000990000001	115.49514779999998
2019-06-18 03:30:00	1.444960976	1.441667814	111.99540220000002	111.81004850000001	85.13936849	84.52212257	114.44350790000001	114.36667150000001
2019-06-18 03:40:00	1.564732587	1.548728185	104.00854090000001	106.00998680000001	85.96764734	86.70324668	108.30401450000001	106.1857284
2019-06-18 03:50:00	1.5144557980000002	1.498323065	103.56027409999999	100.535296	81.32986623	78.23850002	112.0578166	111.74586029999999
2019-06-18 04:00:00	1.428534278	1.416345213	105.60818529999999	105.6898117	80.06607893	78.96684081	106.6952821	105.61487220000001
2019-06-18 04:10:00	1.7067279819999999	1.5162587090000001	121.97135130000001	104.5443063	109.4167814	83.49215985	161.5707367	111.60206200000002
2019-06-18 04:20:00	1.515166266	1.509512514	99.22088173	97.86869571	79.34863868	77.97134879	102.5283237	101.233603
2019-06-18 04:30:00	1.4486456280000002	1.463016484	101.0737714	98.57818538	77.48597182	76.45299406	103.9263219	103.5736652
2019-06-18 04:40:00	1.410754879	1.412916261	108.2956488	102.733662	79.899158	76.38714648	106.74136740000002	101.1332953
2019-06-18 04:50:00	1.45511828	1.490756758	107.14055139999999	103.74848990000001	82.24558873	81.24217121	102.5803484	102.35168900000001
2019-06-18 05:00:00	1.479573486	1.4815908569999998	66.29121831	55.1570253	51.53260229	43.39159813	67.98692455	57.24516468
2019-06-18 05:10:00	1.440774803	1.432763826	82.50643779	76.49947277	62.40246347	56.93642888	80.20948237	73.30143306
2019-06-18 05:20:00	1.419266226	1.412749747	100.9627455	102.0048903	75.19340763	75.633201	103.23714609999999	101.79586009999998
2019-06-18 05:30:00	1.4807522380000002	1.448288447	99.34726572	99.1578595	76.47212969	74.98229475	115.50460749999999	104.4357415
2019-06-18 05:40:00	1.50362867	1.485989496	100.81157809999999	101.4042359	79.06346281	78.85153368	109.1042531	105.70098940000001
2019-06-18 05:50:00	1.4952905490000001	1.528332438	97.86012290000001	94.4051088	76.07740584	74.54512879	108.50172690000001	109.811158
2019-06-18 06:00:00	1.519007667	1.5037906269999999	98.94917584	90.54756733	78.92983399	71.17663429	114.2109332	108.75374409999999
2019-06-18 06:10:00	1.580117049	1.5951700919999998	84.26367323	82.58559317	69.68141018	68.90700771	111.668126	111.96685249999999
2019-06-18 06:20:00	1.530831555	1.507767066	81.49004465	80.03609467	64.57445868	62.03407572	115.679275	114.79880179999999
2019-06-18 06:30:00	1.626218096	1.633485136	73.30934609	73.35115148	62.36777126	62.82782858	115.1582118	115.24113429999998
2019-06-18 06:40:00	1.7360057619999998	1.751737844	68.96174531	68.11881645	62.82639357	62.7071309	109.63701499999999	108.399245
2019-06-18 06:50:00	1.822658326	1.83141927	73.75799838	62.78457895	71.23610471	61.31613771	115.58776509999998	109.88419340000002
2019-06-18 07:00:00	1.778345263	1.820001131	61.04879779	59.89710893	58.60688935	57.87619385	102.8539624	102.7120562
2019-06-18 07:10:00	1.775038705	1.7242776180000001	57.47420284	58.90631137	54.36099144	54.00673726	102.0188389	102.0559925
2019-06-18 07:20:00	1.778848737	1.7615992230000002	58.38222684	58.60666965	55.32243743	54.66085778	102.06821690000001	100.0552502
2019-06-18 07:30:00	1.675123836	1.663318674	57.62166433	58.11404112	50.8864131	50.92225145	100.7082025	99.84769796
2019-06-18 07:40:00	1.514376427	1.506269082	61.54699908	61.64242794	48.89704521	48.51523869	97.94149583	98.68819592
2019-06-18 07:50:00	1.4757809830000002	1.4532099059999999	61.53081453	61.76307871	47.313434	46.85591893	95.24752248	95.26556106
2019-06-18 08:00:00	1.4754080509999998	1.356893888	81.22884027	82.79327853	61.87130931	58.25005018	116.7640689	102.32447540000001
2019-06-18 08:10:00	1.455446614	1.447359677	54.08033262	52.73874926	40.65407145	39.474100899999996	93.19697789	90.99094571
2019-06-18 08:20:00	1.48476326	1.480767217	50.24655922	50.0528537	38.99965203	38.82739333	88.41909557	87.64462194
2019-06-18 08:30:00	1.501233454	1.5017174180000001	48.23971626	49.47580276	37.78624781	38.83283764	83.08057106	82.11926323
2019-06-18 08:40:00	1.51527449	1.493985666	50.97841723	50.56039218	40.48230467	39.90175238	82.52715825	82.18699819
2019-06-18 08:50:00	1.532048092	1.58482879	52.2633248	51.88565362	41.4230874	42.51932791	81.60690982	81.4677932
2019-06-18 09:00:00	1.491626708	1.4840465969999999	52.8484496	52.67022835	40.70271789	40.37984944	89.73245753	89.64505944
2019-06-18 09:10:00	1.4345987269999998	1.471327263	50.97181408	49.85521243	38.05805629	37.92510607	85.40198203	85.62254326
2019-06-18 09:20:00	1.4816406640000002	1.47184986	52.78055387	52.32980273	40.77035853	40.2771839	85.07534799999999	83.49332983
2019-06-18 09:30:00	1.5170763319999998	1.522412404	52.68467389999999	51.69178008	40.84766498	40.27484722	84.86217787	84.91143285
2019-06-18 09:40:00	1.550722965	1.54809847	50.92285322	51.52845113	40.28342396	40.702014	84.09495268	84.50696742
2019-06-18 09:50:00	1.430284729	1.4251423840000002	52.12522965	51.72907812	39.06443412	38.88476569	82.80223690000001	81.86810025
2019-06-18 10:00:00	1.482625061	1.4835125969999998	49.24877175	48.69138082	37.77847155	37.23780375	81.27105405	81.25612431
2019-06-18 10:10:00	1.923600283	1.604548496	68.65688568	49.40924707	68.39782314	40.1799769	134.8129163	86.81046601
2019-06-18 10:20:00	1.467884225	1.4787892569999999	49.39064155	49.86805832	37.74888511	38.35608754	84.89175057	85.14993009
2019-06-18 10:30:00	1.55471027	1.60382103	46.12534152	45.39516772	36.70355905	37.27065674	87.36569839	87.54559938
2019-06-18 10:40:00	1.534662445	1.490504711	43.40737254	43.58434032	34.45340647	33.53452613	86.04666007	85.16440272
2019-06-18 10:50:00	1.4871209730000001	1.496204153	41.94805798	42.0135991	32.4448395	32.77652473	80.21521105	79.4195615
2019-06-18 11:00:00	1.585500098	1.5851976509999999	38.17420789	37.94032529	31.55979258	31.54754817	71.52856609999999	70.68771136
2019-06-18 11:10:00	1.7130249130000001	1.683699593	34.82630361	34.72488057	30.95028651	30.22872612	61.83710067	61.18501838
2019-06-18 11:20:00	1.638411956	1.620777234	33.56675762	33.09161008	28.53370118	27.82887961	55.68664586	54.92983458
2019-06-18 11:30:00	1.607225364	1.5662767830000002	29.69412091	29.95573096	24.84777662	24.27451714	47.28882002	46.08146292
2019-06-18 11:40:00	1.6243200080000002	1.6438979390000001	28.59079251	28.65693151	24.11730777	24.40551149	44.33689606	44.30321843
2019-06-18 11:50:00	1.6775127380000001	1.7349640030000002	29.989697999999997	29.48880833	25.92952003	26.2759018	42.29007679	42.20949505
2019-06-18 12:00:00	1.674022713	1.7340414530000001	30.12301256	29.45552165	25.96790778	26.23126015	42.28603026	42.18522361
2019-06-18 12:10:00	1.6705326880000002	1.733118903	30.25632712	29.42223498	26.00629554	26.186618499999998	42.28198373	42.16095217
2019-06-18 12:20:00	1.6670426630000001	1.7321963530000002	30.38964168	29.3889483	26.04468329	26.14197686	42.27793719	42.13668072
2019-06-18 12:30:00	1.663552638	1.7312738030000001	30.52295624	29.35566162	26.08307104	26.09733521	42.27389066	42.11240928
2019-06-18 12:40:00	1.660062613	1.730351253	30.656270799999998	29.32237495	26.121458800000003	26.05269356	42.26984413	42.08813784
2019-06-18 12:50:00	1.6565725880000002	1.7294287030000002	30.78958536	29.28908827	26.15984655	26.00805192	42.2657976	42.0638664
2019-06-18 13:00:00	1.6530825630000001	1.728506153	30.92289992	29.25580159	26.19823431	25.96341027	42.26175106	42.03959496
2019-06-18 13:10:00	1.649592538	1.727583603	31.05621448	29.22251492	26.23662206	25.91876862	42.25770453	42.01532352
2019-06-18 13:20:00	1.646102514	1.7266610530000002	31.18952904	29.18922824	26.27500982	25.87412697	42.253658	41.99105208
2019-06-18 13:30:00	1.642612489	1.725738503	31.3228436	29.15594156	26.31339757	25.82948533	42.24961147	41.96678063
2019-06-18 13:40:00	1.6391224640000002	1.724815953	31.45615816	29.12265489	26.35178533	25.78484368	42.24556493	41.94250919
2019-06-18 13:50:00	1.635632439	1.7238934030000002	31.58947272	29.08936821	26.39017308	25.74020203	42.241518400000004	41.91823775
2019-06-18 14:00:00	1.632142414	1.722970853	31.72278728	29.05608153	26.42856084	25.69556039	42.23747187	41.89396631
2019-06-18 14:10:00	1.628652389	1.7220483030000002	31.85610184	29.02279486	26.46694859	25.65091874	42.23342533	41.86969487
2019-06-18 14:20:00	1.6251623640000001	1.7211257530000001	31.98941641	28.98950818	26.50533635	25.60627709	42.22937879999999	41.84542343
2019-06-18 14:30:00	1.621672339	1.720203203	32.12273097	28.9562215	26.543724100000002	25.56163545	42.22533227	41.82115199
2019-06-18 14:40:00	1.618182314	1.7192806530000002	32.25604553	28.92293483	26.58211186	25.516993799999998	42.22128574	41.79688054
2019-06-18 14:50:00	1.61469229	1.7183581030000001	32.38936009	28.88964815	26.62049961	25.47235215	42.2172392	41.772609100000004
2019-06-18 15:00:00	1.611202265	1.717435553	32.52267465	28.85636147	26.65888737	25.42771051	42.21319267	41.74833766
2019-06-18 15:10:00	1.60771224	1.716513004	32.65598921	28.8230748	26.69727512	25.38306886	42.20914614	41.72406622
2019-06-18 15:20:00	1.604222215	1.715590454	32.78930377	28.78978812	26.73566288	25.33842721	42.20509961	41.69979478
2019-06-18 15:30:00	1.60073219	1.7146679040000001	32.92261833	28.75650144	26.77405063	25.29378557	42.20105307	41.67552334
2019-06-18 15:40:00	1.597242165	1.713745354	33.05593289	28.72321477	26.81243839	25.24914392	42.19700654	41.65125189
2019-06-18 15:50:00	1.59375214	1.712822804	33.18924745	28.68992809	26.85082614	25.20450227	42.19296001	41.62698045
2019-06-18 16:00:00	1.590262115	1.7119002540000001	33.32256201	28.65664141	26.889213899999998	25.15986063	42.18891348	41.60270901
2019-06-18 16:10:00	1.58677209	1.710977704	33.45587657	28.62335474	26.92760165	25.11521898	42.18486694	41.57843757
2019-06-18 16:20:00	1.583282065	1.710055154	33.58919113	28.59006806	26.965989399999998	25.07057733	42.18082041	41.55416613
2019-06-18 16:30:00	1.579792041	1.709132604	33.72250569	28.55678138	27.00437716	25.02593569	42.17677388	41.52989469
2019-06-18 16:40:00	1.5763020159999999	1.708210054	33.85582025	28.52349471	27.04276491	24.98129404	42.17272735	41.50562325
2019-06-18 16:50:00	1.572811991	1.707287504	33.98913481	28.49020803	27.08115267	24.93665239	42.16868081	41.4813518
2019-06-18 17:00:00	1.569321966	1.706364954	34.12244938	28.45692135	27.11954042	24.89201075	42.16463428	41.45708036
2019-06-18 17:10:00	1.565831941	1.705442404	34.25576394	28.42363468	27.15792818	24.8473691	42.16058775	41.43280892
2019-06-18 17:20:00	1.5623419159999998	1.7045198540000002	34.3890785	28.390348	27.19631593	24.80272745	42.15654122	41.40853748
2019-06-18 17:30:00	1.558851891	1.703597304	34.52239306	28.35706132	27.23470369	24.75808581	42.15249468	41.38426604
2019-06-18 17:40:00	1.555361866	1.702674754	34.65570762	28.32377465	27.27309144	24.71344416	42.14844815	41.3599946
2019-06-18 17:50:00	1.5518718409999999	1.7017522040000002	34.78902218	28.29048797	27.3114792	24.66880251	42.14440162	41.33572316
2019-06-18 18:00:00	1.5483818169999999	1.700829654	34.92233674	28.25720129	27.34986695	24.62416086	42.14035508	41.31145171
2019-06-18 18:10:00	1.5448917919999998	1.699907104	35.0556513	28.22391462	27.38825471	24.57951922	42.13630855	41.28718027
2019-06-18 18:20:00	1.541401767	1.6989845540000001	35.18896586	28.19062794	27.42664246	24.53487757	42.13226202	41.26290883
2019-06-18 18:30:00	1.537911742	1.698062004	35.32228042	28.15734126	27.46503022	24.49023592	42.12821549	41.23863739
2019-06-18 18:40:00	1.5344217169999999	1.697139455	35.45559498	28.12405459	27.50341797	24.44559428	42.12416895	41.21436595
2019-06-18 18:50:00	1.5309316919999998	1.696216905	35.58890954	28.09076791	27.54180573	24.40095263	42.12012242	41.19009451
2019-06-18 19:00:00	1.527441667	1.695294355	35.722224100000005	28.05748123	27.58019348	24.35631098	42.11607589	41.16582307
2019-06-18 19:10:00	1.5239516419999999	1.694371805	35.85553866	28.02419456	27.61858124	24.31166934	42.11202936	41.14155162
2019-06-18 19:20:00	1.5204616169999998	1.693449255	35.98885322	27.99090788	27.65696899	24.26702769	42.10798282	41.11728018
2019-06-18 19:30:00	1.516971593	1.692526705	36.12216779	27.9576212	27.69535675	24.22238604	42.10393629	41.09300874
2019-06-18 19:40:00	1.5134815680000002	1.691604155	36.25548235	27.92433453	27.7337445	24.177744399999998	42.09988976	41.068737299999995
2019-06-18 19:50:00	1.5099915430000002	1.690681605	36.38879691	27.89104785	27.77213226	24.13310275	42.09584323	41.04446586
2019-06-18 20:00:00	1.506501518	1.689759055	36.52211147	27.85776117	27.81052001	24.0884611	42.09179669	41.02019442
2019-06-18 20:10:00	1.503011493	1.688836505	36.65542603	27.8244745	27.84890777	24.04381946	42.08775016	40.99592297
2019-06-18 20:20:00	1.4995214680000002	1.687913955	36.78874059	27.79118782	27.88729552	23.99917781	42.08370363	40.97165153
2019-06-18 20:30:00	1.4960314430000001	1.686991405	36.92205515	27.75790114	27.92568327	23.95453616	42.0796571	40.94738009
2019-06-18 20:40:00	1.492541418	1.686068855	37.05536971	27.72461447	27.96407103	23.90989452	42.07561056	40.92310865
2019-06-18 20:50:00	1.4890513930000002	1.685146305	37.18868427	27.69132779	28.00245878	23.86525287	42.07156403	40.89883721
2019-06-18 21:00:00	1.485561369	1.684223755	37.32199883	27.65804111	28.04084654	23.82061122	42.0675175	40.87456577
2019-06-18 21:10:00	1.482071344	1.683301205	37.45531339	27.62475444	28.07923429	23.77596958	42.06347096	40.85029433
2019-06-18 21:20:00	1.4785813190000001	1.682378655	37.58862795	27.59146776	28.11762205	23.73132793	42.05942443	40.82602288
2019-06-18 21:30:00	1.475091294	1.681456105	37.72194251	27.55818108	28.1560098	23.68668628	42.055377899999996	40.80175144
2019-06-18 21:40:00	1.471601269	1.680533555	37.85525707	27.52489441	28.19439756	23.64204464	42.05133137	40.77748
2019-06-18 21:50:00	1.4681112440000001	1.679611005	37.98857163	27.49160773	28.23278531	23.59740299	42.04728483	40.75320856
2019-06-18 22:00:00	1.464621219	1.678688455	38.12188619	27.45832105	28.27117307	23.55276134	42.0432383	40.72893712
2019-06-18 22:10:00	1.461131194	1.6777659059999999	38.25520076	27.42503438	28.30956082	23.50811969	42.03919177	40.70466568
2019-06-18 22:20:00	1.457641169	1.676843356	38.38851532	27.3917477	28.34794858	23.46347805	42.03514524	40.68039424
2019-06-18 22:30:00	1.454151145	1.675920806	38.52182988	27.35846102	28.38633633	23.418836399999996	42.0310987	40.65612279
2019-06-18 22:40:00	1.45066112	1.6749982559999999	38.65514444	27.32517435	28.42472409	23.37419475	42.02705217	40.63185135
2019-06-18 22:50:00	1.447171095	1.674075706	38.788459	27.29188767	28.46311184	23.32955311	42.02300564	40.60757991
2019-06-18 23:00:00	1.44368107	1.673153156	38.92177356	27.25860099	28.501499600000006	23.28491146	42.01895911	40.58330847
2019-06-18 23:10:00	1.440191045	1.6722306059999998	39.05508812	27.22531432	28.53988735	23.24026981	42.01491257	40.55903703
2019-06-18 23:20:00	1.43670102	1.671308056	39.18840268	27.19202764	28.57827511	23.19562817	42.01086604	40.53476559
2019-06-18 23:30:00	1.433210995	1.670385506	39.32171724	27.15874096	28.61666286	23.15098652	42.00681951	40.51049415
2019-06-18 23:40:00	1.42972097	1.6694629559999998	39.4550318	27.12545429	28.65505062	23.10634487	42.00277298	40.4862227
2019-06-18 23:50:00	1.426230945	1.668540406	39.58834636	27.09216761	28.69343837	23.06170323	41.99872644	40.46195126
2019-06-19 00:00:00	1.42274092	1.667617856	39.72166092	27.05888094	28.73182613	23.01706158	41.99467991	40.43767982
2019-06-19 00:10:00	1.7364584809999999	1.701114918	24.74225012	24.53930861	21.75694388	21.07323208	36.45222836	36.29127988
2019-06-19 00:20:00	1.764043419	1.685579369	25.77217957	25.461298899999996	23.09603089	21.78254514	36.12637991	35.86282327
2019-06-19 00:30:00	1.701604594	1.71508978	25.12562567	25.18433961	21.97098281	22.11796311	35.0076205	34.60886731
2019-06-19 00:40:00	1.871662221	1.798737037	29.717091800000002	25.24366946	29.22691955	23.58193125	39.72329952	33.867648700000004
2019-06-19 00:50:00	1.8229576969999999	1.69529851	24.97298198	24.85009456	23.39332072	21.52010558	32.59304229	31.60494562
2019-06-19 01:00:00	1.868472144	1.8562595919999998	25.87490099	25.65158336	25.17235989	24.9212064	32.2018174	31.97418946
2019-06-19 01:10:00	1.863186519	1.785790101	27.32638689	27.09441769	26.47539403	25.01615847	33.41549217	32.48506325
2019-06-19 01:20:00	1.925643435	1.891110965	26.526427299999998	26.14238421	26.26398723	25.51199236	34.97822689	34.39387766
2019-06-19 01:30:00	1.906456374	1.92747413	27.42747866	27.32507844	27.01651481	27.27410808	35.95097228	36.37647525
2019-06-19 01:40:00	1.912685564	1.79191056	27.39825346	25.84073546	27.21740256	23.79297601	38.20961294	36.51784218
2019-06-19 01:50:00	1.9214520769999999	1.901457072	30.89906754	30.79679927	30.9513039	30.44472543	40.19843282	39.95014705
2019-06-19 02:00:00	1.910214909	1.8989305090000002	29.01420882	28.73582397	28.87705705	28.43060316	39.11809069	38.93551089
2019-06-19 02:10:00	1.905559934	1.844085634	30.67079268	30.34261044	30.46572264	29.23396958	40.3467797	39.69635568
2019-06-19 02:20:00	2.192296385	1.986429101	32.06017735	31.8605289	36.31521371	33.22897914	65.95387121	41.6102838
2019-06-19 02:30:00	1.932532475	1.903950927	32.92863133	33.4401565	33.05747784	33.11041283	43.67517205	43.21224862
2019-06-19 02:40:00	1.909726609	1.873635369	32.30115883	32.517589199999996	32.06742122	31.54681732	44.05964554	44.73472499
2019-06-19 02:50:00	1.86775234	1.8163783980000001	36.27144133	35.59267098	35.21604163	33.63062076	47.67209252	46.26815083
2019-06-19 03:00:00	1.902353914	1.8858214080000002	32.99343385	33.11483976	32.60727049	32.53926567	49.23774584	49.72530484
2019-06-19 03:10:00	1.886465515	1.8598143580000002	30.75946758	30.78824789	29.5374231	29.09685726	51.61992357	51.34377115
2019-06-19 03:20:00	1.878986646	1.868932126	30.15830031	29.14268971	29.27431002	28.19689668	53.54404308	53.40498655
2019-06-19 03:30:00	1.8086415580000001	1.801739304	27.86582903	27.34664717	25.75088139	25.17064236	53.18695697	52.75619404
2019-06-19 03:40:00	1.8076904390000001	1.780986625	28.32768083	28.23645264	25.84063394	25.19188916	49.25329407	48.35924927
2019-06-19 03:50:00	1.9068675609999999	1.873614671	26.11128726	24.9162669	25.76340172	23.7615408	50.76216211	51.02285866
2019-06-19 04:00:00	1.82949723	1.807202995	25.08867052	25.67827514	23.11511525	23.29237431	49.20928819	49.61131542
2019-06-19 04:10:00	2.3184848959999997	1.997664675	46.28947198	26.03257345	55.15583414	25.83303718	109.46266000000001	56.22619781
2019-06-19 04:20:00	1.9115594880000002	1.937411627	24.37776204	25.04988457	23.78957797	24.86562849	49.08309384	49.40372306
2019-06-19 04:30:00	1.980647952	1.970572541	24.19864502	24.34048373	24.35437767	24.46469647	50.91155953	50.80666651
2019-06-19 04:40:00	1.9500653280000002	1.908720065	22.00080317	22.064556399999997	21.85215825	21.34772677	50.74902659	51.00371559
2019-06-19 04:50:00	1.8902572880000001	1.933569281	25.17426253	25.92228045	24.318374	25.72137366	54.34045657	53.98771352
2019-06-19 05:00:00	1.842648936	1.818540969	23.23430124	23.1869022	21.5249517	21.2976187	51.83024785	51.61364018
2019-06-19 05:10:00	2.0154036730000002	1.98964566	24.08401047	23.80457467	25.27794128	24.57440133	53.53399396	53.47358335
2019-06-19 05:20:00	2.004502981	2.0184889580000003	28.13730405	26.17649834	29.633148300000002	27.70500827	55.46451688	54.19248511
2019-06-19 05:30:00	1.9755026930000001	2.000799017	22.70613971	22.82933717	22.75669981	23.29023905	52.0209166	51.68111486
2019-06-19 05:40:00	1.911770089	1.930933209	22.28685069	21.94088699	21.8075598	21.573672	48.38872052	48.40440529999999
2019-06-19 05:50:00	1.8480483330000002	1.8448468980000001	20.36204148	20.43685333	19.05401405	19.09676081	47.02202937	46.69847053
2019-06-19 06:00:00	1.9955495159999999	1.9643255880000001	20.44394458	20.21258218	20.8130155	20.44245997	47.03967908	46.22203578
2019-06-19 06:10:00	1.885201596	1.8616554090000001	19.65841003	19.63723417	18.65700326	18.3055065	46.22804243	46.03616418
2019-06-19 06:20:00	1.748068369	1.688635789	19.03629411	19.20418689	16.85845276	16.33641861	45.91661958	46.0328371
2019-06-19 06:30:00	1.625263713	1.775921665	28.7993327	18.28418313	24.6904872	16.49584495	49.97008643	46.1974767
2019-06-19 06:40:00	1.761918699	1.7612975180000001	21.89077631	17.94877797	20.24862272	16.01647033	50.56256927	46.38665638
2019-06-19 06:50:00	1.792065412	1.822308159	17.18808322	17.60572209	15.56648833	16.24106657	49.65259622	49.66376176
2019-06-19 07:00:00	1.7643719409999998	1.727912805	15.574832	15.81588682	13.43626997	13.47366693	50.16820377	48.8106429
2019-06-19 07:10:00	1.481604476	1.9330562690000002	29.21408972	16.30987569	21.59148695	14.85011416	61.55167944	59.08440535
2019-06-19 07:20:00	1.8704581740000001	1.780218074	22.30010674	24.53459614	19.81175615	20.84309726	71.83427641	72.25587262
2019-06-19 07:30:00	2.565219636	2.582465256	17.06831125	16.9180559	19.69268201	19.74563287	76.03557919	76.35019255
2019-06-19 07:40:00	1.7630077380000002	2.066683903	60.45686104	33.11671286	51.45365479	32.0399341	97.41174945	79.17491756
2019-06-19 07:50:00	1.522321983	1.5907004869999999	125.44405970000001	85.32239961	97.30415222	68.76214181	127.7734939	103.16027779999999
2019-06-19 08:00:00	2.0812251369999997	2.14762954	28.01644946	25.37431339	27.96535817	25.73928581	60.7362708	59.52540629999999
2019-06-19 08:10:00	1.8957355740000001	1.906154888	24.87145095	25.19637136	22.09646976	22.65923254	50.01730077	49.98494941
2019-06-19 08:20:00	1.903266911	1.857142244	23.59014848	24.11649678	21.71971831	21.76939001	40.92372348	40.96107381
2019-06-19 08:30:00	1.9418178990000001	1.897590892	23.02358565	23.04778781	22.3741746	21.77682215	37.38438637	37.26051398
2019-06-19 08:40:00	1.909130777	1.913996449	21.98074771	21.03298413	21.11813634	20.18994994	35.51542389	34.61060147
2019-06-19 08:50:00	1.934721167	1.9244150819999999	21.09938273	21.65596965	20.38669856	20.82580487	39.079796200000004	38.59395058
2019-06-19 09:00:00	2.044625496	2.0049903959999997	21.73375949	21.59022146	22.40256959	21.72213155	45.05799514	44.57603807
2019-06-19 09:10:00	1.968073872	1.976485071	21.18386985	21.39468409	20.49736314	20.646902800000003	53.59342748	53.9178998
2019-06-19 09:20:00	1.922856023	1.853133261	25.66060549	26.80006025	24.87541804	25.11689868	60.77131885	60.99992819
2019-06-19 09:30:00	1.915123101	1.8838200790000001	24.67310397	24.91082501	23.26333616	23.03664471	55.0570991	56.11753722
2019-06-19 09:40:00	2.151704923	2.216857154	24.16649656	24.65044107	25.77669475	27.17812959	54.92859402	55.44198389
2019-06-19 09:50:00	2.222175671	2.254521851	24.66576288	25.12607068	27.33051678	28.32036316	56.42724862	56.33230115
2019-06-19 10:00:00	2.2004868440000003	2.2447691219999997	24.29596918	24.35744719	26.35899742	27.04076129	52.67780832	52.42973231
2019-06-19 10:10:00	2.449601069	2.246256411	51.13639057	30.34064851	65.04598061	34.33176769	109.4491989	54.74908977
2019-06-19 10:20:00	2.03626311	2.03665175	33.52677283	33.73959379	34.15242142	34.54712662	48.74774777	49.65612627
2019-06-19 10:30:00	1.975283875	1.9739367509999999	32.5312224	32.76983735	31.47409077	31.70162803	48.05702287	47.68625426
2019-06-19 10:40:00	1.964527526	1.9621738030000002	29.311581300000004	29.45817905	27.86590813	28.05532442	45.35676106	45.20738228
2019-06-19 10:50:00	1.924718362	1.923506435	31.11460678	30.48231868	29.906561699999997	29.47514814	43.76542045	42.42318774
2019-06-19 11:00:00	1.9237743109999998	1.947261325	28.73721943	28.27731579	27.25156188	27.25827197	38.88704475	38.41098457
2019-06-19 11:10:00	1.911735375	1.8822496340000001	28.36374329	27.97197205	27.42952343	26.44345572	35.97469568	35.58300374
2019-06-19 11:20:00	1.966130921	2.0062692109999998	30.3913442	30.05930712	30.11571909	30.28072333	37.39322616	37.50200401
2019-06-19 11:30:00	2.089270986	2.03529618	28.97588267	28.86261615	30.55857505	29.50028114	36.36750216	34.46841455
2019-06-19 11:40:00	2.00429726	2.041002256	30.468794399999997	29.18563503	30.66568366	29.91329839	33.73555642	33.08890104
2019-06-19 11:50:00	1.969241594	1.946935826	27.83120988	27.60341441	27.45923303	26.82442717	34.47478521	34.02597886
2019-06-19 12:00:00	1.9697813999999998	1.9473689619999999	27.85523255	27.62242152	27.4930815	26.85110844	34.47512812	34.02395569
2019-06-19 12:10:00	1.970321206	1.947802099	27.87925523	27.64142862	27.52692997	26.8777897	34.47547102	34.02193252
2019-06-19 12:20:00	1.9708610119999999	1.948235236	27.9032779	27.66043573	27.56077844	26.90447096	34.47581392	34.01990935
2019-06-19 12:30:00	1.971400819	1.948668372	27.92730057	27.67944284	27.594626899999998	26.93115223	34.47615683	34.01788618
2019-06-19 12:40:00	1.971940625	1.9491015090000001	27.95132324	27.69844995	27.62847537	26.95783349	34.47649973	34.01586301
2019-06-19 12:50:00	1.972480431	1.949534645	27.97534592	27.71745705	27.66232384	26.98451476	34.47684263	34.01383984
2019-06-19 13:00:00	1.9730202369999998	1.9499677819999999	27.99936859	27.73646416	27.69617231	27.01119602	34.47718554	34.01181666
2019-06-19 13:10:00	1.9735600430000002	1.950400919	28.02339126	27.75547127	27.73002078	27.03787729	34.47752844	34.00979349
2019-06-19 13:20:00	1.97409985	1.950834055	28.04741393	27.77447838	27.76386925	27.06455855	34.47787134	34.00777032
2019-06-19 13:30:00	1.974639656	1.951267192	28.071436600000006	27.79348549	27.79771772	27.09123982	34.47821425	34.00574715
2019-06-19 13:40:00	1.9751794619999998	1.951700328	28.09545928	27.81249259	27.83156618	27.11792108	34.47855715	34.00372398
2019-06-19 13:50:00	1.9757192680000002	1.952133465	28.11948195	27.8314997	27.86541465	27.14460235	34.47890005	34.00170081
2019-06-19 14:00:00	1.976259075	1.952566601	28.14350462	27.85050681	27.89926312	27.17128361	34.47924296	33.99967764
2019-06-19 14:10:00	1.976798881	1.9529997380000002	28.16752729	27.86951392	27.93311159	27.19796488	34.47958586	33.99765447
2019-06-19 14:20:00	1.9773386869999998	1.953432875	28.19154997	27.88852103	27.96696006	27.22464614	34.47992876	33.9956313
2019-06-19 14:30:00	1.9778784930000002	1.953866011	28.21557264	27.90752813	28.00080853	27.25132741	34.48027167	33.99360813
2019-06-19 14:40:00	1.9784183000000002	1.954299148	28.23959531	27.92653524	28.034657	27.27800867	34.48061457	33.99158495
2019-06-19 14:50:00	1.9789581059999999	1.954732284	28.26361798	27.94554235	28.06850547	27.30468994	34.48095747	33.98956178
2019-06-19 15:00:00	1.9794979119999998	1.955165421	28.28764065	27.96454946	28.10235393	27.3313712	34.48130038	33.98753861
2019-06-19 15:10:00	1.9800377180000002	1.9555985580000002	28.31166333	27.98355656	28.1362024	27.35805246	34.48164328	33.98551544
2019-06-19 15:20:00	1.980577525	1.956031694	28.335686	28.00256367	28.17005087	27.38473373	34.48198619	33.98349227
2019-06-19 15:30:00	1.9811173309999999	1.956464831	28.35970867	28.02157078	28.20389934	27.41141499	34.48232909	33.9814691
2019-06-19 15:40:00	1.9816571369999998	1.956897967	28.38373134	28.04057789	28.23774781	27.43809626	34.48267199	33.97944593
2019-06-19 15:50:00	1.9821969430000002	1.957331104	28.40775402	28.059585	28.27159628	27.46477752	34.4830149	33.97742276
2019-06-19 16:00:00	1.982736749	1.957764241	28.43177669	28.0785921	28.30544475	27.49145879	34.4833578	33.97539959
2019-06-19 16:10:00	1.9832765559999999	1.9581973769999999	28.45579936	28.09759921	28.33929322	27.51814005	34.48370070000001	33.97337642
2019-06-19 16:20:00	1.9838163619999998	1.958630514	28.47982203	28.11660632	28.37314168	27.54482132	34.48404361	33.97135324
2019-06-19 16:30:00	1.9843561680000001	1.95906365	28.50384471	28.13561343	28.40699015	27.57150258	34.48438651	33.96933007
2019-06-19 16:40:00	1.984895974	1.959496787	28.52786738	28.15462054	28.44083862	27.59818385	34.48472941	33.9673069
2019-06-19 16:50:00	1.9854357809999998	1.959929924	28.55189005	28.17362764	28.47468709	27.62486511	34.48507232	33.96528373
2019-06-19 17:00:00	1.985975587	1.96036306	28.57591272	28.19263475	28.50853556	27.65154638	34.48541522	33.96326056
2019-06-19 17:10:00	1.9865153930000001	1.9607961969999999	28.59993539	28.21164186	28.54238403	27.67822764	34.48575812	33.96123739
2019-06-19 17:20:00	1.987055199	1.9612293330000001	28.62395807	28.23064897	28.5762325	27.70490891	34.48610103	33.95921422
2019-06-19 17:30:00	1.9875950059999998	1.96166247	28.64798074	28.24965607	28.61008097	27.73159017	34.48644393	33.95719105
2019-06-19 17:40:00	1.988134812	1.962095607	28.67200341	28.26866318	28.64392943	27.75827144	34.48678683	33.95516788
2019-06-19 17:50:00	1.9886746180000001	1.962528743	28.69602608	28.28767029	28.6777779	27.7849527	34.48712974	33.95314471
2019-06-19 18:00:00	1.989214424	1.96296188	28.72004876	28.306677399999998	28.71162637	27.81163396	34.48747264	33.95112153
2019-06-19 18:10:00	1.98975423	1.963395016	28.74407143	28.32568451	28.74547484	27.83831523	34.48781554	33.94909836
2019-06-19 18:20:00	1.990294037	1.9638281530000001	28.7680941	28.34469161	28.77932331	27.86499649	34.48815845	33.94707519
2019-06-19 18:30:00	1.990833843	1.964261289	28.79211677	28.36369872	28.81317178	27.89167776	34.48850135	33.94505202
2019-06-19 18:40:00	1.991373649	1.9646944259999999	28.81613944	28.38270583	28.84702025	27.91835902	34.48884425	33.94302885
2019-06-19 18:50:00	1.991913455	1.965127563	28.84016212	28.40171294	28.88086872	27.94504029	34.48918716	33.94100568
2019-06-19 19:00:00	1.992453262	1.965560699	28.86418479	28.42072005	28.91471718	27.97172155	34.48953006	33.93898251
2019-06-19 19:10:00	1.992993068	1.965993836	28.88820746	28.43972715	28.94856565	27.99840282	34.48987297	33.93695934
2019-06-19 19:20:00	1.993532874	1.9664269719999998	28.91223013	28.45873426	28.98241412	28.02508408	34.49021587	33.93493617
2019-06-19 19:30:00	1.99407268	1.966860109	28.93625281	28.47774137	29.01626259	28.05176535	34.49055877	33.932913
2019-06-19 19:40:00	1.994612487	1.9672932459999999	28.96027548	28.49674848	29.05011106	28.07844661	34.49090168	33.93088982
2019-06-19 19:50:00	1.995152293	1.967726382	28.98429815	28.51575559	29.08395953	28.10512788	34.49124458	33.92886665
2019-06-19 20:00:00	1.995692099	1.968159519	29.00832082	28.53476269	29.117808	28.13180914	34.49158748	33.92684348
2019-06-19 20:10:00	1.996231905	1.968592655	29.0323435	28.553769800000005	29.15165646	28.15849041	34.49193039	33.92482031
2019-06-19 20:20:00	1.996771712	1.9690257919999998	29.05636617	28.57277691	29.18550493	28.18517167	34.49227329	33.92279714
2019-06-19 20:30:00	1.997311518	1.969458929	29.08038884	28.59178402	29.2193534	28.21185293	34.49261619	33.92077397
2019-06-19 20:40:00	1.997851324	1.969892065	29.10441151	28.61079112	29.25320187	28.2385342	34.4929591	33.9187508
2019-06-19 20:50:00	1.99839113	1.970325202	29.12843418	28.62979823	29.28705034	28.26521546	34.493302	33.91672763
2019-06-19 21:00:00	1.998930936	1.9707583380000002	29.15245686	28.64880534	29.32089881	28.29189673	34.4936449	33.91470446
2019-06-19 21:10:00	1.999470743	1.971191475	29.17647953	28.66781245	29.35474728	28.31857799	34.49398781	33.91268128
2019-06-19 21:20:00	2.000010549	1.9716246119999998	29.2005022	28.68681956	29.38859575	28.34525926	34.49433071	33.91065811
2019-06-19 21:30:00	2.000550355	1.972057748	29.22452487	28.70582666	29.42244421	28.37194052	34.49467361	33.90863494
2019-06-19 21:40:00	2.001090161	1.972490885	29.24854755	28.72483377	29.45629268	28.39862179	34.49501652	33.90661177
2019-06-19 21:50:00	2.001629968	1.9729240209999999	29.27257022	28.74384088	29.49014115	28.42530305	34.49535942	33.9045886
2019-06-19 22:00:00	2.002169774	1.9733571580000002	29.29659289	28.76284799	29.52398962	28.45198432	34.49570232	33.90256543
2019-06-19 22:10:00	2.00270958	1.973790295	29.32061556	28.781855100000005	29.55783809	28.47866558	34.49604523	33.90054226
2019-06-19 22:20:00	2.003249386	1.974223431	29.34463823	28.800862199999997	29.59168656	28.50534685	34.49638813	33.89851909
2019-06-19 22:30:00	2.0037891930000002	1.9746565680000001	29.36866091	28.81986931	29.62553503	28.53202811	34.49673103	33.89649592
2019-06-19 22:40:00	2.004328999	1.9750897040000002	29.39268358	28.83887642	29.6593835	28.55870938	34.49707394	33.89447275
2019-06-19 22:50:00	2.004868805	1.9755228409999999	29.41670625	28.85788353	29.69323196	28.58539064	34.49741684	33.89244957
2019-06-19 23:00:00	2.005408611	1.975955977	29.44072892	28.87689063	29.72708043	28.61207191	34.49775974	33.890426399999996
2019-06-19 23:10:00	2.005948417	1.976389114	29.4647516	28.89589774	29.7609289	28.63875317	34.49810265	33.88840323
2019-06-19 23:20:00	2.006488224	1.976822251	29.48877427	28.91490485	29.79477737	28.66543443	34.49844555	33.88638006
2019-06-19 23:30:00	2.00702803	1.9772553869999998	29.51279694	28.93391196	29.82862584	28.692115700000002	34.49878846	33.88435689
2019-06-19 23:40:00	2.0075678359999998	1.9776885240000002	29.53681961	28.95291907	29.86247431	28.71879696	34.49913136	33.88233372
2019-06-19 23:50:00	2.0081076419999997	1.97812166	29.56084228	28.97192617	29.89632278	28.74547823	34.49947426	33.88031055
2019-06-20 00:00:00	2.008647449	1.978554797	29.58486496	28.99093328	29.93017125	28.77215949	34.49981717	33.87828738
2019-06-20 00:10:00	1.8585723319999998	1.839804866	32.98457365	32.79849651	30.85556762	30.38246499	35.92988462	35.82844128
2019-06-20 00:20:00	1.7987843000000001	1.824717054	32.07462805	31.98651341	29.16581074	29.40655409	35.45930167	35.61795922
2019-06-20 00:30:00	1.80172565	1.990985016	45.38107961	38.70521049	41.79629498	39.10192824	41.22714257	39.73343768
2019-06-20 00:40:00	2.005203436	2.0656535209999998	45.47457314	44.74849192	46.42386647	47.28891953	45.08097871	45.31933132
2019-06-20 00:50:00	1.834119957	1.8366808630000002	43.83642544	43.19266814	40.62090718	40.17673949	44.63344268	44.32481332
2019-06-20 01:00:00	1.937361738	1.9074487409999998	42.67936239	43.23144104	41.69269246	41.67152341	47.36423184	47.11713452
2019-06-20 01:10:00	1.9372472059999999	1.9512473430000001	45.11752004	42.54397651	43.85515492	41.64769733	49.35742521	48.42891734
2019-06-20 01:20:00	2.07446301	2.067366198	36.49709311	35.98980018	38.28632315	37.49146265	45.02527803	44.13724517
2019-06-20 01:30:00	2.27944798	2.191375346	32.32378918	32.17975911	37.60492655	35.89257638	44.17238377	44.16927293
2019-06-20 01:40:00	2.152141461	2.19766128	39.28574035	39.95083894	43.24188192	44.96899248	45.38772649	46.36201719
2019-06-20 01:50:00	2.041212423	2.070302014	45.97427116	45.49738906	47.59846735	47.95582341	48.9418696	48.06617631
2019-06-20 02:00:00	2.169988664	2.135708064	53.799494200000005	55.85941894	59.21349304	60.47100337	52.98868505	53.32514542
2019-06-20 02:10:00	2.10913507	2.113121606	59.27871897	56.83451179	64.26599407	61.99930475	55.71379	54.97853966
2019-06-20 02:20:00	2.199102471	2.203500165	56.90079946	57.2276976	64.26641911	64.41187115	54.28251104	54.64583596
2019-06-20 02:30:00	2.1343840309999997	2.118666074	55.80214976	56.51758432	61.71039907	62.049905200000005	54.65041666	55.19320103
2019-06-20 02:40:00	2.1111968869999997	2.046423769	59.95298281	60.29671419	65.03191597	63.23713322	61.55077859	60.368153099999994
2019-06-20 02:50:00	1.988702115	1.9745589419999998	64.97321739	65.93276916	66.05208583	66.27303959	58.46557634	58.34838563
2019-06-20 03:00:00	2.081558244	2.054640065	55.87414492	56.38087614	59.82586668	59.43632403	60.44094458	59.10701897
2019-06-20 03:10:00	2.137994035	2.153389664	50.81180577	51.99220941	56.26811048	58.20455508	69.12744465	69.29780635
2019-06-20 03:20:00	2.133602152	2.168939993	51.87544569	51.07352913	57.25567183	57.34902093	70.14054891	70.42535758
2019-06-20 03:30:00	2.091466806	2.067870175	49.61278949	49.07979046	53.53847204	52.2077229	69.09094431	67.89397621
2019-06-20 03:40:00	2.0027863999999997	2.001190626	43.65900837	44.72184924	44.40034907	45.52047547	70.85355279999999	70.61644822
2019-06-20 03:50:00	2.202084817	2.251608589	45.0279721	45.12566034	50.92035289	52.07615685	74.90379214	76.24429655
2019-06-20 04:00:00	2.203653134	2.2236481059999997	39.54814204	38.77840849	44.57264144	44.23059732	75.22295564	73.92253233
2019-06-20 04:10:00	2.412015442	2.251243576	61.52961383	42.01097942	76.54061743	47.62705261	131.1713746	80.37714417
2019-06-20 04:20:00	2.088861776	2.085502869	39.38252078	38.79608993	41.81496047	41.02258304	65.51563198	64.37948082
2019-06-20 04:30:00	2.115113879	2.139750303	33.76810025	33.13422998	35.76204223	35.32382713	61.68971737	61.2624767
2019-06-20 04:40:00	2.235048501	2.245068947	31.77390989	32.17149591	35.97294038	36.96001894	58.49665801	59.68477297
2019-06-20 04:50:00	2.2982561059999997	2.260766786	30.32508011	30.28118875	34.77868846	34.36185474	57.02976619	55.89638506
2019-06-20 05:00:00	2.1326783259999997	2.1663051380000002	33.73540002	33.08603926	36.40510017	36.59907435	57.83064235	56.97262579999999
2019-06-20 05:10:00	2.265220088	2.267485853	31.97279603	32.50087773	36.30849644	36.99018579	56.48248023	57.20127561
2019-06-20 05:20:00	2.067753691	2.039585312	28.74754992	29.18268255	29.78029388	29.82609607	54.42829371	54.19310089
2019-06-20 05:30:00	1.995756329	1.973516025	28.12383249	28.26870699	27.54804562	27.13205766	51.60644419	51.48751234
2019-06-20 05:40:00	2.166460402	2.143513921	28.94599725	29.189882399999995	31.07832058	31.09697655	60.6818561	60.93385232
2019-06-20 05:50:00	2.163230187	2.13086344	27.030490399999998	26.06512678	28.62586014	27.2466021	58.49100556	58.21179919
2019-06-20 06:00:00	2.109712544	2.098926826	27.56307101	28.47977586	28.461517200000003	29.14057612	60.65967839	61.50163667
2019-06-20 06:10:00	1.9840692290000002	1.9088614959999999	29.159491499999998	29.10411139	28.65915132	27.24537139	60.13503264	60.40174861
2019-06-20 06:20:00	2.065988155	1.9937463380000002	26.37580771	26.49219352	27.13577272	26.18143401	60.71990011	61.40829251
2019-06-20 06:30:00	2.1398298369999997	2.20194165	24.12332981	23.93094386	25.02340084	25.57189942	66.240767	66.48574704
2019-06-20 06:40:00	2.3957343140000003	2.394580339	20.31073895	20.16453983	23.37027054	22.93365797	66.22141633	65.68491179
2019-06-20 06:50:00	2.1434077559999998	2.160837905	21.43695505	21.58084093	21.95252356	22.1140728	69.95774488	70.55140548
2019-06-20 07:00:00	2.142509281	2.10191977	21.72826614	21.64144315	22.08948575	21.42060628	69.02626446	68.11435092
2019-06-20 07:10:00	2.264837772	2.249451165	19.74088831	19.91568283	21.03615907	21.07642452	71.22772206	70.38294641
2019-06-20 07:20:00	2.400846355	2.371763456	18.61700775	18.8334526	19.99967718	20.058702800000002	82.31172447	78.70572175
2019-06-20 07:30:00	2.279639041	2.27430503	19.17302917	19.03834539	20.04447366	19.87784306	86.29031407	85.58962754
2019-06-20 07:40:00	2.506716275	2.440817944	19.00432066	19.43829173	21.49927005	21.4952943	75.74311563	74.74204348
2019-06-20 07:50:00	2.4574696780000003	2.463006526	17.85259658	17.61767521	19.89615905	19.75370576	67.46816096	66.73837188
2019-06-20 08:00:00	2.597257689	2.541364206	17.91561389	18.36830085	21.08676089	21.26919458	68.29345724	68.7230147
2019-06-20 08:10:00	2.691413846	2.619546685	18.11975553	18.22084068	22.46864773	21.91753234	66.87555819	65.72620160000001
2019-06-20 08:20:00	2.577255583	2.571171122	20.001093700000002	20.15030514	24.44539981	24.59311209	71.65053372	71.41364243
2019-06-20 08:30:00	2.648883395	2.657291119	19.74553904	20.26440143	24.96103287	25.96744775	76.03308899	76.11424934
2019-06-20 08:40:00	2.384427323	2.431655336	20.41930298	19.86125393	23.03093088	22.72450676	70.82587205	70.68944572
2019-06-20 08:50:00	2.295197175	2.335322472	21.12152613	20.99278316	23.09388021	23.47071766	64.52752002	64.28680482
2019-06-20 09:00:00	1.458069324	2.524846165	104.9662024	20.53023449	88.27589369	25.20014971	93.32259193	64.6564062
2019-06-20 09:10:00	2.4773517259999998	2.435739895	18.81975442	18.89588182	22.39114773	22.11120846	64.04819343	63.85833227
2019-06-20 09:20:00	2.2318184480000003	2.234395749	19.47149584	19.59592462	20.94072394	20.98890001	56.27398611	56.77534828
2019-06-20 09:30:00	2.2119617209999998	2.169870529	20.26338658	19.88394196	21.71382317	20.65296195	54.11544935	53.10397948
2019-06-20 09:40:00	2.330500936	2.363913964	22.05859776	22.03409136	24.83696951	25.23393766	57.07359520000001	56.63277849
2019-06-20 09:50:00	1.802075013	2.41757547	44.07456234	25.59058635	39.87406498	30.94838226	69.4890127	64.7047483
2019-06-20 10:00:00	2.149256278	2.243217268	30.14118564	26.80563291	32.18443444	29.69068341	63.85549026	62.23930382
2019-06-20 10:10:00	2.4427195409999998	2.278790455	52.94483957	33.62062894	66.44619490000001	37.8783612	119.9737007	68.27220628
2019-06-20 10:20:00	2.346596351	2.419435169	26.87593715	26.88903663	31.15564195	32.16647794	60.92774461	61.48654553
2019-06-20 10:30:00	2.139221666	2.1836333430000003	30.87128609	30.49254807	32.57945908	32.83746982	61.08657173	60.75490699
2019-06-20 10:40:00	2.309999672	2.300907701	27.607716399999997	27.68848446	32.1054211	32.19546408	61.92396238	61.41451321
2019-06-20 10:50:00	2.294910941	2.258156329	27.99043889	28.18960897	31.62980146	31.43661771	64.19309404	64.2635622
2019-06-20 11:00:00	2.418650247	2.3716577009999997	27.24934313	27.87612289	32.75598011	32.81172869	63.222463399999995	63.73863167
2019-06-20 11:10:00	2.2856530040000003	2.3030972469999997	25.17316831	24.92869778	27.61309387	27.62072049	63.1737212	63.16767768
2019-06-20 11:20:00	2.417029751	2.344897489	23.66766598	23.58967725	28.01305955	26.71285572	61.82428316	61.48609012
2019-06-20 11:30:00	2.611396258	2.5821264090000002	25.6471571	24.990134100000002	34.31154417	33.20937113	65.83624925	64.45764708
2019-06-20 11:40:00	2.146339945	2.339072156	24.30618224	21.94619618	26.66731673	25.54523906	60.86103078	59.50986668
2019-06-20 11:50:00	2.1189510240000002	2.0487394919999997	22.19048386	22.65749472	23.38459675	23.22102238	56.18348809	56.23486881
2019-06-20 12:00:00	2.123931354	2.054440283	22.13728632	22.60222829	23.36517147	23.20710447	56.16818988	56.22507141
2019-06-20 12:10:00	2.128911684	2.060141075	22.08408878	22.54696187	23.34574619	23.19318655	56.15289168	56.21527401
2019-06-20 12:20:00	2.133892014	2.065841866	22.03089124	22.49169545	23.32632091	23.17926863	56.13759347	56.20547661
2019-06-20 12:30:00	2.138872345	2.0715426580000003	21.9776937	22.43642903	23.30689563	23.16535072	56.12229527	56.19567921
2019-06-20 12:40:00	2.143852675	2.077243449	21.92449616	22.38116261	23.28747034	23.151432800000002	56.10699707	56.18588181
2019-06-20 12:50:00	2.148833005	2.08294424	21.87129862	22.32589619	23.26804506	23.13751488	56.09169886	56.17608441
2019-06-20 13:00:00	2.153813336	2.088645032	21.81810108	22.27062977	23.24861978	23.12359697	56.07640066	56.16628701
2019-06-20 13:10:00	2.1587936659999998	2.0943458230000003	21.76490354	22.21536334	23.229194500000002	23.10967905	56.06110245	56.15648961
2019-06-20 13:20:00	2.1637739959999998	2.100046615	21.711706	22.16009692	23.20976921	23.09576113	56.04580425	56.14669221
2019-06-20 13:30:00	2.1687543259999997	2.105747406	21.65850846	22.1048305	23.19034393	23.08184322	56.03050605	56.13689481
2019-06-20 13:40:00	2.173734657	2.111448198	21.60531092	22.04956408	23.17091865	23.0679253	56.01520784	56.12709741
2019-06-20 13:50:00	2.1787149869999998	2.117148989	21.55211338	21.99429766	23.15149337	23.05400738	55.99990964	56.11730001
2019-06-20 14:00:00	2.1836953169999997	2.1228497809999998	21.49891584	21.93903124	23.13206809	23.04008947	55.98461143	56.10750261
2019-06-20 14:10:00	2.1886756480000003	2.128550572	21.445718300000003	21.88376482	23.1126428	23.02617155	55.96931323	56.09770522
2019-06-20 14:20:00	2.1936559780000002	2.1342513640000003	21.39252076	21.82849839	23.09321752	23.01225364	55.95401502	56.08790782
2019-06-20 14:30:00	2.198636308	2.139952155	21.33932323	21.77323197	23.07379224	22.99833572	55.93871682	56.07811042
2019-06-20 14:40:00	2.203616638	2.145652946	21.28612569	21.71796555	23.05436696	22.984417800000003	55.92341862	56.06831302
2019-06-20 14:50:00	2.2085969690000002	2.151353738	21.23292815	21.66269913	23.03494167	22.97049989	55.90812041	56.05851562
2019-06-20 15:00:00	2.213577299	2.1570545290000003	21.17973061	21.60743271	23.01551639	22.95658197	55.89282221	56.04871822
2019-06-20 15:10:00	2.218557629	2.162755321	21.12653307	21.55216629	22.99609111	22.94266405	55.877524	56.03892082
2019-06-20 15:20:00	2.22353796	2.168456112	21.07333553	21.49689987	22.97666583	22.92874614	55.86222579999999	56.02912342
2019-06-20 15:30:00	2.22851829	2.174156904	21.02013799	21.44163344	22.95724055	22.91482822	55.84692759	56.01932602
2019-06-20 15:40:00	2.23349862	2.179857695	20.96694045	21.38636702	22.93781526	22.9009103	55.83162939	56.00952862
2019-06-20 15:50:00	2.23847895	2.1855584869999998	20.91374291	21.331100600000003	22.91838998	22.88699239	55.81633119	55.99973122
2019-06-20 16:00:00	2.243459281	2.191259278	20.86054537	21.27583418	22.8989647	22.87307447	55.80103298	55.98993382
2019-06-20 16:10:00	2.248439611	2.196960069	20.80734783	21.22056776	22.87953942	22.85915655	55.78573478	55.98013642
2019-06-20 16:20:00	2.2534199409999998	2.202660861	20.75415029	21.16530134	22.86011413	22.84523864	55.77043657	55.97033902
2019-06-20 16:30:00	2.258400272	2.208361652	20.70095275	21.11003492	22.84068885	22.83132072	55.75513837	55.96054162
2019-06-20 16:40:00	2.263380602	2.214062444	20.64775521	21.054768499999998	22.82126357	22.81740281	55.73984016	55.95074422
2019-06-20 16:50:00	2.2683609319999998	2.219763235	20.59455767	20.99950207	22.80183829	22.80348489	55.72454196	55.94094682
2019-06-20 17:00:00	2.2733412619999998	2.2254640269999997	20.54136013	20.94423565	22.78241301	22.78956697	55.70924376	55.93114942
2019-06-20 17:10:00	2.2783215930000003	2.2311648180000003	20.48816259	20.88896923	22.76298772	22.77564906	55.69394555	55.92135202
2019-06-20 17:20:00	2.2833019230000002	2.23686561	20.43496505	20.83370281	22.74356244	22.76173114	55.67864735	55.91155463
2019-06-20 17:30:00	2.288282253	2.242566401	20.38176751	20.77843639	22.72413716	22.74781322	55.66334914	55.90175723
2019-06-20 17:40:00	2.293262583	2.2482671919999997	20.32856997	20.72316997	22.70471188	22.73389531	55.64805094	55.89195983
2019-06-20 17:50:00	2.2982429140000002	2.253967984	20.27537243	20.66790355	22.68528659	22.71997739	55.63275273	55.88216243
2019-06-20 18:00:00	2.3032232440000002	2.259668775	20.22217489	20.61263712	22.66586131	22.70605947	55.61745453	55.87236503
2019-06-20 18:10:00	2.308203574	2.265369567	20.16897735	20.5573707	22.64643603	22.69214156	55.60215633	55.86256763
2019-06-20 18:20:00	2.313183905	2.2710703580000002	20.11577981	20.50210428	22.62701075	22.67822364	55.58685812	55.85277023
2019-06-20 18:30:00	2.318164235	2.27677115	20.06258227	20.44683786	22.60758547	22.66430572	55.57155992	55.84297283
2019-06-20 18:40:00	2.323144565	2.282471941	20.00938473	20.39157144	22.58816018	22.65038781	55.55626171	55.83317543
2019-06-20 18:50:00	2.328124895	2.288172733	19.95618719	20.33630502	22.5687349	22.63646989	55.54096351	55.82337803
2019-06-20 19:00:00	2.333105226	2.293873524	19.90298965	20.281038600000002	22.54930962	22.62255198	55.52566529999999	55.81358063
2019-06-20 19:10:00	2.338085556	2.299574315	19.84979211	20.22577217	22.52988434	22.60863406	55.510367099999996	55.80378323
2019-06-20 19:20:00	2.3430658859999998	2.305275107	19.79659457	20.17050575	22.51045905	22.59471614	55.4950689	55.79398583
2019-06-20 19:30:00	2.348046217	2.310975898	19.74339703	20.11523933	22.49103377	22.58079823	55.47977069	55.78418843
2019-06-20 19:40:00	2.353026547	2.31667669	19.69019949	20.05997291	22.47160849	22.56688031	55.46447249	55.77439103
2019-06-20 19:50:00	2.358006877	2.3223774809999997	19.63700195	20.00470649	22.45218321	22.55296239	55.44917428	55.76459363
2019-06-20 20:00:00	2.3629872069999998	2.328078273	19.58380441	19.94944007	22.43275793	22.53904448	55.43387608	55.75479623
2019-06-20 20:10:00	2.3679675380000003	2.3337790640000002	19.53060687	19.89417365	22.41333264	22.52512656	55.41857787	55.74499883
2019-06-20 20:20:00	2.3729478680000002	2.339479856	19.47740933	19.83890723	22.39390736	22.51120864	55.40327967	55.73520143
2019-06-20 20:30:00	2.377928198	2.345180647	19.42421179	19.7836408	22.37448208	22.49729073	55.38798147	55.72540404
2019-06-20 20:40:00	2.3829085290000003	2.350881438	19.37101425	19.72837438	22.3550568	22.48337281	55.37268326	55.71560664
2019-06-20 20:50:00	2.3878888590000003	2.35658223	19.31781671	19.67310796	22.33563151	22.46945489	55.35738506	55.70580924
2019-06-20 21:00:00	2.3928691890000002	2.362283021	19.26461917	19.61784154	22.31620623	22.45553698	55.34208685	55.69601184
2019-06-20 21:10:00	2.397849519	2.367983813	19.21142164	19.56257512	22.29678095	22.44161906	55.32678865	55.68621444
2019-06-20 21:20:00	2.40282985	2.373684604	19.1582241	19.5073087	22.27735567	22.42770114	55.31149044	55.67641704
2019-06-20 21:30:00	2.40781018	2.379385396	19.10502656	19.45204228	22.25793039	22.41378323	55.29619224	55.66661964
2019-06-20 21:40:00	2.41279051	2.3850861869999997	19.05182902	19.39677585	22.2385051	22.39986531	55.28089404	55.65682224
2019-06-20 21:50:00	2.417770841	2.390786979	18.99863148	19.34150943	22.21907982	22.3859474	55.26559583	55.64702484
2019-06-20 22:00:00	2.422751171	2.39648777	18.94543394	19.28624301	22.19965454	22.37202948	55.25029763	55.63722744
2019-06-20 22:10:00	2.427731501	2.402188561	18.892236399999998	19.23097659	22.18022926	22.35811156	55.23499942	55.62743004
2019-06-20 22:20:00	2.4327118309999998	2.4078893530000003	18.83903886	19.17571017	22.16080397	22.34419365	55.21970122	55.61763264
2019-06-20 22:30:00	2.437692162	2.413590144	18.78584132	19.12044375	22.14137869	22.33027573	55.20440301	55.60783524
2019-06-20 22:40:00	2.442672492	2.419290936	18.73264378	19.06517733	22.12195341	22.31635781	55.18910481	55.59803784
2019-06-20 22:50:00	2.447652822	2.424991727	18.67944624	19.0099109	22.10252813	22.302439899999996	55.17380661	55.58824044
2019-06-20 23:00:00	2.4526331519999998	2.430692519	18.626248699999998	18.95464448	22.08310285	22.28852198	55.1585084	55.57844304
2019-06-20 23:10:00	2.4576134830000003	2.43639331	18.57305116	18.89937806	22.06367756	22.27460406	55.143210200000006	55.56864564
2019-06-20 23:20:00	2.4625938130000002	2.442094102	18.51985362	18.84411164	22.04425228	22.26068615	55.12791199	55.55884824
2019-06-20 23:30:00	2.467574143	2.447794893	18.46665608	18.78884522	22.024827	22.24676823	55.11261379	55.54905084
2019-06-20 23:40:00	2.4725544740000003	2.453495684	18.41345854	18.7335788	22.00540172	22.23285031	55.09731558	55.53925345
2019-06-20 23:50:00	2.4775348040000003	2.459196476	18.360260999999998	18.67831238	21.98597643	22.2189324	55.08201738	55.52945605
2019-06-21 00:00:00	2.4825151340000002	2.464897267	18.30706346	18.62304595	21.96655115	22.20501448	55.06671918	55.51965865
2019-06-21 00:10:00	2.568280621	2.589743267	19.15620739	19.10838639	24.42677503	24.65213022	53.502636100000004	53.76547778
2019-06-21 00:20:00	2.418536711	2.602945465	23.71053097	20.58477356	28.30361486	26.04508951	55.76021727	54.62055755
2019-06-21 00:30:00	2.473107191	2.427679644	24.17888675	24.36136711	28.58054634	28.34954321	56.66508794	55.84821857
2019-06-21 00:40:00	2.631571439	2.5931383390000002	24.84422665	24.62490371	31.57422636	30.78134814	62.71324094	62.38597051
2019-06-21 00:50:00	2.562405437	2.58198424	26.88093887	26.78594967	33.63235275	33.48651628	66.03041269	65.83622617
2019-06-21 01:00:00	2.5394690140000002	2.596604749	30.362763	30.60151019	38.48917412	39.85498407	74.10950535	73.26636140000001
2019-06-21 01:10:00	2.53130439	2.547346005	27.68237915	27.46861902	34.07190781	34.09581364	73.49309643	73.23185763
2019-06-21 01:20:00	2.3327488030000003	2.349594223	29.34425447	28.617216	33.55291065	32.86762289	60.96730436	57.61469626
2019-06-21 01:30:00	2.504532019	2.5008004440000002	28.51118333	27.93185308	35.02163441	34.32449441	54.22541429	52.91811489
2019-06-21 01:40:00	2.050760515	2.540792432	41.01587819	27.290407799999997	42.17183715	34.22023984	58.04161921	53.66085355
2019-06-21 01:50:00	2.427845462	2.375375323	26.61795361	26.75153191	32.06989704	31.53063636	50.6443	50.46004259
2019-06-21 02:00:00	2.351582983	2.296069384	26.62736507	26.03339255	31.44459879	29.84922352	44.81507878	44.04111121
2019-06-21 02:10:00	2.256427388	2.2288032980000003	28.054344	28.65625123	31.77452721	32.0300911	44.49608731	44.26231202
2019-06-21 02:20:00	2.286705788	2.25394315	29.14476128	28.64274802	34.08703862	33.1225409	44.46921527	43.87011746
2019-06-21 02:30:00	2.297161242	2.234748502	33.96658362	33.89844161	39.49262988	38.08506772	50.01816546	49.78958566
2019-06-21 02:40:00	2.1683122630000002	2.193799323	36.28185018	34.01523698	39.92539957	37.90713986	49.38035976	48.98797453
2019-06-21 02:50:00	1.924955145	1.972620284	42.34264024	40.65129639	40.15870402	39.58757074	51.0760004	50.71582438
2019-06-21 03:00:00	1.868516667	1.824907501	50.28875208	51.00150555	46.96192819	46.32892351	58.79219708	58.04027515
2019-06-21 03:10:00	2.0040874630000003	1.9184546580000001	45.84646193	47.19473103	45.80050917	45.09109655	67.21577556	60.31626409
2019-06-21 03:20:00	1.8706332319999999	1.793103169	44.14140007	44.35444286	41.87681708	40.10508662	56.33829193	55.83492597
2019-06-21 03:30:00	1.896740169	1.896526081	46.01771407	42.65447016	44.29625519	40.8164235	55.47469561	54.74952679
2019-06-21 03:40:00	1.936553895	1.911785694	32.39049046	32.85931145	31.87885302	31.97539427	52.2951131	51.84428189
2019-06-21 03:50:00	1.976660914	2.00212138	30.51994435	28.92658821	30.35664151	29.20331147	52.39905155	51.96949836
2019-06-21 04:00:00	2.190603953	2.222862472	24.22928853	23.40336067	26.46629104	25.90839333	52.25310574	52.18009132
2019-06-21 04:10:00	2.45411201	2.234086627	42.95980697	23.13880003	54.29972858	25.44657155	112.07009850000001	59.031175
2019-06-21 04:20:00	2.155272621	2.177052391	11.72759204	12.74817034	12.10191965	13.25320461	32.48906814	35.44382821
2019-06-21 04:30:00	2.304314418	2.2250084080000003	15.44552544	14.39174001	16.84726367	15.22491158	45.20565559	40.35512276
2019-06-21 04:40:00	2.3057329859999998	2.34966653	21.01761769	20.19454593	23.04975796	22.6052053	55.78916373	55.09196607
2019-06-21 04:50:00	2.450107271	2.477849883	17.79456309	16.9469311	20.24230701	19.43938354	53.19643288	53.04555982
2019-06-21 05:00:00	2.558802896	2.416434945	18.36898022	18.25808981	22.17423214	20.73153088	54.30785352	52.02549821
2019-06-21 05:10:00	2.256903826	2.2778480930000002	18.04011018	17.67798796	19.02457831	18.78472232	53.27979427	53.47186510000001
2019-06-21 05:20:00	1.91498799	1.837208062	20.98800866	21.66302672	19.29633781	19.18726612	50.89295928	50.41970542
2019-06-21 05:30:00	1.957775927	1.9755124	17.28907604	17.32853939	15.94856033	16.17269272	45.96607589999999	45.4710632
2019-06-21 05:40:00	2.040344316	2.046855148	16.302108	15.90959481	15.64686877	15.18742489	45.73634232	45.89538714
2019-06-21 05:50:00	2.142563633	2.105610122	15.88474649	15.71632664	16.04467812	15.49201371	47.35613502	47.75051365
2019-06-21 06:00:00	2.109788719	2.102603325	15.15234857	14.19075235	15.03960865	13.84851727	47.538678000000004	47.82126955
2019-06-21 06:10:00	1.749664074	1.691703739	18.59355884	19.10860005	15.22215131	14.88598369	46.35783224	46.18241987
2019-06-21 06:20:00	2.11686694	2.131017389	13.81335338	13.85690286	13.80370564	13.95347178	46.52103066	47.05038194
2019-06-21 06:30:00	2.0504343940000003	2.0525400869999997	14.80898174	14.92434582	14.20548347	14.36307263	45.47283989	45.15489259
2019-06-21 06:40:00	1.45119339	1.8189911490000001	240.074986	83.40266581	185.8729719	81.79968137	154.3271985	84.30010971
2019-06-21 06:50:00	1.9577042669999998	2.0466609	17.18828481	14.20043542	16.44098857	13.64101467	44.58514775	43.60737246
2019-06-21 07:00:00	1.943691088	1.9816362419999998	14.26712148	14.51994215	12.84648219	13.41232538	43.65143882	43.78670794
2019-06-21 07:10:00	1.9919376569999998	1.991690601	14.59863555	14.29799287	13.26561917	13.09628114	48.08040486	48.03303714
2019-06-21 07:20:00	1.885609677	1.863075524	16.12539141	16.06421296	14.22845432	13.99975542	46.26436696	45.71135686
2019-06-21 07:30:00	1.9412136000000002	1.946158223	14.61757702	14.73096581	13.51223902	13.68884773	42.18236531	42.04173467
2019-06-21 07:40:00	2.090544953	2.091528385	15.687595199999999	15.49133815	15.60292135	15.54586903	42.66963082	43.01859948
2019-06-21 07:50:00	2.070744262	2.065421209	15.98045332	15.31239088	15.62142701	14.706188199999998	44.92107248	43.532891799999994
2019-06-21 08:00:00	2.226422889	2.238322314	16.46279198	16.399462699999997	17.00284518	16.89124371	49.57236774	49.18594456
2019-06-21 08:10:00	2.40924617	2.377476819	15.89636888	15.98747717	17.18913614	17.06607941	52.52677116	52.42922941
2019-06-21 08:20:00	2.40899402	2.353424205	16.02569317	16.12229674	17.59192284	17.23919949	54.27821977	53.93379773
2019-06-21 08:30:00	2.8199171310000004	2.833536319	14.85320846	14.77515932	18.72820132	18.75621229	65.51961449	64.48725661
2019-06-21 08:40:00	3.468719103	3.429533469	14.74347245	14.75690825	22.48324406	22.22806772	79.1005495	74.44000719
2019-06-21 08:50:00	3.328221617	3.302315985	15.40133844	15.59532637	23.2682857	23.41413106	89.54346288	88.41463793
2019-06-21 09:00:00	3.0246597110000004	2.978168232	17.77571029	18.00360384	24.34047387	24.15556758	90.98744081	91.08856471
2019-06-21 09:10:00	2.534467251	2.459821718	22.31725893	22.77533125	25.67428675	25.51684625	104.4385439	101.30615390000001
2019-06-21 09:20:00	2.784145875	2.813153945	21.06058166	20.63849858	25.54360677	25.57623537	114.35039170000002	112.90504309999999
2019-06-21 09:30:00	2.2794619369999998	2.210759545	27.76704995	28.67178502	29.32243651	29.44858413	119.52502390000001	119.61891409999998
2019-06-21 09:40:00	2.351230507	2.308310797	25.11031479	25.686948	27.35392272	27.60889548	126.25089070000001	125.96268729999998
2019-06-21 09:50:00	2.2835582530000003	2.268527319	24.08297138	24.19495782	24.90938425	24.780548	120.8166479	120.4941568
2019-06-21 10:00:00	2.329074223	2.33007656	25.36651133	25.57662852	26.12815993	26.39781439	132.753089	132.30037990000002
2019-06-21 10:10:00	2.637981941	2.610358654	45.22017844	25.45801931	59.12458923	30.57265906	192.1709771	142.0539967
2019-06-21 10:20:00	2.528556895	2.517686772	22.83680599	22.858303	26.04850425	26.08467354	136.63289630000003	140.1799136
2019-06-21 10:30:00	2.472086777	2.427176599	23.67122823	24.12761357	25.8932475	25.92442909	129.23615959999998	126.9368773
2019-06-21 10:40:00	2.387824106	2.409232507	25.42823507	25.16330587	26.80179965	26.71647368	119.1829139	121.10702490000001
2019-06-21 10:50:00	1.9878141230000002	1.993898401	31.85836337	31.33252618	27.00022669	26.72480706	114.94626840000001	116.7451791
2019-06-21 11:00:00	1.8858826869999998	1.875699456	35.40394062	35.73010176	27.94856636	28.04297366	112.328621	112.9940875
2019-06-21 11:10:00	1.950603823	1.9482640230000001	35.30105968	35.2757936	28.25151544	28.09162912	119.8063406	119.39975359999998
2019-06-21 11:20:00	1.969070039	2.00665705	38.22981016	37.75496547	31.17373475	31.48784574	127.591458	126.87869040000001
2019-06-21 11:30:00	1.982389315	1.94072137	48.1526372	48.43925478	41.04620915	40.38847129	136.48609059999998	137.17991630000003
2019-06-21 11:40:00	2.359176471	2.3354209459999997	44.69532864	45.48554487	46.93944159	47.09171273	134.092324	131.7085647
2019-06-21 11:50:00	2.409835929	2.401598898	47.49268838	46.13380059	50.77313115	48.61045545	145.0414041	143.7959773
2019-06-21 12:00:00	2.408792769	2.400902296	47.49887974	46.14902615	50.76668531	48.63329851	144.99459280000002	143.75567230000001
2019-06-21 12:10:00	2.407749609	2.4002056940000003	47.5050711	46.16425171	50.76023947	48.65614156	144.9477815	143.71536719999997
2019-06-21 12:20:00	2.406706449	2.3995090919999997	47.51126246	46.17947727	50.75379362	48.67898462	144.9009702	143.67506219999999
2019-06-21 12:30:00	2.405663289	2.39881249	47.51745382	46.19470282	50.74734778	48.70182768	144.854159	143.6347572
2019-06-21 12:40:00	2.404620129	2.398115888	47.52364517	46.20992838	50.74090194	48.72467073	144.8073477	143.59445219999998
2019-06-21 12:50:00	2.403576969	2.397419286	47.52983653	46.22515394	50.734456099999996	48.74751379	144.7605364	143.5541472
2019-06-21 13:00:00	2.40253381	2.396722684	47.53602789	46.240379499999996	50.72801026	48.77035685	144.7137251	143.51384219999997
2019-06-21 13:10:00	2.40149065	2.3960260819999997	47.54221925	46.25560506	50.72156442	48.79319991	144.6669138	143.4735372
2019-06-21 13:20:00	2.40044749	2.39532948	47.54841061	46.27083061	50.71511858	48.81604296	144.6201026	143.4332322
2019-06-21 13:30:00	2.39940433	2.394632878	47.55460196	46.28605617	50.70867274	48.83888602	144.57329130000002	143.3929271
2019-06-21 13:40:00	2.39836117	2.393936276	47.56079332	46.30128173	50.70222689	48.86172908	144.52648	143.3526221
2019-06-21 13:50:00	2.39731801	2.393239674	47.56698468	46.31650729	50.69578105	48.88457213	144.4796687	143.31231709999997
2019-06-21 14:00:00	2.39627485	2.392543072	47.57317604	46.33173285	50.68933521	48.90741519	144.43285749999998	143.2720121
2019-06-21 14:10:00	2.39523169	2.39184647	47.57936739	46.3469584	50.68288937	48.93025825	144.38604619999998	143.2317071
2019-06-21 14:20:00	2.39418853	2.3911498680000003	47.58555875	46.36218396	50.67644353	48.95310131	144.3392349	143.1914021
2019-06-21 14:30:00	2.39314537	2.3904532659999997	47.59175011	46.37740952	50.66999769	48.97594436	144.2924236	143.1510971
2019-06-21 14:40:00	2.39210221	2.389756665	47.59794147	46.39263508	50.66355185	48.99878742	144.2456123	143.1107921
2019-06-21 14:50:00	2.39105905	2.389060063	47.60413283	46.40786064	50.65710601	49.02163048	144.1988011	143.0704871
2019-06-21 15:00:00	2.39001589	2.388363461	47.61032418	46.42308619	50.65066017	49.04447353	144.1519898	143.030182
2019-06-21 15:10:00	2.388972731	2.387666859	47.61651554	46.43831175	50.64421432	49.06731659	144.1051785	142.989877
2019-06-21 15:20:00	2.387929571	2.3869702569999998	47.6227069	46.45353731	50.63776848	49.09015965	144.0583672	142.949572
2019-06-21 15:30:00	2.386886411	2.386273655	47.62889826	46.46876287	50.63132264	49.11300271	144.011556	142.909267
2019-06-21 15:40:00	2.385843251	2.385577053	47.63508962	46.48398843	50.624876799999996	49.13584576	143.96474469999998	142.868962
2019-06-21 15:50:00	2.384800091	2.384880451	47.64128097	46.49921398	50.61843096	49.15868882	143.9179334	142.828657
2019-06-21 16:00:00	2.3837569309999997	2.3841838490000002	47.64747233	46.51443954	50.61198512	49.18153188	143.87112209999998	142.788352
2019-06-21 16:10:00	2.382713771	2.3834872469999997	47.65366369	46.5296651	50.60553928	49.20437494	143.8243108	142.74804699999999
2019-06-21 16:20:00	2.381670611	2.382790645	47.65985505	46.54489066	50.59909344	49.22721799	143.7774996	142.7077419
2019-06-21 16:30:00	2.380627451	2.382094043	47.6660464	46.56011621	50.59264759	49.25006105	143.73068830000003	142.66743689999998
2019-06-21 16:40:00	2.379584291	2.381397441	47.67223776	46.57534177	50.58620175	49.27290411	143.683877	142.62713190000002
2019-06-21 16:50:00	2.378541131	2.380700839	47.67842912	46.59056733	50.57975591	49.29574716	143.6370657	142.5868269
2019-06-21 17:00:00	2.377497971	2.380004237	47.68462048	46.60579289	50.57331007	49.31859022	143.5902544	142.54652190000002
2019-06-21 17:10:00	2.376454812	2.379307635	47.69081184	46.62101845	50.56686423	49.34143328	143.54344319999998	142.5062169
2019-06-21 17:20:00	2.375411652	2.3786110330000003	47.69700319	46.636244	50.56041839	49.36427634	143.4966319	142.4659119
2019-06-21 17:30:00	2.374368492	2.3779144309999998	47.70319455	46.65146956	50.55397255	49.38711939	143.4498206	142.42560690000002
2019-06-21 17:40:00	2.373325332	2.377217829	47.70938591	46.66669512	50.54752671	49.40996245	143.4030093	142.3853019
2019-06-21 17:50:00	2.372282172	2.376521227	47.71557727	46.68192068	50.54108086	49.43280551	143.3561981	142.34499680000002
2019-06-21 18:00:00	2.3712390119999998	2.375824625	47.72176863	46.69714624	50.53463502	49.45564856	143.3093868	142.3046918
2019-06-21 18:10:00	2.3701958519999997	2.3751280230000003	47.72795998	46.71237179	50.52818918	49.47849162	143.2625755	142.2643868
2019-06-21 18:20:00	2.3691526919999997	2.374431421	47.73415134	46.72759735	50.52174334	49.50133468	143.2157642	142.22408180000002
2019-06-21 18:30:00	2.368109532	2.373734819	47.7403427	46.74282291	50.515297499999996	49.52417774	143.16895290000002	142.1837768
2019-06-21 18:40:00	2.367066372	2.373038217	47.74653406	46.75804847	50.50885166	49.54702079	143.1221417	142.14347180000001
2019-06-21 18:50:00	2.366023212	2.372341615	47.75272541	46.77327403	50.50240582	49.56986385	143.0753304	142.1031668
2019-06-21 19:00:00	2.364980052	2.371645013	47.75891677	46.78849958	50.49595998	49.59270691	143.02851909999998	142.0628618
2019-06-21 19:10:00	2.363936892	2.370948411	47.76510813	46.80372514	50.48951413	49.61554996	142.9817078	142.02255669999997
2019-06-21 19:20:00	2.362893733	2.370251809	47.77129949	46.8189507	50.48306829	49.63839302	142.9348966	141.9822517
2019-06-21 19:30:00	2.361850573	2.369555207	47.77749085	46.83417626	50.47662245	49.66123608	142.8880853	141.9419467
2019-06-21 19:40:00	2.3608074130000003	2.368858605	47.7836822	46.84940182	50.47017661	49.68407914	142.841274	141.9016417
2019-06-21 19:50:00	2.3597642530000003	2.368162004	47.78987356	46.86462737	50.46373077	49.70692219	142.7944627	141.86133669999998
2019-06-21 20:00:00	2.358721093	2.3674654019999997	47.79606492	46.87985293	50.45728493	49.72976525	142.7476514	141.8210317
2019-06-21 20:10:00	2.357677933	2.3667688	47.80225628	46.89507849	50.45083909	49.75260831	142.7008402	141.7807267
2019-06-21 20:20:00	2.356634773	2.366072198	47.80844764	46.91030405	50.44439325	49.77545136	142.65402890000001	141.74042169999998
2019-06-21 20:30:00	2.355591613	2.365375596	47.81463899	46.92552961	50.43794741	49.79829442	142.60721759999998	141.7001167
2019-06-21 20:40:00	2.354548453	2.364678994	47.82083035	46.94075516	50.43150156	49.82113748	142.5604063	141.65981159999998
2019-06-21 20:50:00	2.353505293	2.363982392	47.82702171	46.95598072	50.42505572	49.84398054	142.513595	141.6195066
2019-06-21 21:00:00	2.352462133	2.36328579	47.83321307	46.97120628	50.41860988	49.86682359	142.46678380000003	141.57920159999998
2019-06-21 21:10:00	2.351418973	2.3625891880000003	47.83940442	46.98643184	50.41216404	49.88966665	142.4199725	141.53889660000002
2019-06-21 21:20:00	2.350375814	2.3618925859999997	47.84559578	47.0016574	50.4057182	49.91250971	142.3731612	141.4985916
2019-06-21 21:30:00	2.349332654	2.361195984	47.85178714	47.01688295	50.39927236	49.93535276	142.3263499	141.45828659999998
2019-06-21 21:40:00	2.348289494	2.360499382	47.857978499999994	47.03210851	50.39282652	49.95819582	142.2795387	141.4179816
2019-06-21 21:50:00	2.3472463340000003	2.35980278	47.86416986	47.04733407	50.38638068	49.98103888	142.2327274	141.37767659999997
2019-06-21 22:00:00	2.3462031740000002	2.359106178	47.87036121	47.06255963	50.37993483	50.00388194	142.1859161	141.33737150000002
2019-06-21 22:10:00	2.345160014	2.358409576	47.87655257	47.07778519	50.37348899	50.02672499	142.1391048	141.2970665
2019-06-21 22:20:00	2.344116854	2.357712974	47.88274393	47.09301074	50.36704315	50.04956805	142.0922935	141.2567615
2019-06-21 22:30:00	2.343073694	2.357016372	47.88893529	47.108236299999994	50.36059731	50.07241111	142.0454823	141.2164565
2019-06-21 22:40:00	2.342030534	2.35631977	47.89512665	47.12346186	50.35415147	50.09525416	141.998671	141.1761515
2019-06-21 22:50:00	2.340987374	2.355623168	47.901317999999996	47.13868742	50.34770563	50.11809722	141.95185969999997	141.1358465
2019-06-21 23:00:00	2.339944214	2.354926566	47.90750936	47.15391297	50.34125979	50.14094028	141.90504840000003	141.0955415
2019-06-21 23:10:00	2.338901054	2.354229964	47.91370072	47.16913853	50.33481395	50.16378334	141.8582372	141.0552365
2019-06-21 23:20:00	2.337857894	2.353533362	47.91989208	47.18436409	50.328368100000006	50.18662639	141.81142590000002	141.0149314
2019-06-21 23:30:00	2.336814735	2.35283676	47.92608343	47.19958965	50.32192226	50.20946945	141.7646146	140.9746264
2019-06-21 23:40:00	2.335771575	2.352140158	47.93227479	47.21481521	50.31547642	50.23231251	141.7178033	140.93432140000002
2019-06-21 23:50:00	2.334728415	2.351443556	47.93846615	47.23004076	50.30903058	50.25515557	141.67099199999998	140.8940164
2019-06-22 00:00:00	2.333685255	2.350746954	47.94465751	47.24526632	50.30258474	50.27799862	141.62418080000003	140.8537114
2019-06-22 00:10:00	2.435111699	2.435430743	45.67885124	45.2204139	49.27652544	48.70713537	141.4704589	141.7671219
2019-06-22 00:20:00	2.388637908	2.4057542830000003	38.17495475	38.67227871	39.94495852	40.82382842	131.5931345	132.56267979999998
2019-06-22 00:30:00	2.401377942	2.383838027	48.97414684	49.07646883	53.27138713	53.38911608	134.8277995	135.99134890000002
2019-06-22 00:40:00	2.2833322480000002	2.254877822	61.59466845	62.757496200000006	65.26877168	66.27242029	144.52451340000002	144.65276369999998
2019-06-22 00:50:00	2.30632079	2.3242445330000003	75.22682217	74.02830594	82.39541247	81.54253362	155.6693193	155.3871624
2019-06-22 01:00:00	2.188487668	2.25478817	87.12363695	84.51591564	92.53523159	92.01434927	160.876513	159.446691
2019-06-22 01:10:00	2.0542042	2.067883111	83.6871692	85.40174713	81.22693381	83.73109731	155.197912	156.0556626
2019-06-22 01:20:00	2.0366779	2.0559118130000003	85.3068113	85.24019936	82.26080916	83.12063326	152.12493519999998	152.8724529
2019-06-22 01:30:00	2.110780081	2.0828268569999997	80.01775119	77.08851391	79.88949715	75.69257018	153.4870065	149.5140159
2019-06-22 01:40:00	2.0294638330000003	2.036083215	76.84473885	78.58769559999999	73.31571985	75.84286269	147.3943585	150.2092642
2019-06-22 01:50:00	2.079393515	2.102728562	84.14739916	83.84180158	82.17197713	82.49585595	157.1823649	156.16358219999998
2019-06-22 02:00:00	1.987120419	2.020810837	81.37844015	81.98197971	75.71370715	77.64078216	149.4306345	151.6284437
2019-06-22 02:10:00	1.995672278	1.945021102	72.62068485	71.84838944	67.09813332	64.48136271	145.71046030000002	143.3419162
2019-06-22 02:20:00	1.9955729919999998	2.015404615	70.3939369	70.602315	64.950437	65.44545996	150.83434509999998	150.15309480000002
2019-06-22 02:30:00	2.01078355	1.981346225	75.03918706	73.74007651	70.87963783	68.18132116	159.9348054	159.27957659999998
2019-06-22 02:40:00	1.981782022	1.9676801019999999	79.89444588	81.63995061	74.01620179999999	75.05774809	163.78146769999998	162.15442040000002
2019-06-22 02:50:00	1.9615236409999999	1.9598396280000001	102.9616183	102.1047553	96.82253381	95.71435563	182.6094592	183.2863882
2019-06-22 03:00:00	1.952012034	1.944353996	120.76509850000001	123.7409743	115.32894250000001	118.1442567	191.7788416	194.8637822
2019-06-22 03:10:00	1.989408927	1.9908071790000001	107.6581415	108.6276771	102.79005490000002	103.9024905	189.1760945	191.2248623
2019-06-22 03:20:00	1.968190011	1.9525563280000002	122.33762549999999	118.7300397	116.0439625	111.9091146	193.65571630000002	193.80955559999998
2019-06-22 03:30:00	1.8499670719999999	1.814614924	115.5181996	114.99013719999999	103.15856679999999	100.31533359999999	186.09188269999999	185.3278128
2019-06-22 03:40:00	1.877548831	1.854927833	124.7006785	123.8151591	112.4075534	110.4507246	195.3971211	192.80030490000001
2019-06-22 03:50:00	1.8222251669999998	1.784199885	130.8427294	130.04070520000002	114.77937069999999	111.7535405	192.51799	191.9996961
2019-06-22 04:00:00	1.8085011969999998	1.821770197	147.1372854	143.3503587	128.6958651	124.8922781	205.7309735	201.9275028
2019-06-22 04:10:00	1.9995806580000002	1.8807426859999998	185.0579423	165.3229585	182.0693506	150.71035869999997	279.5932078	224.622723
2019-06-22 04:20:00	1.871002267	1.86489248	186.43374269999998	189.1382315	170.1500026	172.1782273	254.25654649999998	256.0422524
2019-06-22 04:30:00	1.7948225740000001	1.774050359	202.2019305	201.0543955	177.60069099999998	174.46621069999998	251.06695530000002	246.15942969999998
2019-06-22 04:40:00	1.755267445	1.756309849	223.442629	211.837269	194.25897460000002	183.1809585	261.41899680000006	254.20389500000002
2019-06-22 04:50:00	1.779731474	1.78110526	232.2235838	236.34984959999997	207.0225019	212.0206781	266.55303330000004	268.23871299999996
2019-06-22 05:00:00	1.8176245619999998	1.8093643609999999	283.3357619	275.58272900000003	264.65038300000003	254.8809272	306.34638110000003	301.06023039999997
2019-06-22 05:10:00	1.67503182	1.6855691990000001	312.8317606	303.3248381	271.5583894	263.9281211	304.8393576	297.7327336
2019-06-22 05:20:00	1.7037005619999999	1.703469175	327.7518374	334.9504432	291.2987869	299.5061745	324.1527171	329.648379
2019-06-22 05:30:00	1.717508777	1.71519731	314.9221268	326.6057142	281.39449360000003	291.2984081	312.4510323	320.110384
2019-06-22 05:40:00	1.675300276	1.6927923619999998	342.91180130000004	337.3340058	297.8460643	295.9524608	327.1948458	323.8829061
2019-06-22 05:50:00	1.733308441	1.7200089280000002	357.8659874	350.23362169999996	324.9450735	315.690571	347.5393452	342.03258089999997
2019-06-22 06:00:00	1.73053046	1.738897181	355.7012707	361.2963383	317.9792787	324.0551436	349.81225939999996	349.2532223
2019-06-22 06:10:00	1.71811877	1.720538603	384.3761004	376.3444083	341.9177704	335.79198239999994	372.5708788	364.8113419
2019-06-22 06:20:00	1.6854875740000002	1.710096808	383.9141716	379.1078776	337.3452835	337.3154717	360.12293460000006	360.1175789
2019-06-22 06:30:00	1.681603325	1.695453666	414.3499865	417.08279469999997	361.2876673	367.767814	368.31964710000005	372.8228346
2019-06-22 06:40:00	1.6548736309999998	1.655125264	430.5930592	429.9177074	368.2601999	367.2994217	365.073576	362.2326938
2019-06-22 06:50:00	1.657482611	1.6262853940000002	423.4097378000001	426.680234	362.436168	358.6713994	364.7878643	360.56431910000003
2019-06-22 07:00:00	1.687250949	1.676763891	413.70928250000003	424.17192019999993	359.9047433	366.26963539999997	364.69581739999995	364.9741623
2019-06-22 07:10:00	1.7107917559999999	1.708920084	388.46358239999995	390.4642052	340.1185368	340.48415570000003	349.4110848	355.12059530000005
2019-06-22 07:20:00	1.7246532030000001	1.716123071	405.7629943	406.2337791	358.2730037	357.8680662	357.2367373	355.6615417
2019-06-22 07:30:00	1.746170957	1.748825216	405.9942193	408.6419833	366.6888796	368.62127549999997	369.6702483	370.30204649999996
2019-06-22 07:40:00	1.728840676	1.727617033	401.2695974	395.8770829	361.36482989999996	357.5750045	362.7145152	356.1088514
2019-06-22 07:50:00	1.728494718	1.7165718540000001	400.49627549999997	392.26626860000005	366.0882474	355.8317534	360.38662410000006	351.7091885
2019-06-22 08:00:00	1.671430683	1.6568813999999998	419.4469826	423.43098660000004	365.2752363	365.8044599	372.10324060000005	370.0504777
2019-06-22 08:10:00	1.6899886169999998	1.680959408	425.9538033	421.68260419999996	380.9441496	375.735041	376.5091753	370.2384373
2019-06-22 08:20:00	1.64249859	1.6226428430000002	454.45027450000003	455.96243139999996	394.16917	392.4860579	369.4410623	368.5533134
2019-06-22 08:30:00	1.679806185	1.6710725119999998	437.24513780000007	434.6078449	384.53012	381.1675731	366.42222089999996	365.60898599999996
2019-06-22 08:40:00	1.599630135	1.586807382	500.2058857	485.47919339999993	419.0692455	404.3852497	390.5397983	378.4776624
2019-06-22 08:50:00	1.650290179	1.649834575	443.0559933999999	438.22607760000005	385.2882759	383.1266467	357.6668279	355.2768675
2019-06-22 09:00:00	1.600167909	1.610837945	483.5934285	480.73913789999995	412.3772084	411.4793728	390.07291760000004	388.4363432
2019-06-22 09:10:00	1.633605605	1.6257909240000001	488.7050813999999	485.6230347	420.48888949999997	415.178257	393.0404132	393.8775058
2019-06-22 09:20:00	1.5952380369999999	1.5927177590000001	506.7588624	500.9854217	429.92154919999996	426.2793876	388.63828689999997	382.5170915
2019-06-22 09:30:00	1.657586466	1.657291256	471.96787439999997	464.5858888	416.1017671	412.15268039999995	389.8499172	385.3613833
2019-06-22 09:40:00	1.6666294369999999	1.646938535	440.6505555	439.3138081	389.03304560000004	382.46750299999997	368.800199	361.16546969999996
2019-06-22 09:50:00	1.725264229	1.7411667990000002	418.4502518	422.22958930000004	378.99400660000003	385.86679300000003	356.2623097	355.1431879
2019-06-22 10:00:00	1.708863803	1.7159934469999998	388.8434598	395.7272235	355.0554525	362.8493773	340.4040947	346.88189950000003
2019-06-22 10:10:00	1.7515563219999999	1.701667223	393.30049219999995	379.6297375	366.0151244	343.4656896	379.8021164	335.81156789999994
2019-06-22 10:20:00	1.672746527	1.694235154	369.62994189999995	358.5718906	325.00312060000005	321.4932796	320.1861469	316.10186
2019-06-22 10:30:00	1.765563191	1.7761598680000001	361.1073963	350.3027037	331.8632145	327.2315335	331.0732834	327.03130760000005
2019-06-22 10:40:00	1.8803277930000002	1.8652350430000002	269.1976097	258.4125363	263.08740290000003	249.40605609999997	282.5888677	277.1849735
2019-06-22 10:50:00	1.8940153769999999	1.892956013	246.65265970000002	246.1290224	239.39045660000002	239.22074069999996	276.75207819999997	272.93122919999996
2019-06-22 11:00:00	1.731249416	1.751025008	293.3552566	280.86981529999997	265.1452706	256.8478221	294.2564646	291.3782045
2019-06-22 11:10:00	1.8040963069999998	1.80670665	276.5518909	272.39618310000003	262.6518127	258.01176380000004	281.2206427	280.03581119999996
2019-06-22 11:20:00	1.7539082209999999	1.7341869319999998	290.0675424	293.27768510000004	269.5270201	269.8487012	281.9679497	284.05799989999997
2019-06-22 11:30:00	1.731119922	1.74803295	304.5160881	292.969244	282.6503453	273.64084310000004	281.5937165	274.8069289
2019-06-22 11:40:00	1.726320114	1.7542212830000001	285.1064944	277.1759534	254.0767106	250.97369390000003	264.8131519	262.75577930000003
2019-06-22 11:50:00	1.787158779	1.804751336	256.9661178	264.70292090000004	239.3697085	249.7387374	257.0951071	261.2051911
2019-06-22 12:00:00	1.786979369	1.8044487669999998	256.98138470000004	264.56643540000005	239.3696128	249.54999530000003	256.9874571	260.9920337
2019-06-22 12:10:00	1.786799959	1.804146197	256.9966517	264.4299499	239.369517	249.3612531	256.87980719999996	260.77887630000004
2019-06-22 12:20:00	1.786620549	1.803843628	257.0119186	264.2934645	239.3694213	249.172511	256.7721572	260.56571890000004
2019-06-22 12:30:00	1.7864411390000001	1.803541059	257.0271855	264.156979	239.3693256	248.98376890000003	256.6645073	260.3525616
2019-06-22 12:40:00	1.786261729	1.80323849	257.04245249999997	264.0204935	239.36922990000002	248.79502680000002	256.55685730000005	260.1394042
2019-06-22 12:50:00	1.7860823190000001	1.80293592	257.0577194	263.884008	239.3691341	248.60628459999998	256.4492074	259.92624680000006
2019-06-22 13:00:00	1.785902909	1.8026333509999999	257.07298629999997	263.7475225	239.3690384	248.41754249999997	256.3415574	259.7130895
2019-06-22 13:10:00	1.785723498	1.8023307819999999	257.0882533	263.6110371	239.36894269999996	248.2288004	256.23390750000004	259.4999321
2019-06-22 13:20:00	1.7855440880000002	1.802028212	257.1035202	263.4745516	239.36884700000002	248.0400583	256.1262575	259.2867747
2019-06-22 13:30:00	1.785364678	1.8017256430000002	257.11878709999996	263.3380661	239.36875120000002	247.8513161	256.0186076	259.0736174
2019-06-22 13:40:00	1.7851852680000002	1.8014230740000001	257.13405409999996	263.2015806	239.36865550000002	247.66257400000003	255.9109576	258.86046
2019-06-22 13:50:00	1.7850058580000001	1.801120504	257.149321	263.0650951	239.3685598	247.47383190000002	255.8033077	258.6473026
2019-06-22 14:00:00	1.784826448	1.800817935	257.1645879	262.9286097	239.36846400000002	247.2850898	255.6956577	258.4341452
2019-06-22 14:10:00	1.7846470380000001	1.800515366	257.1798549	262.7921242	239.36836830000001	247.09634759999997	255.5880078	258.2209879
2019-06-22 14:20:00	1.784467628	1.8002127959999998	257.19512180000004	262.6556387	239.36827259999998	246.90760550000002	255.4803578	258.0078305
2019-06-22 14:30:00	1.7842882180000001	1.7999102269999998	257.2103887	262.51915319999995	239.36817689999998	246.7188634	255.3727079	257.7946731
2019-06-22 14:40:00	1.784108808	1.7996076580000002	257.2256557	262.38266769999996	239.36808109999998	246.5301213	255.2650579	257.58151580000003
2019-06-22 14:50:00	1.7839293980000002	1.799305088	257.2409226	262.24618230000004	239.36798540000004	246.34137909999998	255.157408	257.36835840000003
2019-06-22 15:00:00	1.783749988	1.799002519	257.2561895	262.10969680000005	239.36788969999998	246.152637	255.049758	257.155201
2019-06-22 15:10:00	1.7835705780000002	1.79869995	257.2714565	261.9732113	239.367794	245.9638949	254.94210809999998	256.9420437
2019-06-22 15:20:00	1.783391168	1.798397381	257.2867234	261.8367258	239.36769819999998	245.7751528	254.83445809999998	256.7288863
2019-06-22 15:30:00	1.7832117580000002	1.798094811	257.3019903	261.7002404	239.3676025	245.58641060000002	254.7268082	256.5157289
2019-06-22 15:40:00	1.783032348	1.7977922419999999	257.31725730000005	261.5637549	239.3675068	245.3976685	254.6191582	256.3025715
2019-06-22 15:50:00	1.7828529380000002	1.797489673	257.3325242	261.4272694	239.3674111	245.2089264	254.5115083	256.0894142
2019-06-22 16:00:00	1.7826735280000001	1.7971871030000002	257.3477911	261.2907839	239.3673153	245.02018430000004	254.4038583	255.8762568
2019-06-22 16:10:00	1.782494118	1.7968845340000001	257.363058	261.1542984	239.3672196	244.8314421	254.29620840000004	255.6630994
2019-06-22 16:20:00	1.7823147080000001	1.796581965	257.378325	261.017813	239.3671239	244.6427	254.18855840000003	255.44994210000002
2019-06-22 16:30:00	1.782135298	1.796279395	257.39359190000005	260.8813275	239.36702819999996	244.45395789999998	254.0809085	255.23678470000002
2019-06-22 16:40:00	1.7819558880000002	1.795976826	257.4088588	260.744842	239.3669324	244.26521580000002	253.9732585	255.02362730000002
2019-06-22 16:50:00	1.781776478	1.795674257	257.4241258	260.6083565	239.36683670000002	244.0764736	253.8656086	254.81047
2019-06-22 17:00:00	1.7815970669999999	1.7953716869999998	257.4393927	260.471871	239.36674100000002	243.8877315	253.75795860000002	254.5973126
2019-06-22 17:10:00	1.781417657	1.795069118	257.4546596	260.3353856	239.3666452	243.6989894	253.65030869999998	254.38415519999998
2019-06-22 17:20:00	1.7812382469999999	1.794766549	257.4699266	260.1989001	239.36654950000002	243.51024730000003	253.54265869999998	254.1709978
2019-06-22 17:30:00	1.7810588369999998	1.794463979	257.4851935	260.06241459999995	239.36645380000002	243.3215051	253.4350088	253.95784049999997
2019-06-22 17:40:00	1.780879427	1.79416141	257.5004604	259.92592909999996	239.36635809999999	243.13276299999998	253.32735879999998	253.74468309999997
2019-06-22 17:50:00	1.7807000169999998	1.793858841	257.5157274	259.78944359999997	239.36626230000002	242.94402090000003	253.21970890000003	253.53152569999997
2019-06-22 18:00:00	1.780520607	1.793556271	257.5309943	259.6529582	239.36616659999999	242.7552788	253.11205890000002	253.3183684
2019-06-22 18:10:00	1.7803411969999998	1.793253702	257.54626119999995	259.5164727	239.36607090000004	242.5665366	253.00440899999998	253.105211
2019-06-22 18:20:00	1.780161787	1.792951133	257.56152819999994	259.3799872	239.36597519999998	242.3777945	252.89675899999997	252.8920536
2019-06-22 18:30:00	1.7799823769999998	1.792648564	257.57679509999997	259.2435017	239.3658794	242.1890524	252.7891091	252.6788963
2019-06-22 18:40:00	1.779802967	1.7923459940000002	257.592062	259.1070162	239.36578369999998	242.00031030000002	252.6814591	252.4657389
2019-06-22 18:50:00	1.7796235569999999	1.792043425	257.607329	258.9705308	239.36568799999998	241.8115681	252.57380919999997	252.2525815
2019-06-22 19:00:00	1.779444147	1.7917408559999999	257.6225959	258.8340453	239.3655923	241.62282599999998	252.46615930000004	252.0394241
2019-06-22 19:10:00	1.7792647369999999	1.791438286	257.6378628	258.6975598	239.36549649999998	241.43408390000002	252.35850930000004	251.8262668
2019-06-22 19:20:00	1.7790853269999998	1.791135717	257.6531298	258.56107430000003	239.3654008	241.2453418	252.2508594	251.6131094
2019-06-22 19:30:00	1.778905917	1.7908331480000002	257.66839669999996	258.42458880000004	239.3653051	241.05659959999997	252.14320940000002	251.399952
2019-06-22 19:40:00	1.7787265069999998	1.790530578	257.6836636	258.2881034	239.3652094	240.8678575	252.03555950000003	251.18679469999998
2019-06-22 19:50:00	1.778547097	1.790228009	257.6989306	258.1516179	239.3651136	240.6791154	251.92790950000003	250.9736373
2019-06-22 20:00:00	1.7783676869999998	1.78992544	257.7141975	258.0151324	239.3650179	240.4903733	251.82025959999999	250.7604799
2019-06-22 20:10:00	1.778188277	1.78962287	257.7294644	257.8786469	239.3649222	240.30163109999998	251.71260959999998	250.5473225
2019-06-22 20:20:00	1.7780088669999998	1.7893203009999998	257.74473140000003	257.7421615	239.3648264	240.11288900000002	251.6049597	250.33416519999997
2019-06-22 20:30:00	1.777829457	1.7890177319999998	257.7599983	257.60567599999996	239.3647307	239.9241469	251.49730970000002	250.12100780000003
2019-06-22 20:40:00	1.7776500469999998	1.788715162	257.7752652	257.46919049999997	239.36463500000002	239.7354048	251.38965980000003	249.90785040000003
2019-06-22 20:50:00	1.7774706359999999	1.788412593	257.7905322	257.332705	239.36453930000002	239.54666260000002	251.28200980000003	249.6946931
2019-06-22 21:00:00	1.777291226	1.788110024	257.8057991	257.1962195	239.3644435	239.3579205	251.17435989999998	249.4815357
2019-06-22 21:10:00	1.777111816	1.787807454	257.82106600000003	257.0597341	239.36434780000002	239.1691784	251.0667099	249.26837830000002
2019-06-22 21:20:00	1.776932406	1.787504885	257.836333	256.9232486	239.36425209999996	238.98043629999998	250.95906000000002	249.055221
2019-06-22 21:30:00	1.776752996	1.787202316	257.8515999	256.78676310000003	239.3641564	238.7916941	250.85141000000002	248.8420636
2019-06-22 21:40:00	1.776573586	1.7868997469999999	257.8668668	256.6502776	239.36406060000002	238.602952	250.74376009999997	248.6289062
2019-06-22 21:50:00	1.776394176	1.786597177	257.8821338	256.5137921	239.3639649	238.4142099	250.63611009999997	248.4157488
2019-06-22 22:00:00	1.7762147659999998	1.7862946080000002	257.8974007	256.37730669999996	239.36386919999998	238.22546780000002	250.52846019999998	248.2025915
2019-06-22 22:10:00	1.776035356	1.7859920390000001	257.9126676	256.24082119999997	239.36377349999998	238.0367256	250.4208102	247.9894341
2019-06-22 22:20:00	1.7758559459999999	1.785689469	257.9279346	256.1043357	239.36367769999998	237.8479835	250.31316030000002	247.7762767
2019-06-22 22:30:00	1.775676536	1.7853868999999998	257.9432015	255.9678502	239.36358199999998	237.65924139999998	250.20551030000001	247.5631194
2019-06-22 22:40:00	1.7754971259999999	1.785084331	257.9584684	255.8313647	239.36348629999998	237.47049930000003	250.09786040000003	247.349962
2019-06-22 22:50:00	1.775317716	1.7847817609999999	257.9737354	255.6948793	239.3633906	237.2817571	249.99021040000002	247.1368046
2019-06-22 23:00:00	1.7751383059999999	1.7844791919999998	257.9890023	255.5583938	239.36329480000003	237.09301499999998	249.8825605	246.92364730000003
2019-06-22 23:10:00	1.774958896	1.784176623	258.00426919999995	255.4219083	239.3631991	236.90427290000002	249.7749105	246.71048990000003
2019-06-22 23:20:00	1.774779486	1.7838740530000001	258.01953619999995	255.28542280000002	239.3631034	236.7155308	249.66726060000002	246.49733250000003
2019-06-22 23:30:00	1.774600076	1.783571484	258.0348031	255.1489373	239.36300759999997	236.5267886	249.5596106	246.28417510000003
2019-06-22 23:40:00	1.774420666	1.783268915	258.05007	255.01245189999997	239.3629119	236.3380465	249.45196069999997	246.07101780000002
2019-06-22 23:50:00	1.774241256	1.782966345	258.065337	254.87596639999998	239.3628162	236.14930440000003	249.3443107	245.85786040000002
2019-06-23 00:00:00	1.774061846	1.782663776	258.08060389999997	254.7394809	239.3627205	235.96056230000002	249.2366608	245.644703
2019-06-23 00:10:00	1.798976425	1.764119145	278.12731139999994	280.5770287	257.5906942	254.08617149999998	264.3549895	257.61901290000003
2019-06-23 00:20:00	1.802716446	1.79943866	278.07076939999996	271.3895266	264.1815534	256.2754579	264.4070287	260.4859125
2019-06-23 00:30:00	1.842843283	1.868379773	271.4327162	266.1961045	257.67591170000003	254.16088080000003	259.4911963	256.2705518
2019-06-23 00:40:00	1.79751732	1.770538877	260.8116247	259.8801153	239.45906380000002	232.89939429999998	249.7898642	248.36395180000002
2019-06-23 00:50:00	1.736900254	1.7427209419999998	288.3103838	292.3560025	260.043602	265.2524287	254.0126526	255.77748300000002
2019-06-23 01:00:00	1.718657621	1.7239974669999998	275.0658466	264.2316474	239.46346499999999	229.93913569999998	246.2503131	240.366773
2019-06-23 01:10:00	1.8170709269999998	1.845097482	238.7920506	229.72628619999998	223.01823100000001	218.46099669999998	237.9220372	232.55922579999998
2019-06-23 01:20:00	1.791654909	1.795281431	231.83069759999998	235.3899377	215.40965319999998	219.8351466	229.4035551	228.764483
2019-06-23 01:30:00	1.799824544	1.7961155359999998	238.26590409999997	231.88972280000002	221.9335634	215.0623066	233.0226418	227.93292540000002
2019-06-23 01:40:00	1.807005797	1.834755084	222.72289730000003	222.1757974	209.7650288	213.12012489999998	229.3062306	227.75819610000002
2019-06-23 01:50:00	1.7961387430000002	1.77429768	221.3734442	224.10243309999998	203.1662365	203.0351736	226.0553001	227.0222779
2019-06-23 02:00:00	1.757742022	1.751954525	237.4924988	246.0924077	214.9095009	220.87273560000003	233.9457276	237.7013949
2019-06-23 02:10:00	1.66993895	1.643755013	246.5508849	248.7714364	210.13876839999998	208.8888303	226.59943959999998	223.5284977
2019-06-23 02:20:00	1.674451755	1.66515576	229.9718219	232.30423849999997	196.5127875	196.9122267	216.2642415	217.9079702
2019-06-23 02:30:00	1.677314224	1.635622586	242.34056370000002	238.7002443	207.7523315	199.495879	224.55235950000002	219.47624150000001
2019-06-23 02:40:00	1.729638138	1.735143871	227.16399109999998	225.2036754	202.0790301	199.98510100000001	219.7567788	216.6584867
2019-06-23 02:50:00	1.73418406	1.723062871	222.0864233	220.18451319999997	195.42366950000002	191.4890564	219.34328619999997	217.01335890000001
2019-06-23 03:00:00	1.64123635	1.6728679469999999	211.7418819	208.25271719999998	172.5273325	172.67244780000001	213.5970676	215.0285619
2019-06-23 03:10:00	1.759158965	1.713316382	231.02069980000002	237.3895787	209.6718439	209.93183050000002	231.5563786	232.32691359999998
2019-06-23 03:20:00	1.8625709959999999	1.824622315	205.08319840000001	206.28971819999998	197.9451919	194.4274862	221.76116119999998	222.51938430000004
2019-06-23 03:30:00	1.828211181	1.7981480859999999	181.5947247	183.9353331	170.7012114	170.0099676	213.9978619	212.6952852
2019-06-23 03:40:00	1.927213566	1.942060528	175.97932980000002	172.0269467	177.4584931	172.9868685	216.2597405	218.44986459999998
2019-06-23 03:50:00	1.882954174	1.913659435	199.3401721	195.6387915	199.6130017	200.52412869999998	234.7048596	238.39467090000002
2019-06-23 04:00:00	1.946255092	1.953995735	174.0913688	167.27996919999998	177.2330913	169.696916	220.2510519	215.32911090000002
2019-06-23 04:10:00	1.992088749	1.899377745	178.48022680000003	160.90405049999998	183.7469863	156.5851492	262.1031118	215.3733472
2019-06-23 04:20:00	1.9268401730000002	1.915925088	168.5901044	172.11507890000001	169.1769072	171.81046030000002	220.3430304	218.694139
2019-06-23 04:30:00	1.85144955	1.844299175	165.50140159999998	163.5956882	160.8917171	157.8275994	209.69259209999998	206.9561895
2019-06-23 04:40:00	1.9664841	1.976753042	159.83106899999999	158.99638869999998	164.162339	164.0659939	210.24854240000002	210.81390159999998
2019-06-23 04:50:00	1.9996404190000001	2.008241042	142.34759069999998	139.6569927	144.91373049999999	142.6167818	206.2288863	203.55362490000002
2019-06-23 05:00:00	1.948009424	1.975634255	133.5524868	126.0522001	132.6616928	125.86582240000001	194.6298658	190.16992919999998
2019-06-23 05:10:00	1.911260432	1.922944065	123.82437620000002	125.7382152	120.8427769	124.02260659999999	189.7153042	190.9674852
2019-06-23 05:20:00	1.882029427	1.8708493130000001	117.6619467	119.32820790000001	112.64504129999999	113.78476459999999	189.68354319999997	192.59724880000002
2019-06-23 05:30:00	1.964728934	1.998123105	129.5038126	121.06940870000001	131.71666000000002	123.9099071	193.8330306	192.4543609
2019-06-23 05:40:00	1.968267886	1.953893168	115.1765825	117.3487825	115.61123319999999	117.57848229999999	185.01280590000002	183.6677129
2019-06-23 05:50:00	2.038746039	2.051011728	122.02830230000001	116.32428030000001	128.7291773	122.0618219	186.96150569999998	181.2047095
2019-06-23 06:00:00	1.967909283	1.9715914209999998	124.06107320000001	123.3867577	125.4099807	124.8645981	192.8281446	192.8755493
2019-06-23 06:10:00	2.0061841780000003	2.025268665	116.5045699	116.7414798	118.54919	120.02458529999998	183.9023307	183.96789099999998
2019-06-23 06:20:00	2.012515287	2.0010623080000003	118.19897240000002	118.20584960000001	123.8105529	122.48922979999999	190.0961362	187.7314361
2019-06-23 06:30:00	1.969186307	1.965700773	126.09886670000002	125.67900459999998	128.57018190000002	127.5827645	199.4598456	201.0905499
2019-06-23 06:40:00	1.987703239	1.9938136569999998	116.3310943	113.4218317	119.1968959	114.7459365	189.23968490000001	186.1507187
2019-06-23 06:50:00	2.003812415	2.029751405	106.8030499	101.1104107	108.5425668	102.7258149	184.48691680000002	181.9087942
2019-06-23 07:00:00	2.130293694	2.1440312130000003	106.50890220000001	107.04391979999998	116.44263329999998	117.8414817	188.9287314	188.73072240000002
2019-06-23 07:10:00	2.1086019819999997	2.1682083359999997	126.64944820000001	123.9213885	140.5248406	140.62203180000003	203.5886063	205.89255669999997
2019-06-23 07:20:00	2.040045654	2.029536123	149.8705113	154.4670981	162.683317	168.4121772	216.1984835	215.6347117
2019-06-23 07:30:00	2.085331075	2.0444351480000003	130.7102876	125.1618835	143.103014	133.6634414	198.1165733	194.1090035
2019-06-23 07:40:00	2.055393677	2.000532314	126.35705109999999	127.96796859999999	138.26892990000002	137.347527	193.74807919999998	191.4349035
2019-06-23 07:50:00	2.131913205	2.109428652	100.3011316	99.58863265	110.10769029999999	107.93346799999999	186.9411408	187.2507084
2019-06-23 08:00:00	2.13420372	2.127140597	108.08573740000001	106.77765690000001	119.7250821	117.5972392	184.40989019999998	182.8757769
2019-06-23 08:10:00	2.060768327	2.066490649	112.0688977	112.9237642	120.8617956	121.8180639	180.5826218	179.9122584
2019-06-23 08:20:00	2.078990202	2.1212541000000003	116.1536568	114.284452	125.56681699999999	126.66191210000001	181.5628258	182.6257566
2019-06-23 08:30:00	2.026167773	2.054976896	96.98089634	99.34478717	97.25719444	102.93867890000001	171.18153700000002	168.2758483
2019-06-23 08:40:00	2.08995734	2.055891447	103.31453909999999	104.60907900000001	110.3129325	110.06028640000001	171.409335	169.019235
2019-06-23 08:50:00	1.98265799	1.930139916	88.27774632	84.94201556	86.68864206	79.88587283	164.7643149	161.32714740000003
2019-06-23 09:00:00	2.11569706	2.10732136	91.56364475	93.91422044	96.59322945	99.52071598	165.7381496	162.71437980000002
2019-06-23 09:10:00	1.968842491	2.03881346	97.38875611	98.42445205	96.33462282	101.4742343	160.98648490000002	164.28618669999997
2019-06-23 09:20:00	1.827169597	1.831166984	96.18313422	95.31218524	86.11810431	85.78046884	160.2868494	158.6967761
2019-06-23 09:30:00	1.931478849	1.9960862730000002	95.68807834	93.76280938	89.27317339	91.37399631	158.4784311	158.33480490000002
2019-06-23 09:40:00	2.153504437	2.137561287	113.9818718	111.95398370000001	125.27177160000001	122.3962594	179.09571709999997	173.853813
2019-06-23 09:50:00	1.8651994269999999	1.8659616730000002	100.041336	100.18875140000002	91.19811515	91.67154956	159.941059	157.4151647
2019-06-23 10:00:00	1.6188601759999999	1.628287209	89.9389621	88.38305006	70.58919234	69.61906383	143.968121	144.346648
2019-06-23 10:10:00	1.778452761	1.5441581340000001	100.12141770000001	79.06013899	86.81614702	57.66784437	193.2618491	140.3787896
2019-06-23 10:20:00	1.5268608419999998	1.542431255	77.54084996	77.43132323	56.45451752	56.84639453	131.3175758	132.34152340000003
2019-06-23 10:30:00	1.535700941	1.430128591	71.83844071	71.58530818	52.15443793	48.24172183	133.2530741	130.0311045
2019-06-23 10:40:00	1.4689286480000001	1.4370826069999998	70.23713122	70.90883682	48.48468934	48.0515302	129.4812503	130.1575019
2019-06-23 10:50:00	1.796303264	1.780204561	74.06567423	72.90453191	62.02432177	60.52994576	144.5258237	144.242951
2019-06-23 11:00:00	1.46964713	1.470280489	77.44592685	77.86967268	52.04762117	52.29595589	138.7147858	139.47833980000001
2019-06-23 11:10:00	1.672426982	1.768999495	73.66201205	72.4818566	56.79123181	59.08825068	143.324686	145.3233985
2019-06-23 11:20:00	1.9687433630000002	1.85433102	77.75152478	76.41445825	72.24737823	66.19649467	159.5899489	155.2650659
2019-06-23 11:30:00	1.960750705	1.984044795	80.70914939	82.81490577	76.59391189	80.02147093	159.5075448	158.8669927
2019-06-23 11:40:00	1.858057703	1.9062426719999999	90.54510525	94.43156276	81.24760159	87.52030104	160.1741216	164.3129286
2019-06-23 11:50:00	1.897382907	1.9046446959999999	91.7028659	91.67345536	83.89391247	84.17021011	161.08334330000002	158.5911217
2019-06-23 12:00:00	1.894963295	1.9020603269999998	91.75109038	91.71218182	83.79924664	84.05640654	161.0585215	158.5751368
2019-06-23 12:10:00	1.892543684	1.899475957	91.79931486	91.75090827	83.7045808	83.94260297	161.03369980000002	158.55915190000002
2019-06-23 12:20:00	1.8901240719999999	1.8968915880000001	91.84753934	91.78963473	83.60991497	83.82879939	161.008878	158.54316699999998
2019-06-23 12:30:00	1.887704461	1.894307219	91.89576381	91.82836118	83.51524914	83.71499582	160.98405630000002	158.5271821
2019-06-23 12:40:00	1.885284849	1.89172285	91.94398829	91.86708764	83.4205833	83.60119225	160.9592345	158.51119719999997
2019-06-23 12:50:00	1.8828652369999999	1.889138481	91.99221277	91.9058141	83.32591747	83.48738867	160.9344128	158.49521230000002
2019-06-23 13:00:00	1.880445626	1.886554111	92.04043725	91.94454055	83.23125164	83.37358509999999	160.90959099999998	158.4792273
2019-06-23 13:10:00	1.878026014	1.883969742	92.08866172	91.98326701	83.13658581	83.25978153	160.88476930000002	158.4632424
2019-06-23 13:20:00	1.8756064030000001	1.881385373	92.1368862	92.02199346	83.04191997	83.14597795	160.8599475	158.4472575
2019-06-23 13:30:00	1.873186791	1.878801004	92.18511068	92.06071992	82.94725414	83.03217438	160.83512580000001	158.4312726
2019-06-23 13:40:00	1.87076718	1.876216635	92.23333516	92.09944637	82.85258831	82.91837081	160.810304	158.4152877
2019-06-23 13:50:00	1.8683475680000001	1.873632265	92.28155963	92.13817283	82.75792247	82.80456723	160.7854822	158.39930280000002
2019-06-23 14:00:00	1.8659279569999998	1.8710478959999999	92.32978411	92.17689929	82.66325664	82.69076366	160.7606605	158.3833179
2019-06-23 14:10:00	1.863508345	1.8684635269999998	92.37800859	92.21562574	82.56859081	82.57696009	160.7358387	158.367333
2019-06-23 14:20:00	1.861088734	1.865879158	92.42623307	92.2543522	82.47392498	82.46315652	160.711017	158.351348
2019-06-23 14:30:00	1.8586691219999998	1.8632947880000001	92.47445755	92.29307865	82.37925914	82.34935294	160.6861952	158.3353631
2019-06-23 14:40:00	1.856249511	1.8607104190000001	92.52268202	92.33180511	82.28459331	82.23554937	160.6613735	158.3193782
2019-06-23 14:50:00	1.8538298990000002	1.85812605	92.57090649999999	92.37053156	82.18992748	82.1217458	160.6365517	158.3033933
2019-06-23 15:00:00	1.851410287	1.8555416809999998	92.61913098	92.40925802	82.09526164	82.00794222	160.61173	158.2874084
2019-06-23 15:10:00	1.8489906759999999	1.8529573119999998	92.66735546	92.44798448	82.00059581	81.89413865	160.58690819999998	158.2714235
2019-06-23 15:20:00	1.8465710640000002	1.850372942	92.71557993	92.48671093	81.90592998	81.78033508	160.5620865	158.2554386
2019-06-23 15:30:00	1.844151453	1.847788573	92.76380441	92.52543739	81.81126415	81.66653149999999	160.53726469999998	158.23945369999998
2019-06-23 15:40:00	1.8417318409999999	1.845204204	92.81202889	92.56416384	81.71659831	81.55272793	160.512443	158.22346869999998
2019-06-23 15:50:00	1.83931223	1.842619835	92.86025337	92.6028903	81.62193248	81.43892436	160.48762119999998	158.20748380000003
2019-06-23 16:00:00	1.836892618	1.840035466	92.90847785	92.64161675	81.52726665	81.32512078	160.4627994	158.1914989
2019-06-23 16:10:00	1.834473007	1.837451096	92.95670232	92.68034321	81.43260081	81.21131721	160.43797769999998	158.175514
2019-06-23 16:20:00	1.832053395	1.8348667269999999	93.00492679999999	92.71906967	81.33793498	81.09751364	160.41315590000002	158.1595291
2019-06-23 16:30:00	1.829633784	1.832282358	93.05315128	92.75779612	81.24326915	80.98371006	160.3883342	158.14354419999998
2019-06-23 16:40:00	1.827214172	1.829697989	93.10137576	92.79652258	81.14860332	80.86990649	160.36351240000002	158.1275593
2019-06-23 16:50:00	1.82479456	1.82711362	93.14960023	92.83524903	81.05393748	80.75610292	160.3386907	158.1115744
2019-06-23 17:00:00	1.822374949	1.82452925	93.19782471	92.87397549	80.95927165	80.64229935	160.3138689	158.09558940000002
2019-06-23 17:10:00	1.819955337	1.8219448809999998	93.24604919	92.91270194	80.86460582	80.52849577	160.28904719999997	158.0796045
2019-06-23 17:20:00	1.817535726	1.8193605119999998	93.29427367	92.95142840000001	80.76993998	80.4146922	160.2642254	158.0636196
2019-06-23 17:30:00	1.815116114	1.816776143	93.34249815	92.99015486	80.67527415	80.30088863	160.23940369999997	158.04763469999997
2019-06-23 17:40:00	1.8126965030000002	1.814191774	93.39072262	93.02888131	80.58060832	80.18708505	160.2145819	158.03164980000003
2019-06-23 17:50:00	1.810276891	1.811607404	93.4389471	93.06760777	80.48594249	80.07328148	160.1897602	158.0156649
2019-06-23 18:00:00	1.80785728	1.809023035	93.48717158	93.10633422	80.39127665	79.95947791	160.1649384	157.99968
2019-06-23 18:10:00	1.8054376680000002	1.806438666	93.53539606	93.14506068	80.29661082	79.84567433	160.1401167	157.98369509999998
2019-06-23 18:20:00	1.8030180569999998	1.8038542969999998	93.58362053	93.18378713	80.20194499	79.73187076	160.1152949	157.9677101
2019-06-23 18:30:00	1.800598445	1.8012699280000002	93.63184501	93.22251359	80.10727915	79.61806719	160.0904731	157.9517252
2019-06-23 18:40:00	1.798178834	1.798685558	93.68006949	93.26124005	80.01261332	79.50426361	160.0656514	157.93574030000002
2019-06-23 18:50:00	1.7957592219999998	1.796101189	93.72829397	93.29996650000001	79.91794749	79.39046004	160.0408296	157.9197554
2019-06-23 19:00:00	1.79333961	1.79351682	93.77651844	93.33869296	79.82328165	79.27665647	160.0160079	157.9037705
2019-06-23 19:10:00	1.790919999	1.790932451	93.82474292	93.37741941	79.72861582	79.1628529	159.9911861	157.8877856
2019-06-23 19:20:00	1.7885003869999998	1.788348082	93.87296740000001	93.41614587	79.63394999	79.04904932	159.9663644	157.8718007
2019-06-23 19:30:00	1.786080776	1.7857637119999998	93.92119188	93.45487232	79.53928416	78.93524575	159.9415426	157.85581580000002
2019-06-23 19:40:00	1.783661164	1.783179343	93.96941636	93.49359878	79.44461832	78.82144218	159.9167209	157.83983080000002
2019-06-23 19:50:00	1.781241553	1.780594974	94.01764083	93.53232524	79.34995249	78.7076386	159.8918991	157.8238459
2019-06-23 20:00:00	1.778821941	1.778010605	94.06586531	93.57105169	79.25528666	78.59383503	159.8670774	157.807861
2019-06-23 20:10:00	1.77640233	1.775426236	94.11408979	93.60977815	79.16062082	78.48003146	159.8422556	157.7918761
2019-06-23 20:20:00	1.773982718	1.772841866	94.16231427	93.6485046	79.06595499	78.36622788	159.81743390000003	157.7758912
2019-06-23 20:30:00	1.771563107	1.7702574969999998	94.21053874	93.68723106	78.97128916	78.25242431	159.7926121	157.7599063
2019-06-23 20:40:00	1.769143495	1.7676731280000002	94.25876322	93.72595751	78.87662333	78.13862074	159.7677904	157.7439214
2019-06-23 20:50:00	1.766723883	1.765088759	94.3069877	93.76468397	78.78195749	78.02481716	159.7429686	157.7279365
2019-06-23 21:00:00	1.764304272	1.762504389	94.35521218	93.80341043	78.68729166	77.91101359	159.7181468	157.7119515
2019-06-23 21:10:00	1.76188466	1.75992002	94.40343666	93.84213688	78.59262583	77.79721002	159.69332509999998	157.6959666
2019-06-23 21:20:00	1.7594650490000001	1.757335651	94.45166113	93.88086334	78.49795999	77.68340644	159.6685033	157.67998169999998
2019-06-23 21:30:00	1.757045437	1.754751282	94.49988561	93.91958979	78.40329416	77.56960287	159.64368159999998	157.6639968
2019-06-23 21:40:00	1.7546258259999998	1.7521669130000002	94.54811009	93.95831625	78.30862833	77.4557993	159.61885980000002	157.6480119
2019-06-23 21:50:00	1.752206214	1.749582543	94.59633457	93.99704270000001	78.2139625	77.34199573	159.5940381	157.632027
2019-06-23 22:00:00	1.7497866030000002	1.746998174	94.64455904	94.03576916	78.11929666	77.22819215	159.56921630000002	157.6160421
2019-06-23 22:10:00	1.747366991	1.744413805	94.69278352	94.07449562	78.02463083	77.11438858	159.5443946	157.60005719999998
2019-06-23 22:20:00	1.74494738	1.741829436	94.741008	94.11322207	77.929965	77.00058501	159.51957280000002	157.58407219999998
2019-06-23 22:30:00	1.7425277680000002	1.739245067	94.78923248	94.15194853	77.83529916	76.88678143	159.4947511	157.5680873
2019-06-23 22:40:00	1.7401081569999999	1.7366606969999998	94.83745696	94.19067498	77.74063333	76.77297786	159.46992930000002	157.5521024
2019-06-23 22:50:00	1.737688545	1.7340763280000002	94.88568143	94.22940144	77.6459675	76.65917429	159.4451076	157.53611750000002
2019-06-23 23:00:00	1.7352689330000002	1.731491959	94.93390591	94.26812789	77.55130167	76.54537071	159.4202858	157.52013259999998
2019-06-23 23:10:00	1.7328493219999999	1.72890759	94.98213039	94.30685435	77.45663583	76.43156714	159.39546399999998	157.5041477
2019-06-23 23:20:00	1.73042971	1.726323221	95.03035487	94.34558081	77.36197	76.31776357	159.37064230000001	157.4881628
2019-06-23 23:30:00	1.728010099	1.723738851	95.07857934	94.38430726	77.26730417	76.20395999	159.3458205	157.47217790000002
2019-06-23 23:40:00	1.7255904869999998	1.721154482	95.12680382	94.42303372	77.17263833	76.09015642	159.3209988	157.4561929
2019-06-23 23:50:00	1.723170876	1.7185701130000002	95.1750283	94.46176017	77.0779725	75.97635285	159.296177	157.440208
2019-06-24 00:00:00	1.720751264	1.7159857440000001	95.22325278	94.50048663	76.98330667	75.86254928	159.2713553	157.42422309999998
2019-06-24 00:10:00	1.8695423530000002	1.8981544030000002	102.07177779999999	103.8337628	90.38102743	94.09309033	168.1265227	170.93272030000003
2019-06-24 00:20:00	2.161587865	1.777838829	117.13912759999998	120.90916750000001	121.447778	106.31906979999998	243.18199669999998	167.8102158
2019-06-24 00:30:00	1.9055196159999999	1.8796772659999998	115.85398789999999	115.33386159999999	109.4831695	107.2142807	170.99334480000002	168.29361530000003
2019-06-24 00:40:00	1.69593747	1.756367583	132.5970135	125.61680449999999	111.8445398	109.24100800000001	166.4001933	165.1056225
2019-06-24 00:50:00	1.566615062	1.5465487980000001	111.4360274	113.841486	85.56959516	86.34339955	147.4278853	146.241094
2019-06-24 01:00:00	1.8115125	1.7916660759999998	118.7479344	118.3188331	107.59890559999998	106.08787720000001	161.7621649	160.4729188
2019-06-24 01:10:00	1.672403539	1.6456343580000001	102.9180323	103.1641032	84.64067977	83.34978704	149.588847	147.9235965
2019-06-24 01:20:00	1.582450524	1.5536297280000002	98.55101081	100.22712469999999	76.9519074	76.49175038	134.2027055	134.83215980000003
2019-06-24 01:30:00	1.530673055	1.5322101469999998	96.50195956	96.24590828	72.48420152	72.61388331	133.7869483	131.0421214
2019-06-24 01:40:00	1.5251524930000002	1.514273901	102.8115482	104.7590426	77.37648213	78.04328601	135.7842876	136.0720008
2019-06-24 01:50:00	1.722254386	1.71382143	92.25799488	93.90860538	78.23392108	78.85076647	131.9337554	131.1311522
2019-06-24 02:00:00	1.5728820909999999	1.546962555	87.61694582	87.15940193	67.60097095	66.47256104	124.4942669	123.12877890000001
2019-06-24 02:10:00	1.5683411619999998	1.571388704	86.68360679999999	83.67931572	66.39199898	64.00207413	121.83468710000001	120.0262875
2019-06-24 02:20:00	1.659319941	1.685437235	82.77281959	83.14551402	68.05220804	69.33442683	127.6256038	127.58700890000001
2019-06-24 02:30:00	1.637354327	1.644421774	83.15592118	82.52909149	68.10289033	67.72614218	122.9282386	122.53390590000001
2019-06-24 02:40:00	1.676152584	1.6756697790000001	88.11583503	87.1835791	72.7245763	71.94643743	130.3505499	130.9636384
2019-06-24 02:50:00	1.690016299	1.6795171740000001	84.68420365	85.88849827	70.84902766	71.60180465	127.60179199999999	128.6801615
2019-06-24 03:00:00	1.605296993	1.63960155	92.39796613	93.24161857	73.64857924	76.04186677	127.0653366	128.7527814
2019-06-24 03:10:00	1.615320206	1.641690321	97.48437606	94.92184525	78.68609737	78.07260241	133.2382144	132.8799426
2019-06-24 03:20:00	1.626190738	1.6186760869999999	98.89584077	99.4877864	80.32543679	80.40161729	134.21774209999998	134.02114469999998
2019-06-24 03:30:00	1.6372984780000002	1.645670098	105.66212659999998	105.79199640000002	86.35237024	87.09498615	144.5055495	145.0671716
2019-06-24 03:40:00	1.6634648669999998	1.652360069	106.76314860000001	105.8511512	88.38403451	86.85169604	152.37234640000003	152.6852074
2019-06-24 03:50:00	1.7756278490000001	1.7732289369999998	101.5731596	100.4925701	88.87828287	87.94820645	159.6279108	160.46289209999998
2019-06-24 04:00:00	1.8796987319999998	1.872741044	97.86542733	97.12657452	92.45897494	91.62535445	175.8642659	179.117581
2019-06-24 04:10:00	2.112082555	1.9430999919999998	108.74351599999999	91.53397275	116.1550485	89.06262612	232.78245959999998	184.40680700000001
2019-06-24 04:20:00	1.817785311	1.9170737340000001	85.97496863	80.13733098	78.98507717	77.27341842	182.784862	179.263461
2019-06-24 04:30:00	1.973198685	1.983542034	75.55561512	76.02397283	74.36993178	75.77003083	177.28997890000002	176.73298400000002
2019-06-24 04:40:00	1.7459336030000001	1.7736824830000002	72.09809179	72.40637379	62.28472559	63.54849833	162.0578276	163.21760869999997
2019-06-24 04:50:00	1.799551621	1.8304622940000002	67.69314368	68.54077582	60.59579926	62.40429815	161.47359609999998	165.2132254
2019-06-24 05:00:00	1.882469659	1.8794096180000002	67.84987193	66.51134189	64.19981669	63.07509587	159.7152163	157.34992069999998
2019-06-24 05:10:00	1.811262566	1.819059103	66.48082252	66.25389969999999	59.54373354	59.16474204	163.47500300000002	164.57281830000002
2019-06-24 05:20:00	1.6864457080000002	1.6576237409999999	67.95238249	68.29068115	56.53728761	56.14834262	164.02311619999998	165.07483019999998
2019-06-24 05:30:00	1.6061484259999999	1.607474152	69.96880217	70.10238377	55.94828657	56.48873953	162.2703449	162.7412961
2019-06-24 05:40:00	1.7083669369999999	1.7376286669999998	71.85102859999999	70.32221479	61.14361996	60.74019163	163.2796856	163.3114147
2019-06-24 05:50:00	1.6935637319999999	1.69194332	76.44108179999999	76.84900579	64.71559297	65.39478598	163.3200961	166.08915159999998
2019-06-24 06:00:00	1.705374653	1.715173845	79.53174938	78.0852515	67.31824601	66.31137227	163.6448346	161.8088743
2019-06-24 06:10:00	1.620130495	1.621085769	82.94201947	83.53286466	66.54901375	67.25697029	155.1070567	156.2278628
2019-06-24 06:20:00	1.691078171	1.7025627319999999	87.31222925	88.13618118	72.11264326	73.23285251	153.06083969999997	152.2927554
2019-06-24 06:30:00	1.75213425	1.7224534880000002	83.17006896	83.69115636	72.32859399	71.63349781	158.20549619999997	156.7777697
2019-06-24 06:40:00	1.917976176	1.9476793469999998	87.39445913	87.74808109	83.79620642	85.64958669	173.2073481	171.9147827
2019-06-24 06:50:00	1.915116157	1.968052481	81.98991622	80.30529493	77.53776857	78.3275495	170.4453694	172.2965495
2019-06-24 07:00:00	1.7796275590000001	1.7692046080000001	78.01521275	79.09470896	68.36394023	68.56674465	162.7494	161.9504809
2019-06-24 07:10:00	1.812602817	1.837778479	77.89361582	77.94178383	69.6938547	70.52643215	159.8786588	162.5796672
2019-06-24 07:20:00	1.8576020969999998	1.833772955	75.46479582	76.34546733	69.18137757	69.06399362	166.2333563	165.7889582
2019-06-24 07:30:00	1.920210105	1.89408103	70.43193036	70.36678236	66.29221376	65.81959654	168.3166832	168.76788969999998
2019-06-24 07:40:00	1.9417837580000001	1.993309314	69.74967853	69.13818925	66.47227833	67.55192714	166.9619047	165.4975237
2019-06-24 07:50:00	2.015949186	2.062558189	69.11725859999999	69.57096807	69.69645343	71.55773393	167.1866851	167.99652030000001
2019-06-24 08:00:00	1.998936034	1.968047516	65.99896419	66.35902956	65.67958257	65.20680349	158.0729178	156.88486899999998
2019-06-24 08:10:00	1.925453005	1.9214227990000001	63.19726147	63.45554498	60.40247722	60.22424882	160.1137616	159.8979467
2019-06-24 08:20:00	1.8105858380000002	1.80700221	62.37083894	62.66012553	56.1115471	56.30615773	158.77346619999997	157.8105237
2019-06-24 08:30:00	1.757330677	1.770496756	62.28355867	62.79386184	54.61452043	55.3915198	153.6744017	151.5550833
2019-06-24 08:40:00	1.7590349180000002	1.767098675	67.50288859999999	66.21431687	59.56368572	58.41054552	157.4540593	156.9605369
2019-06-24 08:50:00	1.684101714	1.683778634	71.06968958	70.73850486	59.53241832	59.51616361	156.683082	156.26539640000001
2019-06-24 09:00:00	1.606664315	1.605642431	73.027179	73.09314952	58.46343856	58.28436133	153.404759	153.7211731
2019-06-24 09:10:00	1.6043926030000002	1.633740349	74.08920107	72.20721258	59.8704551	59.24380035	149.75596380000002	148.24717919999998
2019-06-24 09:20:00	1.7085377030000002	1.70029457	66.52230207	67.31644434	56.59758433	56.84120921	144.822141	143.9797666
2019-06-24 09:30:00	1.734841527	1.726985316	64.34356922	64.29750194	56.22681349	55.753357799999996	145.545231	146.2811025
2019-06-24 09:40:00	1.677425436	1.699288144	62.46051707	62.78501737	52.32095367	53.34338872	140.44384780000001	139.6235619
2019-06-24 09:50:00	1.7769304330000002	1.802789529	61.33326898	60.39174118	54.05306714	53.95808347	149.6333822	149.0130344
2019-06-24 10:00:00	1.801301415	1.775458811	60.68654647	60.12046698	54.04302086	52.67064912	144.28435480000002	141.2371832
2019-06-24 10:10:00	2.041552529	1.8273708180000001	86.38174062	66.20976077	88.65367912	59.52922151	203.7839405	150.7429145
2019-06-24 10:20:00	1.805231575	1.8374183080000002	65.29066647	64.5529491	58.02068035	58.19993818	152.9041511	153.6054263
2019-06-24 10:30:00	1.797477475	1.810706106	66.79759056	66.64189179	58.88443779	59.28743109	154.7986638	157.0073159
2019-06-24 10:40:00	1.75648876	1.760319629	70.72218079	71.4568163	60.92241721	61.69296918	149.83465139999998	151.14737350000001
2019-06-24 10:50:00	1.7440011380000002	1.7563173269999999	67.76773890000001	68.91116298	57.956087100000005	59.19313277	151.4695032	150.5659415
2019-06-24 11:00:00	1.730250183	1.69736478	65.33523698	64.75100722	55.45131778	53.94313756	152.4353722	150.3340339
2019-06-24 11:10:00	1.7223261930000002	1.723256554	62.42459016	62.54874870000001	52.41261643	52.57680469	150.9299447	151.7553811
2019-06-24 11:20:00	1.7521268559999998	1.760083971	62.74503244	62.77178473	53.71273138	53.93200581	146.2567456	142.9821935
2019-06-24 11:30:00	1.562533827	1.552723812	65.55022606	65.72530436	50.46893804	50.22345552	147.12133280000003	146.8762845
2019-06-24 11:40:00	1.622294524	1.6290398769999999	65.33887975	65.54780993	52.00808304	52.284138299999995	144.8986325	145.3623656
2019-06-24 11:50:00	1.642515961	1.6599459380000001	66.37451409	66.3266149	53.87857034	54.38866173	145.3009748	144.4475417
2019-06-24 12:00:00	1.6429648980000002	1.660020328	66.37276418	66.33207692	53.88614881	54.39047761	145.250987	144.4170747
2019-06-24 12:10:00	1.643413835	1.6600947169999998	66.37101427	66.33753894	53.89372728	54.39229348	145.2009991	144.3866078
2019-06-24 12:20:00	1.6438627719999999	1.660169107	66.36926436	66.34300095	53.90130575	54.39410935	145.15101130000002	144.35614089999999
2019-06-24 12:30:00	1.64431171	1.660243497	66.36751445	66.34846297	53.90888422	54.39592522	145.10102340000003	144.325674
2019-06-24 12:40:00	1.6447606469999998	1.660317887	66.36576454	66.35392499	53.91646269	54.3977411	145.05103559999998	144.295207
2019-06-24 12:50:00	1.645209584	1.660392277	66.36401463	66.35938701	53.92404116	54.39955697	145.0010478	144.26474009999998
2019-06-24 13:00:00	1.6456585209999999	1.660466667	66.36226472	66.36484903	53.93161963	54.40137284	144.95105990000002	144.2342732
2019-06-24 13:10:00	1.6461074580000001	1.660541056	66.36051481	66.37031105	53.939198100000006	54.40318871	144.9010721	144.2038063
2019-06-24 13:20:00	1.646556395	1.660615446	66.3587649	66.37577307	53.94677657	54.40500459	144.8510842	144.1733393
2019-06-24 13:30:00	1.647005332	1.660689836	66.35701499	66.38123509	53.95435504	54.40682046	144.8010964	144.14287240000002
2019-06-24 13:40:00	1.647454269	1.660764226	66.35526508	66.38669711	53.96193351	54.40863633	144.75110859999998	144.1124055
2019-06-24 13:50:00	1.6479032059999998	1.660838616	66.35351517	66.39215913	53.96951198	54.4104522	144.7011207	144.0819386
2019-06-24 14:00:00	1.648352143	1.660913006	66.35176525	66.39762115	53.97709045	54.41226808	144.65113290000002	144.0514716
2019-06-24 14:10:00	1.64880108	1.660987395	66.35001534	66.40308317	53.98466892	54.41408395	144.601145	144.0210047
2019-06-24 14:20:00	1.649250017	1.661061785	66.34826543	66.40854519	53.99224739	54.41589982	144.5511572	143.9905378
2019-06-24 14:30:00	1.649698954	1.661136175	66.34651552	66.41400721	53.99982586	54.41771569	144.5011694	143.9600708
2019-06-24 14:40:00	1.650147891	1.661210565	66.34476561	66.41946923	54.00740433	54.41953157	144.4511815	143.92960390000002
2019-06-24 14:50:00	1.650596828	1.661284955	66.3430157	66.42493125	54.0149828	54.42134744	144.4011937	143.89913700000002
2019-06-24 15:00:00	1.651045765	1.661359345	66.34126579	66.43039326	54.02256127	54.42316331	144.35120580000003	143.86867009999997
2019-06-24 15:10:00	1.651494702	1.661433734	66.33951588	66.43585528	54.03013974	54.42497919	144.301218	143.8382031
2019-06-24 15:20:00	1.651943639	1.661508124	66.33776597	66.4413173	54.03771821	54.42679506	144.25123019999998	143.8077362
2019-06-24 15:30:00	1.652392576	1.661582514	66.33601606	66.44677932	54.04529668	54.42861093	144.20124230000002	143.77726930000003
2019-06-24 15:40:00	1.652841513	1.661656904	66.33426615	66.45224134	54.05287515	54.43042679999999	144.1512545	143.7468024
2019-06-24 15:50:00	1.65329045	1.661731294	66.33251624	66.45770336	54.06045362	54.43224268	144.1012666	143.7163354
2019-06-24 16:00:00	1.653739387	1.661805684	66.33076633	66.46316538	54.06803209	54.43405855	144.0512788	143.6858685
2019-06-24 16:10:00	1.6541883240000002	1.661880073	66.32901641	66.4686274	54.07561056	54.43587442	144.00129099999998	143.65540159999998
2019-06-24 16:20:00	1.654637261	1.661954463	66.32726650000001	66.47408942	54.08318903	54.43769029	143.9513031	143.62493469999998
2019-06-24 16:30:00	1.655086198	1.662028853	66.32551659	66.47955144	54.090767500000005	54.43950617	143.90131530000002	143.5944677
2019-06-24 16:40:00	1.655535135	1.6621032430000002	66.32376668	66.48501346	54.09834597	54.44132204	143.8513274	143.5640008
2019-06-24 16:50:00	1.6559840719999999	1.6621776330000002	66.32201677	66.49047548	54.10592444	54.44313791	143.8013396	143.5335339
2019-06-24 17:00:00	1.65643301	1.6622520230000002	66.32026686	66.4959375	54.11350291	54.44495378	143.7513518	143.503067
2019-06-24 17:10:00	1.6568819469999998	1.6623264119999999	66.31851695	66.50139952	54.12108138	54.44676966	143.7013639	143.4726
2019-06-24 17:20:00	1.657330884	1.6624008019999998	66.31676704	66.50686154	54.12865985	54.44858553	143.6513761	143.4421331
2019-06-24 17:30:00	1.6577798209999999	1.6624751919999998	66.31501713	66.51232355	54.13623832	54.4504014	143.6013882	143.41166619999998
2019-06-24 17:40:00	1.6582287580000001	1.6625495819999998	66.31326722	66.51778557	54.14381679	54.45221727	143.5514004	143.3811993
2019-06-24 17:50:00	1.658677695	1.6626239719999998	66.31151731	66.52324759	54.15139526	54.45403315	143.50141259999998	143.3507323
2019-06-24 18:00:00	1.659126632	1.662698362	66.3097674	66.52870961	54.15897373	54.45584902	143.4514247	143.3202654
2019-06-24 18:10:00	1.659575569	1.6627727509999999	66.30801749	66.53417163	54.1665522	54.45766489	143.4014369	143.28979850000002
2019-06-24 18:20:00	1.6600245059999998	1.6628471409999999	66.30626757	66.53963365	54.17413067	54.45948076	143.351449	143.2593315
2019-06-24 18:30:00	1.660473443	1.6629215309999998	66.30451766	66.54509567	54.18170914	54.46129664	143.3014612	143.2288646
2019-06-24 18:40:00	1.66092238	1.662995921	66.30276775	66.55055769	54.18928761	54.46311251	143.2514734	143.1983977
2019-06-24 18:50:00	1.661371317	1.663070311	66.30101784	66.55601971	54.19686608	54.46492838	143.2014855	143.16793080000002
2019-06-24 19:00:00	1.661820254	1.6631447	66.29926793	66.56148173	54.20444455	54.46674425	143.1514977	143.1374638
2019-06-24 19:10:00	1.662269191	1.66321909	66.29751802	66.56694375	54.21202302	54.46856013	143.10150980000003	143.1069969
2019-06-24 19:20:00	1.662718128	1.66329348	66.29576811	66.57240577	54.21960149	54.470376	143.051522	143.07653
2019-06-24 19:30:00	1.663167065	1.66336787	66.2940182	66.57786779	54.22717996	54.47219187	143.00153419999998	143.0460631
2019-06-24 19:40:00	1.663616002	1.66344226	66.29226829	66.58332981	54.23475843	54.47400774	142.95154630000002	143.01559609999998
2019-06-24 19:50:00	1.664064939	1.66351665	66.29051838	66.58879183	54.2423369	54.47582362	142.9015585	142.9851292
2019-06-24 20:00:00	1.664513876	1.6635910390000002	66.28876847	66.59425385	54.24991537	54.47763949	142.8515706	142.95466230000002
2019-06-24 20:10:00	1.664962813	1.6636654290000001	66.28701856	66.59971586	54.25749384	54.47945536	142.80158280000003	142.9241954
2019-06-24 20:20:00	1.66541175	1.6637398190000001	66.28526865	66.60517788	54.26507231	54.48127124	142.751595	142.8937284
2019-06-24 20:30:00	1.665860687	1.663814209	66.28351873	66.6106399	54.27265078	54.48308711	142.7016071	142.8632615
2019-06-24 20:40:00	1.6663096240000002	1.663888599	66.28176882	66.61610192	54.28022926	54.48490298	142.65161930000002	142.8327946
2019-06-24 20:50:00	1.666758561	1.663962989	66.28001891	66.62156394	54.28780773	54.48671885	142.6016314	142.80232769999998
2019-06-24 21:00:00	1.667207498	1.6640373780000002	66.278269	66.62702596	54.29538620000001	54.48853473	142.5516436	142.7718607
2019-06-24 21:10:00	1.667656435	1.6641117680000002	66.27651909	66.63248798	54.30296467	54.490350600000006	142.5016558	142.7413938
2019-06-24 21:20:00	1.6681053719999999	1.6641861580000001	66.27476918	66.63795	54.31054314	54.49216647	142.4516679	142.7109269
2019-06-24 21:30:00	1.66855431	1.6642605480000001	66.27301927	66.64341202	54.31812161	54.49398234	142.4016801	142.68046
2019-06-24 21:40:00	1.6690032469999998	1.664334938	66.27126936	66.64887404	54.32570008	54.49579822	142.35169219999997	142.649993
2019-06-24 21:50:00	1.669452184	1.664409328	66.26951945	66.65433606	54.33327855	54.49761409	142.3017044	142.6195261
2019-06-24 22:00:00	1.6699011209999999	1.664483717	66.26776954	66.65979808	54.34085702	54.49942996	142.2517166	142.5890592
2019-06-24 22:10:00	1.6703500580000001	1.664558107	66.26601963	66.6652601	54.34843549	54.50124583	142.2017287	142.5585922
2019-06-24 22:20:00	1.670798995	1.664632497	66.26426972	66.67072212	54.35601396	54.50306171	142.1517409	142.5281253
2019-06-24 22:30:00	1.671247932	1.664706887	66.26251981	66.67618414	54.36359243	54.50487758	142.1017531	142.4976584
2019-06-24 22:40:00	1.671696869	1.664781277	66.26076989	66.68164616	54.3711709	54.50669345	142.05176519999998	142.4671915
2019-06-24 22:50:00	1.6721458059999998	1.6648556669999999	66.25901998	66.68710817	54.37874937	54.50850932	142.0017774	142.43672450000003
2019-06-24 23:00:00	1.672594743	1.664930056	66.25727007	66.69257019	54.38632784	54.5103252	141.9517895	142.40625759999998
2019-06-24 23:10:00	1.67304368	1.665004446	66.25552016	66.69803221	54.39390631	54.51214107	141.9018017	142.37579069999998
2019-06-24 23:20:00	1.673492617	1.665078836	66.25377025	66.70349423	54.40148478	54.51395694	141.8518139	142.34532380000002
2019-06-24 23:30:00	1.673941554	1.665153226	66.25202034	66.70895625	54.40906325	54.51577281	141.801826	142.31485680000003
2019-06-24 23:40:00	1.674390491	1.665227616	66.25027043	66.71441827	54.41664172	54.51758869	141.7518382	142.2843899
2019-06-24 23:50:00	1.674839428	1.665302006	66.24852052	66.71988029	54.42422019	54.51940456	141.7018503	142.253923
2019-06-25 00:00:00	1.675288365	1.665376395	66.24677061	66.72534231	54.43179866	54.52122043	141.6518625	142.2234561
2019-06-25 00:10:00	1.730123614	1.7580634169999998	65.83762532	65.56254468	55.5642037	56.24226546	142.977465	144.98400859999998
2019-06-25 00:20:00	1.7780733359999998	1.746352114	64.21454112	64.68722443	56.17607765	55.71010299	141.85380080000002	143.3665717
2019-06-25 00:30:00	1.7542851130000001	1.749830846	67.02905379	66.2184101	57.09092932	56.10783817	139.1062786	140.6287598
2019-06-25 00:40:00	1.740955651	1.707109059	69.10417648	68.91061769	59.14372821	57.86066101	139.2280371	137.1872957
2019-06-25 00:50:00	1.836733898	1.8421358019999998	65.28706528	64.93473869	59.93470121	59.89226036	138.77085490000002	138.0951122
2019-06-25 01:00:00	1.770014374	1.757453309	66.25050344	66.85553645	58.55805429	58.94419112	135.6078119	133.62107279999998
2019-06-25 01:10:00	1.6828862359999999	1.7038640859999998	69.15799372	69.02233899	57.58759187	58.485315299999996	142.5962006	141.11616740000002
2019-06-25 01:20:00	1.59859057	1.63141689	69.66843337	69.46103846	55.58212251	56.84154434	137.8405862	135.2910938
2019-06-25 01:30:00	1.5764057880000002	1.577228059	70.64641903	69.61833732	55.79552078	54.97291568	142.2401252	142.9014913
2019-06-25 01:40:00	1.5889222509999998	1.5922314530000001	71.16957727	71.08927351	55.70744952	55.62376861	150.2935908	150.2608555
2019-06-25 01:50:00	1.646532059	1.620255884	66.80216314	67.85268811	53.80641144	53.73506652	149.2747976	149.7075634
2019-06-25 02:00:00	1.7090511480000001	1.6800866330000002	66.55050792	66.81946497	55.67970207	55.02832795	145.3453028	145.10394119999998
2019-06-25 02:10:00	1.674038926	1.6749498319999998	70.33275754	70.58041256	57.68628202	58.09095066	148.78842969999997	146.773156
2019-06-25 02:20:00	1.67639986	1.669722278	75.75993079999999	76.22001364	62.68194820000001	63.02497859	145.5924084	142.4305875
2019-06-25 02:30:00	1.649927692	1.666844629	75.18953172	73.85391517	62.20671742	61.94573041	138.69173999999998	139.73304240000002
2019-06-25 02:40:00	1.589825665	1.587091992	79.75072763	80.42278282	64.24689236	64.80062127	140.4148289	139.0156836
2019-06-25 02:50:00	1.789783596	1.821957373	75.69371348	74.93060899	66.77068345	66.3717262	138.4831152	139.2765247
2019-06-25 03:00:00	1.578698287	1.574917202	79.91053635	80.37897872	63.55791802	63.74282115	137.70974740000003	138.9628497
2019-06-25 03:10:00	1.6463541959999999	1.634810848	79.8740712	79.3155735	66.71741429	65.46348223	130.3003669	129.3106009
2019-06-25 03:20:00	3.016364212	2.969809553	226.156452	269.1173517	373.7233097	443.0818301	731.2033297	757.3515756
2019-06-25 03:30:00	1.805949674	1.794941545	82.88868061	83.21312447	76.7555931	76.42855866	136.9522116	138.2010322
2019-06-25 03:40:00	1.812598889	1.799408924	78.33325046	78.33462948	71.41376344	70.69072967	126.7824827	125.93073600000001
2019-06-25 03:50:00	1.828320515	1.859214181	78.78411575	77.52858403	71.06488373	71.08816468	129.9005733	129.3310369
2019-06-25 04:00:00	1.748495671	1.738346762	73.36661716	74.40203609999999	64.66066972	65.35431995	130.0913743	129.6675384
2019-06-25 04:10:00	2.030460141	1.799660689	90.10101857	71.94829609	93.46759716	65.18448546	182.1745017	129.4805532
2019-06-25 04:20:00	1.79047685	1.827653466	67.29136316	65.78265142	60.36078884	60.12722095	129.3137527	127.7998432
2019-06-25 04:30:00	1.8470824430000001	1.812459686	63.63956257	63.72306591	58.41855066	57.29577532	130.5603334	129.3991704
2019-06-25 04:40:00	1.829624001	1.7786140940000001	61.9113926	62.73753954	57.28413145	56.57530788	129.4352501	130.6371169
2019-06-25 04:50:00	1.805698037	1.7832779090000002	58.91712571	59.55571399	53.77583802	53.78124275	127.71763519999999	125.1322662
2019-06-25 05:00:00	1.83428849	1.836349073	57.683203500000005	58.17591757	52.67448966	53.01567934	123.84280590000002	123.09921659999999
2019-06-25 05:10:00	1.81711823	1.836435896	57.37041454	56.9072208	52.21607771	52.06835626	122.22916000000001	120.6700553
2019-06-25 05:20:00	1.88504706	1.887090456	56.51529832	57.07519731	53.198480700000005	53.72415685	122.5715135	124.62646170000001
2019-06-25 05:30:00	1.8428532469999999	1.889766241	21.3495669	10.601752000000001	19.63881582	9.882913358	47.01166256	22.09697086
2019-06-25 05:40:00	1.897949095	1.921173036	28.23695126	28.96971659	26.45224719	27.59038718	67.76160486	70.47107103
2019-06-25 05:50:00	1.971133416	1.995804411	48.06364205	48.06880489	46.85537513	47.56123516	124.6509247	125.735276
2019-06-25 06:00:00	1.8683654219999999	1.868520785	48.15774488	48.12730034	45.10313842	45.168177500000006	125.7505912	125.23557190000001
2019-06-25 06:10:00	1.916801186	1.916663394	45.18234135	44.83419015	42.66463804	42.43154604	125.45631189999999	123.84099509999999
2019-06-25 06:20:00	1.9318588380000001	1.922602309	45.38207882	45.565575700000004	43.18680881	43.5178948	123.3448018	120.94570559999998
2019-06-25 06:30:00	2.085734896	2.076981307	42.87241257	42.5407116	44.14592082	43.57541048	125.99484550000001	126.323292
2019-06-25 06:40:00	1.832700861	1.754773563	49.7838509	51.81930337	45.56822744	45.7652561	132.7054435	132.8010587
2019-06-25 06:50:00	2.062147999	1.959420713	44.07487045	42.65287712	45.16227603	41.0320096	134.7501858	131.05014690000002
2019-06-25 07:00:00	1.918412206	1.9250666459999999	43.481736	43.81685764	41.54135533	42.24267571	125.33139990000001	124.4033364
2019-06-25 07:10:00	2.010578412	2.018825251	40.91323562	40.67816669	40.81670696	40.73233335	124.9563567	124.92623619999999
2019-06-25 07:20:00	1.8925246269999998	1.924019067	40.53129752	40.57610510000001	38.07415179	38.73939858	123.263182	124.04687220000001
2019-06-25 07:30:00	1.995154719	1.987165511	38.76747279999999	38.89310831	38.78194801	38.66690466	110.8296649	109.71466480000001
2019-06-25 07:40:00	1.905225309	1.883547501	37.81425897	37.68050088	36.31888241	35.90080665	108.11236729999999	108.4173788
2019-06-25 07:50:00	1.91306719	1.900356951	36.4066677	36.62022794	35.19421385	35.19979368	103.7205699	105.2335437
2019-06-25 08:00:00	1.897817968	1.86325463	36.12947177	36.26593674	34.56295169	34.02337258	100.1976585	99.30528321
2019-06-25 08:10:00	2.154862697	1.922553881	34.25174365	34.23686128	36.15626836	32.95695868	94.95384649	94.09838573
2019-06-25 08:20:00	2.7614512089999996	3.000113005	34.83484365	34.87582376	45.41464632	48.94874507	94.99912923	96.60960028
2019-06-25 08:30:00	1.962072716	1.9939485319999999	34.32168335	33.79019792	33.21926716	33.12477531	83.4657531	82.0325766
2019-06-25 08:40:00	1.953849589	1.9514843130000001	31.96692422	32.00181108	31.20179856	31.213844	79.96802504	79.51546854
2019-06-25 08:50:00	1.871443081	1.9313482640000001	35.28024021	31.96336219	33.295136600000006	31.06514235	77.02031069	76.6821646
2019-06-25 09:00:00	1.954323611	1.9310708769999998	31.64960745	31.66529552	30.32730263	29.99096724	79.85202813	78.65150251
2019-06-25 09:10:00	1.92879045	1.9049445180000002	33.5018406	34.44549396	32.17538242	32.75927187	80.0898878	80.82072004
2019-06-25 09:20:00	1.9408924730000001	1.940583955	30.45789979	30.44463229	28.92894992	29.07955191	76.89418325	76.63120317
2019-06-25 09:30:00	1.9519467719999999	1.9643077830000002	30.70186246	30.77030295	29.68680318	30.02333467	70.64533278	71.06948446
2019-06-25 09:40:00	1.8623773469999998	1.879491878	30.15516597	29.99623482	28.00774635	28.127376799999997	68.16225524	69.43224414
2019-06-25 09:50:00	1.885613816	1.915843931	30.8078501	30.54148176	28.6246352	28.64069881	64.65699988	64.4692473
2019-06-25 10:00:00	2.045546452	2.059208165	29.27227267	29.20656931	29.6625818	29.78469963	61.73257811	61.52917483
2019-06-25 10:10:00	2.363771148	2.146999587	51.3029041	31.73234497	62.15023609	33.56695477	119.23583059999999	67.46188653
2019-06-25 10:20:00	2.010880712	2.002548031	29.22007918	29.52677891	28.64942124	28.79351623	56.95948752	57.45867141
2019-06-25 10:30:00	2.088496755	2.114494105	28.40722768	28.39113528	29.36291394	29.56120394	56.3385993	55.80762097
2019-06-25 10:40:00	1.951645439	1.953895074	28.96814042	29.08938089	28.09252467	28.21254258	52.76899166	52.29758161
2019-06-25 10:50:00	1.9839974459999998	1.99857514	29.29526916	28.42260325	28.8523087	28.09460496	54.10844082	54.08926726
2019-06-25 11:00:00	2.0165110509999997	2.013374154	29.05933754	29.29623561	28.791413199999997	29.03241061	53.42771737	53.40327181
2019-06-25 11:10:00	1.9515602930000002	1.9687852330000002	28.92941773	28.64382444	27.99014373	27.88065241	52.03492177	51.23334393
2019-06-25 11:20:00	1.9423603440000001	1.948333742	29.72946712	29.55461237	28.38121078	28.43263687	51.7706395	51.54005762
2019-06-25 11:30:00	1.950067485	1.9477880019999998	30.293972399999998	30.03940814	28.75195104	28.41555492	53.87212817	53.78196166
2019-06-25 11:40:00	2.635555499	2.694382927	29.35895437	29.43701963	37.43726420000001	38.34679306	55.97509147	55.79178684
2019-06-25 11:50:00	4.492622385	3.0557227769999997	57.65873666	29.704486600000003	137.4092686	44.41895118	332.5612325	59.332642799999995
2019-06-25 12:00:00	4.478863636	3.056485721	57.99793485	29.94554921	137.7026244	44.92480999	331.4143425	60.30136182
2019-06-25 12:10:00	4.465104888	3.057248665	58.33713305	30.18661183	137.9959802	45.4306688	330.2674525	61.27008084
2019-06-25 12:20:00	4.451346139	3.058011609	58.67633124	30.42767444	138.28933600000002	45.93652761	329.1205625	62.23879987
2019-06-25 12:30:00	4.437587391	3.058774553	59.01552943	30.66873705	138.58269180000002	46.44238642	327.9736724	63.20751889
2019-06-25 12:40:00	4.423828642	3.059537497	59.35472763	30.90979967	138.8760477	46.94824523	326.82678239999996	64.17623791
2019-06-25 12:50:00	4.410069893	3.0603004410000003	59.69392582	31.15086228	139.1694035	47.45410404	325.67989239999997	65.14495693
2019-06-25 13:00:00	4.396311145	3.061063385	60.03312402	31.3919249	139.46275930000002	47.95996285	324.5330024	66.11367596
2019-06-25 13:10:00	4.382552396	3.0618263289999996	60.37232221	31.63298751	139.7561151	48.46582166	323.3861124	67.08239498
2019-06-25 13:20:00	4.3687936480000005	3.062589273	60.71152041	31.87405012	140.04947090000002	48.97168047	322.23922230000005	68.051114
2019-06-25 13:30:00	4.355034899	3.063352217	61.050718599999996	32.11511274	140.3428267	49.47753928	321.0923323	69.01983303
2019-06-25 13:40:00	4.341276151000001	3.064115161	61.38991679	32.35617535	140.6361825	49.98339809	319.94544229999997	69.98855205
2019-06-25 13:50:00	4.327517402	3.064878105	61.72911499	32.59723796	140.92953830000002	50.489256899999994	318.7985523	70.95727107
2019-06-25 14:00:00	4.313758653	3.065641049	62.06831318	32.83830058	141.2228941	50.99511571	317.6516622	71.92599009
2019-06-25 14:10:00	4.299999905	3.066403993	62.40751138	33.07936319	141.51624990000002	51.50097452	316.5047722	72.89470912
2019-06-25 14:20:00	4.286241156	3.067166937	62.74670957	33.32042581	141.8096058	52.00683333	315.35788219999995	73.86342814
2019-06-25 14:30:00	4.272482408	3.0679298810000004	63.08590777	33.56148842	142.1029616	52.51269214	314.21099219999996	74.83214716
2019-06-25 14:40:00	4.258723659	3.068692825	63.42510596	33.80255103	142.39631740000002	53.01855095	313.0641021	75.80086619
2019-06-25 14:50:00	4.24496491	3.0694557689999997	63.76430416	34.04361365	142.6896732	53.52440976	311.91721210000003	76.76958521
2019-06-25 15:00:00	4.231206161999999	3.070218713	64.10350235	34.28467626	142.98302900000002	54.03026857	310.77032210000004	77.73830423
2019-06-25 15:10:00	4.217447413	3.070981657	64.44270054	34.52573887	143.27638480000002	54.53612738	309.62343210000006	78.70702325
2019-06-25 15:20:00	4.203688665	3.0717446010000002	64.78189874	34.76680149	143.5697406	55.04198619	308.476542	79.67574228
2019-06-25 15:30:00	4.1899299160000005	3.072507545	65.12109693	35.0078641	143.86309640000002	55.547844999999995	307.329652	80.6444613
2019-06-25 15:40:00	4.176171168	3.0732704889999996	65.46029513	35.24892672	144.1564522	56.05370381	306.182762	81.61318032
2019-06-25 15:50:00	4.162412419	3.0740334330000003	65.79949332	35.48998933	144.44980800000002	56.55956262	305.03587200000004	82.58189934
2019-06-25 16:00:00	4.14865367	3.0747963769999997	66.13869152	35.73105194	144.7431638	57.06542143	303.888982	83.55061837
2019-06-25 16:10:00	4.134894922	3.075559321	66.47788971	35.97211456	145.03651969999999	57.57128024	302.7420919	84.51933739
2019-06-25 16:20:00	4.121136173	3.076322265	66.81708791	36.21317717	145.32987549999999	58.07713905	301.5952019	85.48805641
2019-06-25 16:30:00	4.107377425	3.077085209	67.15628609999999	36.45423978	145.62323130000001	58.58299786	300.4483119	86.45677544
2019-06-25 16:40:00	4.093618676	3.077848153	67.49548429	36.695302399999996	145.91658710000002	59.08885667	299.3014219	87.42549446
2019-06-25 16:50:00	4.079859927	3.078611097	67.83468249	36.93636501	146.2099429	59.59471548	298.1545318	88.39421348
2019-06-25 17:00:00	4.0661011789999995	3.0793740410000003	68.17388068	37.17742763	146.5032987	60.10057429	297.0076418	89.3629325
2019-06-25 17:10:00	4.05234243	3.080136985	68.51307888	37.41849024	146.7966545	60.606433100000004	295.8607518	90.33165153
2019-06-25 17:20:00	4.038583682	3.0808999289999996	68.85227707	37.65955285	147.09001030000002	61.11229191	294.7138618	91.30037055
2019-06-25 17:30:00	4.0248249330000005	3.081662873	69.19147527	37.90061547	147.3833661	61.61815072	293.56697169999995	92.26908957
2019-06-25 17:40:00	4.011066185	3.082425817	69.53067346	38.14167808	147.67672190000002	62.12400953	292.42008169999997	93.2378086
2019-06-25 17:50:00	3.9973074360000003	3.083188761	69.86987166	38.38274069	147.9700778	62.62986834	291.2731917	94.20652762
2019-06-25 18:00:00	3.983548687	3.083951705	70.20906985	38.62380331	148.26343359999998	63.13572715	290.1263017	95.17524664
2019-06-25 18:10:00	3.9697899389999995	3.084714649	70.54826804	38.86486592	148.5567894	63.64158596	288.97941160000005	96.14396566
2019-06-25 18:20:00	3.95603119	3.0854775930000002	70.88746624	39.10592853	148.8501452	64.14744477	287.8325216	97.11268469
2019-06-25 18:30:00	3.9422724419999997	3.0862405369999997	71.22666443	39.34699115	149.14350100000001	64.65330358	286.6856316	98.08140371
2019-06-25 18:40:00	3.928513693	3.0870034810000004	71.56586263	39.58805376	149.43685680000002	65.15916239	285.53874160000004	99.05012273
2019-06-25 18:50:00	3.914754944	3.087766425	71.90506082	39.82911638	149.7302126	65.66502120000001	284.39185150000003	100.01884179999999
2019-06-25 19:00:00	3.9009961960000004	3.0885293689999997	72.24425902	40.07017899	150.02356840000002	66.17088001	283.24496150000004	100.9875608
2019-06-25 19:10:00	3.887237447	3.089292313	72.58345721	40.3112416	150.3169242	66.67673882	282.0980715	101.95627979999999
2019-06-25 19:20:00	3.8734786989999996	3.090055257	72.92265541	40.55230422	150.61028000000002	67.18259763	280.9511815	102.9249988
2019-06-25 19:30:00	3.85971995	3.0908182010000003	73.2618536	40.79336683	150.9036358	67.68845644	279.8042915	103.89371779999999
2019-06-25 19:40:00	3.845961202	3.091581145	73.60105179	41.03442944	151.19699169999998	68.19431525	278.65740139999997	104.86243689999999
2019-06-25 19:50:00	3.8322024530000003	3.0923440889999996	73.94024999	41.27549206	151.4903475	68.70017406	277.5105114	105.83115590000001
2019-06-25 20:00:00	3.818443704	3.0931070330000003	74.27944818	41.51655467	151.7837033	69.20603287	276.36362139999994	106.7998749
2019-06-25 20:10:00	3.8046849560000005	3.0938699769999998	74.61864638	41.75761729	152.0770591	69.71189168	275.21673139999996	107.7685939
2019-06-25 20:20:00	3.790926207	3.094632921	74.95784457	41.9986799	152.3704149	70.21775049	274.0698413	108.73731299999999
2019-06-25 20:30:00	3.7771674589999997	3.095395865	75.29704277	42.23974251	152.6637707	70.72360929999999	272.9229513	109.70603200000001
2019-06-25 20:40:00	3.76340871	3.096158809	75.63624096	42.48080513	152.9571265	71.22946811	271.7760613	110.674751
2019-06-25 20:50:00	3.749649962	3.096921753	75.97543916	42.72186774	153.25048230000002	71.73532692	270.6291713	111.64347
2019-06-25 21:00:00	3.735891213	3.097684697	76.31463735	42.96293035	153.54383810000002	72.24118573	269.4822812	112.61218909999998
2019-06-25 21:10:00	3.722132464	3.0984476410000004	76.65383554	43.20399297	153.8371939	72.74704454	268.3353912	113.5809081
[truncated: 26,080 more rows]
