# Supplementary material for: Ergodic seismic precursors and transfer learning for short term eruption forecasting at data scarce volcanoes
Source: Nat Commun. 2025 Feb 25;16:1758. doi: 10.1038/s41467-025-56689-x (PMC11861682; doi:10.1038/s41467-025-56689-x)
Supplement: Supplementary file 3 — Supplementary Data 1 [file 41467_2025_56689_MOESM3_ESM.zip › data2share/data2share/GSTR_data.csv]

time	dsar	dsarF	hf	hfF	mf	mfF	rsam	rsamF
2019-07-01 00:00:00	2.606553171	2.590488442	150.01548789999995	140.6109162	209.7088495	194.0275008	336.5798152	316.3744372
2019-07-01 00:10:00	2.61395691	2.543936982	227.87907	237.509896	330.4250016000001	338.1723111	451.9781111	459.6632759
2019-07-01 00:20:00	2.533969686	2.528976248	220.1874102	219.1999138	307.3269975	304.7615536	433.393712	436.1120506
2019-07-01 00:30:00	2.499794267	2.49018976	265.4800514	263.9172853	372.0921473	368.9463216	483.1506972	478.59008110000013
2019-07-01 00:40:00	2.497730166	2.479728783	297.0404542	297.6858997	411.8118237	408.6747515	529.154861	528.3925681
2019-07-01 00:50:00	2.34383634	2.327867501	371.88831360000006	364.2436126	488.572532	475.09311860000014	590.3341188999998	571.3485846
2019-07-01 01:00:00	2.424500101	2.472165754	354.387495	344.5135267	485.2067414	483.0883334	584.0847114000002	577.484659
2019-07-01 01:10:00	2.288173069	2.268591134	411.7319448	415.6747522	535.9547562	538.0642074	618.0065417999998	619.0367699
2019-07-01 01:20:00	2.351526657	2.388138015	400.9304586	392.2586409	533.5803687	531.260705	615.2817911000002	612.3310290000002
2019-07-01 01:30:00	2.361894712	2.321355539	363.1326767	382.3776264	487.7554784	503.4292277	570.2702771	584.2741412
2019-07-01 01:40:00	2.337318905	2.3028271780000003	381.7882451	404.6782309	502.8927705	528.4078565000002	584.6551251	597.6425426
2019-07-01 01:50:00	2.410259934	2.42223343	304.2210744	292.3493387000001	415.860626	402.6034758	508.27778	492.9541358
2019-07-01 02:00:00	2.441520964	2.457041573	277.47830120000003	270.1744622	376.4030079	368.3835163	496.94300310000006	485.1966949
2019-07-01 02:10:00	2.40150297	2.443281461	343.166952	342.1923827	459.276829	464.61540639999987	566.0235659	568.1175421
2019-07-01 02:20:00	2.424165271	2.429587198	327.3684797	324.8093836	444.3043593	441.4075789	563.93983	561.3674857000002
2019-07-01 02:30:00	2.43935554	2.404924396	392.0497471000001	409.9236075	529.2689347	545.6964651000002	625.9256567000001	643.1273331
2019-07-01 02:40:00	2.354354076	2.31857661	466.4776317	481.5624893	604.6188333	616.7599529	713.6795975	713.4454843
2019-07-01 02:50:00	2.181436515	2.194033441	593.1174587	600.9200176	712.9704272999999	722.4216914	770.2127377999999	772.9962102999998
2019-07-01 03:00:00	2.248262447	2.297693992	515.0013592	493.6827418	643.2257445	628.3968653	712.5530387	699.2987405
2019-07-01 03:10:00	2.274498246	2.281496789	460.09885870000005	467.5290619	577.2585324	587.6188966	679.2292829	686.4858526
2019-07-01 03:20:00	2.276829449	2.223129793	503.9666424	524.4995753000002	639.0878941000002	651.4250744	701.5963245	712.4044384
2019-07-01 03:30:00	2.197714521	2.185883789	612.2680997	609.6628517000001	748.2227346	745.2839097	797.7204809	788.6182186000002
2019-07-01 03:40:00	2.130595759	2.15355046	597.3771556	564.0666701	720.6301872	692.0688321	748.9631393	719.9992794
2019-07-01 03:50:00	2.4270354430000003	2.406649267	379.4741576	388.6238695	525.7496465	534.9941102	609.7696434999998	620.0021063999999
2019-07-01 04:00:00	2.333669483	2.35056339	461.3815042	460.0025723	614.2224727999999	614.3969012	660.602854	660.1795618
2019-07-01 04:10:00	2.374895308	2.376775453	396.202443	406.5649873	540.4274887	555.2169256	598.4958136	604.458633
2019-07-01 04:20:00	2.443478028	2.426119965	329.0649348	346.9604579	457.2554915	479.141717	531.4910445	545.3393563
2019-07-01 04:30:00	2.500288233	2.431467278	276.0447357	303.3777943	393.2106153	423.2410304	488.1600723	513.5267126
2019-07-01 04:40:00	2.767238063	2.759709365	212.9150914	222.4314407	326.9023403	342.3052537	426.9540554	437.310325
2019-07-01 04:50:00	2.734667244	2.777521425	175.9797997	165.95768700000005	265.105896	252.9802055	360.801448	353.47452589999995
2019-07-01 05:00:00	2.808726355	2.8516312810000004	158.2525549	154.1932527	242.0092144	239.1075365	348.2032133	343.6607284
2019-07-01 05:10:00	2.764232907	2.717630309	170.0207245	171.3462617	258.3786362	257.7103912	362.9305028	363.1353342
2019-07-01 05:20:00	3.018323974	3.073189742	136.6570607	133.6297035	222.7772002	222.0467525	323.9625337	321.1150936
2019-07-01 05:30:00	2.899626282	2.8497640580000003	156.4073078	153.605696	247.7776851	238.1334017	354.447415	350.9356439
2019-07-01 05:40:00	2.677566239	2.710583008	190.2779476	182.3114251	283.0675432	273.9098059	387.3668579	375.5253752
2019-07-01 05:50:00	2.794763607	2.778260721	186.6362795	188.8103392	287.5668327	290.63859069999995	386.7387448	387.2708089
2019-07-01 06:00:00	2.565952382	2.571708065	226.3397265	225.28556290000003	325.8752974	323.8567357	434.5863153	436.2379842
2019-07-01 06:10:00	2.5190274880000003	2.443987821	245.8056075	247.8284015	350.8473416	344.5617001	446.4057089	442.9760364
2019-07-01 06:20:00	2.546350352	2.555474307	227.6751265	223.8068297	328.1979128	323.0260065	421.3702785	414.298169
2019-07-01 06:30:00	2.665542294	2.693694756	185.6899319	176.7759886	274.4489398	264.452829	372.3297241	360.3382978
2019-07-01 06:40:00	2.631104012	2.62897019	208.4538692	210.9747151	304.8711153	309.1153145	415.5438592	418.7398736
2019-07-01 06:50:00	2.60970052	2.550751205	191.4170977	194.8268717	274.2820364	273.76813250000004	373.6659398	372.1078898
2019-07-01 07:00:00	2.640067497	2.644390054	234.0176778	225.715862	346.8393858	335.5781509	444.8039338	431.6267349
2019-07-01 07:10:00	2.633243642	2.613189856	207.6223047	213.2741481	303.5776387	311.6535059	402.8066086	409.9471897
2019-07-01 07:20:00	2.691214431	2.726375935	150.6244595	148.6811331	217.76069390000004	216.3809357	337.01277989999994	326.303323
2019-07-01 07:30:00	2.714015855	2.724941784	132.9834251	130.58671470000002	192.3373044	189.7675874	304.7439904	304.5195243
2019-07-01 07:40:00	2.627007067	2.63076928	171.9597764	171.2991623	244.0620417	243.1347594	342.7669651	343.9074323000001
2019-07-01 07:50:00	2.477056983	2.459251584	212.5518385	214.0924725	291.224175	291.8911949	403.0671109	403.9848382
2019-07-01 08:00:00	2.344677627	2.307589922	281.84572799999995	297.53771760000006	370.0037771	384.4591315	467.3770518	474.4404837
2019-07-01 08:10:00	2.2116296490000003	2.241190038	320.6193196000001	311.4001246	396.8910724	389.9325929	511.4560484	503.3740002
2019-07-01 08:20:00	2.435970818	2.44100396	215.49916690000003	210.8565395	290.3377015000001	283.7025378	402.5730684	391.5879855
2019-07-01 08:30:00	2.53795121	2.517054185	178.5879565	173.438248	244.1189695	235.4312699	364.2558678	358.9105835
2019-07-01 08:40:00	2.40615852	2.363224998	228.6992339	235.0561164	306.1453394	310.6857268	416.6393039	420.876427
2019-07-01 08:50:00	2.461657643	2.475570293	228.19535750000003	225.7312119	310.9052883	308.82406089999995	424.9875645	421.9128792
2019-07-01 09:00:00	2.436941322	2.460402757	219.0580949	208.7159661	291.4404206000001	281.6693033	403.6135238	385.9072607
2019-07-01 09:10:00	2.392940769	2.408651234	238.2687668	232.1763999	315.0002653	307.11266	433.963216	427.30946280000006
2019-07-01 09:20:00	2.35235846	2.346665072	234.1865296	236.7529759	302.1969236	305.5822355	420.8398218	421.0353547
2019-07-01 09:30:00	2.3455291590000003	2.356455502	227.6007971	216.045223	291.1941758	274.9021077	416.1489579	397.755085
2019-07-01 09:40:00	2.285271115	2.269557084	372.1004398	383.0085545	484.3254234	494.3108184	563.1362531000002	566.4429759999998
2019-07-01 09:50:00	1.953317499	1.950347504	723.2806294	729.3695965	795.5142789	796.2792043	791.190013	796.0834477999998
2019-07-01 10:00:00	1.9731853	1.961493001	745.9066596	749.8635558	837.9012592	836.8278437999999	822.5990806	832.8635467
2019-07-01 10:10:00	1.93189654	1.899816246	936.4726085	940.4870001	1019.44229	1010.245697	919.8216786	916.2938204
2019-07-01 10:20:00	1.891276436	1.919722324	1179.872977	1151.882262	1231.510469	1216.318481	1035.974214	1037.903188
2019-07-01 10:30:00	2.014018412	2.021093637	750.6098912	766.0476446	851.3626941	870.0334748	820.7664533	840.8348786
2019-07-01 10:40:00	2.104617308	2.091651878	589.926975	603.2835328	709.1150031000002	721.4739962	734.8590853999998	737.2486409
2019-07-01 10:50:00	2.102379116	2.095174989	607.4669177999998	617.8815642999998	728.6524849	739.2192659	751.6474392000001	758.1945727000002
2019-07-01 11:00:00	2.140533981	2.169794615	548.2453702	540.6162393999998	660.0743832	658.1032703	722.7263730000002	720.891935
2019-07-01 11:10:00	2.271860001	2.2952423680000003	442.0957809	444.8145682	565.1794736	572.1970597999998	636.1730816	629.2086991
2019-07-01 11:20:00	2.198168994	2.186933039	538.7262536000002	542.1962985	660.0134972	660.9005913999998	726.953359	729.4521921
2019-07-01 11:30:00	2.187981228	2.243342314	488.9691897	462.6171274	603.0594112000001	584.4076852999998	696.3463364	674.6621209
2019-07-01 11:40:00	2.305171862	2.250064871	411.9746126	422.8027297	535.8820367	539.7196447000001	627.7476123	633.1259673999998
2019-07-01 11:50:00	2.36836685	2.308710434	355.03270310000005	360.1146901	473.8216226	471.7382109	574.205266	573.4762717
2019-07-01 12:00:00	2.369465649	2.310174333	354.5635884	359.5452701000001	473.4165836	471.2534516	573.6999542000002	573.0204659
2019-07-01 12:10:00	2.370564447	2.311638233	354.0944737	358.9758501	473.0115445	470.7686924	573.1946424	572.5646601
2019-07-01 12:20:00	2.371663246	2.313102133	353.6253591	358.4064301	472.6065054	470.2839331	572.6893305	572.1088543
2019-07-01 12:30:00	2.372762045	2.314566032	353.1562444	357.8370101000001	472.2014663	469.7991738	572.1840187000001	571.6530485000002
2019-07-01 12:40:00	2.373860843	2.316029932	352.6871297	357.2675901	471.7964272	469.3144145	571.6787069000002	571.1972426
2019-07-01 12:50:00	2.374959642	2.317493831	352.218015	356.6981702	471.3913881	468.8296552	571.173395	570.7414368
2019-07-01 13:00:00	2.37605844	2.318957731	351.7489004	356.1287502	470.986349	468.3448959	570.6680832000002	570.285631
2019-07-01 13:10:00	2.377157239	2.320421631	351.2797857	355.5593302	470.5813099	467.8601366	570.1627714	569.8298252000002
2019-07-01 13:20:00	2.378256038	2.32188553	350.810671	354.9899102	470.17627080000005	467.3753774000001	569.6574596	569.3740194000002
2019-07-01 13:30:00	2.379354836	2.32334943	350.3415564	354.4204902	469.7712317	466.8906181	569.1521477000001	568.9182136
2019-07-01 13:40:00	2.380453635	2.32481333	349.8724417	353.8510702	469.3661926	466.4058588	568.6468359	568.4624077999998
2019-07-01 13:50:00	2.381552433	2.326277229	349.403327	353.2816502	468.9611535	465.9210995	568.1415241000002	568.0066019999998
2019-07-01 14:00:00	2.382651232	2.327741129	348.9342123	352.7122303000001	468.5561144	465.4363402	567.6362122	567.5507962
2019-07-01 14:10:00	2.38375003	2.329205028	348.4650977	352.1428103	468.15107530000006	464.9515809	567.1309004	567.0949903
2019-07-01 14:20:00	2.384848829	2.330668928	347.995983	351.5733903	467.7460362	464.4668216	566.6255886	566.6391844999998
2019-07-01 14:30:00	2.3859476280000003	2.332132828	347.5268683000001	351.00397030000005	467.3409971	463.9820623	566.1202767000002	566.1833787
2019-07-01 14:40:00	2.387046426	2.333596727	347.0577536	350.4345503	466.935958	463.49730310000007	565.6149649	565.7275728999998
2019-07-01 14:50:00	2.388145225	2.335060627	346.588639	349.8651303000001	466.53091889999985	463.0125438	565.1096531000002	565.2717671
2019-07-01 15:00:00	2.3892440230000003	2.336524527	346.1195243	349.2957104	466.12587980000006	462.5277845	564.6043413	564.8159613
2019-07-01 15:10:00	2.390342822	2.337988426	345.6504096000001	348.7262904	465.7208407	462.0430252000001	564.0990294	564.3601555
2019-07-01 15:20:00	2.391441621	2.339452326	345.1812950000001	348.1568704	465.3158016	461.5582659	563.5937176	563.9043497
2019-07-01 15:30:00	2.392540419	2.340916225	344.71218030000006	347.5874504	464.9107625	461.0735066	563.0884057999998	563.4485437999998
2019-07-01 15:40:00	2.393639218	2.342380125	344.2430656	347.01803039999993	464.5057234	460.5887473	562.5830938999999	562.992738
2019-07-01 15:50:00	2.394738016	2.343844025	343.7739509	346.4486104	464.1006843	460.1039881	562.0777821	562.5369322
2019-07-01 16:00:00	2.395836815	2.345307924	343.3048363	345.8791905	463.6956452	459.6192288	561.5724703	562.0811263999999
2019-07-01 16:10:00	2.396935613	2.346771824	342.8357216	345.3097705	463.2906061000001	459.1344695	561.0671583999998	561.6253206
2019-07-01 16:20:00	2.398034412	2.348235724	342.3666069	344.7403505	462.885567	458.6497102	560.5618466	561.1695147999999
2019-07-01 16:30:00	2.399133211	2.349699623	341.8974922	344.1709305	462.4805279	458.1649509	560.0565347999999	560.713709
2019-07-01 16:40:00	2.400232009	2.3511635230000003	341.4283776000001	343.6015105	462.0754888	457.6801916	559.551223	560.2579032000001
2019-07-01 16:50:00	2.401330808	2.352627423	340.9592629	343.0320905	461.6704497	457.1954323	559.0459111	559.8020972999999
2019-07-01 17:00:00	2.402429606	2.354091322	340.4901482	342.4626706	461.26541060000005	456.710673	558.5405992999998	559.3462915
2019-07-01 17:10:00	2.403528405	2.355555222	340.0210335	341.8932506	460.8603715	456.2259138	558.0352875	558.8904857000001
2019-07-01 17:20:00	2.404627204	2.357019121	339.5519189	341.3238306	460.4553324	455.7411545	557.5299756000002	558.4346799
2019-07-01 17:30:00	2.405726002	2.358483021	339.0828042	340.7544106	460.0502933	455.2563952	557.0246638	557.9788741
2019-07-01 17:40:00	2.406824801	2.359946921	338.6136895	340.18499060000005	459.6452542	454.7716359	556.5193519999998	557.5230683
2019-07-01 17:50:00	2.407923599	2.36141082	338.1445749	339.6155706	459.24021510000006	454.2868766	556.0140401000001	557.0672625
2019-07-01 18:00:00	2.4090223980000003	2.36287472	337.6754602	339.0461506000001	458.835176	453.8021173	555.5087283	556.6114567000002
2019-07-01 18:10:00	2.410121196	2.36433862	337.2063455	338.4767307	458.4301369	453.317358	555.0034165	556.1556509
2019-07-01 18:20:00	2.411219995	2.3658025190000003	336.7372308	337.9073107	458.0250978	452.8325988	554.4981047	555.699845
2019-07-01 18:30:00	2.412318794	2.367266419	336.2681162	337.33789069999995	457.6200587	452.3478395	553.9927928	555.2440392000002
2019-07-01 18:40:00	2.413417592	2.3687303180000003	335.7990015000001	336.7684707	457.21501960000006	451.8630802	553.487481	554.7882334
2019-07-01 18:50:00	2.414516391	2.370194218	335.3298868	336.1990507	456.8099805	451.3783209	552.9821692	554.3324276000002
2019-07-01 19:00:00	2.415615189	2.371658118	334.8607721	335.6296307	456.4049414	450.89356160000006	552.4768573	553.8766218
2019-07-01 19:10:00	2.416713988	2.373122017	334.3916575	335.0602108	455.9999023	450.4088023	551.9715455	553.4208160000002
2019-07-01 19:20:00	2.417812787	2.374585917	333.9225428000001	334.4907908	455.5948632	449.924043	551.4662337	552.9650102
2019-07-01 19:30:00	2.418911585	2.376049817	333.45342810000005	333.9213708000001	455.18982410000007	449.4392837	550.9609217999998	552.5092043999998
2019-07-01 19:40:00	2.420010384	2.377513716	332.9843135	333.3519508	454.784785	448.9545245	550.45561	552.0533985000002
2019-07-01 19:50:00	2.421109182	2.378977616	332.5151988	332.7825308	454.3797459	448.4697652	549.9502982000001	551.5975927000002
2019-07-01 20:00:00	2.422207981	2.380441515	332.0460841	332.2131108	453.9747068	447.98500589999986	549.4449864000002	551.1417868999998
2019-07-01 20:10:00	2.423306779	2.381905415	331.57696939999994	331.6436909	453.5696677	447.5002466	548.9396745	550.6859811
2019-07-01 20:20:00	2.424405578	2.383369315	331.1078548	331.0742709	453.1646286	447.0154873	548.4343627000002	550.2301752999998
2019-07-01 20:30:00	2.425504377	2.384833214	330.6387401	330.50485089999995	452.7595895	446.530728	547.9290509	549.7743695
2019-07-01 20:40:00	2.426603175	2.386297114	330.1696254	329.9354309	452.3545504	446.0459687	547.423739	549.3185637
2019-07-01 20:50:00	2.427701974	2.387761014	329.7005107	329.3660109	451.9495114	445.5612094	546.9184272000001	548.8627579
2019-07-01 21:00:00	2.428800772	2.389224913	329.2313961000001	328.7965909	451.5444723	445.0764502	546.4131154	548.4069519999998
2019-07-01 21:10:00	2.429899571	2.390688813	328.7622814	328.227171	451.13943319999987	444.5916909	545.9078035	547.9511462
2019-07-01 21:20:00	2.43099837	2.392152712	328.2931667	327.657751	450.7343941	444.10693160000005	545.4024917	547.4953404
2019-07-01 21:30:00	2.4320971680000003	2.393616612	327.8240521	327.088331	450.329355	443.6221723000001	544.8971799	547.0395346
2019-07-01 21:40:00	2.433195967	2.395080512	327.3549374	326.518911	449.9243159	443.137413	544.3918681	546.5837288
2019-07-01 21:50:00	2.434294765	2.396544411	326.8858227	325.949491	449.5192768	442.6526537	543.8865562000002	546.127923
2019-07-01 22:00:00	2.435393564	2.398008311	326.416708	325.380071	449.1142377000001	442.1678944	543.3812444	545.6721172
2019-07-01 22:10:00	2.436492362	2.399472211	325.9475934	324.81065099999995	448.7091986	441.6831352	542.8759326	545.2163114
2019-07-01 22:20:00	2.437591161	2.40093611	325.4784787	324.24123110000005	448.3041595	441.1983759	542.3706207	544.7605055
2019-07-01 22:30:00	2.43868996	2.40240001	325.009364	323.6718111	447.8991204	440.7136166	541.8653089	544.3046997
2019-07-01 22:40:00	2.439788758	2.403863909	324.5402493	323.1023911000001	447.4940813	440.2288573	541.3599971	543.8488938999999
2019-07-01 22:50:00	2.440887557	2.405327809	324.0711347	322.5329711	447.08904220000005	439.74409800000006	540.8546852999998	543.3930881
2019-07-01 23:00:00	2.441986355	2.406791709	323.6020200000001	321.9635511	446.6840031	439.2593387	540.3493734	542.9372823
2019-07-01 23:10:00	2.4430851540000003	2.408255608	323.1329053	321.3941311000001	446.278964	438.7745794	539.8440616	542.4814765
2019-07-01 23:20:00	2.444183953	2.409719508	322.6637907	320.8247112	445.8739249	438.2898201	539.3387498	542.0256707000002
2019-07-01 23:30:00	2.445282751	2.4111834080000003	322.194676	320.2552912	445.4688858	437.8050609	538.8334378999998	541.5698649
2019-07-01 23:40:00	2.44638155	2.412647307	321.7255613	319.6858712	445.0638467	437.3203016	538.3281261	541.1140591
2019-07-01 23:50:00	2.447480348	2.414111207	321.2564466	319.1164512000001	444.6588076000001	436.8355423	537.8228142999999	540.6582532000001
2019-07-02 00:00:00	2.448579147	2.415575106	320.787332	318.5470312	444.2537685	436.350783	537.3175024	540.2024474
2019-07-02 00:10:00	2.23503945	2.206865359	450.3634331	455.8871982	573.6112803	572.5288985000002	654.871454	660.118917
2019-07-02 00:20:00	2.257874046	2.253970232	454.3577941	460.525863	574.8832179999998	583.3900239	642.0150176	652.0349372000002
2019-07-02 00:30:00	2.159232287	2.200081155	555.9603887000002	550.0219636	680.7819493	686.0626168	696.2152876	703.3952132000002
2019-07-02 00:40:00	2.069173074	2.082930773	717.9912146	684.4643945	838.9783448999998	808.3245454	818.8442997000002	796.3427266
2019-07-02 00:50:00	2.24152957	2.208614518	463.4332264	468.8542497	595.7489666	598.362157	646.8592217	640.484056
2019-07-02 01:00:00	2.439215158	2.4964759	332.9480891	316.5640437	463.34077750000006	448.65685830000007	535.6793216	517.3240649
2019-07-02 01:10:00	2.225139127	2.222066433	413.21032	414.9684134	521.8613543	522.7041935	602.9624682	608.1261397000002
2019-07-02 01:20:00	2.158662316	2.149502117	509.64269400000006	492.19031270000005	624.2180207	601.2089246	669.639043	656.2052421
2019-07-02 01:30:00	2.358918685	2.363895568	382.05721580000005	353.6196102	508.6993279	472.9064978	570.4416503	547.1076628999998
2019-07-02 01:40:00	2.493703115	2.561582881	277.29749080000005	262.6788586	386.4887907	377.9593808	484.3599336	472.1757478
2019-07-02 01:50:00	2.228088887	2.306075995	447.6687879	415.2888104	570.1250997000002	545.3154893999998	640.1269432999999	617.8244975
2019-07-02 02:00:00	2.227341811	2.254280718	436.3691218	417.5112581	554.5496350999998	536.8923957000002	630.1575789	617.5504555
2019-07-02 02:10:00	2.328915846	2.31890824	367.3522868	365.80681160000006	484.3355574	480.9561716	589.9815627	579.533579
2019-07-02 02:20:00	2.319128856	2.332651117	384.7146085	379.1032662	496.22805199999993	493.979167	636.0240919	638.9441972999998
2019-07-02 02:30:00	2.326921538	2.308094638	397.6984828	390.0504051	513.7575709	501.0747266	640.6631328	634.0516839
2019-07-02 02:40:00	2.204811187	2.184481637	466.0573212000001	451.8282621	575.4364322	553.2529489	685.9878532	654.7733258999998
2019-07-02 02:50:00	2.325321288	2.306006361	376.9218232	357.952892	488.600075	460.78354739999986	610.633607	580.2941632999998
2019-07-02 03:00:00	2.436161746	2.399181207	319.1796169	313.43820530000005	429.3452328	417.8059197	582.6208267000002	565.9053283
2019-07-02 03:10:00	2.349158599	2.280942131	302.4308001	312.670664	392.9315672	396.2925865	563.2782448	561.9742452
2019-07-02 03:20:00	2.493267254	2.484202889	255.89229	252.9922638	352.02302010000005	345.6741138000001	499.64864010000014	495.4255611
2019-07-02 03:30:00	2.490092456	2.495483161	229.9790077	228.3664542	317.2154558000001	314.9874651	449.388988	444.0706320000001
2019-07-02 03:40:00	2.6496674380000003	2.677260184	179.3651405	172.7492464	258.4493177	251.4546809	403.7911714	390.8352777
2019-07-02 03:50:00	2.647858579	2.63462898	172.0114589	160.2724833	244.9503285	226.0456189	379.2602484	361.2826036
2019-07-02 04:00:00	2.5531071990000003	2.567306631	191.187079	184.0205868	268.2206789	257.9530726	411.903073	402.2329088
2019-07-02 04:10:00	2.774784699	2.762515237	126.613145	119.7523092	184.1488914	172.2892831	325.8456669	317.7832291
2019-07-02 04:20:00	2.651537425	2.666554451	110.4971768	107.3277051	152.1817027	148.82293059999995	292.7922908000001	285.0612677
2019-07-02 04:30:00	2.527182028	2.51900211	133.8947695	122.3277136	178.23361200000005	160.59455480000003	325.8921095	307.0107387
2019-07-02 04:40:00	2.5705493180000003	2.547772846	118.2337865	107.9872352	159.9492345	143.9574535	298.9293377	284.8061398
2019-07-02 04:50:00	2.4345098	2.47667004	300.4958133	292.9402601000001	420.1988947	413.6479385	487.15798719999987	480.9891264
2019-07-02 05:00:00	2.635468361	2.674234883	197.1520797	182.4011626	291.0788081	269.6825294	407.1614094	398.4276639
2019-07-02 05:10:00	2.413720817	2.366972722	107.7513157	100.975005	136.5037116	124.006915	287.58327139999994	273.6784947
2019-07-02 05:20:00	1.4211717659999998	1.384664197	36.00006389	37.3203148	24.68578151	24.83725371	195.9149211	197.5899195
2019-07-02 05:30:00	1.812483644	1.810169851	19.10051707	18.99698278	16.46498584	16.38962786	180.9923145	177.90568340000004
2019-07-02 05:40:00	1.775127476	1.804062567	17.15335173	16.55513529	14.56936989	14.231012699999996	161.8874529	156.2412671
2019-07-02 05:50:00	1.832340065	1.864640396	18.5412401	17.99012155	16.23434277	16.05262436	171.41766090000004	171.9703983
2019-07-02 06:00:00	1.635060378	1.635040927	19.45037671	19.31384705	15.59382381	15.49890695	166.8435543	166.3842756
2019-07-02 06:10:00	1.667772227	1.689704232	18.26717042	17.783132100000003	14.90546652	14.66700031	160.936206	159.9900905
2019-07-02 06:20:00	1.760726994	1.797677316	17.58266066	16.73655929	14.99911776	14.72225066	148.87694340000004	150.9952951
2019-07-02 06:30:00	1.659612043	1.661967856	18.36474028	18.51078126	14.62888142	14.72207438	150.59033630000005	149.4470099
2019-07-02 06:40:00	1.628777105	1.585799444	18.95840093	19.97817678	15.24864423	15.74351617	139.81835790000002	140.8337274
2019-07-02 06:50:00	1.7707850319999998	1.757026219	15.35387109	15.51063557	13.04590554	12.99188511	128.3164912	129.8442778
2019-07-02 07:00:00	1.791131725	1.788588539	14.45645689	14.41787023	12.52159532	12.46813852	123.6608868	122.125249
2019-07-02 07:10:00	1.6879219230000002	1.6824352930000002	16.17084668	16.36135061	13.30466592	13.45276905	118.92674	118.6436043
2019-07-02 07:20:00	1.739341769	1.744672981	15.15380477	15.04767712	12.97891778	12.95682627	120.02455159999998	120.2922483
2019-07-02 07:30:00	1.586009666	1.594798234	15.85801228	15.58099855	12.49189443	12.29378363	114.0032695	111.427718
2019-07-02 07:40:00	1.609518361	1.637113028	16.08150219	15.61676661	12.78887563	12.58819034	115.3847163	113.1488488
2019-07-02 07:50:00	1.59114487	1.60606656	17.3092103	17.18488791	13.78287225	13.691201199999998	114.8516847	115.1680948
2019-07-02 08:00:00	1.433279571	1.40035424	19.97686149	20.20530026	14.65683326	14.63009619	110.7196905	107.9598146
2019-07-02 08:10:00	1.523894983	1.496070107	17.42601005	18.08284012	13.2480114	13.60898657	108.9142524	108.4229225
2019-07-02 08:20:00	1.442946169	1.457936027	19.56356545	18.97640675	14.43147816	14.13119911	100.7079345	102.6528582
2019-07-02 08:30:00	1.691516499	1.487226217	18.37874119	16.62407022	15.55414799	12.30224476	103.36033	98.74001036
2019-07-02 08:40:00	1.545601465	1.502455058	16.50114324	17.4926027	12.82386651	13.25149894	98.09373227	97.31352431
2019-07-02 08:50:00	1.683396086	1.6988514769999998	12.96052103	13.04181398	10.64918808	10.77427237	95.98430102	96.24608866
2019-07-02 09:00:00	1.58891753	1.57608159	13.78118228	14.00551264	10.73136394	10.86948823	94.51537802	94.41138753
2019-07-02 09:10:00	1.658730932	1.6968441630000002	13.65244718	13.56847523	11.12870547	11.34304319	91.8318953	92.97750332
2019-07-02 09:20:00	1.492123427	1.492805966	14.82793438	14.96775069	10.98555341	11.12722495	89.06490203	89.32343123
2019-07-02 09:30:00	1.538279397	1.531024906	14.39864397	14.21308898	10.97927158	10.76910283	88.46294318	87.54628731
2019-07-02 09:40:00	1.6441639890000002	1.641625444	13.48627535	13.7409509	11.00404749	11.201371	83.64750452	83.62718114
2019-07-02 09:50:00	1.455896022	1.445206177	15.45644641	15.94517714	11.3649788	11.69956967	82.28574427	82.41663465
2019-07-02 10:00:00	1.488427256	1.504689091	15.28238536	15.10318654	11.4878128	11.42569383	82.11202334	81.08790904
2019-07-02 10:10:00	1.413387314	1.429620703	14.84671069	14.61710088	10.56287122	10.54638511	79.44615804	80.19460187
2019-07-02 10:20:00	1.335371948	1.312002789	16.12893405	16.22573815	10.948949	10.9193602	81.60235425	80.5260091
2019-07-02 10:30:00	1.428455419	1.44014332	14.55620727	14.52569067	10.50283701	10.52557139	78.59377598	78.56490734
2019-07-02 10:40:00	1.453508737	1.468872825	13.26839444	13.18440204	9.594005253999999	9.653020852000001	74.4511889	73.35352722
2019-07-02 10:50:00	1.454536752	1.42884459	12.82947308	12.98549834	9.273762608	9.207843123	71.56931055	72.54789683
2019-07-02 11:00:00	1.50865392	1.512096981	11.8949189	11.93754576	8.874934593999999	8.92229177	72.03662616	70.92675994
2019-07-02 11:10:00	1.4761916380000002	1.502258151	12.78082645	12.61300758	9.422373921	9.408584475	73.54886099	73.75075904
2019-07-02 11:20:00	1.37440201	1.36727889	14.33178688	14.71682946	9.88255364	10.12599418	71.38724587	71.58783388
2019-07-02 11:30:00	1.4233433780000002	1.420493495	12.97771918	13.05482971	9.229265675	9.206430001000001	73.18156296	72.33015349
2019-07-02 11:40:00	1.402271807	1.412735759	14.69773945	14.66590282	10.46722156	10.54842259	72.51110787	72.44367592
2019-07-02 11:50:00	1.224025376	1.215978755	18.56900204	18.23540886	11.95576384	11.7219564	70.42430067	69.40561538
2019-07-02 12:00:00	1.224427503	1.216493952	18.5854919	18.2642184	11.97335415	11.74775756	70.43905534	69.43962747
2019-07-02 12:10:00	1.22482963	1.217009148	18.60198177	18.29302795	11.99094445	11.77355871	70.45381001	69.47363956
2019-07-02 12:20:00	1.225231756	1.217524345	18.61847163	18.3218375	12.00853475	11.79935987	70.46856469	69.50765165
2019-07-02 12:30:00	1.225633883	1.218039542	18.6349615	18.35064705	12.02612505	11.82516103	70.48331936	69.54166374
2019-07-02 12:40:00	1.22603601	1.218554738	18.65145136	18.3794566	12.04371535	11.85096219	70.49807404	69.57567583
2019-07-02 12:50:00	1.2264381359999998	1.219069935	18.66794123	18.40826614	12.06130565	11.87676335	70.51282871	69.60968791
2019-07-02 13:00:00	1.226840263	1.219585131	18.6844311	18.43707569	12.07889595	11.9025645	70.52758338	69.6437
2019-07-02 13:10:00	1.22724239	1.220100328	18.70092096	18.46588524	12.09648625	11.92836566	70.54233806	69.67771209
2019-07-02 13:20:00	1.227644516	1.220615525	18.71741083	18.49469479	12.11407655	11.95416682	70.55709273	69.71172418
2019-07-02 13:30:00	1.228046643	1.221130721	18.73390069	18.52350434	12.13166685	11.97996798	70.57184741	69.74573627
2019-07-02 13:40:00	1.22844877	1.221645918	18.75039056	18.55231388	12.14925715	12.00576914	70.58660208	69.77974836
2019-07-02 13:50:00	1.228850896	1.2221611140000002	18.76688042	18.58112343	12.16684745	12.0315703	70.60135675	69.81376045
2019-07-02 14:00:00	1.229253023	1.2226763109999998	18.78337029	18.60993298	12.18443775	12.05737145	70.61611143	69.84777253
2019-07-02 14:10:00	1.22965515	1.223191508	18.79986016	18.63874253	12.20202805	12.08317261	70.63086609999998	69.88178462
2019-07-02 14:20:00	1.230057276	1.223706704	18.81635002	18.66755208	12.21961835	12.10897377	70.64562078	69.91579671
2019-07-02 14:30:00	1.230459403	1.224221901	18.83283989	18.69636162	12.23720865	12.13477493	70.66037545	69.9498088
2019-07-02 14:40:00	1.23086153	1.224737097	18.84932975	18.72517117	12.25479895	12.16057609	70.67513012	69.98382089
2019-07-02 14:50:00	1.231263656	1.225252294	18.86581962	18.75398072	12.27238925	12.18637725	70.6898848	70.01783298
2019-07-02 15:00:00	1.231665783	1.225767491	18.88230948	18.78279027	12.28997955	12.2121784	70.70463947	70.05184507
2019-07-02 15:10:00	1.23206791	1.226282687	18.89879935	18.81159982	12.30756985	12.23797956	70.71939415	70.08585715
2019-07-02 15:20:00	1.232470036	1.226797884	18.91528922	18.84040936	12.32516015	12.26378072	70.73414882	70.11986924
2019-07-02 15:30:00	1.232872163	1.22731308	18.93177908	18.86921891	12.34275045	12.28958188	70.74890349	70.15388133
2019-07-02 15:40:00	1.23327429	1.227828277	18.94826895	18.89802846	12.36034076	12.31538304	70.76365817	70.18789342
2019-07-02 15:50:00	1.233676416	1.228343474	18.96475881	18.92683801	12.37793106	12.3411842	70.77841284	70.22190551
2019-07-02 16:00:00	1.234078543	1.22885867	18.98124868	18.95564756	12.39552136	12.36698535	70.79316752	70.2559176
2019-07-02 16:10:00	1.23448067	1.229373867	18.99773854	18.984457100000004	12.41311166	12.39278651	70.80792219	70.28992969
2019-07-02 16:20:00	1.234882796	1.229889064	19.01422841	19.01326665	12.43070196	12.41858767	70.82267686	70.32394177
2019-07-02 16:30:00	1.235284923	1.23040426	19.03071828	19.0420762	12.44829226	12.44438883	70.83743154	70.35795386
2019-07-02 16:40:00	1.23568705	1.230919457	19.04720814	19.07088575	12.46588256	12.47018999	70.85218621	70.39196595
2019-07-02 16:50:00	1.236089176	1.231434653	19.06369801	19.0996953	12.48347286	12.49599115	70.86694089	70.42597804
2019-07-02 17:00:00	1.236491303	1.23194985	19.08018787	19.12850485	12.50106316	12.5217923	70.88169556	70.45999013
2019-07-02 17:10:00	1.23689343	1.232465047	19.09667774	19.15731439	12.51865346	12.54759346	70.89645023	70.49400222
2019-07-02 17:20:00	1.237295556	1.232980243	19.11316761	19.18612394	12.53624376	12.57339462	70.91120491	70.5280143
2019-07-02 17:30:00	1.237697683	1.23349544	19.12965747	19.21493349	12.55383406	12.59919578	70.92595958	70.56202639
2019-07-02 17:40:00	1.23809981	1.234010636	19.14614734	19.24374304	12.57142436	12.62499694	70.94071426	70.59603848
2019-07-02 17:50:00	1.238501937	1.234525833	19.1626372	19.27255259	12.58901466	12.65079809	70.95546893	70.63005057
2019-07-02 18:00:00	1.238904063	1.23504103	19.17912707	19.30136213	12.60660496	12.67659925	70.9702236	70.66406266
2019-07-02 18:10:00	1.23930619	1.235556226	19.19561693	19.33017168	12.62419526	12.70240041	70.98497828	70.69807475
2019-07-02 18:20:00	1.239708317	1.236071423	19.2121068	19.35898123	12.64178556	12.72820157	70.99973295	70.73208684
2019-07-02 18:30:00	1.240110443	1.236586619	19.22859667	19.38779078	12.65937586	12.75400273	71.01448763	70.76609892
2019-07-02 18:40:00	1.24051257	1.237101816	19.24508653	19.41660033	12.67696616	12.77980389	71.02924229999998	70.80011101
2019-07-02 18:50:00	1.240914697	1.237617013	19.2615764	19.44540987	12.69455646	12.80560504	71.04399697	70.83412309999999
2019-07-02 19:00:00	1.241316823	1.238132209	19.27806626	19.47421942	12.71214676	12.831406199999998	71.05875165	70.86813519
2019-07-02 19:10:00	1.24171895	1.238647406	19.29455613	19.50302897	12.72973706	12.85720736	71.07350632	70.90214728
2019-07-02 19:20:00	1.242121077	1.239162602	19.31104599	19.53183852	12.74732737	12.88300852	71.088261	70.93615937
2019-07-02 19:30:00	1.242523203	1.239677799	19.32753586	19.56064807	12.76491767	12.90880968	71.10301567	70.97017146
2019-07-02 19:40:00	1.24292533	1.240192996	19.34402573	19.58945761	12.78250797	12.93461084	71.11777034	71.00418354
2019-07-02 19:50:00	1.243327457	1.240708192	19.36051559	19.61826716	12.80009827	12.96041199	71.13252502	71.03819563
2019-07-02 20:00:00	1.243729583	1.241223389	19.37700546	19.64707671	12.81768857	12.98621315	71.14727969	71.07220772
2019-07-02 20:10:00	1.24413171	1.241738586	19.39349532	19.67588626	12.83527887	13.01201431	71.16203437	71.10621981
2019-07-02 20:20:00	1.244533837	1.242253782	19.40998519	19.70469581	12.85286917	13.03781547	71.17678904	71.1402319
2019-07-02 20:30:00	1.244935963	1.242768979	19.42647505	19.73350535	12.87045947	13.06361663	71.19154371	71.17424399
2019-07-02 20:40:00	1.24533809	1.243284175	19.44296492	19.7623149	12.88804977	13.08941779	71.20629839	71.20825608
2019-07-02 20:50:00	1.245740217	1.243799372	19.45945479	19.79112445	12.90564007	13.11521894	71.22105306	71.24226816
2019-07-02 21:00:00	1.246142343	1.244314569	19.47594465	19.819934	12.92323037	13.1410201	71.23580774	71.27628025
2019-07-02 21:10:00	1.24654447	1.244829765	19.49243452	19.84874355	12.94082067	13.16682126	71.25056241	71.31029234
2019-07-02 21:20:00	1.246946597	1.245344962	19.50892438	19.87755309	12.95841097	13.19262242	71.26531708	71.34430443
2019-07-02 21:30:00	1.247348723	1.245860158	19.52541425	19.90636264	12.97600127	13.21842358	71.28007176	71.37831652
2019-07-02 21:40:00	1.24775085	1.246375355	19.54190411	19.93517219	12.99359157	13.24422473	71.29482643	71.41232861
2019-07-02 21:50:00	1.248152977	1.246890552	19.55839398	19.96398174	13.01118187	13.27002589	71.30958111	71.44634070000002
2019-07-02 22:00:00	1.248555103	1.247405748	19.57488385	19.99279129	13.02877217	13.29582705	71.32433578	71.48035278
2019-07-02 22:10:00	1.24895723	1.247920945	19.59137371	20.02160083	13.04636247	13.32162821	71.33909045	71.51436487
2019-07-02 22:20:00	1.249359357	1.248436141	19.60786358	20.05041038	13.06395277	13.34742937	71.35384513	71.54837696
2019-07-02 22:30:00	1.249761483	1.248951338	19.62435344	20.07921993	13.08154307	13.37323053	71.3685998	71.58238905
2019-07-02 22:40:00	1.25016361	1.249466535	19.64084331	20.10802948	13.09913337	13.39903168	71.38335448	71.61640114
2019-07-02 22:50:00	1.250565737	1.249981731	19.65733317	20.13683903	13.11672367	13.42483284	71.39810915	71.65041323
2019-07-02 23:00:00	1.250967863	1.250496928	19.67382304	20.16564858	13.13431397	13.450634	71.41286382	71.68442532
2019-07-02 23:10:00	1.25136999	1.251012124	19.69031291	20.19445812	13.15190428	13.47643516	71.42761850000002	71.71843740000001
2019-07-02 23:20:00	1.251772117	1.251527321	19.70680277	20.22326767	13.16949458	13.50223632	71.44237317	71.75244949
2019-07-02 23:30:00	1.252174243	1.252042518	19.72329264	20.25207722	13.18708488	13.52803748	71.45712785	71.78646158
2019-07-02 23:40:00	1.25257637	1.2525577140000002	19.7397825	20.28088677	13.20467518	13.55383863	71.47188252	71.82047367
2019-07-02 23:50:00	1.252978497	1.2530729109999998	19.75627237	20.30969632	13.22226548	13.57963979	71.48663719	71.85448576
2019-07-03 00:00:00	1.253380623	1.253588108	19.77276223	20.33850586	13.23985578	13.60544095	71.50139187	71.88849785
2019-07-03 00:10:00	1.15440017	1.192516226	25.971305800000003	25.44815993	16.38879325	16.46593647	74.26135527	74.24745826
2019-07-03 00:20:00	1.178733767	1.205317025	29.87153444	29.02368888	19.09904627	18.82824862	71.62837587	71.34377317
2019-07-03 00:30:00	1.15762305	1.14555882	27.19789214	28.67279066	17.54679827	18.36863499	71.5954005	70.67666924
2019-07-03 00:40:00	1.396072863	1.220111116	26.4836919	26.46336951	19.96714033	17.66213167	73.18894106	67.17343152
2019-07-03 00:50:00	1.204423054	1.223864094	23.6447347	23.1428375	15.15827198	15.06656724	70.7282815	70.61866711
2019-07-03 01:00:00	1.125457269	1.1122150990000002	26.53775745	27.05668127	16.1896695	16.35803379	69.40044842	68.26025155
2019-07-03 01:10:00	1.0301645940000002	1.033885752	26.72375733	24.7437835	14.45039325	13.55213894	68.17140242	64.45628035
2019-07-03 01:20:00	1.104773277	1.088664125	24.99566875	25.82704288	14.49188265	14.66226594	69.45626084	69.50465468
2019-07-03 01:30:00	1.126950671	1.1348924809999998	24.4823897	24.98137877	14.35711084	14.79247495	68.06681077	68.52337496
2019-07-03 01:40:00	1.204817472	1.070855876	1.854464254	1.652122741	1.145356438	0.91298235	6.218553514	5.083008008
2019-07-03 01:50:00	1.0886224759999998	1.082004152	13.06558304	9.388057415	7.598653424	5.399585217	33.62358235	22.87908792
2019-07-03 02:00:00	1.019538124	0.991561642	30.0776654	31.75746377	16.07975994	16.55806065	69.82024159	68.65679812
2019-07-03 02:10:00	1.014038762	1.031949273	33.33214668	34.11689116	18.09448251	18.76873612	63.10533494	62.36360403
2019-07-03 02:20:00	0.919866837	0.909101365	32.48797817	32.56487947	15.95524607	15.65493752	57.56687906	56.37696178
2019-07-03 02:30:00	0.91216279	0.901693468	33.05818857	34.21654949	15.8983705	16.19461595	60.79841716	60.41146102
2019-07-03 02:40:00	0.987096144	1.115753353	53.35419920000001	24.72720834	27.25600374	14.66639658	69.63843002	61.91406572
2019-07-03 02:50:00	1.146259381	1.143408546	20.54919863	21.06753536	12.13654297	12.47199569	59.19444564	60.68413917
2019-07-03 03:00:00	1.27999811	1.233580691	15.6946512	17.17097387	10.44616693	11.07996803	54.27512049999999	56.15053996
2019-07-03 03:10:00	1.223859579	1.348402399	22.41552499	16.16862544	14.05854106	11.20461839	60.99120126	60.32250589
2019-07-03 03:20:00	1.284886205	1.262121934	19.01602348	17.59684142	12.51473444	11.41427618	59.97501261	58.98481474
2019-07-03 03:30:00	1.233471485	1.193416231	19.76174938	20.82716576	12.57765083	12.87127249	58.49639428	58.35872154
2019-07-03 03:40:00	1.179332234	1.104728182	28.14686568	29.90524485	17.15699432	17.34088929	64.74263328	62.80035244
2019-07-03 03:50:00	1.175885011	1.14487982	25.9067217	27.52354199	16.05839328	16.74210492	60.08728370000001	59.98035761
2019-07-03 04:00:00	1.176815485	1.1726048999999998	23.72997397	23.5779022	14.55545801	14.30010314	57.59123693	56.7344792
2019-07-03 04:10:00	1.205667398	1.192905511	21.37025525	21.60899643	13.55486196	13.5437136	56.21616501	56.00959914
2019-07-03 04:20:00	1.197900135	1.180494942	22.45966568	23.40210932	14.17740538	14.53946866	58.76618475	58.10155272
2019-07-03 04:30:00	1.142982805	1.143761572	22.04043577	22.39422213	13.30167111	13.52313295	56.40460553	55.6879517
2019-07-03 04:40:00	1.109905296	1.094799116	26.6686656	27.79258708	15.93176883	16.38388952	55.07729678	54.29763585
2019-07-03 04:50:00	1.106105155	1.107689249	26.70420344	25.39086937	15.74251291	14.93238206	56.4246722	55.90914081
2019-07-03 05:00:00	1.057178038	1.025891153	33.185704	34.86588627	18.69268892	19.0623826	55.80000616	54.93892701
2019-07-03 05:10:00	1.088362839	1.067221598	31.55820338	33.55274314	18.42291401	19.16932251	57.85119217	57.47715852
2019-07-03 05:20:00	1.07426048	1.056346102	27.91296763	29.03324186	15.721441699999998	16.0654537	54.06231112	53.98787542
2019-07-03 05:30:00	1.110108988	1.098946848	26.89386357	28.32169019	15.63739762	16.25458182	52.13197994	52.50654224
2019-07-03 05:40:00	1.2099218	1.202621505	19.74648521	19.93604737	12.44247593	12.49814477	52.02531931	51.26421095
2019-07-03 05:50:00	1.347333671	1.325909323	15.54741454	15.60949262	10.9748866	10.87563352	52.45283929	51.93770283
2019-07-03 06:00:00	1.331902706	1.332315531	15.76560463	16.18143115	11.06954016	11.38513515	54.14951304	54.07283686
2019-07-03 06:10:00	1.268124408	1.225539482	16.4393982	17.52107437	10.7316982	11.0420868	52.81747606	53.21921981
2019-07-03 06:20:00	1.387069533	1.448318568	13.09139864	12.25989519	9.421822526	9.208256017	52.03910728	50.92033278
2019-07-03 06:30:00	1.582410408	1.562807854	10.50156418	10.75974736	8.447896696	8.579039631	50.71072571	50.73194542
2019-07-03 06:40:00	1.603929025	1.589834138	10.10913777	10.36616974	8.100119205	8.282991132000001	50.47001917	49.83549472
2019-07-03 06:50:00	1.608790428	1.6687673630000002	11.00686452	9.451466084	8.782383058999999	7.817079859	51.91499562	51.67218379
2019-07-03 07:00:00	1.717441183	1.688174288	9.531961266	9.669853744	8.177141881	8.198150627	53.54778464	52.07694537
2019-07-03 07:10:00	1.7489733159999998	1.754266925	9.185946442	8.987940755	7.946105136	7.847887021	53.13501805	53.71694434
2019-07-03 07:20:00	1.746006221	1.730351019	9.235363088	9.544349914	8.01514987	8.257940453	54.62465638	54.99069684
2019-07-03 07:30:00	1.7592122469999998	1.767669399	8.91418663	8.912609742999999	7.820621895	7.847133577999999	52.00226044	52.26547088
2019-07-03 07:40:00	1.7925660209999998	1.782947945	8.407310882	8.386085342000001	7.45465398	7.41228399	55.28334574	54.73301556
2019-07-03 07:50:00	1.85836529	1.852176599	8.109984554	8.213912638	7.376604127	7.417104755	53.68077685	53.89744715
2019-07-03 08:00:00	1.751471742	1.773061691	8.588522134	8.261616698	7.313891096	7.122552094	50.94777073	50.5988018
2019-07-03 08:10:00	1.6988083040000002	1.704732828	8.256395439	7.773974621	6.814193416	6.421979385	48.66583414	45.33451154
2019-07-03 08:20:00	1.773933872	1.708268351	10.09357989	9.554754319	8.666896651	7.822896518999999	59.45769556	56.51202338
2019-07-03 08:30:00	2.068909507	1.774281645	10.61031283	8.446155797000001	11.29950518	7.331170299999999	62.08019507	59.22438388
2019-07-03 08:40:00	1.654291116	1.801452873	9.793495017	8.156615446	7.842836065	6.969680062	57.35479372	57.25450821
2019-07-03 08:50:00	1.811291367	1.797269871	8.321419616	8.408432807999999	7.1615603210000005	7.16203733	59.66591837	59.42125071
2019-07-03 09:00:00	1.782570433	1.770138729	8.563055315	8.618903048	7.292141619	7.187238192000001	57.66945597	58.22160726
2019-07-03 09:10:00	1.638564242	1.65641429	9.145794451	9.057337506	7.261368422	7.299157052999999	57.02550708	56.11012272
2019-07-03 09:20:00	1.694342227	1.681148324	8.918117238999999	8.840072197000001	7.454804247	7.310111697999999	55.44922348	56.46249334
2019-07-03 09:30:00	1.841465406	1.837215111	7.788924291	7.846282924	6.97349609	7.0134973610000015	56.54523974	55.58259188
2019-07-03 09:40:00	1.806948485	1.839618478	8.21222193	8.200075304	7.0544482460000015	7.178381419	56.25470789	56.78817689
2019-07-03 09:50:00	1.793670527	1.796329412	7.821462365	7.848453062999999	6.636911068	6.679265947	54.63560368	55.57348594
2019-07-03 10:00:00	2.012420522	1.803032539	13.03853822	8.189089245	14.0812018	7.0062625370000005	58.29661562	54.50627709
2019-07-03 10:10:00	1.734571623	1.761144663	8.943930022	8.67700072	7.464253312	7.352116547	53.41707812	52.6483108
2019-07-03 10:20:00	1.536791438	1.638034794	10.56183751	9.412755949	7.789515786	7.39964699	52.49192297	51.65838201
2019-07-03 10:30:00	1.487599981	1.469617996	11.62644859	11.91644342	8.306991918	8.429024959	52.1250019	51.13066467
2019-07-03 10:40:00	1.5446149830000002	1.6083843169999998	10.75361952	10.31533855	7.94341494	7.8407712489999986	50.17385565	49.39392163
2019-07-03 10:50:00	1.5487892230000002	1.581643809	11.03792032	10.70965091	8.189202411	8.103429541	53.60723016	53.49745997
2019-07-03 11:00:00	1.640688771	1.642406515	10.28352202	10.38551147	7.871878437999999	7.933055829	52.54781199	52.81988259
2019-07-03 11:10:00	1.592113973	1.599050338	10.94237335	10.83209436	8.091844858	8.008863067	54.22805565	54.29790517
2019-07-03 11:20:00	1.737649162	1.695226516	9.89090671	10.06496728	7.883808957999999	7.871761267	55.10942421	53.59355071
2019-07-03 11:30:00	1.868449441	1.850019921	8.559163844	8.570188979	7.264008472	7.218406382	57.29491283	57.0171238
2019-07-03 11:40:00	1.863215426	1.8318379	8.467929229	8.638842209	7.229353655	7.243146602	59.72431142	60.16081699
2019-07-03 11:50:00	1.79660597	1.772133754	8.867342712000001	8.963823326	7.254243917	7.249518062999999	57.04587348	55.90732249
2019-07-03 12:00:00	1.797540182	1.7735423769999998	8.867120667	8.962425703	7.258129797	7.2536603	57.09791735	55.96788636
2019-07-03 12:10:00	1.798474394	1.774951	8.866898622	8.961028081	7.262015677000001	7.257802537000001	57.14996122	56.02845022
2019-07-03 12:20:00	1.799408607	1.776359622	8.866676577	8.959630458	7.265901557	7.261944774	57.20200509	56.08901409
2019-07-03 12:30:00	1.800342819	1.777768245	8.866454532	8.958232835	7.269787437000001	7.2660870110000015	57.25404895	56.14957796
2019-07-03 12:40:00	1.801277031	1.7791768680000002	8.866232488	8.956835212	7.273673316	7.270229248	57.30609282	56.21014183
2019-07-03 12:50:00	1.802211243	1.78058549	8.866010443	8.955437589	7.277559196	7.274371485	57.35813669	56.2707057
2019-07-03 13:00:00	1.803145455	1.781994113	8.865788398	8.954039966	7.281445076000002	7.278513722	57.41018056	56.33126956
2019-07-03 13:10:00	1.804079667	1.783402736	8.865566353	8.952642342999999	7.285330956	7.282655958999999	57.46222443	56.39183343
2019-07-03 13:20:00	1.805013879	1.784811358	8.865344309	8.951244721	7.289216836	7.286798195	57.5142683	56.4523973
2019-07-03 13:30:00	1.805948091	1.786219981	8.865122264	8.949847098	7.293102716	7.290940432	57.56631217	56.51296117
2019-07-03 13:40:00	1.806882303	1.787628604	8.864900218999999	8.948449475	7.296988596	7.295082669	57.61835604	56.57352504
2019-07-03 13:50:00	1.807816516	1.789037226	8.864678174	8.947051852000001	7.3008744760000015	7.299224906	57.67039989999999	56.6340889
2019-07-03 14:00:00	1.808750728	1.790445849	8.86445613	8.945654229	7.304760356	7.303367142999999	57.72244377	56.69465277
2019-07-03 14:10:00	1.80968494	1.791854471	8.864234085	8.944256606	7.308646236	7.30750938	57.77448764	56.75521664
2019-07-03 14:20:00	1.810619152	1.793263094	8.86401204	8.942858982999999	7.312532115	7.311651617000001	57.82653151	56.81578051
2019-07-03 14:30:00	1.811553364	1.794671717	8.863789995	8.94146136	7.316417995	7.315793854	57.87857538	56.87634438
2019-07-03 14:40:00	1.812487576	1.796080339	8.863567951	8.940063738	7.320303875	7.3199360910000015	57.93061925	56.93690824
2019-07-03 14:50:00	1.813421788	1.797488962	8.863345906000001	8.938666115	7.324189755	7.324078328	57.98266312	56.99747211
2019-07-03 15:00:00	1.814356	1.798897585	8.863123861	8.937268492000001	7.328075635	7.328220565	58.03470699	57.05803598
2019-07-03 15:10:00	1.815290212	1.800306207	8.862901816	8.935870869	7.331961515	7.332362802	58.08675086	57.11859985
2019-07-03 15:20:00	1.816224424	1.80171483	8.862679772	8.934473246	7.335847395	7.336505037999999	58.13879472	57.17916372
2019-07-03 15:30:00	1.817158637	1.803123453	8.862457727	8.933075622999999	7.339733275	7.340647275	58.19083859	57.23972759
2019-07-03 15:40:00	1.818092849	1.804532075	8.862235682	8.931678	7.343619155	7.344789512	58.24288246	57.30029145
2019-07-03 15:50:00	1.819027061	1.805940698	8.862013637	8.930280377999999	7.347505034	7.348931749	58.29492633	57.36085532
2019-07-03 16:00:00	1.819961273	1.807349321	8.861791592000001	8.928882755	7.351390913999999	7.353073986	58.34697020000001	57.42141919
2019-07-03 16:10:00	1.820895485	1.808757943	8.861569548	8.927485132000001	7.355276794	7.357216222999999	58.39901407	57.48198306
2019-07-03 16:20:00	1.821829697	1.810166566	8.861347503	8.926087509	7.3591626739999985	7.36135846	58.45105794	57.54254693
2019-07-03 16:30:00	1.822763909	1.811575189	8.861125458	8.924689886	7.363048554	7.365500697000001	58.50310181	57.60311079
2019-07-03 16:40:00	1.823698121	1.812983811	8.860903412999999	8.923292262999999	7.366934434	7.369642934	58.55514568	57.66367466
2019-07-03 16:50:00	1.824632333	1.814392434	8.860681369	8.92189464	7.370820313999999	7.3737851710000015	58.60718954	57.72423853
2019-07-03 17:00:00	1.825566545	1.815801057	8.860459323999999	8.920497017999999	7.374706194	7.377927408	58.65923341	57.7848024
2019-07-03 17:10:00	1.826500758	1.817209679	8.860237279	8.919099395	7.378592074	7.382069645	58.71127728	57.84536627
2019-07-03 17:20:00	1.82743497	1.818618302	8.860015234	8.917701772000001	7.382477952999999	7.386211882	58.76332115	57.90593013
2019-07-03 17:30:00	1.828369182	1.820026924	8.85979319	8.916304149	7.386363833	7.390354117999999	58.81536502	57.966494
2019-07-03 17:40:00	1.829303394	1.821435547	8.859571145	8.914906526000001	7.390249712999999	7.394496355	58.86740889	58.02705787
2019-07-03 17:50:00	1.830237606	1.82284417	8.8593491	8.913508903	7.394135593	7.398638592	58.91945276	58.08762174
2019-07-03 18:00:00	1.831171818	1.824252792	8.859127055	8.91211128	7.398021472999999	7.402780829	58.97149663	58.14818561
2019-07-03 18:10:00	1.83210603	1.825661415	8.858905011000001	8.910713657999999	7.401907352999999	7.406923066	59.0235405	58.20874947
2019-07-03 18:20:00	1.833040242	1.827070038	8.858682966	8.909316035	7.405793233	7.411065302999999	59.07558436	58.26931334
2019-07-03 18:30:00	1.833974454	1.82847866	8.858460921	8.907918412	7.409679112999999	7.41520754	59.12762823	58.32987721
2019-07-03 18:40:00	1.834908666	1.829887283	8.858238876	8.906520789	7.413564993	7.419349777000001	59.17967210000001	58.39044108
2019-07-03 18:50:00	1.835842879	1.831295906	8.858016832	8.905123166000001	7.417450872000001	7.423492014	59.23171597	58.45100495
2019-07-03 19:00:00	1.836777091	1.832704528	8.857794787000001	8.903725543	7.421336752	7.4276342510000015	59.28375984	58.51156882
2019-07-03 19:10:00	1.837711303	1.834113151	8.857572742	8.90232792	7.425222632	7.431776488	59.33580371	58.57213268
2019-07-03 19:20:00	1.838645515	1.835521774	8.857350697000001	8.900930297999999	7.429108512000001	7.435918725	59.38784758	58.63269655
2019-07-03 19:30:00	1.839579727	1.836930396	8.857128653	8.899532675	7.432994392	7.440060962	59.43989145	58.69326042
2019-07-03 19:40:00	1.840513939	1.838339019	8.856906608	8.898135052	7.436880272000001	7.444203197999999	59.49193532	58.75382429
2019-07-03 19:50:00	1.841448151	1.839747642	8.856684563	8.896737429	7.440766152	7.448345435	59.54397918	58.81438816
2019-07-03 20:00:00	1.842382363	1.841156264	8.856462517999999	8.895339806	7.444652032	7.452487672	59.59602305	58.87495202
2019-07-03 20:10:00	1.843316575	1.842564887	8.856240473	8.893942183	7.448537912000001	7.456629909	59.64806692	58.93551589
2019-07-03 20:20:00	1.844250788	1.843973509	8.856018429	8.89254456	7.452423791	7.460772146	59.70011079	58.99607976
2019-07-03 20:30:00	1.845185	1.845382132	8.855796384	8.891146937	7.456309671	7.464914382999999	59.75215466	59.05664363
2019-07-03 20:40:00	1.846119212	1.846790755	8.855574339	8.889749315	7.460195551	7.46905662	59.80419853	59.11720749999999
2019-07-03 20:50:00	1.847053424	1.848199377	8.855352294	8.888351692	7.464081431	7.473198857000001	59.8562424	59.17777136
2019-07-03 21:00:00	1.847987636	1.849608	8.85513025	8.886954069	7.4679673110000016	7.477341094	59.90828627	59.23833523
2019-07-03 21:10:00	1.848921848	1.851016623	8.854908205	8.885556446	7.471853191	7.4814833310000015	59.96033014	59.29889910000001
2019-07-03 21:20:00	1.84985606	1.852425245	8.85468616	8.884158823	7.475739071	7.485625568	60.012374	59.35946297
2019-07-03 21:30:00	1.850790272	1.853833868	8.854464115	8.8827612	7.479624951	7.489767805	60.06441787	59.42002684
2019-07-03 21:40:00	1.851724484	1.855242491	8.854242071	8.881363577	7.483510831	7.493910042	60.11646174	59.4805907
2019-07-03 21:50:00	1.852658696	1.856651113	8.854020026	8.879965955	7.4873967110000015	7.498052277999999	60.16850561	59.54115457
2019-07-03 22:00:00	1.853592909	1.858059736	8.853797981	8.878568332	7.49128259	7.502194515	60.22054948	59.60171844
2019-07-03 22:10:00	1.854527121	1.859468359	8.853575936	8.877170709	7.49516847	7.506336752	60.27259335	59.66228231
2019-07-03 22:20:00	1.855461333	1.860876981	8.853353892000001	8.875773086	7.49905435	7.510478989	60.32463722	59.72284618
2019-07-03 22:30:00	1.856395545	1.862285604	8.853131847	8.874375463	7.50294023	7.514621226	60.37668109	59.78341004
2019-07-03 22:40:00	1.857329757	1.863694227	8.852909802000001	8.87297784	7.50682611	7.518763462999999	60.42872495	59.84397391
2019-07-03 22:50:00	1.858263969	1.865102849	8.852687757	8.871580217	7.51071199	7.5229057	60.48076882	59.90453778
2019-07-03 23:00:00	1.859198181	1.866511472	8.852465712999999	8.870182595	7.51459787	7.527047937000001	60.53281269	59.96510165
2019-07-03 23:10:00	1.860132393	1.867920095	8.852243668	8.868784972	7.51848375	7.531190174	60.58485656	60.02566552
2019-07-03 23:20:00	1.861066605	1.869328717	8.852021622999999	8.867387349	7.52236963	7.5353324110000015	60.63690043	60.08622939
2019-07-03 23:30:00	1.862000817	1.87073734	8.851799578	8.865989726	7.5262555089999985	7.539474648	60.6889443	60.14679325
2019-07-03 23:40:00	1.86293503	1.872145962	8.851577533	8.864592103	7.530141389	7.543616885	60.74098817	60.20735712
2019-07-03 23:50:00	1.863869242	1.873554585	8.851355489	8.86319448	7.534027269	7.547759121	60.79303204	60.26792099
2019-07-04 00:00:00	1.864803454	1.874963208	8.851133444	8.861796857	7.537913148999999	7.551901357999999	60.84507591	60.32848486
2019-07-04 00:10:00	1.74692118	1.740021034	9.186185949	9.047245807000001	7.574656531	7.485766183	60.91032877	60.63348621
2019-07-04 00:20:00	1.663674255	1.645243256	10.01761016	10.21363243	7.984241258	8.093216511	59.87344692	58.34678898
2019-07-04 00:30:00	1.617082785	1.630737626	11.04016764	11.000945800000002	8.46531698	8.537205773	60.66544654	61.31816927
2019-07-04 00:40:00	1.602509005	1.618205373	9.350192106	8.933833563	7.3126009760000015	7.017652713	56.21526305	53.33937901
2019-07-04 00:50:00	1.5459710919999998	1.5480057130000002	10.96499424	11.69094137	8.33339024	8.909619589	59.32124399	62.74526649
2019-07-04 01:00:00	1.437298016	1.42354995	11.80838011	11.63539267	8.542621918	8.329579803	59.09194271	56.84528763
2019-07-04 01:10:00	1.507452356	1.5418295780000002	13.36925949	12.79239071	9.961210272	9.71230855	67.22382066	67.32348335
2019-07-04 01:20:00	1.430551336	1.47307971	14.49693107	14.00324843	10.33670811	10.30531832	68.32424132	69.68901366
2019-07-04 01:30:00	1.37482686	1.354457211	16.36323077	16.6753493	11.52268151	11.63009939	69.97276965	69.59976179
2019-07-04 01:40:00	1.372250519	1.358439009	15.87106479	16.36239255	11.1066644	11.25284586	65.53874062	65.69493927
2019-07-04 01:50:00	1.298217777	1.38937797	15.49492022	13.77384047	10.11679664	9.651293593	56.82329515	54.35737259
2019-07-04 02:00:00	1.311865815	1.302418499	13.34242018	13.22835755	9.014767125	8.818767291	52.28576219	51.46490944
2019-07-04 02:10:00	1.212751617	1.23926903	15.00610224	12.5639675	9.247457682	7.90995479	54.32511099	47.01645803
2019-07-04 02:20:00	1.092628502	1.107287717	15.13633981	13.67825384	8.510133631	7.833132895	48.45546876	45.79609136
2019-07-04 02:30:00	1.135248048	1.118434103	16.76636806	20.22746785	9.897078153999999	11.77419869	51.11703328	60.51942922
2019-07-04 02:40:00	1.053781313	1.029924811	20.74600098	21.01396392	11.40320578	11.21130289	56.99084815	53.96699303
2019-07-04 02:50:00	1.154381032	1.134042143	26.73433026	27.20058069	15.94578136	15.90707849	89.14186153	90.41523108
2019-07-04 03:00:00	1.159306165	1.180529453	22.21904652	20.80139095	13.38245672	12.65170676	78.27636488	73.55487359
2019-07-04 03:10:00	1.206959921	1.255644324	20.39085286	15.19501193	12.64095786	9.754478587000001	71.58490045	63.11774504
2019-07-04 03:20:00	1.218936757	1.224767598	19.86171619	22.43069735	12.34478244	14.03216234	71.48352716	79.19710711
2019-07-04 03:30:00	1.211728918	1.21474082	26.02842501	25.86805678	16.19248533	16.09305548	87.35589919	88.24667564
2019-07-04 03:40:00	1.304596173	1.265363792	29.81155093	30.27337053	19.35787542	19.1147056	82.99484675	83.03126239
2019-07-04 03:50:00	1.431950405	1.4431294469999998	25.6144651	24.99039024	17.9439531	17.62916135	86.16642548	82.34140407
2019-07-04 04:00:00	1.357484245	1.377499899	26.41598534	26.26543636	18.08628417	18.02304985	96.34371687	95.1373842
2019-07-04 04:10:00	1.221455878	1.257930155	30.61172145	29.30530415	19.40325548	18.99118047	94.94025678	95.13303198
2019-07-04 04:20:00	1.257430884	1.274681422	26.97588812	27.47485053	17.09334981	17.59035024	74.20170764	75.95985707
2019-07-04 04:30:00	1.400202724	1.367848816	31.70748655	33.21379765	21.98820711	22.67034226	94.45311591	95.21864463
2019-07-04 04:40:00	1.41701762	1.413811317	23.65623958	22.59326845	16.43099717	15.67524106	81.73276142	78.53382358
2019-07-04 04:50:00	1.645207073	1.5817752880000002	30.32300399	29.99785587	23.55305823	22.55062795	99.00278878	98.7561648
2019-07-04 05:00:00	2.383847456	2.439987802	37.09811348	36.87606936	40.6680869	41.52871147	115.8531421	118.4663136
2019-07-04 05:10:00	2.219748917	2.181043382	34.41929977	34.12663858	35.93459942	34.93287769	109.91438490000002	107.1985437
2019-07-04 05:20:00	1.922660614	1.903809435	32.43340093	31.0423632	28.80761722	27.30735733	106.7746416	104.3603043
2019-07-04 05:30:00	2.7600501530000003	2.671087844	46.33061398	44.40072481	61.42332414	56.44497119	142.2090496	138.13791919999997
2019-07-04 05:40:00	2.229520038	2.026561429	31.6894115	30.2412752	33.57315629	29.30746549	116.3223176	113.3180192
2019-07-04 05:50:00	2.300141772	2.272445584	34.52972687	34.79954764	36.53289026	36.2854365	115.9438418	114.986394
2019-07-04 06:00:00	2.389598436	2.4258003930000003	38.04314712	38.27500291	42.411227	43.27646156	121.9989739	123.4648872
2019-07-04 06:10:00	2.689007611	2.775825257	46.85381698	46.0038362	60.06560458	60.99248570000001	139.4992559	138.1889366
2019-07-04 06:20:00	2.630966509	2.574274867	61.1448651	56.91494521	79.47946676	71.28351352	163.4334822	152.5128672
2019-07-04 06:30:00	2.747686373	2.734646527	88.82508666	85.48352129999998	125.7681497	119.4266847	212.9862301	209.4626358
2019-07-04 06:40:00	2.884834993	2.893644717	96.96539645	95.06699133	145.3036734	141.7343805	231.4872168	225.6686817
2019-07-04 06:50:00	2.790409779	2.809940305	102.2879099	100.2870545	149.9709364	146.67350090000005	236.2988242	236.3728798
2019-07-04 07:00:00	2.787640874	2.750595472	99.57400794	99.65895606	143.7897071	142.4685809	235.9845929	232.171103
2019-07-04 07:10:00	2.818789137	2.836473554	87.47486947	82.85677423	125.6151565	119.2664498	218.7187047	212.427468
2019-07-04 07:20:00	2.641829687	2.6481127840000003	57.64858923	57.01181538	72.77570541	71.89040278	155.31244009999998	154.2009899
2019-07-04 07:30:00	2.576817644	2.52207023	65.67746615	64.66548329	81.81767009	79.13789859	172.9438936	157.68565980000002
2019-07-04 07:40:00	2.301181562	2.22949355	58.45212772	56.8851321	62.92279976	59.13236718	142.261323	135.80426200000002
2019-07-04 07:50:00	2.382937882	2.3561934680000003	63.55360686	59.87683966	71.9791098	66.38703317	155.1734605	148.8091319
2019-07-04 08:00:00	2.665916001	2.625860404	89.07446824	87.41951572	121.0248874	116.8607939	211.6910793	207.6314495
2019-07-04 08:10:00	2.689019382	2.663810534	85.49807724	85.93632443	116.5779037	115.7694499	211.6209	210.54754790000004
2019-07-04 08:20:00	2.658055097	2.662524164	69.55549793	68.98506332	91.08731659	90.41091844	178.2727459	177.02711269999998
2019-07-04 08:30:00	2.42836737	2.426228717	55.64026998	56.49225637	64.48698859	65.66841841	156.1805169	156.5962616
2019-07-04 08:40:00	1.835035446	2.035682491	58.65800821	48.15864276	49.95172619	45.66600529	137.8774947	137.0530904
2019-07-04 08:50:00	2.233577796	2.254828853	58.66626438	52.9757804	63.76354726	56.68999101	153.490488	148.9461222
2019-07-04 09:00:00	2.651189347	2.5888008630000003	66.72020946	64.15174501	86.70272452	81.19417206	183.7214278	176.94797240000003
2019-07-04 09:10:00	2.688992053	2.733340809	100.2330261	100.2006328	140.4585722	142.4751311	233.5931625	234.4805279
2019-07-04 09:20:00	2.6475027680000003	2.616302001	118.191008	116.7582771	164.8269229	160.261293	257.7776455	251.7332258
2019-07-04 09:30:00	2.65192333	2.66999953	119.783484	121.4843392	168.050543	172.1431836	270.44568710000004	274.3093282
2019-07-04 09:40:00	2.463541942	2.502244121	100.1074741	98.20307332	125.9506328	125.7402205	218.953639	216.08944280000003
2019-07-04 09:50:00	2.534439864	2.592618494	107.3540652	105.4005064	140.6151499	140.3251122	226.83018430000004	224.6843567
2019-07-04 10:00:00	2.495382127	2.505437951	99.50118857	97.58756781	125.2806648	122.8548474	218.2387467	214.4948471
2019-07-04 10:10:00	2.165670773	2.1073489430000003	72.95872078	72.06508198	76.19216139	72.90807213	167.0610552	164.438456
2019-07-04 10:20:00	2.251664743	2.245664213	74.94205558	74.1606738	83.08892392	81.48685287	176.0009124	174.7943993
2019-07-04 10:30:00	2.098724748	2.081859148	71.89261651	73.01552209999998	74.80432058	75.47214195	169.4361063	168.294411
2019-07-04 10:40:00	2.079983522	2.099420225	75.40400646	75.94757359	79.07965306	80.64513213	170.429183	170.506773
2019-07-04 10:50:00	2.048845598	2.076731277	72.34109191	72.22056034	72.83161432	73.48622789	172.3161779	171.7245147
2019-07-04 11:00:00	2.02518823	2.021561996	74.20535071	71.85406849	74.23055525	70.85824896	171.006838	169.8937874
2019-07-04 11:10:00	2.124685303	2.119606115	74.72814195	73.64277935	77.95324998	76.39958763	177.7805424	177.9735446
2019-07-04 11:20:00	2.162526925	2.188618918	73.5211409	73.15041034	77.93214231	78.03687584	177.1497442	177.7149013
2019-07-04 11:30:00	1.934308865	1.877644519	65.11061746	62.28967543	61.81402145	57.66456119	159.5189341	155.1779857
2019-07-04 11:40:00	1.620501933	1.5883817619999998	57.61099866	57.50211878	45.92870423	44.93878564	147.96713290000002	148.16724419999997
2019-07-04 11:50:00	1.7875471859999998	1.784780857	61.72795021	62.36703823	54.00106033	54.34918041	149.3562043	149.9571456
2019-07-04 12:00:00	1.789417868	1.7871691019999998	61.88524869	62.52262211	54.21012032	54.57938025	149.5716184	150.1859804
2019-07-04 12:10:00	1.79128855	1.789557347	62.04254716	62.67820599	54.4191803	54.80958009	149.78703259999997	150.41481519999996
2019-07-04 12:20:00	1.7931592319999998	1.791945591	62.19984564	62.83378987	54.62824029	55.03977993	150.0024468	150.6436501
2019-07-04 12:30:00	1.795029915	1.7943338359999998	62.35714412	62.98937374	54.83730027	55.26997978	150.2178609	150.87248490000005
2019-07-04 12:40:00	1.7969005969999998	1.796722081	62.51444259	63.14495762	55.04636026	55.50017962	150.4332751	151.1013197
2019-07-04 12:50:00	1.798771279	1.799110326	62.67174107	63.3005415	55.25542024	55.73037946	150.6486892	151.3301545
2019-07-04 13:00:00	1.8006419619999998	1.80149857	62.82903954	63.45612538	55.46448022	55.96057929999999	150.8641034	151.5589893
2019-07-04 13:10:00	1.802512644	1.803886815	62.98633802	63.61170926	55.67354021	56.19077915	151.0795176	151.7878241
2019-07-04 13:20:00	1.804383326	1.80627506	63.14363649	63.76729313	55.88260019	56.42097899	151.29493169999995	152.016659
2019-07-04 13:30:00	1.806254009	1.808663305	63.30093497	63.92287701	56.09166018	56.65117883	151.5103459	152.24549380000005
2019-07-04 13:40:00	1.808124691	1.811051549	63.45823345	64.07846089	56.30072016	56.88137867	151.72576	152.47432859999995
2019-07-04 13:50:00	1.809995373	1.813439794	63.61553192	64.23404477	56.50978015	57.11157852	151.94117419999995	152.7031634
2019-07-04 14:00:00	1.811866055	1.815828039	63.7728304	64.38962864	56.71884013	57.34177836	152.1565884	152.93199819999995
2019-07-04 14:10:00	1.813736738	1.818216284	63.93012887	64.54521252	56.92790012	57.5719782	152.37200249999995	153.160833
2019-07-04 14:20:00	1.81560742	1.820604528	64.08742735	64.7007964	57.1369601	57.80217804	152.58741669999995	153.3896678
2019-07-04 14:30:00	1.817478102	1.822992773	64.24472582	64.85638028	57.34602008	58.03237789	152.8028308	153.61850269999996
2019-07-04 14:40:00	1.819348785	1.825381018	64.40202430000001	65.01196416	57.55508007	58.26257773	153.018245	153.8473375
2019-07-04 14:50:00	1.821219467	1.827769263	64.55932277	65.16754803	57.76414005	58.49277757	153.2336592	154.07617230000002
2019-07-04 15:00:00	1.823090149	1.830157508	64.71662125	65.32313191	57.97320004	58.72297741	153.4490733	154.3050071
2019-07-04 15:10:00	1.824960831	1.832545752	64.87391973	65.47871579	58.18226002	58.95317726	153.6644875	154.5338419
2019-07-04 15:20:00	1.826831514	1.834933997	65.0312182	65.63429967	58.39132001	59.18337710000001	153.87990159999995	154.7626767
2019-07-04 15:30:00	1.828702196	1.837322242	65.18851668	65.78988354	58.60037999	59.41357694	154.0953158	154.9915115
2019-07-04 15:40:00	1.830572878	1.839710487	65.34581515	65.94546742	58.80943998	59.64377678	154.31073	155.2203464
2019-07-04 15:50:00	1.832443561	1.842098731	65.50311363	66.1010513	59.01849996	59.87397662	154.52614409999995	155.4491812
2019-07-04 16:00:00	1.834314243	1.844486976	65.6604121	66.25663518	59.22755994	60.10417647	154.7415583	155.678016
2019-07-04 16:10:00	1.836184925	1.846875221	65.81771058	66.41221906	59.43661993	60.33437631	154.9569724	155.9068508
2019-07-04 16:20:00	1.838055608	1.849263466	65.97500906	66.56780293	59.64567991	60.56457615	155.17238659999995	156.1356856
2019-07-04 16:30:00	1.83992629	1.85165171	66.13230753	66.72338681	59.8547399	60.79477599	155.3878008	156.3645204
2019-07-04 16:40:00	1.841796972	1.854039955	66.28960601	66.87897069	60.06379988	61.02497584	155.6032149	156.5933552
2019-07-04 16:50:00	1.843667654	1.8564282	66.44690448	67.03455457	60.27285987	61.25517568	155.8186291	156.82219009999997
2019-07-04 17:00:00	1.845538337	1.858816445	66.60420296	67.19013845	60.48191985	61.48537552	156.0340432	157.05102490000004
2019-07-04 17:10:00	1.847409019	1.861204689	66.76150143	67.34572232	60.69097984	61.71557536	156.2494574	157.27985969999997
2019-07-04 17:20:00	1.849279701	1.863592934	66.91879991	67.5013062	60.90003982	61.94577521	156.4648716	157.50869450000005
2019-07-04 17:30:00	1.851150384	1.865981179	67.07609839	67.65689008	61.1090998	62.17597505	156.68028569999996	157.7375293
2019-07-04 17:40:00	1.853021066	1.868369424	67.23339686	67.81247396	61.31815979	62.40617489	156.8956999	157.9663641
2019-07-04 17:50:00	1.854891748	1.870757668	67.39069534	67.96805783	61.52721977	62.63637473	157.11111409999995	158.195199
2019-07-04 18:00:00	1.856762431	1.873145913	67.54799381	68.12364171	61.73627976	62.86657458	157.32652819999996	158.42403380000005
2019-07-04 18:10:00	1.858633113	1.875534158	67.70529229	68.27922559	61.94533974	63.09677442	157.5419424	158.6528686
2019-07-04 18:20:00	1.860503795	1.877922403	67.86259076	68.43480947	62.15439973	63.32697426	157.7573565	158.8817034
2019-07-04 18:30:00	1.862374477	1.880310648	68.01988924	68.59039335	62.36345971	63.55717410000001	157.97277069999996	159.1105382
2019-07-04 18:40:00	1.86424516	1.882698892	68.17718771	68.74597722	62.5725197	63.78737395	158.1881849	159.339373
2019-07-04 18:50:00	1.866115842	1.885087137	68.33448619	68.9015611	62.78157968	64.01757379	158.403599	159.5682078
2019-07-04 19:00:00	1.867986524	1.887475382	68.49178467	69.05714498	62.99063966	64.24777363	158.6190132	159.7970427
2019-07-04 19:10:00	1.869857207	1.889863627	68.64908314	69.21272886	63.19969965	64.47797347	158.83442730000004	160.02587749999995
2019-07-04 19:20:00	1.871727889	1.892251871	68.80638162	69.36831273	63.40875963	64.70817332	159.0498415	160.25471230000005
2019-07-04 19:30:00	1.873598571	1.894640116	68.96368009	69.52389661	63.61781962	64.93837316	159.26525569999995	160.48354709999995
2019-07-04 19:40:00	1.875469254	1.897028361	69.12097857	69.67948049	63.8268796	65.168573	159.48066980000004	160.71238190000003
2019-07-04 19:50:00	1.877339936	1.899416606	69.27827704	69.83506437	64.03593959	65.39877284	159.696084	160.94121669999996
2019-07-04 20:00:00	1.879210618	1.90180485	69.43557552	69.99064825	64.24499957	65.62897269	159.9114981	161.1700515
2019-07-04 20:10:00	1.8810813	1.904193095	69.592874	70.14623212	64.45405956	65.85917253	160.1269123	161.3988864
2019-07-04 20:20:00	1.882951983	1.90658134	69.75017247	70.301816	64.66311954	66.08937237	160.34232649999996	161.6277212
2019-07-04 20:30:00	1.884822665	1.908969585	69.90747095	70.45739988	64.87217952	66.31957221	160.5577406	161.856556
2019-07-04 20:40:00	1.886693347	1.911357829	70.06476942	70.61298376	65.08123951	66.54977206	160.7731548	162.0853908
2019-07-04 20:50:00	1.88856403	1.913746074	70.2220679	70.76856764	65.29029949	66.7799719	160.9885689	162.3142256
2019-07-04 21:00:00	1.890434712	1.916134319	70.37936637	70.92415151	65.49935948	67.01017174	161.2039831	162.5430604
2019-07-04 21:10:00	1.892305394	1.918522564	70.53666485	71.07973539	65.70841946	67.24037158	161.4193973	162.7718952
2019-07-04 21:20:00	1.894176077	1.920910808	70.69396332	71.23531927	65.91747945	67.47057143	161.63481140000005	163.0007301
2019-07-04 21:30:00	1.896046759	1.923299053	70.8512618	71.39090315	66.12653943	67.70077127	161.85022560000004	163.2295649
2019-07-04 21:40:00	1.897917441	1.925687298	71.00856028	71.54648702	66.33559942	67.93097111	162.0656397	163.4583997
2019-07-04 21:50:00	1.899788123	1.928075543	71.16585875	71.70207090000002	66.5446594	68.16117095	162.28105390000005	163.6872345
2019-07-04 22:00:00	1.901658806	1.930463788	71.32315723	71.85765478	66.75371938	68.3913708	162.4964681	163.91606930000003
2019-07-04 22:10:00	1.903529488	1.932852032	71.48045570000002	72.01323866	66.96277937	68.62157064	162.7118822	164.1449041
2019-07-04 22:20:00	1.90540017	1.935240277	71.63775418	72.16882254	67.17183935	68.85177048	162.92729640000005	164.373739
2019-07-04 22:30:00	1.907270853	1.937628522	71.79505265	72.32440641	67.38089934	69.08197032	163.1427105	164.60257380000004
2019-07-04 22:40:00	1.909141535	1.940016767	71.95235113	72.47999029	67.58995932	69.31217017	163.3581247	164.8314086
2019-07-04 22:50:00	1.911012217	1.942405011	72.10964961	72.63557417	67.79901931	69.54237001	163.5735389	165.06024340000005
2019-07-04 23:00:00	1.9128829	1.944793256	72.26694808	72.79115805	68.00807929	69.77256985	163.788953	165.28907819999995
2019-07-04 23:10:00	1.914753582	1.947181501	72.42424656	72.94674193	68.21713928	70.00276969	164.0043672	165.517913
2019-07-04 23:20:00	1.916624264	1.949569746	72.58154503	73.10232579999997	68.42619926	70.23296954	164.21978130000005	165.7467478
2019-07-04 23:30:00	1.918494946	1.95195799	72.73884351	73.25790968	68.63525924	70.46316938	164.43519550000005	165.9755827
2019-07-04 23:40:00	1.920365629	1.954346235	72.89614198	73.41349356	68.84431923	70.69336922	164.6506097	166.2044175
2019-07-04 23:50:00	1.922236311	1.95673448	73.05344046	73.56907744	69.05337921	70.92356906	164.86602380000005	166.4332523
2019-07-05 00:00:00	1.924106993	1.959122725	73.21073894	73.72466131	69.2624392	71.15376891	165.081438	166.6620871
2019-07-05 00:10:00	1.851606056	1.854925437	74.40192602	74.17842365	68.0579309	68.17535322	164.35526769999996	165.3037786
2019-07-05 00:20:00	1.917810174	1.917531008	81.67222989	80.46077216	78.20392599	77.30721327	174.94308519999996	173.2262967
2019-07-05 00:30:00	2.213653235	2.167248321	96.77038859	91.99763583	108.6053714	100.8168894	214.193132	205.7393191
2019-07-05 00:40:00	2.099626416	2.071557841	94.89726113	96.40485479	99.39551236	100.0104969	192.0839045	192.407469
2019-07-05 00:50:00	1.736954342	1.693237163	82.94003886	80.44441803	72.64257498	68.71588303	172.46958859999995	169.6733697
2019-07-05 01:00:00	1.80141966	1.788511117	75.01954825	76.08115018	67.53288611	68.04298979999999	164.125555	164.53971299999995
2019-07-05 01:10:00	1.555013288	1.543635614	77.95325472	77.86740572	60.97725171	60.57908923	159.8247922	157.77725080000005
2019-07-05 01:20:00	1.5501252	1.501241798	70.56365135	70.49348646	55.84016125	54.46480866	155.414249	154.6400518
2019-07-05 01:30:00	1.62472949	1.6739345330000002	71.64750035	71.20920786	59.61999853	60.78055064	165.6614644	165.3130041
2019-07-05 01:40:00	1.376046722	1.398720961	69.0426663	70.02867283	49.71146686	51.22761465	152.9877927	152.2366269
2019-07-05 01:50:00	1.259590966	1.277962239	69.35400705	69.31780371	46.02812523	46.71954945	143.82076740000005	142.62979730000004
2019-07-05 02:00:00	1.308071656	1.296013726	65.19523337	66.52084789	44.47577595	44.94639867	140.4014355	139.5665836
2019-07-05 02:10:00	1.375156113	1.355487307	76.0644025	75.88744101	53.34095947	52.72552071	147.7571384	146.82672250000005
2019-07-05 02:20:00	1.358258659	1.330147885	73.23655175	74.01559544	50.34589353	49.94606141	146.132008	145.3131435
2019-07-05 02:30:00	1.274370588	1.258693709	73.15826845	73.17769932	48.12360067	47.57500563	144.33333480000005	144.0709249
2019-07-05 02:40:00	1.449400747	1.484901911	74.24079727	74.06266588	53.83005385	55.02966353	151.4295321	151.0108459
2019-07-05 02:50:00	1.778215263	1.734649743	90.50774825	94.68106285	79.02804479	81.19260128	181.4317332	184.6717728
2019-07-05 03:00:00	2.204924288	2.177882694	87.22428796	87.53226140000002	94.2069313	93.58499105	204.6231261	202.3787603
2019-07-05 03:10:00	1.920102625	2.069037568	93.73086292	82.3341954	87.13142733	83.43475613	192.2460334	186.2027268
2019-07-05 03:20:00	2.162508455	2.076183243	89.2720018	87.9579372	94.315218	89.38636146	192.1879609	190.3455552
2019-07-05 03:30:00	2.500789201	2.547809822	98.43678232	100.3424595	122.54190990000002	127.0429444	225.4695788	229.3480645
2019-07-05 03:40:00	2.478446402	2.50515765	107.8318312	105.624536	134.71378080000002	132.9118957	239.9861951	238.0682997
2019-07-05 03:50:00	2.2696473	2.078919769	170.0080295	113.05587079999998	207.511593	119.6151618	334.0397651	216.9582435
2019-07-05 04:00:00	2.7122089110000003	2.683424965	127.5663301	123.9651858	181.3577252	172.9061713	278.1148487	272.85661830000004
2019-07-05 04:10:00	2.8182518880000003	2.834321889	112.131243	103.1128172	163.7460047	150.4546568	273.6977485	264.6257174
2019-07-05 04:20:00	2.583925796	2.4631302280000003	97.72143694	94.64419154	127.912342	117.2009189	236.5786032	226.9160641
2019-07-05 04:30:00	2.238137552	2.185371998	91.18607715	90.85357153	102.0752779	99.30582653	199.5350226	195.6369597
2019-07-05 04:40:00	1.728227886	1.701073695	76.23281256	73.62987036	64.266882	61.06097479	158.55661	153.85167030000005
2019-07-05 04:50:00	1.342417308	1.3623811380000002	61.67230205	62.91815737	41.03904734	42.50061032	134.7945636	135.6023447
2019-07-05 05:00:00	1.2407756559999998	1.33829759	71.02988247	60.93985762	43.96079355	40.29858864	133.916845	133.6138676
2019-07-05 05:10:00	1.254888455	1.254674647	59.01506511	58.36495027	37.78893068	37.51568774	129.6733869	128.52327659999997
2019-07-05 05:20:00	1.11356727	1.172783789	73.75491342	62.90099751	42.28769511	37.87928536	118.3076213	116.6525622
2019-07-05 05:30:00	1.152783087	1.186250526	61.78322994	59.70894178	36.03438819	35.58753724	120.1342725	119.4994239
2019-07-05 05:40:00	1.311080599	1.276054987	48.43301584	49.55473921	31.55256874	31.69465621	115.5229973	114.9403442
2019-07-05 05:50:00	1.212249208	1.205531247	43.68714036	44.7702093	26.90433687	27.55765406	109.0214425	109.3082597
2019-07-05 06:00:00	1.452992492	1.299994107	41.9322125	40.97569005	30.05821456	26.44313709	116.4298267	107.7125268
2019-07-05 06:10:00	1.781963865	1.68314417	43.9776348	43.22133170000001	37.7499511	34.96678747	119.7323159	115.5300818
2019-07-05 06:20:00	1.1888332190000002	1.2094863340000002	42.18865595	42.37404183	25.55114531	26.11658023	96.91160488	94.14250844
2019-07-05 06:30:00	1.42751566	1.323696803	41.3856905	39.98573133	28.820428000000003	26.0140252	101.6942201	99.94398356
2019-07-05 06:40:00	1.5185973119999998	1.541711288	40.99294486	42.55213206	30.13236907	31.63331302	105.9302612	107.9358524
2019-07-05 06:50:00	1.296803301	1.293637159	33.14130725	33.26292666	21.1580857	21.17119262	96.97192014	96.91160348
2019-07-05 07:00:00	1.313109796	1.36798918	29.80628189	28.95326686	19.19973174	19.46267827	93.05612951	92.128963
2019-07-05 07:10:00	1.464936802	1.445438526	28.04096906	27.30263187	19.70950508	19.02835037	92.63526226	92.02820674
2019-07-05 07:20:00	1.4664656269999998	1.482480187	26.97936384	25.93376369	18.88176812	18.07934471	92.98213802	93.08447291
2019-07-05 07:30:00	1.7969129330000002	1.955985451	27.89329282	26.73340424	22.80047473	23.8408891	95.22336345	97.36577404
2019-07-05 07:40:00	1.668987094	2.037716	44.99806458	32.53345022	34.30358083	29.76607584	105.9715091	103.36042890000002
2019-07-05 07:50:00	2.328456135	2.190862349	27.88091844	25.43854287	29.12883722	24.66008943	104.1822968	96.98846813
2019-07-05 08:00:00	1.817086637	1.854281509	21.50125745	20.83641159	17.42961982	16.87752796	86.02630258	85.36332555
2019-07-05 08:10:00	1.652366506	1.654995278	18.64969941	18.51508976	13.65154253	13.623435	80.50589757	78.97200604
2019-07-05 08:20:00	1.6329669180000002	1.635223065	20.21530904	19.61780579	14.68287523	14.27821813	80.04793977	79.83489709999998
2019-07-05 08:30:00	1.6178729630000002	1.59073758	17.85423307	17.64853484	13.26491537	12.88568908	79.92205914	79.08188817
2019-07-05 08:40:00	1.610892229	1.624870035	18.97254033	18.92415668	13.60330866	13.68325824	80.65795824	80.8340698
2019-07-05 08:50:00	1.986832362	1.889489351	20.8968988	20.84324535	18.19428395	17.256227300000006	88.86949442	87.72607037
2019-07-05 09:00:00	1.740804763	1.761444627	16.58795413	16.62810331	12.96221031	13.08960935	86.93968267	87.05592244
2019-07-05 09:10:00	1.630729259	1.644870668	14.79096438	14.58978542	11.10866652	11.05896129	77.59245913	77.93821819
2019-07-05 09:20:00	1.809731647	1.84150912	13.17958636	13.1688193	10.67733713	10.82942154	75.00750806	74.85904670000002
2019-07-05 09:30:00	1.758593109	1.77913711	13.52452299	13.2910337	10.61925914	10.43286007	75.49336703	76.02913402
2019-07-05 09:40:00	1.986673031	1.962494207	11.35323266	11.71311974	10.04487213	10.27535007	74.51896519	74.16093291
2019-07-05 09:50:00	1.980656928	1.983810162	10.63939269	10.47367436	9.319963406	9.205064577	71.86927009	73.45502058
2019-07-05 10:00:00	1.979504704	1.976182949	9.945618154	9.979663534	8.830308934	8.821722914	67.9548885	67.68170932
2019-07-05 10:10:00	1.814627405	1.842607522	11.51819811	11.57282989	9.38854457	9.52007635	66.35961991	66.95335356
2019-07-05 10:20:00	1.926568863	1.923414385	11.75188786	11.6893545	10.25715497	10.22780389	63.45521097	62.82759765
2019-07-05 10:30:00	1.6298174440000002	1.889136978	14.40838192	11.54237936	10.64711507	9.810643128999999	61.51954415	60.68548375
2019-07-05 10:40:00	1.986886476	1.963616405	9.975971475	10.03802578	9.101688475	9.07328397	61.66795019	61.58500801
2019-07-05 10:50:00	1.969757352	2.009406256	10.30256293	10.19139546	9.473674259	9.544835877	61.95582685	60.92759355
2019-07-05 11:00:00	1.7990725930000002	1.785495097	11.15237351	11.352363	9.465298972000001	9.547186072	58.90089607	59.01636662
2019-07-05 11:10:00	1.809445867	1.7965027340000002	10.78333836	10.79752708	9.212317028	9.113100889	62.49904603	62.13224595
2019-07-05 11:20:00	1.857906647	1.85736002	10.34605529	10.21631126	9.01575454	8.915460486	59.340286600000006	59.20617829
2019-07-05 11:30:00	1.8441912	1.818977262	10.719894	10.81428393	9.381943583	9.359129021000001	60.34653841	60.10249027
2019-07-05 11:40:00	1.738571301	1.746079689	9.920329581	9.255761958999999	8.329165051	7.7566448239999986	53.99971916	52.13443439
2019-07-05 11:50:00	1.62474534	1.669793911	12.51637881	12.09214212	9.946354972	9.81314802	64.74313343	64.88419966
2019-07-05 12:00:00	1.624828168	1.669423416	12.5164326	12.09525127	9.947752017000001	9.815135605	64.76080612	64.9013448
2019-07-05 12:10:00	1.624910995	1.669052921	12.5164864	12.09836041	9.949149061	9.81712319	64.77847882	64.91848994
2019-07-05 12:20:00	1.624993823	1.668682426	12.51654019	12.10146955	9.950546105	9.819110775	64.79615151	64.93563508
2019-07-05 12:30:00	1.62507665	1.668311931	12.51659398	12.1045787	9.95194315	9.82109836	64.81382420000001	64.95278021
2019-07-05 12:40:00	1.625159478	1.667941436	12.51664777	12.10768784	9.953340193999999	9.823085945	64.8314969	64.96992535
2019-07-05 12:50:00	1.625242305	1.667570941	12.51670156	12.11079698	9.954737238	9.825073528999999	64.84916959	64.98707049
2019-07-05 13:00:00	1.625325133	1.6672004459999998	12.51675535	12.11390613	9.956134282999999	9.827061114	64.86684228	65.00421563
2019-07-05 13:10:00	1.6254079609999998	1.666829951	12.51680914	12.11701527	9.957531327	9.829048699	64.88451497	65.02136077
2019-07-05 13:20:00	1.625490788	1.666459456	12.51686293	12.12012441	9.958928371	9.831036284	64.90218767	65.03850591
2019-07-05 13:30:00	1.6255736159999998	1.666088961	12.51691672	12.12323356	9.960325416	9.833023869	64.91986036	65.05565105
2019-07-05 13:40:00	1.6256564430000002	1.665718466	12.51697051	12.1263427	9.96172246	9.835011454	64.93753305	65.07279619
2019-07-05 13:50:00	1.625739271	1.665347971	12.5170243	12.12945185	9.963119504	9.836999039	64.95520575	65.08994133
2019-07-05 14:00:00	1.6258220980000002	1.664977476	12.51707809	12.13256099	9.964516547999999	9.838986624	64.97287844	65.10708647
2019-07-05 14:10:00	1.625904926	1.664606981	12.51713188	12.13567013	9.965913593	9.840974209	64.99055113	65.12423161
2019-07-05 14:20:00	1.625987754	1.6642364859999998	12.51718567	12.13877928	9.967310637	9.842961793999999	65.00822383	65.14137675
2019-07-05 14:30:00	1.626070581	1.663865991	12.51723946	12.14188842	9.968707681	9.844949379	65.02589652	65.15852189
2019-07-05 14:40:00	1.626153409	1.663495496	12.51729325	12.14499756	9.970104726	9.846936964	65.04356921	65.17566703
2019-07-05 14:50:00	1.626236236	1.663125001	12.51734704	12.14810671	9.97150177	9.848924549	65.0612419	65.19281217
2019-07-05 15:00:00	1.626319064	1.662754506	12.51740083	12.15121585	9.972898814	9.850912134	65.0789146	65.2099573
2019-07-05 15:10:00	1.626401891	1.662384011	12.51745462	12.15432499	9.974295859	9.852899719	65.09658729	65.22710244
2019-07-05 15:20:00	1.626484719	1.662013516	12.51750842	12.15743414	9.975692902999999	9.854887304	65.11425998	65.24424758
2019-07-05 15:30:00	1.6265675469999998	1.661643021	12.51756221	12.16054328	9.977089947	9.856874889	65.13193268	65.26139272
2019-07-05 15:40:00	1.626650374	1.661272526	12.517616	12.16365242	9.978486992	9.858862474	65.14960537	65.27853786
2019-07-05 15:50:00	1.6267332019999998	1.66090203	12.51766979	12.16676157	9.979884036	9.860850059	65.16727806	65.295683
2019-07-05 16:00:00	1.626816029	1.660531535	12.51772358	12.16987071	9.98128108	9.862837643999999	65.18495076	65.31282814
2019-07-05 16:10:00	1.6268988569999998	1.66016104	12.51777737	12.17297986	9.982678125	9.864825229	65.20262345	65.32997328
2019-07-05 16:20:00	1.626981684	1.659790545	12.51783116	12.176089	9.984075169	9.866812814	65.22029614	65.34711842
2019-07-05 16:30:00	1.6270645119999998	1.65942005	12.51788495	12.17919814	9.985472213	9.868800398	65.23796883	65.36426356
2019-07-05 16:40:00	1.627147339	1.659049555	12.51793874	12.18230729	9.986869257999999	9.870787983	65.25564153	65.38140870000001
2019-07-05 16:50:00	1.6272301669999998	1.65867906	12.51799253	12.18541643	9.988266302000001	9.872775568	65.27331422	65.39855384
2019-07-05 17:00:00	1.627312995	1.658308565	12.51804632	12.18852557	9.989663346	9.874763153	65.29098691	65.41569898
2019-07-05 17:10:00	1.6273958219999998	1.65793807	12.51810011	12.19163472	9.99106039	9.876750738	65.30865961	65.43284412
2019-07-05 17:20:00	1.62747865	1.657567575	12.5181539	12.19474386	9.992457435	9.878738323	65.3263323	65.44998926
2019-07-05 17:30:00	1.627561477	1.65719708	12.51820769	12.197853	9.993854479	9.880725907999999	65.34400499	65.4671344
2019-07-05 17:40:00	1.627644305	1.656826585	12.51826148	12.20096215	9.995251523	9.882713492999999	65.36167769	65.48427953
2019-07-05 17:50:00	1.627727132	1.65645609	12.51831527	12.20407129	9.996648568	9.884701077999999	65.37935038	65.50142467
2019-07-05 18:00:00	1.62780996	1.656085595	12.51836906	12.20718043	9.998045612	9.886688663	65.39702307	65.51856981
2019-07-05 18:10:00	1.627892788	1.6557151	12.51842285	12.21028958	9.999442656	9.888676248	65.41469576	65.53571495
2019-07-05 18:20:00	1.627975615	1.655344605	12.51847664	12.21339872	10.0008397	9.890663833	65.43236846	65.55286009
2019-07-05 18:30:00	1.628058443	1.65497411	12.51853044	12.21650787	10.00223675	9.892651418	65.45004115	65.57000523
2019-07-05 18:40:00	1.62814127	1.654603615	12.51858423	12.21961701	10.00363379	9.894639003	65.46771384	65.58715037
2019-07-05 18:50:00	1.628224098	1.65423312	12.51863802	12.22272615	10.00503083	9.896626588	65.48538654	65.60429551
2019-07-05 19:00:00	1.628306925	1.653862625	12.51869181	12.2258353	10.00642788	9.898614173	65.50305923	65.62144065
2019-07-05 19:10:00	1.6283897530000002	1.65349213	12.5187456	12.22894444	10.00782492	9.900601757999999	65.52073192	65.63858579
2019-07-05 19:20:00	1.628472581	1.653121635	12.51879939	12.23205358	10.00922197	9.902589342999999	65.53840462	65.65573093
2019-07-05 19:30:00	1.6285554080000002	1.65275114	12.51885318	12.23516273	10.01061901	9.904576928	65.55607731	65.67287607
2019-07-05 19:40:00	1.628638236	1.652380645	12.51890697	12.23827187	10.01201606	9.906564513	65.57375	65.69002121
2019-07-05 19:50:00	1.6287210630000002	1.65201015	12.51896076	12.24138101	10.0134131	9.908552098	65.59142269	65.70716635
2019-07-05 20:00:00	1.628803891	1.651639655	12.51901455	12.24449016	10.01481014	9.910539683	65.60909539	65.72431149
2019-07-05 20:10:00	1.6288867180000002	1.65126916	12.51906834	12.2475993	10.01620719	9.912527267	65.62676808	65.74145663
2019-07-05 20:20:00	1.628969546	1.650898664	12.51912213	12.25070844	10.01760423	9.914514852	65.64444077	65.75860176
2019-07-05 20:30:00	1.629052374	1.650528169	12.51917592	12.25381759	10.01900128	9.916502437	65.66211347	65.7757469
2019-07-05 20:40:00	1.629135201	1.650157674	12.51922971	12.25692673	10.02039832	9.918490022	65.67978616	65.79289204
2019-07-05 20:50:00	1.629218029	1.649787179	12.5192835	12.26003588	10.02179537	9.920477607	65.69745885	65.81003718
2019-07-05 21:00:00	1.629300856	1.649416684	12.51933729	12.26314502	10.02319241	9.922465192	65.71513155	65.82718232
2019-07-05 21:10:00	1.629383684	1.649046189	12.51939108	12.26625416	10.02458945	9.924452777	65.73280424	65.84432746
2019-07-05 21:20:00	1.629466511	1.648675694	12.51944487	12.26936331	10.0259865	9.926440362000001	65.75047693	65.8614726
2019-07-05 21:30:00	1.629549339	1.6483051990000002	12.51949867	12.27247245	10.02738354	9.928427947000001	65.76814962	65.87861774
2019-07-05 21:40:00	1.6296321669999998	1.647934704	12.51955246	12.27558159	10.02878059	9.930415532	65.78582232	65.89576288
2019-07-05 21:50:00	1.629714994	1.647564209	12.51960625	12.27869074	10.03017763	9.932403117	65.80349501	65.91290802
2019-07-05 22:00:00	1.6297978219999998	1.647193714	12.51966004	12.28179988	10.03157468	9.934390702	65.8211677	65.93005316
2019-07-05 22:10:00	1.629880649	1.646823219	12.51971383	12.28490902	10.03297172	9.936378287	65.8388404	65.9471983
2019-07-05 22:20:00	1.6299634769999998	1.646452724	12.51976762	12.28801817	10.03436876	9.938365872	65.85651309	65.96434344
2019-07-05 22:30:00	1.6300463040000002	1.646082229	12.51982141	12.29112731	10.03576581	9.940353457	65.87418578	65.98148858
2019-07-05 22:40:00	1.630129132	1.645711734	12.5198752	12.29423646	10.03716285	9.942341042	65.89185848	65.99863372
2019-07-05 22:50:00	1.63021196	1.645341239	12.51992899	12.2973456	10.0385599	9.944328627	65.90953117	66.01577886
2019-07-05 23:00:00	1.630294787	1.644970744	12.51998278	12.30045474	10.03995694	9.946316212000001	65.92720386	66.03292399
2019-07-05 23:10:00	1.630377615	1.644600249	12.52003657	12.30356389	10.04135399	9.948303797000001	65.94487655	66.05006913
2019-07-05 23:20:00	1.630460442	1.6442297540000002	12.52009036	12.30667303	10.04275103	9.950291382	65.96254925	66.06721427
2019-07-05 23:30:00	1.63054327	1.643859259	12.52014415	12.30978217	10.04414807	9.952278967	65.98022194	66.08435941
2019-07-05 23:40:00	1.630626097	1.643488764	12.52019794	12.31289132	10.04554512	9.954266552	65.99789463	66.10150455
2019-07-05 23:50:00	1.630708925	1.643118269	12.52025173	12.31600046	10.04694216	9.956254136	66.01556733	66.11864969
2019-07-06 00:00:00	1.630791753	1.642747774	12.52030552	12.3191096	10.04833921	9.958241721	66.03324002	66.13579483
2019-07-06 00:10:00	1.758712275	1.73528519	11.99572182	12.10713648	10.38347692	10.36399552	68.35099873	68.74352735
2019-07-06 00:20:00	1.482562614	1.695187455	17.71723739	12.49708385	13.23069972	10.56921604	69.27841349	69.04383336
2019-07-06 00:30:00	2.793710238	1.7949712290000002	13.21190119	12.81730026	17.84267384	11.43219508	115.3957081	68.85634595
2019-07-06 00:40:00	1.6236448069999998	1.575847205	15.47740099	15.79964007	12.83370641	12.83867172	71.32874149	71.06434985
2019-07-06 00:50:00	1.418407337	1.399633153	18.89561801	19.50071914	13.73913282	13.88065171	73.19288062	74.37103954
2019-07-06 01:00:00	1.665679835	1.581981053	15.38097052	15.4308666	13.16078216	12.69709178	76.39099078	73.02371012
2019-07-06 01:10:00	1.54943278	1.544355833	16.71099613	16.86077712	13.48788854	13.62606789	73.59251388	72.82195391
2019-07-06 01:20:00	1.466370535	1.465284086	18.57176216	18.45873798	14.3375721	14.20255605	74.9264051	75.32444659999999
2019-07-06 01:30:00	2.198275497	2.045737989	29.79696294	28.4406017	35.08813718	30.39663132	135.8610263	114.4963624
2019-07-06 01:40:00	1.675704033	1.585376049	30.62120638	23.93401768	27.03980629	19.95403408	89.7708618	83.35529244
2019-07-06 01:50:00	1.173129999	1.272934014	115.6634686	26.43638043	68.73435552	18.25080853	130.5079065	79.27584455
2019-07-06 02:00:00	1.3126585240000002	1.298920898	27.95783554	28.60203757	19.59066087	19.84626586	85.32319984	83.62210511
2019-07-06 02:10:00	1.269905171	1.265217811	30.13002765	29.80639422	20.34395086	20.15544698	85.12570724	84.89503406
2019-07-06 02:20:00	1.400852353	1.228312222	30.79874518	29.75495583	22.44216607	19.42276018	91.82604204	85.58976043
2019-07-06 02:30:00	1.447187666	1.4829404469999998	34.16142299	36.12226289	25.86227879	27.9792108	89.9129532	90.56364789
2019-07-06 02:40:00	1.313477605	1.321038236	26.74284072	26.98836961	18.21898272	18.51608411	88.95979689	89.74758973
2019-07-06 02:50:00	1.310337268	1.376783441	25.22101998	24.09378585	16.98081573	16.94881645	97.50257167	96.83498528
2019-07-06 03:00:00	1.361811624	1.3653902130000002	22.82980076	22.81831642	15.73932926	15.81116253	96.75803764	96.15923444
2019-07-06 03:10:00	1.3458150830000002	1.325336521	23.03967426	22.83453266	15.58080022	15.2402083	91.05096089	91.10415892
2019-07-06 03:20:00	1.341151899	1.331843822	25.48281164	24.7607206	17.07671048	16.47520421	96.15858181	96.63443899
2019-07-06 03:30:00	1.213321012	1.239975472	30.71419654	29.45075592	18.81700465	18.45567125	96.63825881	95.90797283
2019-07-06 03:40:00	1.313576569	1.305486547	30.74546153	29.96731853	20.80657354	20.31192011	95.01937449	89.97140971
2019-07-06 03:50:00	1.231244905	1.265567668	30.88446575	29.73070603	19.89402462	19.56217298	89.64275832	89.96451165
2019-07-06 04:00:00	1.272958354	1.266726867	29.66039436	29.84226439	19.69065125	19.60051732	86.69318242	87.01213545
2019-07-06 04:10:00	1.300379554	1.2758107909999998	30.40106792	30.13042603	20.64665454	20.08316778	84.31589034	84.38170102
2019-07-06 04:20:00	1.360814921	1.241294082	32.15542075	31.88816946	22.52633683	20.82282123	90.4647859	83.41173277
2019-07-06 04:30:00	1.169883571	1.155140463	34.33273856	34.7146812	21.08260802	20.85479781	83.69964222	82.30200161
2019-07-06 04:40:00	1.1726941359999998	1.191104922	34.54002517	34.83228337	21.65346456	22.14522003	81.72627962	80.61641292
2019-07-06 04:50:00	1.16600045	1.133943167	32.98185365	33.59699492	19.87037331	19.63922552	79.78232132	78.61721226
2019-07-06 05:00:00	1.1700084240000002	1.160980448	31.59836682	32.07357001	19.30043465	19.5297538	75.80928899	76.52439326
2019-07-06 05:10:00	1.266166203	1.196591631	45.27761127	31.35884606	29.38261929	19.12132011	88.47507963	81.32815097
2019-07-06 05:20:00	1.233853867	1.225435084	27.77966197	27.55214224	17.78444826	17.51032985	76.7368749	76.15196899
2019-07-06 05:30:00	1.227743033	1.233276038	28.61387324	28.77920511	17.85712047	18.02603213	81.89910453	82.78812590000003
2019-07-06 05:40:00	1.313480681	1.331708213	25.6616164	25.15703162	17.00738824	16.99855403	83.62473778	81.82974336
2019-07-06 05:50:00	1.195441312	1.1858500790000002	28.4870012	28.47557338	17.60524527	17.34751326	80.49586025	78.70544975
2019-07-06 06:00:00	1.226594971	1.231150224	26.39295031	26.4843795	16.82725711	16.974803	78.80466997	76.79325474
2019-07-06 06:10:00	1.27599961	1.260530781	26.45527406	26.44492711	17.38242997	17.1360956	78.14976662	77.11650551
2019-07-06 06:20:00	1.223388468	1.219377719	28.14129171	27.96794531	18.05474441	17.96766665	75.99571527	77.04574941
2019-07-06 06:30:00	1.236650615	1.249893867	25.2340152	24.48762992	16.45731797	16.17629308	78.51920206	78.0223003
2019-07-06 06:40:00	1.322154623	1.326055956	25.25093508	23.85919498	17.32030608	16.51168944	77.38399358	75.79381652
2019-07-06 06:50:00	1.23889469	1.252320233	26.0901389	26.30895446	16.88234078	17.22709018	76.76985877	76.78605726
2019-07-06 07:00:00	1.340311895	1.3741039030000002	21.5243489	20.73906222	15.14834907	14.97614912	73.06287162	72.51711109
2019-07-06 07:10:00	1.401527521	1.429009195	19.49079047	19.42260948	14.25830415	14.38918545	71.79942726	71.33828897
2019-07-06 07:20:00	1.468767875	1.478337738	17.64051783	17.60482164	13.50485657	13.48918491	69.49127398	70.16652986
2019-07-06 07:30:00	1.51070259	1.481911846	15.40631938	15.73895952	11.91301116	11.91066646	64.08752029	63.69745212
2019-07-06 07:40:00	1.44324775	1.446912301	16.17360096	16.1551733	11.85739188	11.83980299	63.64120149	63.80907007
2019-07-06 07:50:00	1.481001929	1.490252789	15.9614563	15.88317939	11.70801109	11.67486677	60.53260025	59.44952042
2019-07-06 08:00:00	1.405916572	1.40172758	16.84181546	16.84392983	11.61325572	11.6134005	61.84072894	61.71274242
2019-07-06 08:10:00	1.413391773	1.445047716	17.81475602	17.80382391	12.40665651	12.54645078	66.02259454	66.67847569999999
2019-07-06 08:20:00	1.45542021	1.426785222	17.46484748	18.26040516	12.40903961	12.78367739	64.49553739	63.81485675
2019-07-06 08:30:00	1.541326014	1.528318906	14.74157706	14.6097745	11.09389065	10.93274829	66.90372760000001	67.63907243
2019-07-06 08:40:00	1.5196564819999998	1.521484436	15.08489305	15.00785491	11.48605788	11.46354029	64.49159712	64.95097783
2019-07-06 08:50:00	1.547324564	1.565714284	15.38517696	15.29318663	11.69116841	11.73754411	62.74813639999999	64.29437186
2019-07-06 09:00:00	1.5326702630000002	1.5349274940000002	15.33818944	15.34492628	11.54098809	11.54692637	63.0982636	63.78994884
2019-07-06 09:10:00	1.607747776	1.594830322	16.31830263	16.34414319	12.46700816	12.38130147	60.10215165	59.72835847
2019-07-06 09:20:00	1.606900145	1.587746998	15.84641399	15.66229782	12.22901235	11.96256798	58.67766776	59.28937393
2019-07-06 09:30:00	1.576922758	1.569154891	15.59179651	15.50130538	12.00104311	11.85094595	62.54189986	62.24988107
2019-07-06 09:40:00	1.51637243	1.539156909	15.14463597	14.87859962	11.27972482	11.21801838	58.28917404	59.19546247
2019-07-06 09:50:00	1.476136529	1.4610674280000002	16.14501844	16.37864051	11.67105896	11.73366078	59.29337315	59.22964914
2019-07-06 10:00:00	1.457672731	1.4363913469999998	16.22717589	16.528725400000006	11.48725993	11.57336423	59.84196258	60.12420803
2019-07-06 10:10:00	1.583361742	1.586547919	17.20684597	17.33613544	12.89058697	12.98208413	61.38046344	62.04493425
2019-07-06 10:20:00	1.672518501	1.700443136	17.2307875	17.05823973	13.30186579	13.38442335	68.73420609	68.78965295
2019-07-06 10:30:00	1.763833949	1.746670983	17.66296422	17.76470221	14.24558775	14.22429968	72.12604914	71.43523406
2019-07-06 10:40:00	1.825079027	1.793107535	16.31429115	16.37091898	13.5879624	13.43453357	72.71679937	71.60772977
2019-07-06 10:50:00	1.655855747	1.7101959290000002	16.2285131	16.36915539	12.28451836	12.72231874	67.98014844	68.67645259
2019-07-06 11:00:00	1.563436656	1.563718058	14.87253661	14.9505691	11.04627882	11.04624305	68.79965990000001	69.21058453
2019-07-06 11:10:00	1.621317865	1.6162426369999998	18.10123895	18.36766733	13.41357083	13.52007236	72.89374168	72.21817309999999
2019-07-06 11:20:00	1.728488711	1.90703213	26.5764	23.95893243	20.40133949	19.99818734	81.71052609	80.53887204
2019-07-06 11:30:00	1.879983699	1.813758334	21.25540492	21.26997102	17.6085645	17.09041795	81.23452664	80.74257286
2019-07-06 11:40:00	1.65116389	1.659284849	22.80201375	22.41735844	16.97800048	16.81820823	76.71878964	77.39979876
2019-07-06 11:50:00	1.639760488	1.59359627	24.93171002	24.73724094	18.27690973	17.69053643	82.32935426	81.11913050000003
2019-07-06 12:00:00	1.642738645	1.597644693	24.941677	24.74762473	18.32514813	17.74894708	82.34361229	81.15363153
2019-07-06 12:10:00	1.6457168030000002	1.601693116	24.95164398	24.75800852	18.37338653	17.80735773	82.35787031	81.18813257
2019-07-06 12:20:00	1.64869496	1.605741539	24.96161096	24.76839231	18.42162493	17.86576838	82.37212833	81.2226336
2019-07-06 12:30:00	1.651673117	1.6097899619999998	24.97157794	24.77877609	18.46986333	17.92417903	82.38638636	81.25713463
2019-07-06 12:40:00	1.654651275	1.613838385	24.98154491	24.78915988	18.51810173	17.98258968	82.40064438	81.29163567
2019-07-06 12:50:00	1.6576294319999998	1.617886807	24.99151189	24.79954367	18.56634013	18.04100034	82.41490241	81.3261367
2019-07-06 13:00:00	1.660607589	1.62193523	25.00147887	24.80992746	18.61457853	18.09941099	82.42916043	81.36063773
2019-07-06 13:10:00	1.663585747	1.625983653	25.01144585	24.82031125	18.66281693	18.15782164	82.44341846	81.39513876
2019-07-06 13:20:00	1.666563904	1.630032076	25.02141283	24.83069503	18.71105533	18.21623229	82.45767648	81.42963979999998
2019-07-06 13:30:00	1.669542062	1.634080499	25.03137981	24.84107882	18.75929373	18.27464294	82.47193451	81.46414083
2019-07-06 13:40:00	1.672520219	1.638128922	25.04134678	24.85146261	18.80753213	18.33305359	82.48619253	81.49864186
2019-07-06 13:50:00	1.675498376	1.642177345	25.05131376	24.8618464	18.85577053	18.39146424	82.50045056	81.5331429
2019-07-06 14:00:00	1.678476534	1.646225768	25.06128074	24.87223018	18.90400893	18.44987489	82.51470858	81.56764393
2019-07-06 14:10:00	1.681454691	1.6502741909999998	25.07124772	24.88261397	18.95224733	18.50828554	82.52896659999998	81.60214496
2019-07-06 14:20:00	1.684432848	1.6543226130000002	25.0812147	24.89299776	19.00048573	18.56669619	82.54322463	81.636646
2019-07-06 14:30:00	1.687411006	1.658371036	25.09118167	24.90338155	19.04872413	18.62510684	82.55748265	81.67114703
2019-07-06 14:40:00	1.690389163	1.662419459	25.10114865	24.91376533	19.09696253	18.68351749	82.57174068	81.70564806
2019-07-06 14:50:00	1.69336732	1.6664678819999998	25.11111563	24.92414912	19.14520092	18.74192814	82.5859987	81.74014909
2019-07-06 15:00:00	1.696345478	1.670516305	25.12108261	24.93453291	19.19343932	18.80033879	82.60025673	81.77465013
2019-07-06 15:10:00	1.699323635	1.6745647280000002	25.13104959	24.9449167	19.24167772	18.85874944	82.61451475	81.80915116
2019-07-06 15:20:00	1.7023017930000002	1.678613151	25.14101657	24.95530048	19.28991612	18.917160100000004	82.62877278	81.84365219
2019-07-06 15:30:00	1.70527995	1.6826615740000002	25.15098354	24.96568427	19.33815452	18.97557075	82.64303079999998	81.87815323
2019-07-06 15:40:00	1.7082581069999998	1.686709997	25.16095052	24.97606806	19.38639292	19.0339814	82.65728883	81.91265426
2019-07-06 15:50:00	1.711236265	1.690758419	25.1709175	24.98645185	19.43463132	19.09239205	82.67154685	81.94715529
2019-07-06 16:00:00	1.714214422	1.694806842	25.18088448	24.99683563	19.48286972	19.1508027	82.68580487	81.98165633
2019-07-06 16:10:00	1.717192579	1.698855265	25.19085146	25.00721942	19.53110812	19.20921335	82.7000629	82.01615736
2019-07-06 16:20:00	1.720170737	1.702903688	25.20081844	25.01760321	19.57934652	19.267624	82.71432092	82.05065839
2019-07-06 16:30:00	1.7231488940000002	1.706952111	25.21078541	25.027987	19.62758492	19.32603465	82.72857895	82.08515942
2019-07-06 16:40:00	1.7261270519999998	1.711000534	25.22075239	25.03837079	19.67582332	19.3844453	82.74283697	82.11966046
2019-07-06 16:50:00	1.729105209	1.7150489569999998	25.23071937	25.04875457	19.72406172	19.44285595	82.75709499999998	82.15416149
2019-07-06 17:00:00	1.732083366	1.71909738	25.24068635	25.05913836	19.77230012	19.5012666	82.77135302	82.18866252
2019-07-06 17:10:00	1.735061524	1.7231458030000002	25.25065333	25.06952215	19.82053852	19.55967725	82.78561105	82.22316356
2019-07-06 17:20:00	1.7380396809999998	1.727194225	25.26062031	25.07990594	19.86877692	19.6180879	82.79986907	82.25766459
2019-07-06 17:30:00	1.741017838	1.731242648	25.27058728	25.09028972	19.91701532	19.67649855	82.8141271	82.29216562
2019-07-06 17:40:00	1.743995996	1.735291071	25.28055426	25.10067351	19.96525372	19.7349092	82.82838512	82.32666666
2019-07-06 17:50:00	1.746974153	1.739339494	25.29052124	25.1110573	20.01349212	19.79331986	82.84264314	82.36116769
2019-07-06 18:00:00	1.74995231	1.743387917	25.30048822	25.12144109	20.06173052	19.85173051	82.85690117	82.39566872
2019-07-06 18:10:00	1.7529304680000002	1.74743634	25.3104552	25.13182487	20.10996892	19.91014116	82.87115919	82.43016975
2019-07-06 18:20:00	1.755908625	1.751484763	25.32042217	25.14220866	20.15820732	19.96855181	82.88541722	82.46467079
2019-07-06 18:30:00	1.758886783	1.755533186	25.33038915	25.15259245	20.20644572	20.02696246	82.89967524	82.49917182
2019-07-06 18:40:00	1.76186494	1.759581609	25.34035613	25.16297624	20.25468412	20.08537311	82.91393327	82.53367285
2019-07-06 18:50:00	1.764843097	1.763630031	25.35032311	25.17336002	20.30292252	20.14378376	82.92819129	82.56817389
2019-07-06 19:00:00	1.767821255	1.767678454	25.36029009	25.18374381	20.35116092	20.20219441	82.94244932	82.60267492
2019-07-06 19:10:00	1.770799412	1.771726877	25.37025707	25.1941276	20.39939932	20.26060506	82.95670734	82.63717595
2019-07-06 19:20:00	1.7737775690000002	1.7757753	25.38022404	25.20451139	20.44763772	20.31901571	82.97096537	82.67167699
2019-07-06 19:30:00	1.7767557269999998	1.779823723	25.39019102	25.21489517	20.49587612	20.37742636	82.98522339	82.70617802
2019-07-06 19:40:00	1.779733884	1.783872146	25.400158	25.22527896	20.54411452	20.43583701	82.99948141	82.74067905
2019-07-06 19:50:00	1.7827120419999998	1.787920569	25.41012498	25.23566275	20.59235292	20.49424766	83.01373944	82.77518008
2019-07-06 20:00:00	1.785690199	1.791968992	25.42009196	25.24604654	20.64059132	20.55265831	83.02799746	82.80968112
2019-07-06 20:10:00	1.7886683559999998	1.796017415	25.43005894	25.25643033	20.68882971	20.61106896	83.04225549	82.84418215
2019-07-06 20:20:00	1.791646514	1.8000658369999998	25.44002591	25.26681411	20.73706811	20.66947962	83.05651351	82.87868318
2019-07-06 20:30:00	1.794624671	1.80411426	25.44999289	25.2771979	20.78530651	20.72789027	83.07077154	82.91318422
2019-07-06 20:40:00	1.797602828	1.808162683	25.45995987	25.28758169	20.83354491	20.78630092	83.08502956	82.94768525
2019-07-06 20:50:00	1.800580986	1.812211106	25.46992685	25.29796548	20.88178331	20.84471157	83.09928759	82.98218628
2019-07-06 21:00:00	1.803559143	1.816259529	25.47989383	25.30834926	20.93002171	20.90312222	83.11354561	83.01668732
2019-07-06 21:10:00	1.8065373	1.820307952	25.48986081	25.31873305	20.97826011	20.96153287	83.12780364	83.05118835
2019-07-06 21:20:00	1.809515458	1.824356375	25.49982778	25.32911684	21.02649851	21.01994352	83.14206166	83.08568938
2019-07-06 21:30:00	1.812493615	1.828404798	25.50979476	25.33950063	21.07473691	21.07835417	83.15631968	83.12019041
2019-07-06 21:40:00	1.815471773	1.832453221	25.51976174	25.34988441	21.12297531	21.13676482	83.17057771	83.15469145
2019-07-06 21:50:00	1.81844993	1.836501643	25.52972872	25.3602682	21.17121371	21.19517547	83.18483573	83.18919248
2019-07-06 22:00:00	1.821428087	1.840550066	25.5396957	25.37065199	21.21945211	21.25358612	83.19909376	83.22369351
2019-07-06 22:10:00	1.824406245	1.844598489	25.54966267	25.38103578	21.26769051	21.31199677	83.21335178	83.25819455
2019-07-06 22:20:00	1.827384402	1.848646912	25.55962965	25.39141956	21.31592891	21.37040742	83.22760981	83.29269558
2019-07-06 22:30:00	1.830362559	1.852695335	25.56959663	25.40180335	21.36416731	21.42881807	83.24186783	83.32719661
2019-07-06 22:40:00	1.833340717	1.856743758	25.57956361	25.41218714	21.41240571	21.48722872	83.25612586	83.36169765
2019-07-06 22:50:00	1.836318874	1.860792181	25.58953059	25.42257093	21.46064411	21.54563938	83.27038388	83.39619868
2019-07-06 23:00:00	1.839297032	1.864840604	25.59949757	25.43295471	21.50888251	21.60405003	83.28464191	83.43069971
2019-07-06 23:10:00	1.842275189	1.868889027	25.60946454	25.4433385	21.55712091	21.66246068	83.29889993	83.46520074
2019-07-06 23:20:00	1.845253346	1.872937449	25.61943152	25.45372229	21.60535931	21.72087133	83.31315795	83.49970178
2019-07-06 23:30:00	1.848231504	1.876985872	25.6293985	25.46410608	21.65359771	21.77928198	83.32741598	83.53420281
2019-07-06 23:40:00	1.851209661	1.881034295	25.63936548	25.47448987	21.70183611	21.83769263	83.341674	83.56870384
2019-07-06 23:50:00	1.854187818	1.885082718	25.64933246	25.48487365	21.75007451	21.89610328	83.35593203	83.60320488
2019-07-07 00:00:00	1.857165976	1.889131141	25.65929944	25.49525744	21.79831291	21.95451393	83.37019005	83.63770591
2019-07-07 00:10:00	1.466585621	1.40823079	25.6947298	25.85289123	17.61635184	17.09812421	78.2808881	77.11870558
2019-07-07 00:20:00	1.57750983	1.637636876	23.53102776	23.77022516	17.25856078	18.06605891	75.21193169	75.50026124
2019-07-07 00:30:00	1.623364229	1.653561915	24.21854229	24.08627666	18.24306116	18.34154826	79.495077	79.44438451
2019-07-07 00:40:00	1.73218707	1.747971853	23.09388313	22.57372356	18.09625497	17.79301565	80.38105737	78.49636616
2019-07-07 00:50:00	1.573375496	1.548943849	20.53326601	21.01167233	15.39117077	15.49338179	79.1320887	79.60727954
2019-07-07 01:00:00	1.559050552	1.550456326	22.01372011	20.36460377	16.03485303	14.84815117	74.32794591	73.83929703
2019-07-07 01:10:00	1.5348689009999998	1.53004378	23.15104077	22.97692021	16.85709098	16.66218105	73.30724322	72.4498491
2019-07-07 01:20:00	1.5376867719999998	1.5479984130000002	21.47128957	21.12499136	15.58941837	15.48655002	72.85112257	72.26291962
2019-07-07 01:30:00	1.434135696	1.56462903	83.69721361	20.40313729	61.72956147	15.18671763	108.9530094	72.96103053
2019-07-07 01:40:00	1.4877459380000002	1.519908079	20.25192647	20.41419336	14.38344976	14.65797579	73.669306	72.20149986
2019-07-07 01:50:00	1.518214144	1.54102788	20.27758928	20.12411144	14.80667434	14.84791993	73.41185012	72.76566689
2019-07-07 02:00:00	1.493711817	1.486807618	21.09934659	21.24416787	14.8415138	14.87946185	69.89978319	70.12555638
2019-07-07 02:10:00	1.504079853	1.515003015	21.49073647	21.37655774	15.41995913	15.43495133	73.85622064	73.23100558
2019-07-07 02:20:00	1.432354449	1.4451816169999998	21.25360936	20.77248576	14.47200451	14.32158795	70.30644536	69.32881787
2019-07-07 02:30:00	1.380469863	1.402180929	18.88040803	18.13335415	12.44485989	11.95816209	60.62558352	57.58652121
2019-07-07 02:40:00	1.414164339	1.438228132	19.35792038	18.77707421	12.87216092	12.71557716	68.34136439	67.12786497
2019-07-07 02:50:00	1.614983231	1.571247768	23.01236058	22.96765404	17.30515722	16.95278482	76.67427915	75.43253128
2019-07-07 03:00:00	1.768900695	1.73340392	27.34642303	27.42820472	22.28067786	21.93552145	82.71938677	81.85439414
2019-07-07 03:10:00	1.747556561	1.804428423	26.06755566	27.0377802	20.64743955	22.16386088	84.72495667	85.96753551
2019-07-07 03:20:00	1.477470783	1.461855649	22.68546023	22.71534204	15.38143499	15.33565031	83.00660255	82.66299802
2019-07-07 03:30:00	1.569556116	1.55760077	24.77694925	24.55935201	17.69721666	17.40175829	82.91914546	81.03495929
2019-07-07 03:40:00	1.5721191140000002	1.614561871	21.46284149	21.17755836	15.15396103	15.28736601	81.24834957	81.45267738
2019-07-07 03:50:00	1.54839792	1.480326805	21.34594972	21.34648796	14.87398269	14.28188341	82.07092661	81.85165632
2019-07-07 04:00:00	1.778204576	1.823331551	17.24131972	17.26527861	13.69020775	14.07444786	82.99590356	83.18810148
2019-07-07 04:10:00	1.694577905	1.673867084	16.88353039	16.82543645	12.77120106	12.51731347	81.64111918	81.17341474
2019-07-07 04:20:00	2.194024674	2.163313425	21.84834222	21.37312256	21.22299077	20.32820539	91.57552944	90.08206442
2019-07-07 04:30:00	2.156098935	2.117154599	21.72973188	21.16592197	20.30699607	19.45984832	86.23622035	84.05064697
2019-07-07 04:40:00	2.144320754	1.897129171	23.9578215	22.02889149	22.51413394	18.19534671	91.80516189	87.37016298
2019-07-07 04:50:00	1.681773381	1.70498601	16.30259745	16.08584425	12.42488361	12.38227916	81.79483094	81.22735971
2019-07-07 05:00:00	1.621579308	1.614037273	17.8908276	18.39654305	13.08447606	13.4728124	81.31674002	81.14012127
2019-07-07 05:10:00	1.752083427	1.697561534	15.04465427	15.6879976	11.92513171	12.04416867	78.41560961	78.50588342
2019-07-07 05:20:00	1.620156273	1.516867802	18.26851898	17.142286	14.02024911	12.11829636	76.28025866	73.46924663
2019-07-07 05:30:00	1.588398754	1.5854976930000002	15.83430748	16.24206203	11.75366148	11.95421863	71.602747	72.0584242
2019-07-07 05:40:00	1.5891979369999998	1.578192161	14.46936106	14.68457449	11.05031747	11.18984409	73.99922206	74.10327103
2019-07-07 05:50:00	1.588691896	1.603354381	14.13158286	14.25667442	10.81786246	11.05225912	72.30692984	73.62849125
2019-07-07 06:00:00	1.6503066780000002	1.6541004069999998	15.89134207	16.26883752	11.81112699	12.1144586	71.78966894	72.30183016
2019-07-07 06:10:00	1.649950076	1.637357879	16.44494491	16.47064586	12.11194401	12.04792844	71.75582764	71.09564152
2019-07-07 06:20:00	2.673865556	1.630238741	17.489003	15.81221183	21.72014698	11.84244265	149.31090590000005	69.06786657
2019-07-07 06:30:00	1.732799794	1.721175947	14.31587396	14.36607038	11.50658858	11.44619038	78.38089819	77.38874025
2019-07-07 06:40:00	1.621028107	1.653330019	17.09283622	17.81285013	12.8832537	13.68230141	71.88242157	72.46824402
2019-07-07 06:50:00	1.788867446	1.774039657	18.05825401	18.21059391	14.86035909	14.92400279	73.05422068	72.91253178
2019-07-07 07:00:00	1.869513095	1.8910365	18.75320112	18.4185679	15.81169762	15.80658167	76.65562359	77.64844235
2019-07-07 07:10:00	1.886897244	1.902535229	18.88362159	18.42789413	16.13425698	15.88055331	75.87270253	75.11154728
2019-07-07 07:20:00	1.586344789	1.549906945	15.16941867	15.15400908	11.17853684	10.93537443	69.08191535	67.76964931
2019-07-07 07:30:00	1.424332778	1.522824616	18.27246358	14.64054446	12.12233995	10.43604853	65.63359525	63.97268975
2019-07-07 07:40:00	1.6377889140000002	1.64410406	15.666840099999998	16.18503504	11.68083521	12.12762333	65.65358637	66.01700973
2019-07-07 07:50:00	1.5969504980000002	1.595116241	14.18377452	14.26899684	10.49525581	10.55987029	64.50484005	65.28740777
2019-07-07 08:00:00	1.6704793530000002	1.652076229	14.24818945	13.79243555	10.66434824	10.33009879	66.43428096	66.32839069
2019-07-07 08:10:00	1.6569249419999998	1.655792173	14.45764216	14.86270154	10.8664021	11.1574269	66.215197	66.72923777
2019-07-07 08:20:00	1.733432845	1.732581287	11.90882498	11.94535173	9.30588859	9.310851058999999	61.55712188	61.86019474
2019-07-07 08:30:00	1.760572471	1.771331068	12.78608091	12.21746306	9.799931465	9.46436278	61.74359649	61.46994786
2019-07-07 08:40:00	1.747881952	1.7795459930000002	16.31743711	16.45699466	12.1652294	12.49813993	63.44614067	64.46679484
2019-07-07 08:50:00	1.6984889090000002	1.716912319	14.71173154	14.69975695	10.61321155	10.79658137	61.28227253	61.82407449
2019-07-07 09:00:00	1.742723091	1.735273786	13.49522525	13.46648693	9.976288987	9.954363201	60.95802718	60.47226323
2019-07-07 09:10:00	1.957655959	1.922030228	16.40079263	16.57639671	13.58656366	13.50589091	66.10101002	64.25404101
2019-07-07 09:20:00	1.75204791	1.7320771169999998	16.49365294	16.68992148	12.48393293	12.52150509	63.18323428	63.26779854
2019-07-07 09:30:00	2.0071037	1.986258587	16.53939342	16.16968319	14.173640300000002	13.59470705	68.14551772	67.84169478
2019-07-07 09:40:00	1.96690459	1.924753392	15.94633646	15.22480462	13.42392371	12.50906764	66.24240741	65.55082725
2019-07-07 09:50:00	1.890258923	1.902116196	16.14460775	16.24429795	12.9713127	13.11621433	68.40936526	68.57566179
2019-07-07 10:00:00	1.774158441	1.697509703	22.748366	22.94710196	17.81743673	17.27174003	73.01562511	70.29360946
2019-07-07 10:10:00	1.818085751	1.761844044	20.93943347	20.59670002	16.73802339	15.92334853	74.76937307	73.90457544
2019-07-07 10:20:00	1.73760911	1.75406402	19.32329173	18.98930552	14.71414546	14.65012026	71.71643886	72.14869992
2019-07-07 10:30:00	1.6008237580000002	1.565366113	18.73962964	18.84986904	13.532118099999998	13.43910698	71.77364166	71.59443066
2019-07-07 10:40:00	1.607277137	1.588937579	16.47487742	16.73679558	12.06225743	12.09825729	75.02082462	75.63792663
2019-07-07 10:50:00	1.637754827	1.631751429	22.095100100000003	20.95792256	16.5777966	15.65419506	83.10940411	82.41791583
2019-07-07 11:00:00	1.64540568	1.621591354	21.68491877	21.43783965	16.08099067	15.69760394	88.64264115	87.60178914
2019-07-07 11:10:00	1.460360556	1.5132377259999998	21.90525497	21.31522145	15.27418868	15.40410213	92.20474103	93.46740237
2019-07-07 11:20:00	1.672682594	1.619036172	21.00180892	20.83505284	16.42953155	15.88580735	95.96414604	95.93692482
2019-07-07 11:30:00	1.632773627	1.527563672	23.25001002	22.48515106	18.06744498	16.45990025	100.6797683	98.91522474
2019-07-07 11:40:00	1.530933855	1.520795638	21.3368094	22.03902475	15.67668407	16.12676798	97.35749411	96.33142856
2019-07-07 11:50:00	1.587030664	1.598654622	23.38876537	23.40538566	17.83073399	17.91604829	99.53724221	100.1576413
2019-07-07 12:00:00	1.586648061	1.599010679	23.41544058	23.41454165	17.84154985	17.92123506	99.58875965	100.2149728
2019-07-07 12:10:00	1.5862654580000002	1.599366736	23.44211578	23.42369763	17.85236571	17.92642184	99.6402771	100.2723043
2019-07-07 12:20:00	1.585882856	1.599722792	23.46879098	23.43285362	17.86318157	17.93160861	99.69179454	100.3296358
2019-07-07 12:30:00	1.5855002530000002	1.600078849	23.49546618	23.44200961	17.87399743	17.93679539	99.74331198	100.3869673
2019-07-07 12:40:00	1.58511765	1.600434905	23.52214139	23.45116559	17.88481329	17.94198216	99.79482943	100.4442988
2019-07-07 12:50:00	1.584735047	1.6007909619999998	23.54881659	23.46032158	17.89562915	17.94716893	99.84634687	100.5016303
2019-07-07 13:00:00	1.584352444	1.601147019	23.57549179	23.46947756	17.90644502	17.95235571	99.89786431	100.5589618
2019-07-07 13:10:00	1.583969842	1.601503075	23.60216699	23.47863355	17.91726088	17.95754248	99.94938176	100.6162933
2019-07-07 13:20:00	1.583587239	1.601859132	23.62884219	23.48778954	17.92807674	17.96272926	100.0008992	100.6736248
2019-07-07 13:30:00	1.5832046359999998	1.602215189	23.6555174	23.49694552	17.9388926	17.96791603	100.0524166	100.7309563
2019-07-07 13:40:00	1.582822033	1.602571245	23.6821926	23.50610151	17.94970846	17.97310281	100.1039341	100.7882878
2019-07-07 13:50:00	1.58243943	1.602927302	23.7088678	23.5152575	17.96052432	17.97828958	100.1554515	100.8456193
2019-07-07 14:00:00	1.582056828	1.603283358	23.735543	23.52441348	17.97134018	17.98347636	100.206969	100.9029508
2019-07-07 14:10:00	1.581674225	1.603639415	23.76221821	23.53356947	17.98215604	17.98866313	100.2584864	100.9602823
2019-07-07 14:20:00	1.581291622	1.6039954719999998	23.78889341	23.54272545	17.992971899999993	17.993849899999994	100.3100039	101.0176138
2019-07-07 14:30:00	1.580909019	1.604351528	23.81556861	23.55188144	18.00378777	17.99903668	100.3615213	101.0749453
2019-07-07 14:40:00	1.580526417	1.604707585	23.84224381	23.56103743	18.01460363	18.00422345	100.4130387	101.1322768
2019-07-07 14:50:00	1.580143814	1.605063642	23.86891901	23.57019341	18.02541949	18.00941023	100.4645562	101.1896083
2019-07-07 15:00:00	1.579761211	1.6054196980000002	23.89559422	23.5793494	18.03623535	18.014597	100.5160736	101.2469398
2019-07-07 15:10:00	1.579378608	1.605775755	23.92226942	23.58850539	18.04705121	18.01978378	100.5675911	101.3042713
2019-07-07 15:20:00	1.578996005	1.606131812	23.94894462	23.59766137	18.05786707	18.02497055	100.6191085	101.3616028
2019-07-07 15:30:00	1.578613403	1.606487868	23.97561982	23.60681736	18.06868293	18.03015733	100.670626	101.4189343
2019-07-07 15:40:00	1.5782308	1.606843925	24.00229503	23.61597335	18.07949879	18.035344100000003	100.7221434	101.4762658
2019-07-07 15:50:00	1.5778481969999998	1.607199981	24.02897023	23.62512933	18.09031465	18.04053087	100.7736608	101.5335973
2019-07-07 16:00:00	1.577465594	1.607556038	24.05564543	23.63428532	18.10113052	18.04571765	100.8251783	101.5909288
2019-07-07 16:10:00	1.577082991	1.607912095	24.08232063	23.6434413	18.11194638	18.05090442	100.8766957	101.6482603
2019-07-07 16:20:00	1.576700389	1.608268151	24.10899584	23.65259729	18.12276224	18.0560912	100.9282132	101.7055918
2019-07-07 16:30:00	1.576317786	1.6086242080000002	24.13567104	23.66175328	18.1335781	18.06127797	100.9797306	101.7629233
2019-07-07 16:40:00	1.575935183	1.608980265	24.16234624	23.67090926	18.14439396	18.06646475	101.03124809999998	101.8202548
2019-07-07 16:50:00	1.57555258	1.609336321	24.18902144	23.68006525	18.15520982	18.07165152	101.0827655	101.8775863
2019-07-07 17:00:00	1.5751699769999998	1.609692378	24.21569664	23.68922124	18.16602568	18.0768383	101.134283	101.9349178
2019-07-07 17:10:00	1.574787375	1.610048434	24.24237185	23.69837722	18.17684154	18.08202507	101.1858004	101.9922493
2019-07-07 17:20:00	1.5744047719999998	1.610404491	24.26904705	23.70753321	18.1876574	18.08721184	101.2373178	102.0495808
2019-07-07 17:30:00	1.574022169	1.610760548	24.29572225	23.71668919	18.19847327	18.09239862	101.2888353	102.1069123
2019-07-07 17:40:00	1.573639566	1.611116604	24.32239745	23.72584518	18.20928913	18.09758539	101.3403527	102.1642438
2019-07-07 17:50:00	1.5732569630000002	1.611472661	24.34907266	23.73500117	18.22010499	18.10277217	101.3918702	102.2215753
2019-07-07 18:00:00	1.572874361	1.6118287180000002	24.37574786	23.74415715	18.23092085	18.10795894	101.4433876	102.2789068
2019-07-07 18:10:00	1.5724917580000002	1.6121847740000002	24.40242306	23.75331314	18.24173671	18.11314572	101.4949051	102.3362383
2019-07-07 18:20:00	1.572109155	1.612540831	24.42909826	23.76246913	18.25255257	18.11833249	101.5464225	102.3935698
2019-07-07 18:30:00	1.571726552	1.6128968869999998	24.45577346	23.77162511	18.26336843	18.12351927	101.5979399	102.4509013
2019-07-07 18:40:00	1.571343949	1.613252944	24.48244867	23.7807811	18.27418429	18.12870604	101.6494574	102.5082328
2019-07-07 18:50:00	1.570961347	1.613609001	24.50912387	23.78993709	18.28500015	18.13389281	101.7009748	102.5655643
2019-07-07 19:00:00	1.570578744	1.613965057	24.53579907	23.79909307	18.29581602	18.13907959	101.7524923	102.6228958
2019-07-07 19:10:00	1.570196141	1.614321114	24.56247427	23.80824906	18.30663188	18.14426636	101.8040097	102.6802273
2019-07-07 19:20:00	1.569813538	1.614677171	24.58914948	23.81740504	18.31744774	18.14945314	101.8555272	102.7375588
2019-07-07 19:30:00	1.569430935	1.6150332269999998	24.61582468	23.82656103	18.328263600000003	18.15463991	101.9070446	102.7948903
2019-07-07 19:40:00	1.569048333	1.615389284	24.64249988	23.83571702	18.33907946	18.15982669	101.958562	102.8522218
2019-07-07 19:50:00	1.56866573	1.615745341	24.66917508	23.844873	18.34989532	18.16501346	102.0100795	102.9095533
2019-07-07 20:00:00	1.568283127	1.6161013969999998	24.69585028	23.85402899	18.36071118	18.17020024	102.0615969	102.9668848
2019-07-07 20:10:00	1.567900524	1.616457454	24.72252549	23.86318498	18.37152704	18.17538701	102.1131144	103.0242163
2019-07-07 20:20:00	1.567517922	1.61681351	24.74920069	23.87234096	18.3823429	18.18057378	102.1646318	103.0815478
2019-07-07 20:30:00	1.567135319	1.617169567	24.77587589	23.88149695	18.39315877	18.18576056	102.2161493	103.1388793
2019-07-07 20:40:00	1.566752716	1.617525624	24.80255109	23.89065293	18.40397463	18.19094733	102.2676667	103.1962108
2019-07-07 20:50:00	1.566370113	1.61788168	24.8292263	23.89980892	18.41479049	18.19613411	102.3191841	103.2535423
2019-07-07 21:00:00	1.56598751	1.6182377369999998	24.8559015	23.90896491	18.42560635	18.20132088	102.3707016	103.3108738
2019-07-07 21:10:00	1.565604908	1.618593794	24.8825767	23.91812089	18.43642221	18.20650766	102.422219	103.3682053
2019-07-07 21:20:00	1.565222305	1.61894985	24.9092519	23.92727688	18.44723807	18.21169443	102.4737365	103.4255368
2019-07-07 21:30:00	1.5648397019999998	1.619305907	24.93592711	23.93643287	18.45805393	18.2168812	102.5252539	103.4828683
2019-07-07 21:40:00	1.564457099	1.6196619630000002	24.96260231	23.94558885	18.46886979	18.22206798	102.5767714	103.5401998
2019-07-07 21:50:00	1.564074496	1.62001802	24.98927751	23.95474484	18.47968565	18.22725475	102.6282888	103.5975313
2019-07-07 22:00:00	1.563691894	1.620374077	25.01595271	23.96390083	18.49050152	18.23244153	102.6798063	103.6548628
2019-07-07 22:10:00	1.563309291	1.620730133	25.04262791	23.97305681	18.50131738	18.2376283	102.7313237	103.7121943
2019-07-07 22:20:00	1.562926688	1.62108619	25.06930312	23.9822128	18.51213324	18.24281508	102.7828411	103.7695258
2019-07-07 22:30:00	1.562544085	1.6214422469999998	25.09597832	23.99136878	18.5229491	18.24800185	102.8343586	103.8268573
2019-07-07 22:40:00	1.5621614819999998	1.621798303	25.12265352	24.00052477	18.53376496	18.25318863	102.885876	103.8841888
2019-07-07 22:50:00	1.56177888	1.62215436	25.14932872	24.00968076	18.54458082	18.2583754	102.9373935	103.9415203
2019-07-07 23:00:00	1.5613962769999998	1.622510417	25.17600393	24.01883674	18.55539668	18.26356217	102.9889109	103.9988518
2019-07-07 23:10:00	1.561013674	1.6228664730000002	25.20267913	24.02799273	18.56621254	18.26874895	103.0404284	104.0561833
2019-07-07 23:20:00	1.560631071	1.62322253	25.22935433	24.03714872	18.5770284	18.27393572	103.0919458	104.1135148
2019-07-07 23:30:00	1.5602484680000002	1.623578586	25.25602953	24.0463047	18.58784427	18.2791225	103.1434632	104.1708463
2019-07-07 23:40:00	1.559865866	1.623934643	25.28270473	24.05546069	18.59866013	18.28430927	103.1949807	104.2281778
2019-07-07 23:50:00	1.5594832630000002	1.6242907	25.30937994	24.06461667	18.60947599	18.28949605	103.2464981	104.2855093
2019-07-08 00:00:00	1.55910066	1.624646756	25.33605514	24.07377266	18.62029185	18.29468282	103.2980156	104.3428408
2019-07-08 00:10:00	1.5063416530000002	1.4867546719999998	22.73773504	23.12214552	16.488718900000002	16.62935772	101.8705191	102.8060513
2019-07-08 00:20:00	1.517570637	1.536592381	21.93918728	21.78061274	16.01954708	16.16647535	98.02021493	98.03017147
2019-07-08 00:30:00	1.535360007	1.531438256	20.39928023	20.498903100000003	15.320422	15.31502616	92.99928551	91.69002861
2019-07-08 00:40:00	1.540903241	1.54364088	21.17242773	20.9975972	15.5990037	15.58569013	102.6219039	101.6224636
2019-07-08 00:50:00	1.505843081	1.612386956	24.01379518	20.37590048	17.68752067	15.79740946	101.4815738	101.0360018
2019-07-08 01:00:00	1.61301763	1.585125121	20.20663653	20.28140979	15.86156683	15.57171028	99.95760908	100.3902645
2019-07-08 01:10:00	1.539643244	1.540579687	20.85070608	20.92526188	15.5648611	15.57578535	96.53066347	95.02062192
2019-07-08 01:20:00	1.449987421	1.444845209	21.71257242	21.799230800000004	15.55012927	15.58903998	97.01521377	96.93702912
2019-07-08 01:30:00	1.392173188	1.4021843390000002	25.40621662	24.97275163	17.99586975	17.73415114	96.248289	94.51742496
2019-07-08 01:40:00	1.4018642419999998	1.407056238	25.63783714	25.55095502	17.90410121	17.91176978	97.64142021	96.09222343
2019-07-08 01:50:00	1.403382954	1.400703953	26.24083045	26.21155981	18.4844478	18.49635215	96.47250067	97.26529532
2019-07-08 02:00:00	1.4551620769999998	1.405685049	26.6740849	27.0593538	19.07273192	18.84090365	97.68888447	95.70310538
2019-07-08 02:10:00	1.535178719	1.501401894	27.09595959	27.11116818	19.98096095	19.6346584	99.15093122	100.6885428
2019-07-08 02:20:00	1.410319375	1.3627892190000002	25.27509383	25.09032323	17.65082864	17.00014032	97.41270639	96.97418943
2019-07-08 02:30:00	1.363661621	1.369888665	25.196459	24.57245281	16.82932462	16.53552607	92.22888933	92.52738116
2019-07-08 02:40:00	1.425957301	1.406778495	23.80058883	24.10382171	16.9384461	16.9547204	94.97292875	94.79686498
2019-07-08 02:50:00	1.4611540930000002	1.451860684	23.38502335	23.43004288	16.74109243	16.65480481	99.97390236	99.14817081
2019-07-08 03:00:00	1.435249873	1.416710605	24.00030371	24.51404211	16.93882552	17.06038387	90.83403305	90.49701339
2019-07-08 03:10:00	1.392616951	1.41223531	27.9989234	27.73776266	19.62077174	19.62978526	98.91845812	97.80408223
2019-07-08 03:20:00	1.41007745	1.421714306	30.19537226	30.09319524	20.74233834	20.81512487	99.69910093	100.059557
2019-07-08 03:30:00	1.3479812830000002	1.360681854	31.46861825	30.27520544	20.77766334	20.0975421	105.8671519	106.610929
2019-07-08 03:40:00	1.41560998	1.450407476	33.47173026	33.91139372	23.14728534	23.98971416	109.3464499	109.4563871
2019-07-08 03:50:00	1.251063953	1.243594884	37.28946023	37.14309849	23.23422014	22.95510281	109.0133578	108.9563338
2019-07-08 04:00:00	1.538663569	1.507022886	37.52722115	37.26270528	27.89716226	27.13361402	118.8599643	115.3885422
2019-07-08 04:10:00	1.417238386	1.399923403	34.97843436	32.87277616	24.21946954	22.68720036	112.0618338	111.31411509999998
2019-07-08 04:20:00	1.24892776	1.247195368	37.29335851	38.31317569	23.56184069	24.17211918	106.9850376	107.2927684
2019-07-08 04:30:00	1.320365856	1.294620881	32.28805788	33.0785548	20.98183106	21.15641585	103.6221758	103.2175153
2019-07-08 04:40:00	1.370765981	1.37381152	31.43726522	31.99014028	21.55908861	21.87462011	98.60948108	97.94081971
2019-07-08 04:50:00	1.36055091	1.326370365	27.93364368	28.35027441	19.07959775	18.86887164	98.12517374	96.88396601
2019-07-08 05:00:00	1.3399192640000002	1.310029879	24.74491798	25.67910396	16.75387753	17.06598746	92.98669875	93.65983691
2019-07-08 05:10:00	1.428544175	1.3959825380000002	24.37706989	25.08883721	17.72780428	18.03113415	93.02097889	93.22270383
2019-07-08 05:20:00	1.320529594	1.327233518	28.14432069	28.59427987	19.31330438	19.56912916	96.45679574	96.56581731
2019-07-08 05:30:00	1.322660712	1.323461684	30.39096293	30.63982242	20.47103831	20.60697428	102.0062268	101.623955
2019-07-08 05:40:00	1.312292251	1.297033848	29.40587854	30.04689315	19.56635373	19.69942474	102.4941946	102.7557328
2019-07-08 05:50:00	1.414717643	1.3948257780000002	27.29185963	27.71870542	19.33601847	19.39568749	103.0307503	104.2028982
2019-07-08 06:00:00	1.349183341	1.336961719	28.16435079	28.65628795	19.34444445	19.55486584	103.8805574	103.5363995
2019-07-08 06:10:00	1.32282074	1.333071642	27.49385121	26.75009438	18.54202943	18.12897771	101.8306358	101.466827
2019-07-08 06:20:00	1.286461802	1.2768215	31.20045035	31.43378859	20.98166027	20.88503396	102.4921372	100.669654
2019-07-08 06:30:00	1.258078668	1.247664028	30.96011078	31.10568974	20.46992653	20.33456318	100.9184389	100.3424135
2019-07-08 06:40:00	1.275095867	1.293243081	31.4824276	30.86617205	20.70043296	20.48073159	101.0269223	97.25080382
2019-07-08 06:50:00	1.262778081	1.29942656	28.25987683	27.44183893	18.32285158	18.37405483	102.4904563	103.364816
2019-07-08 07:00:00	1.397969664	1.398198411	24.64627971	24.62746117	17.28996199	17.36747054	94.70566929	94.75559395
2019-07-08 07:10:00	1.361269743	1.359580224	23.72366588	24.0797471	15.92378171	16.11626734	90.3709789	90.02992336
2019-07-08 07:20:00	1.378386898	1.3554246559999998	21.90726054	22.07974004	15.13361806	14.99390742	93.02752599	91.96085776
2019-07-08 07:30:00	1.4245871490000002	1.445045023	21.90172769	21.8280685	15.36026742	15.48473977	90.37978146	89.39329127
2019-07-08 07:40:00	1.588523741	1.598271329	24.22705775	24.13492855	18.17077832	18.14896861	95.7412594	96.06750865
2019-07-08 07:50:00	1.666289905	1.5854379790000002	26.23327588	26.4641402	20.63299776	19.85537155	101.6909996	101.8657339
2019-07-08 08:00:00	1.6358155330000002	1.617741571	24.72649137	24.56672308	18.86172251	18.65243633	102.8353799	102.7816829
2019-07-08 08:10:00	1.582957999	1.533508948	22.26186148	21.75494311	16.62422984	15.81105736	98.00645974	96.37960242
2019-07-08 08:20:00	1.6094931819999998	1.598039999	23.54549691	23.60890894	17.83919383	17.84836888	97.62868459	96.31987415
2019-07-08 08:30:00	1.501622526	1.473236849	23.21017355	23.69746181	16.74357384	16.87350988	90.25843066	89.47423557
2019-07-08 08:40:00	1.366756198	1.3976168219999998	20.933319	20.52784901	14.17836744	14.15563023	82.30020163	83.52677043
2019-07-08 08:50:00	1.443352246	1.448147974	21.35718894	21.56259603	15.123034699999998	15.28871789	80.62564358	79.35022617
2019-07-08 09:00:00	1.448452682	1.466652742	19.75539588	19.34920077	14.38465205	14.18646124	81.31947091	80.71965213
2019-07-08 09:10:00	1.3936878730000002	1.393745216	20.08644048	20.39048872	13.91597065	14.17658547	77.66240191	79.35306515
2019-07-08 09:20:00	1.472660162	1.4683158319999998	18.73729916	18.84103585	13.96662353	14.03981053	74.04351745	72.75321446
2019-07-08 09:30:00	1.495298749	1.503676803	17.31138504	17.40145577	12.93822921	13.10595813	74.68174428	73.61787337
2019-07-08 09:40:00	1.534940257	1.555719216	16.33955089	16.25405058	12.66851885	12.76290539	75.27663641	75.0239941
2019-07-08 09:50:00	1.530069575	1.5195883330000002	15.9376124	15.97614075	12.46490705	12.38122902	70.73024243	69.63735263
2019-07-08 10:00:00	1.5211404819999998	1.541312588	15.79963429	15.36252313	12.37453892	12.16634754	72.50084489	72.52398331
2019-07-08 10:10:00	1.467654515	1.474011534	16.92771798	16.91589982	12.94101162	13.0093526	71.44907561	71.20320897
2019-07-08 10:20:00	1.4714575090000002	1.4639391119999998	17.48685918	17.56113483	13.38569563	13.35879497	71.87791106	71.65950097
2019-07-08 10:30:00	1.422435656	1.442498517	18.27636831	18.08733722	13.71444393	13.75669965	69.69880988	68.67032379
2019-07-08 10:40:00	1.42796488	1.401696885	18.86234195	19.45603392	14.06730475	14.29054389	72.42139516	72.45498419
2019-07-08 10:50:00	1.441355903	1.431108776	18.39629553	18.40605262	13.74533566	13.63822491	69.20871456	69.69760361
2019-07-08 11:00:00	1.4280511809999998	1.4103800969999998	17.85963355	17.88755805	13.01478184	12.83572402	68.71883254	67.73264921
2019-07-08 11:10:00	1.43390144	1.429800544	18.04315615	18.06866634	13.27070776	13.2276952	69.84253344	69.08183838
2019-07-08 11:20:00	1.423051698	1.416939061	18.42247056	18.27286967	13.66291909	13.43410835	68.16833633	66.07420204
2019-07-08 11:30:00	1.43315586	1.398800087	18.15851823	18.44278841	13.61724805	13.55265888	67.7311985	66.92264146
2019-07-08 11:40:00	1.3680800519999998	1.38171878	18.389253600000004	18.07865618	13.17876263	13.11559885	67.15676318	67.21945434
2019-07-08 11:50:00	1.343336381	1.329764573	18.51686512	18.32278295	13.26972434	13.01453458	66.51478234	66.21918802
2019-07-08 12:00:00	1.343642513	1.330453751	18.51772338	18.32121384	13.26949992	13.01542996	66.51146601	66.2180156
2019-07-08 12:10:00	1.343948646	1.33114293	18.51858164	18.31964474	13.2692755	13.01632534	66.50814969	66.21684318
2019-07-08 12:20:00	1.344254778	1.331832108	18.51943991	18.31807564	13.26905109	13.01722073	66.50483336	66.21567076
2019-07-08 12:30:00	1.34456091	1.332521286	18.52029817	18.31650654	13.26882667	13.01811611	66.50151704	66.21449834
2019-07-08 12:40:00	1.344867043	1.333210464	18.52115644	18.31493744	13.26860225	13.01901149	66.49820071	66.21332593
2019-07-08 12:50:00	1.345173175	1.333899642	18.5220147	18.31336834	13.26837783	13.01990688	66.49488439	66.21215351
2019-07-08 13:00:00	1.345479307	1.33458882	18.52287297	18.31179924	13.26815341	13.02080226	66.49156807	66.21098109
2019-07-08 13:10:00	1.34578544	1.335277998	18.52373123	18.31023014	13.26792899	13.02169764	66.48825174	66.20980867
2019-07-08 13:20:00	1.346091572	1.335967176	18.52458949	18.30866104	13.26770457	13.02259302	66.48493542	66.20863625
2019-07-08 13:30:00	1.346397704	1.336656354	18.52544776	18.30709194	13.26748015	13.02348841	66.48161909	66.20746383
2019-07-08 13:40:00	1.346703837	1.337345532	18.52630602	18.30552284	13.26725573	13.02438379	66.47830277	66.20629141
2019-07-08 13:50:00	1.347009969	1.33803471	18.52716429	18.30395374	13.26703131	13.02527917	66.47498645	66.205119
2019-07-08 14:00:00	1.347316101	1.338723888	18.52802255	18.30238464	13.26680689	13.02617456	66.47167012	66.20394658
2019-07-08 14:10:00	1.347622234	1.339413066	18.52888082	18.30081554	13.26658247	13.02706994	66.46835379999999	66.20277416
2019-07-08 14:20:00	1.347928366	1.340102244	18.52973908	18.29924644	13.26635806	13.02796532	66.46503747	66.20160174
2019-07-08 14:30:00	1.348234498	1.340791422	18.53059735	18.29767734	13.26613364	13.0288607	66.46172115	66.20042932
2019-07-08 14:40:00	1.348540631	1.3414806	18.53145561	18.29610824	13.26590922	13.02975609	66.45840482	66.19925690000001
2019-07-08 14:50:00	1.348846763	1.342169778	18.53231387	18.29453914	13.2656848	13.03065147	66.4550885	66.19808448
2019-07-08 15:00:00	1.349152896	1.342858956	18.53317214	18.29297004	13.26546038	13.03154685	66.45177218	66.19691207
2019-07-08 15:10:00	1.349459028	1.343548134	18.5340304	18.29140094	13.26523596	13.03244224	66.44845585	66.19573965
2019-07-08 15:20:00	1.34976516	1.344237312	18.53488867	18.28983184	13.26501154	13.03333762	66.44513953	66.19456723
2019-07-08 15:30:00	1.350071293	1.34492649	18.53574693	18.28826273	13.26478712	13.034233	66.4418232	66.19339481
2019-07-08 15:40:00	1.350377425	1.3456156680000002	18.5366052	18.28669363	13.264562699999995	13.03512839	66.43850688	66.19222239
2019-07-08 15:50:00	1.350683557	1.346304846	18.53746346	18.28512453	13.26433828	13.03602377	66.43519055	66.19104997
2019-07-08 16:00:00	1.35098969	1.346994024	18.53832172	18.28355543	13.26411386	13.03691915	66.43187423	66.18987755
2019-07-08 16:10:00	1.351295822	1.3476832019999998	18.53917999	18.28198633	13.26388945	13.03781453	66.42855791	66.18870514
2019-07-08 16:20:00	1.3516019540000002	1.34837238	18.54003825	18.28041723	13.26366503	13.03870992	66.42524158	66.18753272
2019-07-08 16:30:00	1.351908087	1.349061559	18.54089652	18.27884813	13.26344061	13.039605300000002	66.42192526	66.1863603
2019-07-08 16:40:00	1.3522142190000002	1.349750737	18.54175478	18.27727903	13.26321619	13.04050068	66.41860893	66.18518788
2019-07-08 16:50:00	1.352520351	1.350439915	18.54261305	18.27570993	13.26299177	13.04139607	66.41529261	66.18401546
2019-07-08 17:00:00	1.3528264840000002	1.3511290930000002	18.54347131	18.27414083	13.26276735	13.04229145	66.41197628	66.18284304
2019-07-08 17:10:00	1.353132616	1.351818271	18.54432957	18.27257173	13.26254293	13.04318683	66.40865996	66.18167062
2019-07-08 17:20:00	1.353438748	1.352507449	18.54518784	18.27100263	13.26231851	13.04408222	66.40534364	66.18049821
2019-07-08 17:30:00	1.353744881	1.353196627	18.5460461	18.26943353	13.26209409	13.0449776	66.40202731	66.17932579
2019-07-08 17:40:00	1.354051013	1.353885805	18.54690437	18.26786443	13.26186967	13.04587298	66.39871099	66.17815337
2019-07-08 17:50:00	1.354357145	1.354574983	18.54776263	18.26629533	13.26164525	13.04676836	66.39539466	66.17698095
2019-07-08 18:00:00	1.354663278	1.355264161	18.5486209	18.26472623	13.26142083	13.04766375	66.39207834	66.17580853
2019-07-08 18:10:00	1.35496941	1.355953339	18.54947916	18.26315713	13.26119642	13.04855913	66.38876201	66.17463611
2019-07-08 18:20:00	1.3552755419999998	1.3566425169999998	18.55033742	18.26158803	13.260972	13.04945451	66.38544569	66.17346369
2019-07-08 18:30:00	1.355581675	1.357331695	18.55119569	18.26001893	13.26074758	13.0503499	66.38212937	66.17229128
2019-07-08 18:40:00	1.3558878069999998	1.358020873	18.55205395	18.25844983	13.26052316	13.05124528	66.37881304	66.17111886
2019-07-08 18:50:00	1.356193939	1.358710051	18.55291222	18.25688073	13.26029874	13.05214066	66.37549672	66.16994644
2019-07-08 19:00:00	1.3565000719999998	1.359399229	18.55377048	18.25531163	13.26007432	13.05303605	66.37218039	66.16877402
2019-07-08 19:10:00	1.356806204	1.360088407	18.55462875	18.25374252	13.2598499	13.05393143	66.36886407	66.16760160000001
2019-07-08 19:20:00	1.357112336	1.360777585	18.55548701	18.25217342	13.25962548	13.05482681	66.36554775	66.16642918
2019-07-08 19:30:00	1.357418469	1.361466763	18.55634527	18.25060432	13.25940106	13.05572219	66.36223142	66.16525676
2019-07-08 19:40:00	1.357724601	1.362155941	18.55720354	18.24903522	13.25917664	13.05661758	66.3589151	66.16408435
2019-07-08 19:50:00	1.358030733	1.3628451190000002	18.5580618	18.24746612	13.25895222	13.05751296	66.35559877	66.16291193
2019-07-08 20:00:00	1.358336866	1.363534297	18.55892007	18.24589702	13.25872781	13.05840834	66.35228245	66.16173951
2019-07-08 20:10:00	1.358642998	1.364223475	18.55977833	18.24432792	13.25850339	13.05930373	66.34896612	66.16056709
2019-07-08 20:20:00	1.35894913	1.3649126530000002	18.5606366	18.24275882	13.25827897	13.06019911	66.3456498	66.15939467
2019-07-08 20:30:00	1.359255263	1.365601831	18.56149486	18.24118972	13.25805455	13.06109449	66.34233348	66.15822225
2019-07-08 20:40:00	1.359561395	1.366291009	18.56235313	18.23962062	13.25783013	13.06198987	66.33901715	66.15704983
2019-07-08 20:50:00	1.3598675269999998	1.366980188	18.56321139	18.23805152	13.25760571	13.06288526	66.33570083	66.15587742
2019-07-08 21:00:00	1.36017366	1.367669366	18.56406965	18.23648242	13.25738129	13.06378064	66.3323845	66.154705
2019-07-08 21:10:00	1.3604797919999998	1.368358544	18.56492792	18.23491332	13.25715687	13.06467602	66.32906818	66.15353258
2019-07-08 21:20:00	1.360785924	1.369047722	18.56578618	18.23334422	13.25693245	13.06557141	66.32575185	66.15236016
2019-07-08 21:30:00	1.3610920569999998	1.3697369	18.56664445	18.23177512	13.25670803	13.06646679	66.32243553	66.15118774
2019-07-08 21:40:00	1.361398189	1.3704260780000002	18.56750271	18.23020602	13.25648361	13.06736217	66.31911921	66.15001532
2019-07-08 21:50:00	1.361704321	1.371115256	18.56836098	18.22863692	13.25625919	13.06825756	66.31580288	66.1488429
2019-07-08 22:00:00	1.362010454	1.371804434	18.56921924	18.22706782	13.25603478	13.06915294	66.31248656	66.14767049
2019-07-08 22:10:00	1.362316586	1.372493612	18.5700775	18.22549872	13.25581036	13.07004832	66.30917023	66.14649807
2019-07-08 22:20:00	1.362622718	1.37318279	18.57093577	18.22392962	13.25558594	13.0709437	66.30585391	66.14532565
2019-07-08 22:30:00	1.362928851	1.3738719680000002	18.57179403	18.22236052	13.25536152	13.07183909	66.30253758	66.14415323
2019-07-08 22:40:00	1.363234983	1.374561146	18.5726523	18.22079141	13.2551371	13.07273447	66.29922126	66.14298081
2019-07-08 22:50:00	1.363541115	1.375250324	18.57351056	18.21922231	13.25491268	13.07362985	66.29590494	66.14180839
2019-07-08 23:00:00	1.363847248	1.3759395019999998	18.57436883	18.21765321	13.25468826	13.07452524	66.29258861	66.14063597
2019-07-08 23:10:00	1.36415338	1.37662868	18.57522709	18.21608411	13.25446384	13.07542062	66.28927229	66.13946356
2019-07-08 23:20:00	1.3644595119999998	1.377317858	18.57608535	18.21451501	13.25423942	13.076316	66.28595596	66.13829114
2019-07-08 23:30:00	1.364765645	1.378007036	18.57694362	18.21294591	13.254015	13.07721139	66.28263964	66.13711872
2019-07-08 23:40:00	1.3650717769999998	1.378696214	18.57780188	18.21137681	13.25379058	13.07810677	66.27932331	66.1359463
2019-07-08 23:50:00	1.365377909	1.379385392	18.57866015	18.20980771	13.25356617	13.07900215	66.27600699	66.13477388
2019-07-09 00:00:00	1.3656840419999998	1.38007457	18.57951841	18.20823861	13.25334175	13.07989753	66.27269067	66.13360146
2019-07-09 00:10:00	1.37372395	1.3897889469999998	18.83635896	18.83707644	13.36553415	13.47168131	64.77767439	63.74848581
2019-07-09 00:20:00	1.432050401	1.4193121219999998	15.63426767	15.62924605	11.55184155	11.45424489	66.49862621	66.71386113
2019-07-09 00:30:00	1.479463987	1.5251173269999998	15.31488936	14.83386789	11.70384848	11.72395452	67.83566124	66.93081607
2019-07-09 00:40:00	1.510326684	1.524457984	14.58246809	14.19002074	11.27571515	11.12697487	66.38008185	65.65148719
2019-07-09 00:50:00	1.488748415	1.490972451	15.16901926	15.20580475	11.60846419	11.64913282	64.42385773	64.35839353
2019-07-09 01:00:00	1.511497762	1.50219626	14.39774594	14.41716392	11.09833968	10.96956606	64.50757935	65.00524397
2019-07-09 01:10:00	1.5235747219999998	1.499814449	14.16558273	14.08129221	10.96264047	10.76371709	61.82678858	62.08890859
2019-07-09 01:20:00	1.549594371	1.5365301530000002	13.19103634	13.33901149	10.31519039	10.33326297	61.68677387	61.60342248
2019-07-09 01:30:00	1.50163925	1.489202718	14.08254915	14.05117713	10.79215112	10.6926365	63.30390484	63.52877796
2019-07-09 01:40:00	1.428380777	1.425138351	15.07221851	15.16577998	10.92907213	10.98018513	63.64797054	63.41084323
2019-07-09 01:50:00	1.32407582	1.351888105	16.60146727	15.80542399	11.36146597	11.13629968	62.02476898	62.89290128
2019-07-09 02:00:00	1.239600206	1.24563723	18.03874782	17.61869515	11.61182905	11.45894485	57.68090099	57.26576313
2019-07-09 02:10:00	1.440207983	1.302611492	39.63617649	17.01950113	30.12428365	11.52187154	81.14246881	58.33238209
2019-07-09 02:20:00	1.307074718	1.299465479	18.04744058	18.35474372	12.25301243	12.37485618	55.67706859	56.09843018
2019-07-09 02:30:00	1.264719854	1.212672191	17.98010257	19.16832298	11.97839782	12.22445857	54.65338779	54.61540623
2019-07-09 02:40:00	1.400114088	1.379812844	14.53458942	14.76989266	10.61536591	10.61121989	54.47579696	55.54413521
2019-07-09 02:50:00	1.252178	1.281936312	17.753104	16.96602638	11.6229101	11.50428096	53.40659635	53.8249988
2019-07-09 03:00:00	1.302356785	1.286141896	16.96539209	16.988277800000002	11.58566296	11.4258173	54.13029797	54.45614955
2019-07-09 03:10:00	1.23708365	1.218321801	18.82893845	18.95419535	12.3408401	12.19490877	51.16351643	50.25880645
2019-07-09 03:20:00	1.243332988	1.264776553	18.71674201	18.15041123	12.32337159	12.19751739	51.23014983	51.49395471
2019-07-09 03:30:00	1.316758344	1.302201183	16.08570754	16.40131387	11.27036185	11.31802078	49.86626418	50.06384916
2019-07-09 03:40:00	1.263253078	1.249148776	15.51703147	15.04347147	10.43742427	10.02451273	43.03131382	40.83339628
2019-07-09 03:50:00	1.360603114	1.358960984	15.96677341	16.17655277	11.44973839	11.6149266	50.54414484	51.19758118
2019-07-09 04:00:00	1.300555752	1.314817714	15.6887149	15.61118672	10.54090512	10.59049242	49.76930288	50.13773179
2019-07-09 04:10:00	1.313814656	1.335874351	16.14192764	15.98479583	10.978945800000002	10.98143269	50.14381459	50.3620257
2019-07-09 04:20:00	1.343727661	1.360069908	15.46529897	14.86084213	10.66184692	10.44254199	55.03787224	54.61112665
2019-07-09 04:30:00	1.792007494	1.396705455	16.19937034	15.24713539	14.23274929	10.78516735	63.33861839	54.41144046
2019-07-09 04:40:00	1.396025267	1.358521563	14.88481241	15.08165961	10.39191484	10.27202698	55.25089407	54.75775466
2019-07-09 04:50:00	1.433775141	1.422200354	14.06473508	14.34331949	10.02880647	10.13766171	51.76107764	52.25449924
2019-07-09 05:00:00	1.48485527	1.480014366	10.62655367	13.06570046	7.983140112	9.789637964	40.07746878	48.74983264
2019-07-09 05:10:00	1.447695085	1.400543705	15.15165208	15.955762900000002	11.29545764	11.65582082	53.98672121	48.39315744
2019-07-09 05:20:00	1.4075656419999998	1.425123703	13.78025766	13.55588496	10.01714471	10.01349574	46.93427414	46.64253885
2019-07-09 05:30:00	1.401408872	1.384856654	13.06302918	13.35891129	9.576329757	9.681815528	46.73908745	46.61043335
2019-07-09 05:40:00	1.4067164	1.39743364	13.38399984	13.42418538	9.827852268	9.810911244	45.58083969	45.48608243
2019-07-09 05:50:00	1.3697511880000002	1.36916366	13.53141054	13.59417305	9.686329082	9.682221261	44.65406728	44.90067703
2019-07-09 06:00:00	1.44385357	1.446893196	12.99433153	12.78141337	9.870654423	9.757240122999999	43.66096467	43.56211239
2019-07-09 06:10:00	1.395423261	1.421026861	13.4766025	13.52901011	10.11604778	10.32612814	44.4859472	44.33905241
2019-07-09 06:20:00	1.383052666	1.396970948	12.98567693	13.01896924	9.525283923	9.67297478	43.30566285	43.54421764
2019-07-09 06:30:00	1.416439096	1.439416469	11.83375095	11.75783586	8.832772915	8.912586324	43.69528569	44.58294279
2019-07-09 06:40:00	1.4659905430000002	1.458729752	11.09005266	11.05460856	8.455564961	8.358401284	43.76866033	43.48837916
2019-07-09 06:50:00	1.379164304	1.370088704	11.51786389	11.71021277	8.261519862	8.357043861000001	41.17387935	40.88809823
2019-07-09 07:00:00	1.459653989	1.471239776	10.67794811	10.5479944	8.128984932	8.003001814	42.69956228	43.23210336
2019-07-09 07:10:00	1.483586915	1.466310973	10.28081752	10.35069378	7.826437857	7.777734895	42.91813663	42.88153273
2019-07-09 07:20:00	1.518897419	1.499689047	9.576849296	9.674956824	7.361170082	7.395468834	43.75437653	44.33247366
2019-07-09 07:30:00	1.57941913	1.578787866	8.644082933	8.563994967000001	6.743605368	6.701520349	41.3621344	41.72340491
2019-07-09 07:40:00	1.614646815	1.6553430130000002	7.089032848	6.492098134	5.665871417000001	5.286716397	36.5097622	33.52453211
2019-07-09 07:50:00	1.6628830419999998	1.638458006	7.164570116	6.890011528	5.813154387999999	5.528092034	37.19748211	35.66470981
2019-07-09 08:00:00	1.703153836	1.72130828	8.2728716	8.152230041000001	6.796279795	6.78899493	43.67880643	43.34727127
2019-07-09 08:10:00	3.692622661	3.1150994260000004	67.03003723	53.11960634	128.683819	83.74215848	624.5949171	255.7799035
2019-07-09 08:20:00	2.10187861	1.832018466	10.54494657	9.213161329	11.06297431	8.384490932	51.31479383	45.97175075
2019-07-09 08:30:00	1.659883337	1.6653434530000002	10.2790679	10.50678201	8.455578642999999	8.750480646	49.00299316	48.55261005
2019-07-09 08:40:00	1.573792233	1.564956121	10.01140903	9.940451334	7.758388325	7.627728199	47.39180271	47.27626793
2019-07-09 08:50:00	1.648668723	1.6609611780000002	8.715128965	8.617253879	6.95110309	6.927097882999999	48.7769784	49.07407089
2019-07-09 09:00:00	1.761169955	1.736154067	8.008425766	8.083243542	6.808454005	6.78620087	47.54550199	47.04168427
2019-07-09 09:10:00	1.788138957	1.853389419	9.053959962	7.520698136	7.811900465	6.638099603	49.33520891	48.03884625
2019-07-09 09:20:00	1.987043553	1.889593507	8.236670704	7.77928008	7.962079311	7.0285970760000005	52.21424312	49.42225375
2019-07-09 09:30:00	1.709611919	1.7062056469999998	8.331075557	8.4269814	6.800495538	6.848650131	49.03698564	49.07225968
2019-07-09 09:40:00	1.854360728	1.843328339	8.147238844	8.257268794	7.316031951	7.451595287999999	49.59368179	49.48931034
2019-07-09 09:50:00	1.931878533	1.956938249	7.232675379	7.136410369	6.585872898	6.562765259	48.39614806	48.11196074
2019-07-09 10:00:00	2.115822603	2.103240631	6.585187935	6.6749448839999985	6.527296295	6.595981796	52.10238501	52.70648489
2019-07-09 10:10:00	2.106283374	2.086063187	6.600586758	6.688332156	6.434624202	6.421025969	53.05435528	52.64633637
2019-07-09 10:20:00	2.194676727	2.21628153	6.435074867000001	6.34590229	6.578405732	6.5525254	52.51907638	52.36783026
2019-07-09 10:30:00	2.210201623	2.213122512	6.524775052000001	6.479510225	6.634743266	6.57487699	52.30135846	51.27669797
2019-07-09 10:40:00	2.2054878	2.166030007	6.472586427	6.604378069	6.741831489	6.770646581	54.67834013	54.90075797
2019-07-09 10:50:00	2.32981023	2.286217269	6.341377771	6.496829888	6.835717608	6.852043475	59.30369625	59.08422502
2019-07-09 11:00:00	2.367968495	2.334036175	6.268516455	6.238347983	6.982881926	6.877117579	59.08842608	58.40141675
2019-07-09 11:10:00	2.26613066	2.273327354	6.588388664	6.605195142	7.069015467000001	7.1183072560000005	57.95793717	58.22909049
2019-07-09 11:20:00	2.258843499	2.101217284	7.630084103	7.912918118999999	8.152801513	7.823400575	59.23442174	59.6268674
2019-07-09 11:30:00	2.485391632	2.472378604	6.338598256	6.36608646	7.336724905	7.3363135910000015	59.94051401	59.29541821
2019-07-09 11:40:00	2.464111076	2.474930105	6.305763004	6.2338660039999985	7.307315192000001	7.238258435	61.64936289	61.75736588
2019-07-09 11:50:00	2.35109502	2.340358295	6.963318947	7.058236109	7.705456413999999	7.71352537	60.56414086	60.29453602
2019-07-09 12:00:00	2.353760222	2.342708929	6.958246245	7.052930046	7.70767764	7.715372519	60.56424429	60.29367762
2019-07-09 12:10:00	2.356425423	2.345059563	6.953173543999998	7.047623982999999	7.709898867000001	7.717219668999999	60.56434772	60.29281923
2019-07-09 12:20:00	2.359090624	2.347410198	6.9481008420000006	7.04231792	7.712120092999999	7.719066818	60.56445115	60.29196084
2019-07-09 12:30:00	2.361755825	2.349760832	6.94302814	7.037011857	7.71434132	7.720913968	60.56455458	60.29110244
2019-07-09 12:40:00	2.364421026	2.352111467	6.937955439	7.031705794	7.716562546	7.722761117	60.56465801	60.29024405
2019-07-09 12:50:00	2.367086228	2.354462101	6.932882737000001	7.0263997310000015	7.718783772999999	7.7246082660000015	60.56476144	60.28938566
2019-07-09 13:00:00	2.369751429	2.356812736	6.927810035	7.021093668	7.721004999	7.726455416	60.56486487	60.28852726
2019-07-09 13:10:00	2.37241663	2.35916337	6.922737333	7.015787605	7.723226226	7.728302565	60.5649683	60.28766887
2019-07-09 13:20:00	2.375081831	2.361514005	6.917664632	7.010481542000001	7.725447452	7.730149715	60.56507173	60.28681048
2019-07-09 13:30:00	2.377747032	2.363864639	6.91259193	7.005175479	7.727668679	7.731996864	60.56517515	60.28595209
2019-07-09 13:40:00	2.380412233	2.366215274	6.907519228	6.999869415	7.729889905	7.733844014	60.56527858	60.28509369
2019-07-09 13:50:00	2.383077435	2.3685659080000003	6.902446527	6.994563352	7.732111131	7.735691162999999	60.56538201	60.2842353
2019-07-09 14:00:00	2.385742636	2.3709165430000003	6.897373825	6.989257288999998	7.734332358	7.737538313	60.56548544	60.28337691
2019-07-09 14:10:00	2.388407837	2.373267177	6.892301122999999	6.983951226	7.736553584	7.739385462	60.56558887	60.28251851
2019-07-09 14:20:00	2.391073038	2.375617812	6.887228422000001	6.978645163	7.738774811	7.741232612	60.5656923	60.28166012
2019-07-09 14:30:00	2.393738239	2.377968446	6.88215572	6.9733391000000005	7.740996037	7.7430797610000015	60.56579573	60.28080173
2019-07-09 14:40:00	2.396403441	2.38031908	6.877083018	6.9680330370000005	7.743217264	7.744926911	60.56589916	60.27994333
2019-07-09 14:50:00	2.399068642	2.382669715	6.872010317000001	6.962726974	7.74543849	7.74677406	60.56600259	60.27908494
2019-07-09 15:00:00	2.401733843	2.385020349	6.866937615	6.957420911	7.747659717	7.74862121	60.56610602	60.27822655
2019-07-09 15:10:00	2.4043990440000003	2.387370984	6.861864913	6.952114848	7.749880943	7.750468359	60.56620945	60.27736815
2019-07-09 15:20:00	2.407064245	2.3897216180000003	6.856792211	6.946808785	7.75210217	7.752315509	60.56631288	60.27650976
2019-07-09 15:30:00	2.409729446	2.3920722530000003	6.85171951	6.941502722	7.754323396	7.754162657999999	60.56641629999999	60.27565137
2019-07-09 15:40:00	2.4123946480000003	2.394422887	6.846646807999999	6.936196659	7.756544623	7.756009808	60.56651973	60.27479297
2019-07-09 15:50:00	2.415059849	2.396773522	6.841574106	6.930890596	7.758765848999999	7.757856957	60.56662316	60.27393458
2019-07-09 16:00:00	2.41772505	2.399124156	6.836501405	6.925584532999999	7.760987076	7.759704107	60.56672659	60.27307619
2019-07-09 16:10:00	2.420390251	2.401474791	6.831428702999999	6.92027847	7.763208302000001	7.7615512560000015	60.56683002	60.27221779999999
2019-07-09 16:20:00	2.423055452	2.403825425	6.8263560010000015	6.9149724070000005	7.765429527999999	7.763398406	60.56693345	60.2713594
2019-07-09 16:30:00	2.425720654	2.40617606	6.8212833	6.909666344	7.767650755	7.765245555	60.56703688	60.27050101
2019-07-09 16:40:00	2.428385855	2.408526694	6.816210598	6.9043602810000015	7.769871981	7.767092705	60.56714031	60.26964262
2019-07-09 16:50:00	2.431051056	2.410877329	6.811137896	6.899054218	7.772093207999999	7.768939854	60.56724374	60.26878422
2019-07-09 17:00:00	2.433716257	2.413227963	6.806065195	6.893748155	7.774314434	7.770787004	60.56734717	60.26792583
2019-07-09 17:10:00	2.436381458	2.415578597	6.800992493	6.888442092000001	7.776535661	7.772634152999999	60.56745060000001	60.26706744
2019-07-09 17:20:00	2.439046659	2.417929232	6.795919791	6.883136029	7.778756887	7.774481303	60.56755403	60.26620904
2019-07-09 17:30:00	2.441711861	2.420279866	6.790847089	6.877829966	7.780978114	7.776328452	60.56765746	60.26535065
2019-07-09 17:40:00	2.444377062	2.422630501	6.785774387999999	6.872523902999999	7.78319934	7.778175602	60.56776088	60.26449226
2019-07-09 17:50:00	2.447042263	2.424981135	6.780701686	6.86721784	7.785420567	7.7800227510000015	60.56786431	60.26363386
2019-07-09 18:00:00	2.4497074640000003	2.42733177	6.775628984	6.861911777	7.787641793	7.781869901	60.56796774	60.26277547
2019-07-09 18:10:00	2.452372665	2.429682404	6.770556283	6.856605714	7.78986302	7.78371705	60.56807117	60.26191708
2019-07-09 18:20:00	2.455037867	2.432033039	6.765483581	6.8512996510000015	7.792084246	7.7855642	60.568174600000006	60.26105868
2019-07-09 18:30:00	2.4577030680000003	2.434383673	6.760410879	6.845993588	7.794305473	7.787411349	60.56827803	60.26020029
2019-07-09 18:40:00	2.460368269	2.436734308	6.755338178	6.840687525	7.796526699	7.789258499	60.56838146	60.2593419
2019-07-09 18:50:00	2.46303347	2.439084942	6.750265476	6.835381462000001	7.798747925	7.791105647999999	60.56848489	60.2584835
2019-07-09 19:00:00	2.465698671	2.441435577	6.745192774	6.830075399	7.800969152	7.792952798	60.56858832	60.25762511
2019-07-09 19:10:00	2.468363872	2.443786211	6.740120073	6.824769336	7.803190377999999	7.794799947	60.56869175	60.25676672
2019-07-09 19:20:00	2.471029074	2.446136846	6.735047371	6.819463272999999	7.805411605	7.796647097	60.56879518	60.25590833
2019-07-09 19:30:00	2.473694275	2.44848748	6.729974669	6.81415721	7.807632831	7.7984942460000015	60.56889861	60.25504993
2019-07-09 19:40:00	2.476359476	2.450838114	6.724901967	6.808851147	7.809854057999999	7.800341396	60.56900203	60.25419154
2019-07-09 19:50:00	2.479024677	2.453188749	6.7198292660000005	6.803545084	7.812075284	7.802188545	60.56910546	60.25333315
2019-07-09 20:00:00	2.481689878	2.455539383	6.714756564	6.7982390210000005	7.814296511	7.804035695	60.56920889	60.25247475
2019-07-09 20:10:00	2.48435508	2.457890018	6.709683862	6.792932958	7.816517737000001	7.805882844	60.56931232	60.25161636
2019-07-09 20:20:00	2.487020281	2.460240652	6.704611161	6.787626895	7.818738964	7.807729994	60.56941575	60.25075797
2019-07-09 20:30:00	2.489685482	2.462591287	6.6995384589999984	6.782320832000001	7.82096019	7.809577142999999	60.56951918	60.24989957
2019-07-09 20:40:00	2.492350683	2.464941921	6.694465757000001	6.777014768	7.823181417000001	7.811424292000001	60.56962261	60.24904118
2019-07-09 20:50:00	2.495015884	2.467292556	6.689393056	6.771708705	7.825402642999999	7.813271442	60.56972604	60.24818279
2019-07-09 21:00:00	2.497681086	2.46964319	6.684320354	6.766402642	7.82762387	7.815118591	60.56982947	60.24732439
2019-07-09 21:10:00	2.500346287	2.471993825	6.679247652000001	6.761096579	7.8298450960000014	7.8169657410000015	60.56993290000001	60.24646600000001
2019-07-09 21:20:00	2.5030114880000003	2.474344459	6.674174951	6.755790516	7.832066322	7.81881289	60.57003633	60.24560761
2019-07-09 21:30:00	2.505676689	2.476695094	6.669102249	6.750484452999999	7.834287549	7.82066004	60.57013976	60.24474921
2019-07-09 21:40:00	2.50834189	2.479045728	6.664029547	6.74517839	7.836508775	7.822507188999999	60.57024319	60.24389082
2019-07-09 21:50:00	2.511007091	2.481396363	6.658956845	6.7398723270000005	7.838730002	7.824354339	60.57034661	60.24303243
2019-07-09 22:00:00	2.513672293	2.483746997	6.653884144	6.734566264	7.840951228	7.826201488	60.57045004	60.24217404
2019-07-09 22:10:00	2.516337494	2.486097631	6.648811442	6.7292602010000016	7.843172455	7.828048637999999	60.57055347	60.24131564
2019-07-09 22:20:00	2.519002695	2.488448266	6.64373874	6.723954138	7.845393681	7.829895787000001	60.5706569	60.24045725
2019-07-09 22:30:00	2.521667896	2.4907989	6.6386660389999985	6.718648075	7.847614908	7.831742937	60.57076033	60.23959886
2019-07-09 22:40:00	2.524333097	2.493149535	6.633593337000001	6.713342012000001	7.8498361339999985	7.833590086	60.57086376	60.23874046
2019-07-09 22:50:00	2.526998299	2.495500169	6.628520635	6.708035949	7.852057361	7.8354372360000015	60.57096719	60.23788207
2019-07-09 23:00:00	2.5296635	2.497850804	6.623447934	6.702729886	7.854278587	7.837284385	60.57107062	60.23702368
2019-07-09 23:10:00	2.532328701	2.500201438	6.618375232000001	6.697423822999999	7.856499814	7.839131535	60.57117405	60.23616528
2019-07-09 23:20:00	2.534993902	2.502552073	6.61330253	6.69211776	7.85872104	7.840978683999999	60.57127748	60.23530689
2019-07-09 23:30:00	2.537659103	2.504902707	6.608229829	6.686811697	7.860942267	7.842825834	60.57138091	60.2344485
2019-07-09 23:40:00	2.540324304	2.507253342	6.603157127	6.681505634	7.863163492999999	7.844672983	60.57148434	60.23359010000001
2019-07-09 23:50:00	2.542989506	2.509603976	6.598084425	6.6761995710000015	7.865384719	7.846520132999999	60.57158776	60.23273171
2019-07-10 00:00:00	2.545654707	2.511954611	6.593011722999999	6.670893508	7.867605946	7.848367282000001	60.57169119	60.23187332
2019-07-10 00:10:00	2.598256483	2.617224477	6.411709712	6.412425962	7.777777442	7.843939947000001	61.49868764	61.85962699
2019-07-10 00:20:00	2.216940449	2.221271362	7.843477148	8.013965499	7.982500307	8.11142113	61.35161589	62.32072198
2019-07-10 00:30:00	2.377815238	2.445613148	6.542182119	6.310511826	7.3853519589999985	7.306083522000001	59.45964771	58.6144841
2019-07-10 00:40:00	2.500206546	2.498950037	6.378652327	6.469188624	7.457735847	7.5768685960000015	57.94838012	58.02653168
2019-07-10 00:50:00	2.61649877	2.624887553	6.237236402000001	6.236610292000001	7.624797049	7.669667949	62.16218139	60.60625289
2019-07-10 01:00:00	2.496857132	2.518328189	6.553403952000001	6.565805332	7.6444575110000015	7.723507392999999	59.93552801	59.36816837
2019-07-10 01:10:00	2.3955323980000003	2.368792354	6.60543043	6.622583668	7.449176228	7.420730165	64.54827819	64.97176174
2019-07-10 01:20:00	2.546921892	2.570061787	6.397451674	6.348551096	7.452298038999999	7.440620299	63.7721736	63.66668302
2019-07-10 01:30:00	2.543145641	2.579441371	6.333483095	6.306382897000001	7.314783561	7.351332687999999	64.42798756	63.25077261
2019-07-10 01:40:00	2.607212212	2.679055628	6.173257832000001	6.073201271	7.227454982	7.274035122999999	65.84112994	65.73719856
2019-07-10 01:50:00	2.761882204	2.766459275	5.886031721	5.95216458	7.239546087000001	7.28129068	65.72921498	64.47060262
2019-07-10 02:00:00	2.472155025	2.43385014	6.95290908	7.121439365	7.744624132999999	7.792371798	63.71589804	63.62042992
2019-07-10 02:10:00	2.502551226	2.476167528	6.495787523	6.388629602000001	7.432487657999999	7.217519095	64.87892961	65.43340917
2019-07-10 02:20:00	2.690296264	2.676734499	6.422165082	6.555073877000001	7.775193646	7.874339325	64.90847882	65.11616869
2019-07-10 02:30:00	2.5882544380000003	2.574968588	6.466837026	6.573012566	7.46688968	7.530296377000001	63.08874416	64.52939583
2019-07-10 02:40:00	2.5442385130000003	2.610745356	6.64385156	6.355924197	7.7166552789999985	7.590598315	63.9795791	63.14505625
2019-07-10 02:50:00	2.493160225	2.4768999380000003	6.718855196	6.77017061	7.72887495	7.7349893189999985	64.91312667	64.80522847
2019-07-10 03:00:00	2.524732848	2.114390298	14.66458735	12.67958812	18.8472607	13.32110083	89.05773833	75.52223441
2019-07-10 03:10:00	2.584262341	2.592251189	7.019804645	6.943615557	8.43944091	8.40594669	70.10742367	70.32282691
2019-07-10 03:20:00	2.376096256	2.405461695	7.964778097000001	7.870417378	8.641753056	8.653129877000001	75.48555073	74.59141242
2019-07-10 03:30:00	2.3000144380000003	2.264661728	7.942917698	8.124468735	8.627770108	8.682493467	77.33834833	78.01717661
2019-07-10 03:40:00	2.51913459	2.616174065	7.455465077	6.9402963170000005	8.701696964	8.494922032	79.6544047	79.32639804
2019-07-10 03:50:00	2.130275181	2.051665828	10.11895332	10.9321227	9.999370695	10.38262765	78.86406444	78.89002096
2019-07-10 04:00:00	2.374105014	2.326495673	8.953071246	9.262603097000001	9.799353714	9.990263056	82.55401476	81.75412662
2019-07-10 04:10:00	2.203874846	2.173868645	9.04527034	9.205624716	9.123446804	9.203256618	78.85259908	79.08267252
2019-07-10 04:20:00	2.549842679	2.523351274	7.377093737	7.302596455	8.590897731	8.498104413	76.76164566	76.25318804
2019-07-10 04:30:00	2.435378099	2.412465019	7.40188127	7.408552	8.042970914	7.906523747	73.24404461	72.73264066
2019-07-10 04:40:00	1.814330243	2.182563175	17.42762012	9.346293175	15.12867898	8.943044329	83.88621106	82.04007831
2019-07-10 04:50:00	2.827012507	2.8369188	7.090669597000001	7.102746674	8.719682245	8.753669675	86.17412533	85.45838356
2019-07-10 05:00:00	2.670714963	2.686948557	7.078865292000001	7.149539369	8.418148506	8.545660628	86.90101963	86.76761898
2019-07-10 05:10:00	2.580414412	2.501729566	7.104455819	7.171831601	8.183542636	8.071890314	88.77104179	87.46728258
2019-07-10 05:20:00	2.439287319	2.663545365	7.598800046	6.660507797	8.382850572999999	7.984853638	83.79593843	83.41854467
2019-07-10 05:30:00	2.546149223	2.529080268	6.659418159	6.710281389	7.790551157999999	7.790970615	78.76519281	78.22303316
2019-07-10 05:40:00	2.564678155	2.640845227	6.791775621	6.532916383	7.958989754	7.900514553	74.80963907	74.50911215
2019-07-10 05:50:00	2.700263132	2.624718313	6.699103723	6.51274533	8.445370599	7.955714177999999	75.27578741	74.50337394
2019-07-10 06:00:00	2.474145188	2.508480557	7.044886634	7.04376456	8.068225972	8.170130579	71.93568347	71.04498743
2019-07-10 06:10:00	2.505153549	2.568968844	6.710364823	6.559006042	7.8519378510000015	7.871841292999999	72.0338314	70.93179594
2019-07-10 06:20:00	2.71292097	2.722318074	6.169205398	6.230168002999999	7.708787502000001	7.816741066	73.2467527	73.49572779
2019-07-10 06:30:00	2.615272828	2.549583187	6.504288397000001	6.727164874	7.826902691	7.914913661	71.38246276	71.1525608
2019-07-10 06:40:00	2.558946986	2.525253593	6.467951905	6.438425625	7.734674117000001	7.616563163999999	69.79039612	69.26013186
2019-07-10 06:50:00	2.636408244	2.680172109	6.624359322999999	6.380467414	7.989958721	7.831198061	69.75798395	69.63890088
2019-07-10 07:00:00	2.507361073	2.370819247	7.20700749	7.5934941999999985	8.012951165	7.989718018	64.55934714	65.49936421
2019-07-10 07:10:00	2.9524190439999995	2.939042971	5.503326026	5.473004145	7.234603681	7.202404584	64.45612503	63.68721152
2019-07-10 07:20:00	2.868291177	2.880319305	5.392848983	5.386593357000001	6.951632816	6.989657958	59.69872236	59.09838798
2019-07-10 07:30:00	2.861798838	2.875900657	5.268203515	5.244036117	6.745583194	6.746557215	58.40750032	58.34526524
2019-07-10 07:40:00	2.630133336	2.603767622	5.573971362999999	5.723269822000001	6.643902766	6.704993807	56.3659176	56.06294222
2019-07-10 07:50:00	2.692016367	2.710100289	5.246720075	5.200497014	6.392629526	6.370442071	54.8913939	54.49105441
2019-07-10 08:00:00	2.582263234	2.522246302	6.2412028170000005	5.60504926	7.536373832000001	6.4234509860000015	57.47632718	56.30420707
2019-07-10 08:10:00	2.3865262940000003	2.435031567	5.907003696	5.828136772000001	6.2904969510000015	6.367070987999999	55.88583924	55.77943928
2019-07-10 08:20:00	2.779503014	2.787898157	4.79434226	4.7331008	6.025503427	5.981195621	55.15424808	54.44312001
2019-07-10 08:30:00	2.785418992	2.78628317	4.67094966	4.657456862	5.902128809	5.888942243	55.48042841	55.04551411
2019-07-10 08:40:00	2.742268793	2.822890527	4.759116425	4.529535516	5.872709551	5.76240666	55.75929458	55.54810997
2019-07-10 08:50:00	2.730349028	2.699369337	4.805914551	4.860639763	5.9062796839999985	5.92032417	55.82384575	56.24265811
2019-07-10 09:00:00	2.592917918	2.562110739	4.82339783	4.949529584	5.621831007999999	5.676363971000002	53.50907163	52.64911120000001
2019-07-10 09:10:00	2.387916581	2.394130307	5.31301433	5.406644947	5.912191066	6.0829695820000005	51.57456925	51.60069313
2019-07-10 09:20:00	2.405506251	2.3827311	5.194248524	5.316373811	5.731159655	5.835897717000001	51.75147609	51.08392921
2019-07-10 09:30:00	2.477178564	2.503535543	5.026477041000001	5.059423816	5.606135703	5.654922182000001	53.79212633	54.44204219
2019-07-10 09:40:00	2.145773019	2.425918071	6.23956924	5.064950315	6.079490888	5.5537291789999985	51.36016422	50.61090678
2019-07-10 09:50:00	2.377972284	2.376804249	5.17989616	5.154373762	5.530406573	5.532892775	48.99352229	48.60451733
2019-07-10 10:00:00	2.357976889	2.272072881	5.351293201	5.487404453	5.660959273	5.646650617000001	48.88223242	49.08343482
2019-07-10 10:10:00	2.290943059	2.252992935	5.4218150660000015	5.495924489	5.63634053	5.658061337	47.20318744	46.70500629
2019-07-10 10:20:00	2.325609401	2.337569823	5.217681477	5.150619062	5.422929262	5.403281802	49.64271110000001	48.26251357
2019-07-10 10:30:00	2.359316273	2.349409512	5.199598686	5.244019367	5.48097726	5.505783427999999	52.64532064	52.79535095
2019-07-10 10:40:00	2.295563257	2.324456429	5.370108212000001	5.284208531	5.5564632660000015	5.533761662000001	59.07242729	57.43825397
2019-07-10 10:50:00	2.352114455	2.327020694	5.076012479	5.134467178	5.33424589	5.356582263	59.39382545	58.50804153
2019-07-10 11:00:00	2.2906126330000003	2.38169865	5.493356013	5.086015589	5.601528442999999	5.327974984	64.60360508	63.24893601
2019-07-10 11:10:00	2.301424392	2.287553633	5.416080944	5.422064975	5.547443962999999	5.529781524	64.04642746	63.75983566
2019-07-10 11:20:00	2.420552363	2.373937085	5.250138482	5.37049567	5.603578284	5.613284523	63.71008437	63.41467779
2019-07-10 11:30:00	2.393964095	2.414017412	5.289133543	5.171256099999999	5.624048335	5.541571589	61.41860981	61.47684253
2019-07-10 11:40:00	2.486818782	2.484179307	4.970525733000001	4.969421755	5.592627768	5.600917364	60.71253052	59.88557829
2019-07-10 11:50:00	2.332746657	2.351596413	5.453299095	5.336892502	5.701913522000001	5.589296276000002	56.53019677	55.79081503
2019-07-10 12:00:00	2.33348321	2.352045378	5.448323356	5.333893205	5.699610845	5.589060525	56.5344932	55.79589388
2019-07-10 12:10:00	2.334219763	2.352494344	5.443347617000001	5.330893908999999	5.697308167	5.588824774	56.53878964	55.80097274
2019-07-10 12:20:00	2.334956316	2.35294331	5.438371877000001	5.327894612	5.69500549	5.588589023	56.54308607	55.8060516
2019-07-10 12:30:00	2.335692869	2.353392275	5.433396137999999	5.324895316	5.692702813	5.588353271	56.5473825	55.81113046
2019-07-10 12:40:00	2.336429422	2.353841241	5.428420399	5.321896019	5.690400136	5.58811752	56.55167894	55.81620931
2019-07-10 12:50:00	2.337165975	2.354290207	5.42344466	5.318896723	5.688097459	5.587881769	56.55597537	55.82128817
2019-07-10 13:00:00	2.3379025280000003	2.354739172	5.4184689210000005	5.315897427	5.685794781	5.587646017999999	56.5602718	55.82636703
2019-07-10 13:10:00	2.338639081	2.355188138	5.4134931810000015	5.31289813	5.683492104	5.587410267	56.56456824	55.83144589
2019-07-10 13:20:00	2.339375634	2.355637104	5.408517442000001	5.309898834	5.6811894270000005	5.587174515	56.56886467	55.83652474
2019-07-10 13:30:00	2.340112187	2.356086069	5.403541702999999	5.306899537	5.67888675	5.586938764	56.57316111	55.8416036
2019-07-10 13:40:00	2.34084874	2.356535035	5.3985659639999986	5.303900241	5.676584073	5.586703012999999	56.57745754	55.84668246
2019-07-10 13:50:00	2.341585293	2.356984001	5.393590224	5.300900944	5.6742813960000005	5.586467262	56.58175397	55.85176131
2019-07-10 14:00:00	2.342321846	2.357432966	5.388614485	5.297901648	5.671978717999999	5.586231511	56.58605041	55.85684017
2019-07-10 14:10:00	2.343058399	2.357881932	5.383638746	5.294902351	5.6696760410000016	5.5859957589999985	56.59034684	55.86191903
2019-07-10 14:20:00	2.343794952	2.358330898	5.378663007	5.291903055	5.667373364	5.585760007999999	56.59464327	55.86699789
2019-07-10 14:30:00	2.344531505	2.358779863	5.373687267	5.288903758	5.665070687	5.585524257	56.59893971	55.87207674
2019-07-10 14:40:00	2.3452680580000003	2.359228829	5.368711528	5.285904462	5.66276801	5.585288506	56.60323614	55.8771556
2019-07-10 14:50:00	2.346004611	2.359677795	5.363735789	5.282905165	5.660465332999999	5.585052755	56.60753258	55.88223446
2019-07-10 15:00:00	2.346741164	2.36012676	5.35876005	5.279905868999999	5.658162655	5.584817003	56.61182901	55.88731331
2019-07-10 15:10:00	2.347477717	2.360575726	5.35378431	5.276906573	5.655859978	5.584581252	56.61612544	55.89239217
2019-07-10 15:20:00	2.34821427	2.361024692	5.348808571	5.273907276	5.653557301	5.5843455010000005	56.62042188	55.89747103
2019-07-10 15:30:00	2.348950823	2.361473658	5.343832832	5.27090798	5.651254624	5.58410975	56.62471831	55.90254989
2019-07-10 15:40:00	2.349687376	2.3619226230000003	5.3388570930000006	5.267908683	5.6489519470000005	5.583873998	56.62901474	55.90762874
2019-07-10 15:50:00	2.350423929	2.362371589	5.333881354	5.264909386999999	5.64664927	5.5836382470000006	56.63331118	55.9127076
2019-07-10 16:00:00	2.351160482	2.362820555	5.328905614	5.26191009	5.644346592000001	5.5834024960000015	56.63760761	55.91778646
2019-07-10 16:10:00	2.351897035	2.36326952	5.323929875	5.258910794	5.642043915	5.583166745	56.64190405	55.92286532
2019-07-10 16:20:00	2.352633588	2.363718486	5.318954136	5.255911497	5.639741237999999	5.582930994	56.64620048	55.92794417
2019-07-10 16:30:00	2.353370141	2.364167452	5.313978397	5.252912201	5.6374385610000015	5.582695242000001	56.65049691	55.93302303
2019-07-10 16:40:00	2.354106694	2.364616417	5.309002657	5.249912903999999	5.6351358839999985	5.582459491	56.65479335	55.93810189
2019-07-10 16:50:00	2.354843247	2.365065383	5.304026918	5.246913608	5.632833206	5.58222374	56.65908978	55.94318074
2019-07-10 17:00:00	2.3555798	2.365514349	5.299051179	5.243914311	5.630530529	5.581987989	56.66338621	55.9482596
2019-07-10 17:10:00	2.356316353	2.365963314	5.29407544	5.240915015	5.628227852	5.581752237999999	56.66768265	55.95333846
2019-07-10 17:20:00	2.357052905	2.36641228	5.2890997	5.237915719	5.625925175	5.581516486	56.67197908	55.95841732
2019-07-10 17:30:00	2.357789458	2.366861246	5.284123961000001	5.234916422	5.623622498	5.581280735	56.67627552	55.96349617
2019-07-10 17:40:00	2.358526011	2.367310211	5.279148222	5.231917126	5.621319821	5.581044984	56.68057195	55.96857503
2019-07-10 17:50:00	2.359262564	2.367759177	5.274172483	5.228917828999999	5.619017143	5.580809232999999	56.68486838	55.97365389
2019-07-10 18:00:00	2.359999117	2.368208143	5.269196743999999	5.225918533	5.616714466	5.580573481	56.68916482	55.97873274
2019-07-10 18:10:00	2.36073567	2.3686571080000003	5.264221004	5.222919236	5.614411789	5.58033773	56.69346125	55.9838116
2019-07-10 18:20:00	2.3614722230000003	2.369106074	5.259245265	5.21991994	5.612109112000001	5.580101979	56.69775768	55.98889046
2019-07-10 18:30:00	2.362208776	2.36955504	5.254269526	5.216920643	5.609806435	5.579866227999999	56.70205412	55.99396932
2019-07-10 18:40:00	2.362945329	2.370004005	5.249293787	5.213921347	5.607503757999999	5.579630477	56.70635055	55.99904817
2019-07-10 18:50:00	2.363681882	2.370452971	5.244318047	5.21092205	5.60520108	5.579394725	56.71064699	56.00412703
2019-07-10 19:00:00	2.364418435	2.370901937	5.239342308	5.207922754	5.602898402999999	5.5791589739999985	56.71494342	56.00920589
2019-07-10 19:10:00	2.365154988	2.371350902	5.234366569	5.204923457	5.600595726	5.578923222999999	56.71923985	56.01428475
2019-07-10 19:20:00	2.365891541	2.371799868	5.22939083	5.201924161	5.598293049	5.578687472	56.72353629	56.01936360000001
2019-07-10 19:30:00	2.366628094	2.372248834	5.22441509	5.198924865	5.595990372	5.578451721	56.72783272	56.02444246
2019-07-10 19:40:00	2.367364647	2.372697799	5.219439351	5.195925568	5.593687695	5.578215969	56.73212915	56.02952132
2019-07-10 19:50:00	2.3681012000000004	2.373146765	5.214463612	5.192926272	5.591385017	5.577980218	56.73642559	56.03460017
2019-07-10 20:00:00	2.368837753	2.373595731	5.2094878730000005	5.189926975	5.58908234	5.5777444670000005	56.74072202	56.03967903
2019-07-10 20:10:00	2.369574306	2.374044696	5.204512133	5.186927679	5.586779663	5.5775087160000005	56.74501846	56.04475789
2019-07-10 20:20:00	2.370310859	2.374493662	5.199536394	5.183928382	5.584476986	5.577272964	56.74931489	56.04983675
2019-07-10 20:30:00	2.371047412	2.3749426280000003	5.194560655	5.180929086	5.582174309	5.577037213	56.75361132	56.0549156
2019-07-10 20:40:00	2.371783965	2.375391593	5.189584916	5.177929788999999	5.5798716310000005	5.576801462000001	56.75790776	56.05999446
2019-07-10 20:50:00	2.372520518	2.375840559	5.184609177	5.174930493	5.577568954	5.5765657110000015	56.76220419	56.06507332
2019-07-10 21:00:00	2.373257071	2.376289525	5.179633437	5.171931196	5.575266277000001	5.57632996	56.76650062	56.07015217
2019-07-10 21:10:00	2.373993624	2.37673849	5.174657698	5.1689319000000005	5.5729636	5.576094208	56.77079706	56.07523103
2019-07-10 21:20:00	2.374730177	2.377187456	5.169681959	5.165932603	5.570660922999999	5.575858457000001	56.77509349	56.08030989
2019-07-10 21:30:00	2.37546673	2.377636422	5.16470622	5.162933307	5.568358246	5.575622706	56.77938993	56.08538875
2019-07-10 21:40:00	2.376203283	2.378085387	5.15973048	5.159934011	5.566055568	5.575386955	56.78368636	56.0904676
2019-07-10 21:50:00	2.376939836	2.378534353	5.1547547410000005	5.156934714	5.563752891	5.575151204	56.78798279	56.09554646
2019-07-10 22:00:00	2.377676389	2.378983319	5.149779002	5.1539354180000005	5.561450214	5.574915452000001	56.79227923	56.10062532
2019-07-10 22:10:00	2.378412942	2.379432284	5.144803263	5.150936121	5.559147537	5.574679701	56.79657566	56.10570418
2019-07-10 22:20:00	2.379149495	2.37988125	5.139827523	5.147936825	5.55684486	5.57444395	56.80087209	56.11078303
2019-07-10 22:30:00	2.379886048	2.380330216	5.134851783999999	5.144937528	5.554542183	5.574208199	56.80516853	56.11586189
2019-07-10 22:40:00	2.380622601	2.380779181	5.129876045	5.141938232	5.552239505	5.573972447999999	56.80946496	56.12094075
2019-07-10 22:50:00	2.381359154	2.381228147	5.124900306	5.138938935	5.549936828	5.573736696	56.8137614	56.1260196
2019-07-10 23:00:00	2.382095707	2.3816771130000003	5.119924567	5.135939639	5.5476341510000005	5.573500945	56.81805783	56.13109846
2019-07-10 23:10:00	2.38283226	2.382126078	5.114948827	5.132940342	5.545331474	5.573265194	56.82235426	56.13617732
2019-07-10 23:20:00	2.383568813	2.382575044	5.109973088	5.129941046	5.543028797000001	5.573029442999999	56.8266507	56.14125618
2019-07-10 23:30:00	2.384305366	2.38302401	5.104997349	5.126941748999999	5.54072612	5.572793691	56.83094713	56.14633503
2019-07-10 23:40:00	2.385041919	2.383472975	5.10002161	5.123942453	5.538423442000001	5.57255794	56.83524356	56.15141389
2019-07-10 23:50:00	2.385778472	2.383921941	5.09504587	5.120943157	5.536120765	5.5723221889999985	56.83954	56.15649275
2019-07-11 00:00:00	2.386515025	2.384370907	5.090070131	5.11794386	5.533818087999999	5.572086438	56.84383643	56.1615716
2019-07-11 00:10:00	2.401529252	2.424151049	5.132227358	5.1064659080000006	5.5907244810000005	5.59090732	56.04315174	55.35240311
2019-07-11 00:20:00	2.363767799	2.356258953	5.135354419	5.166870305	5.452335159	5.441784088	57.2467534	57.01227019
2019-07-11 00:30:00	1.5894965980000002	2.010314418	12.51449573	7.550439914	9.419983639	7.071703755	58.53054759	58.72890469
2019-07-11 00:40:00	2.263045804	2.332039325	5.424151335	5.312259159	5.455371323	5.514576432	53.52178958	52.61186662
2019-07-11 00:50:00	1.940251586	1.911091176	6.634495503999998	6.8221588739999985	5.450897641	5.499535742999999	50.44982956	49.85938023
2019-07-11 01:00:00	1.893747139	1.877922187	6.560938405	6.616174934	5.3158262810000005	5.27554641	49.91497903	50.00390128
2019-07-11 01:10:00	1.5919993369999998	1.5223017	8.628751167	9.337751059	5.69209199	5.874989978	49.42822079	50.06790172
2019-07-11 01:20:00	1.639569272	1.8004599959999998	26.40397341	8.82870182	20.52124243	6.561868349	61.49413489999999	47.0949665
2019-07-11 01:30:00	1.924902437	1.915305711	10.3291751	10.21212887	8.215037914	8.090543217999999	48.28950039	48.13892367
2019-07-11 01:40:00	1.825014985	1.812643303	10.44280554	10.59989277	7.859246397000001	7.935985354	47.62757146	47.96174172
2019-07-11 01:50:00	1.950015839	1.925588568	10.22111186	10.02361955	8.129605225	7.856902252999999	46.58927984	46.38112179
2019-07-11 02:00:00	1.966048784	1.944757259	12.08991303	11.86268236	9.82298106	9.534278902999999	49.09727266	48.55396465
2019-07-11 02:10:00	1.811800449	1.838486211	9.600738924	9.562316551	7.118178634	7.193675467	45.01462755	46.06886647
2019-07-11 02:20:00	1.884017527	1.896790754	8.995858089	8.992511905	6.940587118	7.003222257000001	45.99918483	46.17267313
2019-07-11 02:30:00	1.790862524	1.811305023	9.766040181000001	9.949992015	7.223475091	7.4468579460000015	47.79838666	47.80602782
2019-07-11 02:40:00	1.707122538	1.709732751	10.4889793	10.91653729	7.564738717000001	7.915307511	49.64726277	50.11567315
2019-07-11 02:50:00	1.7817561869999998	1.778363818	12.05919466	12.15880562	9.0046323	9.084922682	48.72381966	48.29060997
2019-07-11 03:00:00	1.745097853	1.735809358	12.27272039	11.730067	9.114262699	8.620188002	46.47504867	45.68573062
2019-07-11 03:10:00	1.92225685	1.920872383	12.36825617	12.11465007	10.17087636	9.922194906	49.85994377	49.29826156
2019-07-11 03:20:00	2.050287339	1.993798539	16.18749369	15.69912099	14.23558811	13.41020838	57.07009591	55.52148058
2019-07-11 03:30:00	2.252318036	2.148413157	17.98021427	17.73972382	17.20272791	16.07859343	61.74400715	60.36871417
2019-07-11 03:40:00	2.177458195	2.116349952	17.58497633	16.74730015	16.29819232	15.06265929	56.77006141	54.04995995
2019-07-11 03:50:00	2.65097222	2.680784433	29.03291243	30.34226212	34.51087165	36.5834907	82.29185282	85.11075049
2019-07-11 04:00:00	2.7922635510000005	2.739914645	34.75313717	34.87622055	43.78331653	42.9516738	98.75828615	97.09047089
2019-07-11 04:10:00	2.951868053	2.949400837	36.06958637	35.43067614	48.30704693	47.44600157	102.6248434	100.8831901
2019-07-11 04:20:00	2.9546481260000004	2.9421006610000004	39.24396661	39.81198976	53.2018215	54.14346673	108.6919558	109.6184227
2019-07-11 04:30:00	2.7642946260000003	2.704294554	37.18916073	36.64701762	46.40855133	44.79854129	97.91135325	95.76126684
2019-07-11 04:40:00	2.879525741	2.82721783	37.10200856	37.21272207	48.78170718	47.95971925	102.810163	101.2201227
2019-07-11 04:50:00	2.54296965	2.736343703	42.97321474	39.12993705	49.81435873	48.55317807	99.33973845	97.93621505
2019-07-11 05:00:00	2.70113276	2.684195287	36.92735546	37.02673038	45.27780125	45.33595444	97.83835739	98.01229747
2019-07-11 05:10:00	2.76265478	2.73980712	34.36149609	33.63683794	42.71033966	41.48962293	95.70508143	92.49953264
2019-07-11 05:20:00	2.695204327	2.716797173	37.29855754	37.63099921	45.66211988	46.56461694	95.88620473	96.65145038
2019-07-11 05:30:00	2.698893905	2.714663145	27.50303727	26.66576139	32.1499325	31.24058236	78.67682453	75.83155019
2019-07-11 05:40:00	2.3238004180000003	2.169617509	24.24169029	23.20006714	23.79371987	21.02541486	65.70710689	61.527860200000006
2019-07-11 05:50:00	2.289089471	2.261941523	28.21526766	27.52531909	27.18774409	25.95315187	67.6893746	66.93278671
2019-07-11 06:00:00	2.395938657	2.2806909280000003	25.22270023	23.59398403	25.5012435	22.67663743	68.44592367	64.16016529
2019-07-11 06:10:00	2.035417676	1.9789181	17.264512	16.67797834	14.04500644	13.18612104	54.98606183	52.96133382
2019-07-11 06:20:00	1.949499734	1.971439057	15.98362886	16.1776866	12.37428729	12.69752642	51.02907817	51.95523873
2019-07-11 06:30:00	2.054347872	2.008423179	12.17410329	12.32335841	9.922493657	9.786189085	48.74919459	48.47189651
2019-07-11 06:40:00	1.95504019	1.974189962	11.84837114	11.23611943	9.196288571	8.778778857999999	47.63528833	47.31052986
2019-07-11 06:50:00	1.81510542	1.717561235	16.77789585	16.51644419	12.23325125	11.38465238	52.08347663	51.34210355
2019-07-11 07:00:00	1.830431246	1.768542545	15.80598474	15.27755233	11.63388856	10.84270267	49.04238096	47.11244882
2019-07-11 07:10:00	1.95053468	1.876131152	17.49644355	16.87459089	13.70060406	12.5649755	51.79072547	50.82912185
2019-07-11 07:20:00	2.193803125	2.180045378	15.34437829	14.93224682	13.80749754	13.39338569	57.81078951	54.47901886
2019-07-11 07:30:00	1.969060752	1.954521556	16.63459773	16.16992232	13.24397583	12.76070344	54.14215664	52.475151
2019-07-11 07:40:00	1.92197553	1.953201467	14.03217295	14.30610186	10.7694509	11.17594492	50.79573753	50.70820317
2019-07-11 07:50:00	1.859863235	1.817140301	12.06079657	12.09025357	8.980702365	8.77815829	49.78226031	49.47054227
2019-07-11 08:00:00	1.757414175	1.770258394	12.2725908	12.26533367	8.708356163	8.75193045	49.62582932	49.45046332
2019-07-11 08:10:00	1.676880081	1.692059041	13.97475399	14.19694673	9.502614336	9.782402334	49.49271493	49.28567452
2019-07-11 08:20:00	1.763067963	1.766508984	13.6488995	13.72840463	9.634401742	9.668985574	52.18574148	53.2284859
2019-07-11 08:30:00	1.564725335	1.552862473	20.00690269	21.36805159	12.729694	13.45797974	55.22818738	55.22255928
2019-07-11 08:40:00	1.839362517	1.822325809	14.19900279	14.29157502	10.54943485	10.4958797	54.81105554	54.1449879
2019-07-11 08:50:00	1.88623265	1.847699197	15.16253434	14.83237705	11.94710495	11.38855716	55.74382105	54.48102345
2019-07-11 09:00:00	1.919952318	1.935430129	17.71659677	18.18889589	14.24139628	14.484604999999998	59.04721468	60.38224255
2019-07-11 09:10:00	1.815378953	1.800804117	19.12271349	19.16564642	14.41715997	14.40159566	64.05110926	64.37688285
2019-07-11 09:20:00	1.6946516740000002	1.675820245	21.04513845	20.92586612	15.10638711	14.80356134	66.51458769999999	65.93941371
2019-07-11 09:30:00	1.793665076	1.768321351	19.44700448	19.37233332	14.622375	14.36608229	65.99850574	65.53851472
2019-07-11 09:40:00	1.817826542	1.819419246	19.88627576	19.35524682	14.86137471	14.41309127	66.62874763	65.75629852
2019-07-11 09:50:00	1.808844095	1.746839286	18.73990524	19.14561556	14.02310471	13.88498663	68.73738809999999	68.89947261
2019-07-11 10:00:00	1.918102382	1.895145882	22.78975081	23.45921471	18.30849154	18.68997656	69.63627153	69.8333429
2019-07-11 10:10:00	1.3927722569999998	1.80658067	67.56636872	19.62092257	44.17257051	14.52324423	103.5152186	69.83538287
2019-07-11 10:20:00	1.876340044	1.851484458	18.26603197	18.37153648	13.97286058	13.83725428	69.51921878	69.38065021
2019-07-11 10:30:00	1.780633489	1.758640141	16.51206248	15.92066893	12.05132363	11.45078348	67.75431931	68.26630574
2019-07-11 10:40:00	1.822428757	1.824779713	14.55766125	14.47959033	10.84850792	10.84799071	65.25428704	64.40688376
2019-07-11 10:50:00	1.65505175	1.792933481	18.92728005	16.10754992	13.472168599999998	11.81252265	67.11125559999999	65.72613166
2019-07-11 11:00:00	1.872857792	1.999599703	16.52938118	15.34132392	13.23546518	12.77444082	65.4688713	64.35900472
2019-07-11 11:10:00	1.861489701	1.864239086	10.4682469	10.5549752	8.517352657	8.548171172	61.46713684	61.40722306
2019-07-11 11:20:00	1.755220365	1.692612028	10.00941391	10.46657545	8.067005083	8.172425696	59.60977557	59.51932231
2019-07-11 11:30:00	1.50455269	1.832468764	16.31195572	9.080914932	11.826725199999998	7.8373545889999985	61.51413909	60.94557214
2019-07-11 11:40:00	1.593997228	1.742361865	13.72128376	10.65364168	10.47015906	8.742772706	55.54887519	54.35774232
2019-07-11 11:50:00	1.972748321	2.005206852	8.437381252	8.416085698	7.950228127999999	8.035510813	56.78194660000001	56.63838708
2019-07-11 12:00:00	1.968410673	1.99919233	8.487824609	8.484512198	7.972167496	8.062066061	56.77915426	56.64767978
2019-07-11 12:10:00	1.964073025	1.993177807	8.538267966	8.552938699	7.994106864	8.08862131	56.77636192	56.65697248
2019-07-11 12:20:00	1.959735377	1.987163285	8.588711323	8.6213652	8.016046232	8.115176558	56.77356958	56.66626517
2019-07-11 12:30:00	1.955397729	1.981148763	8.63915468	8.689791699999999	8.0379856	8.141731806000001	56.77077724	56.67555787
2019-07-11 12:40:00	1.951060081	1.97513424	8.689598036	8.758218201	8.059924967999999	8.168287055	56.7679849	56.68485057
2019-07-11 12:50:00	1.946722432	1.969119718	8.740041393	8.826644701000001	8.081864336	8.194842303	56.76519256	56.69414327
2019-07-11 13:00:00	1.942384784	1.963105196	8.79048475	8.895071202	8.103803702999999	8.221397551	56.76240022	56.70343597
2019-07-11 13:10:00	1.938047136	1.957090674	8.840928107	8.963497702	8.125743071	8.247952799999998	56.75960789	56.71272867
2019-07-11 13:20:00	1.933709488	1.951076151	8.891371464	9.031924202999999	8.147682439	8.274508048	56.75681555	56.72202136
2019-07-11 13:30:00	1.92937184	1.945061629	8.941814821	9.100350703	8.169621807	8.301063296	56.75402321	56.73131406
2019-07-11 13:40:00	1.925034192	1.939047107	8.992258178	9.168777204	8.191561175	8.327618544	56.75123087	56.74060676
2019-07-11 13:50:00	1.920696543	1.933032584	9.042701535	9.237203704	8.213500543	8.354173793	56.74843853	56.74989946
2019-07-11 14:00:00	1.916358895	1.927018062	9.093144892	9.305630205	8.235439911	8.380729041	56.74564619	56.75919216
2019-07-11 14:10:00	1.912021247	1.92100354	9.143588249	9.374056706000001	8.257379278	8.407284289	56.74285385	56.76848486
2019-07-11 14:20:00	1.907683599	1.914989018	9.194031606	9.442483206	8.279318646	8.433839537999999	56.74006151	56.77777755
2019-07-11 14:30:00	1.903345951	1.908974495	9.244474962	9.510909707	8.301258014	8.460394786	56.73726917	56.78707025
2019-07-11 14:40:00	1.899008303	1.902959973	9.294918318999999	9.579336207	8.323197382	8.486950034	56.73447683	56.79636295
2019-07-11 14:50:00	1.894670654	1.896945451	9.345361676	9.647762708	8.34513675	8.513505282	56.73168449	56.80565565
2019-07-11 15:00:00	1.890333006	1.890930929	9.395805033	9.716189208	8.367076118	8.540060531	56.72889215	56.81494835
2019-07-11 15:10:00	1.885995358	1.884916406	9.44624839	9.784615709	8.389015486	8.566615779	56.72609981	56.82424105
2019-07-11 15:20:00	1.88165771	1.878901884	9.496691747	9.853042209	8.410954854	8.593171027	56.72330747	56.83353374
2019-07-11 15:30:00	1.877320062	1.872887362	9.547135104	9.92146871	8.432894221	8.619726276	56.72051513	56.84282644
2019-07-11 15:40:00	1.872982413	1.866872839	9.597578461	9.98989521	8.454833589	8.646281523999999	56.71772279	56.85211914
2019-07-11 15:50:00	1.868644765	1.860858317	9.648021818	10.05832171	8.476772957	8.672836772	56.71493045	56.86141184
2019-07-11 16:00:00	1.864307117	1.854843795	9.698465175	10.12674821	8.498712325	8.699392021	56.71213811	56.87070454
2019-07-11 16:10:00	1.859969469	1.848829273	9.748908531	10.19517471	8.520651693	8.725947269	56.70934577	56.87999724
2019-07-11 16:20:00	1.855631821	1.84281475	9.799351888	10.26360121	8.542591061	8.752502517	56.70655343	56.88928993
2019-07-11 16:30:00	1.851294173	1.836800228	9.849795245	10.33202771	8.564530429	8.779057765	56.70376109	56.89858263
2019-07-11 16:40:00	1.846956524	1.830785706	9.900238602	10.40045421	8.586469796	8.805613014	56.70096875	56.90787533
2019-07-11 16:50:00	1.842618876	1.824771184	9.950681959	10.46888071	8.608409164	8.832168262	56.69817641	56.91716803
2019-07-11 17:00:00	1.838281228	1.818756661	10.00112532	10.53730721	8.630348532000001	8.85872351	56.69538408	56.92646073
2019-07-11 17:10:00	1.83394358	1.812742139	10.05156867	10.60573372	8.6522879	8.885278759	56.69259174	56.93575343
2019-07-11 17:20:00	1.829605932	1.806727617	10.10201203	10.67416022	8.674227268	8.911834007000001	56.6897994	56.94504613
2019-07-11 17:30:00	1.825268284	1.800713094	10.15245539	10.74258672	8.696166636000001	8.938389255	56.68700706	56.95433882
2019-07-11 17:40:00	1.820930635	1.794698572	10.20289874	10.81101322	8.718106004	8.964944503	56.68421472	56.96363152
2019-07-11 17:50:00	1.816592987	1.78868405	10.2533421	10.87943972	8.740045372	8.991499752000001	56.68142238	56.97292422
2019-07-11 18:00:00	1.812255339	1.7826695280000002	10.30378546	10.94786622	8.761984738999999	9.018055	56.67863004	56.98221692
2019-07-11 18:10:00	1.807917691	1.776655005	10.35422881	11.01629272	8.783924107	9.044610248	56.6758377	56.99150962
2019-07-11 18:20:00	1.803580043	1.7706404830000002	10.40467217	11.08471922	8.805863475	9.071165497	56.67304536	57.00080232
2019-07-11 18:30:00	1.799242394	1.764625961	10.45511553	11.15314572	8.827802842999999	9.097720745	56.67025302	57.01009501
2019-07-11 18:40:00	1.794904746	1.758611439	10.50555889	11.22157222	8.849742211	9.124275993	56.66746068	57.01938771
2019-07-11 18:50:00	1.790567098	1.752596916	10.55600224	11.28999872	8.871681579	9.150831242	56.66466834	57.02868041
2019-07-11 19:00:00	1.78622945	1.746582394	10.6064456	11.35842522	8.893620947	9.17738649	56.661876	57.03797311
2019-07-11 19:10:00	1.781891802	1.740567872	10.65688896	11.42685172	8.915560314	9.203941738	56.65908366	57.04726581
2019-07-11 19:20:00	1.7775541540000002	1.734553349	10.70733231	11.49527822	8.937499682	9.230496986	56.65629132	57.05655851
2019-07-11 19:30:00	1.773216505	1.728538827	10.75777567	11.56370472	8.95943905	9.257052235	56.65349898	57.0658512
2019-07-11 19:40:00	1.7688788569999998	1.722524305	10.80821903	11.63213122	8.981378418	9.283607482999999	56.65070664	57.0751439
2019-07-11 19:50:00	1.764541209	1.716509783	10.85866238	11.70055772	9.003317786	9.310162731	56.64791429999999	57.0844366
2019-07-11 20:00:00	1.760203561	1.71049526	10.90910574	11.76898422	9.025257154	9.33671798	56.64512196	57.09372929999999
2019-07-11 20:10:00	1.755865913	1.7044807380000002	10.9595491	11.83741073	9.047196522	9.363273227999999	56.64232962	57.103022
2019-07-11 20:20:00	1.751528265	1.698466216	11.00999245	11.90583723	9.06913589	9.389828476	56.63953728	57.1123147
2019-07-11 20:30:00	1.747190616	1.692451694	11.06043581	11.97426373	9.091075257	9.416383724	56.63674494	57.12160739
2019-07-11 20:40:00	1.7428529680000002	1.686437171	11.11087917	12.04269023	9.113014625	9.442938973	56.63395260000001	57.13090009
2019-07-11 20:50:00	1.73851532	1.680422649	11.16132252	12.11111673	9.134953993	9.469494221	56.63116026	57.14019279
2019-07-11 21:00:00	1.734177672	1.674408127	11.21176588	12.17954323	9.156893361	9.496049468999999	56.62836793	57.14948549
2019-07-11 21:10:00	1.729840024	1.668393604	11.26220924	12.24796973	9.178832729	9.522604718	56.62557559	57.15877819
2019-07-11 21:20:00	1.725502376	1.662379082	11.3126526	12.31639623	9.200772097	9.549159966	56.62278325	57.16807089
2019-07-11 21:30:00	1.721164727	1.65636456	11.36309595	12.38482273	9.222711465	9.575715214	56.61999091	57.17736358
2019-07-11 21:40:00	1.716827079	1.650350038	11.41353931	12.45324923	9.244650832	9.602270463	56.61719857	57.18665628
2019-07-11 21:50:00	1.7124894309999998	1.644335515	11.46398267	12.52167573	9.2665902	9.628825711000001	56.61440623	57.19594898
2019-07-11 22:00:00	1.708151783	1.6383209930000002	11.51442602	12.59010223	9.288529568	9.655380959	56.61161389	57.20524168
2019-07-11 22:10:00	1.703814135	1.632306471	11.56486938	12.65852873	9.310468936	9.681936207	56.60882155	57.21453438
2019-07-11 22:20:00	1.699476486	1.626291949	11.61531274	12.72695523	9.332408304	9.708491456	56.60602921	57.22382708
2019-07-11 22:30:00	1.695138838	1.620277426	11.66575609	12.79538173	9.354347672000001	9.735046704	56.60323687	57.23311978
2019-07-11 22:40:00	1.69080119	1.614262904	11.71619945	12.86380823	9.37628704	9.761601952000001	56.60044453	57.24241247
2019-07-11 22:50:00	1.6864635419999998	1.608248382	11.76664281	12.93223473	9.398226408	9.788157201	56.59765219	57.25170517
2019-07-11 23:00:00	1.682125894	1.602233859	11.81708616	13.00066123	9.420165775	9.814712449	56.59485985	57.26099787
2019-07-11 23:10:00	1.677788246	1.596219337	11.86752952	13.06908773	9.442105143	9.841267697000001	56.59206751	57.27029057
2019-07-11 23:20:00	1.673450597	1.590204815	11.91797288	13.13751424	9.464044511	9.867822945	56.58927517	57.27958327
2019-07-11 23:30:00	1.669112949	1.584190293	11.96841624	13.20594074	9.485983878999999	9.894378194	56.58648283	57.28887597
2019-07-11 23:40:00	1.664775301	1.57817577	12.01885959	13.27436724	9.507923247	9.920933442	56.58369049	57.29816866
2019-07-11 23:50:00	1.660437653	1.572161248	12.06930295	13.34279374	9.529862615	9.94748869	56.58089815	57.30746136
2019-07-12 00:00:00	1.656100005	1.566146726	12.11974631	13.41122024	9.551801982999999	9.974043939	56.57810581	57.31675406
2019-07-12 00:10:00	2.066592018	2.153698425	8.581010757	8.122030745	8.429205521	8.214630898	58.44847549	57.68815127
2019-07-12 00:20:00	1.573357935	1.819682112	17.26645351	10.3150616	14.88029284	9.258339867	68.15799361	58.74696779999999
2019-07-12 00:30:00	1.837255273	1.900421678	10.50475972	9.850146244	9.314833638	8.944784423	60.30940298	59.05361399
2019-07-12 00:40:00	1.833323508	1.803783649	9.66232041	9.890684978	8.599476485	8.677168837	59.1303475	58.59936069
2019-07-12 00:50:00	1.6933632369999998	1.7163352319999998	11.33322462	10.98912759	9.420364857000001	9.267219597	60.59474089	60.02762886
2019-07-12 01:00:00	1.526539291	1.5473729859999998	13.96154438	13.58042531	10.79472828	10.64337892	64.49984737	64.11135586
2019-07-12 01:10:00	1.506412293	1.514212245	14.74059134	14.7952405	11.13743974	11.23113116	62.75180552	61.83515815
2019-07-12 01:20:00	1.3987753269999998	1.495810279	45.28322738	15.03405295	33.66931419	11.47034726	79.32361176	59.34210686
2019-07-12 01:30:00	1.478144402	1.514473736	14.94836516	14.2967601	11.0385929	10.74780869	63.70582821	63.91547789
2019-07-12 01:40:00	1.437788733	1.470556404	19.65492417	14.37444401	14.67061512	10.52529258	66.99353782	63.94144547
2019-07-12 01:50:00	1.320650551	1.573196122	22.33185476	13.03177243	15.14355415	10.27994088	67.35059722	64.08931313
2019-07-12 02:00:00	1.442109064	1.567699877	17.14126838	13.04221225	12.43426701	10.3952	66.44231919	65.47632914
2019-07-12 02:10:00	1.3915981169999998	1.375860534	18.89345287	20.06525587	13.80000527	14.53293935	67.59476852	66.89230902
2019-07-12 02:20:00	1.4230175230000002	1.415574837	18.44997341	18.74101986	13.86894798	13.95486312	67.87626895	67.349204
2019-07-12 02:30:00	1.320347324	1.318168266	19.40423583	19.49758626	13.47863415	13.46549881	69.27240273	68.84424619
2019-07-12 02:40:00	1.314102708	1.207920168	42.74341177	35.31372028	30.71519359	23.14814615	88.49430554	76.51810751
2019-07-12 02:50:00	1.372969568	1.417700639	19.09629143	18.11722602	13.73492699	13.38055683	72.29732154	72.03725576
2019-07-12 03:00:00	1.3677151	1.375510639	20.0867468	20.23657299	14.50818497	14.65684653	71.36323623	71.30339203
2019-07-12 03:10:00	1.303445683	1.319048592	23.12375583	22.36799142	16.10968769	15.73106398	76.1256925	75.57794006
2019-07-12 03:20:00	1.271691571	1.27209885	25.6697583	25.8913409	17.54721627	17.68970901	75.44982778	74.84922696
2019-07-12 03:30:00	1.208397244	1.226392524	30.08973623	29.31207926	19.41416615	19.17849203	78.0248875	76.95234949
2019-07-12 03:40:00	1.206180756	1.206795777	30.13625203	30.15995389	19.70310413	19.8808706	80.26064103	79.3215829
2019-07-12 03:50:00	1.145099955	1.165006991	31.32376218	30.17556745	19.47357552	19.18330232	79.43612019	80.27490116
2019-07-12 04:00:00	1.216092835	1.2218121709999998	26.80660032	26.94850477	17.73237439	17.89770391	76.09272247	73.91497725
2019-07-12 04:10:00	1.264070683	1.282577261	24.65630306	23.51876424	16.7688796	16.10435706	75.46116449	76.37707588
2019-07-12 04:20:00	1.299984718	1.333309726	22.90180817	21.85521505	15.83870642	15.51649846	73.56814678	75.13767259999999
2019-07-12 04:30:00	1.257060316	1.227950926	22.60455539	22.98072239	15.20156106	15.22209698	73.90939475	73.0234938
2019-07-12 04:40:00	1.175857334	1.179405665	26.99343488	26.88327968	16.92177693	16.83252145	73.29965936	72.49855851
2019-07-12 04:50:00	1.120664278	1.113766351	27.24055226	27.41062297	16.58432485	16.57670006	71.61752631	71.47178475
2019-07-12 05:00:00	1.148352685	1.133881517	25.02358592	24.88950101	15.28618334	15.0626317	68.73114616	68.70561040000001
2019-07-12 05:10:00	1.160266134	1.105606308	26.88920384	26.53758414	16.49880978	15.55921291	66.88005522	66.0228737
2019-07-12 05:20:00	1.174388021	1.160848517	21.93777895	21.92069482	13.68194573	13.4958658	64.33956342	63.29806759
2019-07-12 05:30:00	1.23864034	1.272321263	19.34499082	18.86046162	12.41551124	12.46614754	61.90503957	61.33484852
2019-07-12 05:40:00	1.239798809	1.209515099	19.53439138	20.40552227	12.64012604	12.86106087	61.84537758	61.19082107
2019-07-12 05:50:00	1.329394831	1.3544253590000002	16.21730984	15.76483877	11.47290223	11.32751526	60.82188714	60.58695427
2019-07-12 06:00:00	1.36582058	1.350233315	15.48562845	15.36895379	11.35601178	11.14986123	59.52161909	59.45489639
2019-07-12 06:10:00	1.416075019	1.398576733	13.85261129	13.90600775	10.31690614	10.27719308	57.67205389	56.41668997
2019-07-12 06:20:00	1.410989089	1.381401474	13.19293025	13.78118033	9.981982785	10.20077756	56.34688967	55.54320027
2019-07-12 06:30:00	1.26630779	1.506575445	50.25066881	11.93554914	35.75926308	9.543358609	72.60113829999997	53.43329353
2019-07-12 06:40:00	1.443269661	1.453979556	12.62633139	12.76306316	9.57813391	9.751397482	53.26381914	53.21584001
2019-07-12 06:50:00	1.443140145	1.424288966	12.3215238	12.54073302	9.281996677999999	9.324266873	52.01060509	50.9502457
2019-07-12 07:00:00	1.389046433	1.392605649	11.9647698	11.8976633	8.771718632999999	8.714675795	53.4660246	52.4129877
2019-07-12 07:10:00	1.369060191	1.403386038	12.24714661	11.49170217	8.887630179	8.490231656	51.51456093	51.12415765
2019-07-12 07:20:00	1.48948601	1.4826426869999998	11.84751287	12.26033693	9.22241716	9.511085403	51.30459225	51.44300703
2019-07-12 07:30:00	1.3777408519999998	1.383767803	11.98860778	11.99260935	8.578334366	8.638580094	49.32515505	49.46995219
2019-07-12 07:40:00	1.364912286	1.364599912	11.27498951	11.10207082	8.075592155	7.9592886	48.3682967	48.04288319
2019-07-12 07:50:00	1.376863376	1.437622233	11.23883239	10.51549802	8.054674877	7.815746446	45.55298314	45.04602385
2019-07-12 08:00:00	1.435483295	1.4216035	10.77760396	10.96894696	8.07171912	8.171040537	44.22581458	44.16075394
2019-07-12 08:10:00	1.417241655	1.402133029	10.01921731	10.16366727	7.4616138539999985	7.481053062000001	41.37155337	40.99267336
2019-07-12 08:20:00	1.465114581	1.5091605	9.706697981	9.150714329	7.3782835160000015	7.198409514	39.85747505	39.95978652
2019-07-12 08:30:00	1.53111365	1.48902854	15.43953469	11.03026	12.25678844	8.369911013	46.97741202	39.79627891
2019-07-12 08:40:00	1.4446815219999998	1.306331995	16.62086518	13.47874065	12.53599079	9.147797052	42.32182766	39.53668585
2019-07-12 08:50:00	1.326651436	1.383172076	10.284154	9.731902264	7.222109264	7.100624644	35.66023158	36.17120355
2019-07-12 09:00:00	1.266464668	1.288820079	10.69857449	10.51848621	7.2036799889999985	7.212645732	34.80436552	34.82563804
2019-07-12 09:10:00	1.516556965	1.21211545	12.14780064	12.79028734	9.634668045	8.392602821	42.90518604	35.67434128
2019-07-12 09:20:00	1.379385479	1.369080698	9.927925064	9.049012493	7.151209324	6.553533468	33.49196229	31.96086708
2019-07-12 09:30:00	1.25648415	1.30184005	10.17552697	9.238571253	6.869881693	6.495924829	32.68581013	32.26916381
2019-07-12 09:40:00	1.336993949	1.341057584	8.947152114	9.0091229	6.448012677	6.526679744	32.3360636	32.38486914
2019-07-12 09:50:00	1.403394035	1.397384798	8.193016383	8.005612546	6.170454686	5.98427362	32.84580845	32.80827131
2019-07-12 10:00:00	1.399420661	1.377411402	7.804324042	7.948974715	5.783341115	5.791167803	31.89334713	31.73187002
2019-07-12 10:10:00	1.408387296	1.409422621	7.644658613	7.8519408839999985	5.718638307000001	5.8620644460000015	31.99667191	32.17416561
2019-07-12 10:20:00	1.29971251	1.344187151	8.185885601	7.775881161	5.605815572000001	5.484787306	32.09548682	31.43454425
2019-07-12 10:30:00	1.289214255	1.284400015	8.094081261	8.154160408	5.531103154	5.5387774410000015	32.21973387	32.25735309
2019-07-12 10:40:00	1.364131168	1.336078853	8.288328273	8.549016999	5.931922884	6.010321209	31.86029158	31.97607667
2019-07-12 10:50:00	1.275379503	1.288530403	9.278874334	8.980351967	6.204871258	6.052851053	31.41252413	30.83708252
2019-07-12 11:00:00	1.283006023	1.29178557	7.993391062000001	7.869077712	5.395869072000001	5.289141364	31.79534974	31.39087944
2019-07-12 11:10:00	1.294739764	1.2826160009999998	9.033541912999999	8.946077783	5.989580694	5.897800414	29.66907343	30.2069597
2019-07-12 11:20:00	3.096542295	1.3618853480000002	10.40610462	9.219413575	14.92538607	6.396077431	63.4938203	37.2690702
2019-07-12 11:30:00	1.212988118	1.197485472	9.970783275	9.849263756000001	6.42479543	6.27426306	28.79663938	28.43401917
2019-07-12 11:40:00	1.139424146	1.148504568	11.73721623	10.94183515	7.106412153	6.693089917999999	27.98307588	28.00514469
2019-07-12 11:50:00	1.233447592	1.248856169	9.731689343	9.451794725	6.339235979	6.231764472999999	26.0838368	26.26479881
2019-07-12 12:00:00	1.234382392	1.249489717	9.71343081	9.438712727999999	6.331078235	6.225773876	26.08784924	26.2688414
2019-07-12 12:10:00	1.235317193	1.250123264	9.695172276000001	9.425630732	6.32292049	6.219783279	26.09186167	26.27288398
2019-07-12 12:20:00	1.236251993	1.250756811	9.676913742	9.412548735	6.314762745	6.213792682	26.09587411	26.27692656
2019-07-12 12:30:00	1.237186794	1.251390359	9.658655207999999	9.399466738	6.306605001	6.207802086	26.09988655	26.28096915
2019-07-12 12:40:00	1.238121594	1.252023906	9.640396674	9.386384742	6.298447256	6.201811489	26.10389898	26.28501173
2019-07-12 12:50:00	1.239056395	1.2526574540000002	9.62213814	9.373302745	6.290289511	6.195820892	26.10791142	26.28905431
2019-07-12 13:00:00	1.239991196	1.253291001	9.603879607	9.360220748	6.282131766	6.189830295	26.11192386	26.29309689
2019-07-12 13:10:00	1.240925996	1.253924548	9.585621072999999	9.347138752000001	6.273974022000001	6.183839698	26.11593629	26.29713948
2019-07-12 13:20:00	1.241860797	1.254558096	9.567362539	9.334056755	6.265816277000001	6.1778491010000005	26.11994873	26.30118206
2019-07-12 13:30:00	1.242795597	1.255191643	9.549104005	9.320974758	6.257658532000001	6.1718585039999985	26.12396117	26.30522464
2019-07-12 13:40:00	1.243730398	1.25582519	9.530845471000001	9.307892761	6.249500787000001	6.165867907000001	26.1279736	26.30926723
2019-07-12 13:50:00	1.244665198	1.256458738	9.512586937	9.294810765	6.241343043	6.15987731	26.13198604	26.31330981
2019-07-12 14:00:00	1.245599999	1.257092285	9.494328403999999	9.281728767999999	6.233185298	6.153886713	26.13599848	26.31735239
2019-07-12 14:10:00	1.246534799	1.257725833	9.47606987	9.268646771	6.225027552999999	6.147896116	26.14001091	26.32139498
2019-07-12 14:20:00	1.2474696	1.25835938	9.457811336	9.255564775	6.2168698089999985	6.141905519	26.14402335	26.32543756
2019-07-12 14:30:00	1.2484044	1.258992927	9.439552802	9.242482778	6.208712064	6.135914922	26.14803579	26.32948014
2019-07-12 14:40:00	1.249339201	1.259626475	9.421294267999999	9.229400781	6.200554319	6.129924325	26.15204822	26.33352273
2019-07-12 14:50:00	1.250274002	1.260260022	9.403035734	9.216318785	6.192396574	6.123933728	26.15606066	26.33756531
2019-07-12 15:00:00	1.251208802	1.260893569	9.384777201	9.203236788	6.18423883	6.1179431310000005	26.1600731	26.34160789
2019-07-12 15:10:00	1.252143603	1.261527117	9.366518667000001	9.190154791	6.176081085	6.1119525339999985	26.16408553	26.34565048
2019-07-12 15:20:00	1.253078403	1.262160664	9.348260133	9.177072793999999	6.16792334	6.105961937000001	26.16809797	26.34969306
2019-07-12 15:30:00	1.254013204	1.262794212	9.330001599	9.163990798	6.159765595	6.09997134	26.17211041	26.35373564
2019-07-12 15:40:00	1.254948004	1.263427759	9.311743065	9.150908801	6.1516078510000005	6.093980744	26.17612284	26.35777823
2019-07-12 15:50:00	1.255882805	1.264061306	9.293484531	9.137826804	6.143450106	6.087990147	26.18013528	26.36182081
2019-07-12 16:00:00	1.256817605	1.264694854	9.275225998	9.124744807999999	6.135292361	6.08199955	26.18414772	26.36586339
2019-07-12 16:10:00	1.257752406	1.265328401	9.256967464	9.111662811	6.127134617	6.076008953	26.18816015	26.36990598
2019-07-12 16:20:00	1.258687207	1.265961948	9.23870893	9.098580814	6.118976872	6.070018356	26.19217259	26.37394856
2019-07-12 16:30:00	1.259622007	1.266595496	9.220450396	9.085498818	6.110819127	6.064027759	26.19618503	26.37799114
2019-07-12 16:40:00	1.260556808	1.267229043	9.202191862000001	9.072416821000001	6.102661382000001	6.058037162000001	26.20019746	26.38203373
2019-07-12 16:50:00	1.261491608	1.267862591	9.183933329	9.059334824	6.094503638	6.052046565	26.2042099	26.38607631
2019-07-12 17:00:00	1.262426409	1.268496138	9.165674795	9.046252827	6.086345893	6.046055967999999	26.20822234	26.39011889
2019-07-12 17:10:00	1.2633612090000002	1.269129685	9.147416261	9.033170831	6.078188148	6.040065371	26.21223477	26.39416148
2019-07-12 17:20:00	1.26429601	1.269763233	9.129157727	9.020088834	6.070030404	6.034074774	26.21624721	26.39820406
2019-07-12 17:30:00	1.26523081	1.27039678	9.110899193	9.007006837	6.061872659	6.028084177	26.22025965	26.40224664
2019-07-12 17:40:00	1.266165611	1.271030327	9.092640659	8.993924841	6.053714914	6.02209358	26.22427208	26.40628923
2019-07-12 17:50:00	1.267100411	1.271663875	9.074382126	8.980842844	6.0455571689999985	6.016102983	26.22828452	26.41033181
2019-07-12 18:00:00	1.268035212	1.272297422	9.056123592	8.967760847000001	6.037399425	6.010112386	26.23229696	26.41437439
2019-07-12 18:10:00	1.268970013	1.27293097	9.037865058	8.954678851	6.02924168	6.004121789	26.23630939	26.41841698
2019-07-12 18:20:00	1.269904813	1.273564517	9.019606524	8.941596854	6.021083935	5.998131192000001	26.24032183	26.42245956
2019-07-12 18:30:00	1.270839614	1.274198064	9.00134799	8.928514857	6.01292619	5.992140595	26.24433427	26.42650214
2019-07-12 18:40:00	1.271774414	1.274831612	8.983089456	8.91543286	6.004768446	5.986149997999999	26.2483467	26.43054473
2019-07-12 18:50:00	1.272709215	1.275465159	8.964830923	8.902350864	5.996610701	5.980159402000001	26.25235914	26.43458731
2019-07-12 19:00:00	1.273644015	1.276098706	8.946572389	8.889268867	5.9884529560000015	5.974168805	26.25637158	26.43862989
2019-07-12 19:10:00	1.274578816	1.276732254	8.928313855	8.87618687	5.980295212000001	5.968178207999999	26.26038401	26.44267248
2019-07-12 19:20:00	1.275513616	1.277365801	8.910055321	8.863104874	5.9721374670000005	5.962187611	26.26439645	26.44671506
2019-07-12 19:30:00	1.276448417	1.277999349	8.891796787	8.850022877	5.963979722	5.956197014	26.26840889	26.45075764
2019-07-12 19:40:00	1.277383217	1.278632896	8.873538253	8.83694088	5.955821977	5.950206417	26.27242132	26.45480023
2019-07-12 19:50:00	1.278318018	1.279266443	8.85527972	8.823858883	5.947664232999999	5.94421582	26.27643376	26.45884281
2019-07-12 20:00:00	1.279252819	1.279899991	8.837021186	8.810776887000001	5.939506487999999	5.938225223	26.2804462	26.46288539
2019-07-12 20:10:00	1.280187619	1.280533538	8.818762652	8.79769489	5.931348742999999	5.9322346260000005	26.28445863	26.46692798
2019-07-12 20:20:00	1.28112242	1.281167085	8.800504118	8.784612893	5.923190999	5.9262440289999985	26.28847107	26.47097056
2019-07-12 20:30:00	1.28205722	1.281800633	8.782245584	8.771530897	5.915033254	5.920253432000001	26.29248351	26.47501314
2019-07-12 20:40:00	1.282992021	1.28243418	8.76398705	8.7584489	5.906875509	5.914262835	26.29649594	26.47905572
2019-07-12 20:50:00	1.283926821	1.283067728	8.745728517	8.745366902999999	5.898717764	5.908272238	26.30050838	26.48309831
2019-07-12 21:00:00	1.284861622	1.283701275	8.727469982999999	8.732284907	5.89056002	5.902281641	26.30452082	26.48714089
2019-07-12 21:10:00	1.285796422	1.284334822	8.709211449	8.71920291	5.882402275	5.896291044	26.30853325	26.49118347
2019-07-12 21:20:00	1.286731223	1.28496837	8.690952915	8.706120913	5.87424453	5.890300447	26.31254569	26.49522606
2019-07-12 21:30:00	1.287666023	1.285601917	8.672694381	8.693038916	5.866086785	5.88430985	26.31655813	26.49926864
2019-07-12 21:40:00	1.288600824	1.286235464	8.654435848	8.67995692	5.857929041	5.878319253	26.32057056	26.50331122
2019-07-12 21:50:00	1.289535625	1.286869012	8.636177314	8.666874923	5.849771296	5.8723286560000005	26.324583	26.50735381
2019-07-12 22:00:00	1.290470425	1.287502559	8.61791878	8.653792926	5.841613551	5.86633806	26.32859544	26.51139639
2019-07-12 22:10:00	1.291405226	1.288136107	8.599660246000001	8.64071093	5.833455807000001	5.860347462999999	26.33260787	26.51543897
2019-07-12 22:20:00	1.292340026	1.288769654	8.581401712	8.627628932999999	5.825298062000001	5.854356866	26.33662031	26.51948156
2019-07-12 22:30:00	1.293274827	1.2894032009999998	8.563143177999999	8.614546936	5.817140317000001	5.848366269	26.34063275	26.52352414
2019-07-12 22:40:00	1.294209627	1.290036749	8.544884645	8.60146494	5.808982572000001	5.842375672	26.34464518	26.52756672
2019-07-12 22:50:00	1.295144428	1.290670296	8.526626111	8.588382943	5.800824828	5.836385075	26.34865762	26.53160931
2019-07-12 23:00:00	1.296079228	1.291303843	8.508367577000001	8.575300946	5.792667083	5.830394478	26.35267006	26.53565189
2019-07-12 23:10:00	1.297014029	1.291937391	8.490109043	8.562218949	5.784509338	5.824403881	26.35668249	26.53969447
2019-07-12 23:20:00	1.297948829	1.292570938	8.471850509	8.549136953	5.776351592999999	5.818413284	26.36069493	26.54373706
2019-07-12 23:30:00	1.29888363	1.293204486	8.453591975	8.536054956000001	5.768193848999998	5.812422687000001	26.36470737	26.54777964
2019-07-12 23:40:00	1.2998184309999998	1.293838033	8.435333442000001	8.522972959	5.760036104	5.80643209	26.368719800000004	26.55182222
2019-07-12 23:50:00	1.3007532309999998	1.29447158	8.417074908	8.509890963	5.751878359	5.800441492999999	26.37273224	26.55586481
2019-07-13 00:00:00	1.301688032	1.295105128	8.398816373999999	8.496808966	5.743720615	5.794450896	26.37674468	26.55990739
2019-07-13 00:10:00	1.220358485	1.231055861	9.662959826	9.561254169	6.245003289	6.223165243	25.44344689	25.54805214
2019-07-13 00:20:00	1.161241725	1.229064895	11.36465342	8.56013869	6.906747102000001	5.521414646	25.427989	25.1086754
2019-07-13 00:30:00	1.213921262	1.186157676	8.557359084	8.852279438	5.464654042	5.5456354370000005	25.16377011	25.11375338
2019-07-13 00:40:00	1.209019515	1.230165651	8.833648146	8.736409222999999	5.637676124	5.669757122	25.25757833	25.13454146
2019-07-13 00:50:00	1.267355629	1.250370661	8.18644857	7.96928295	5.361454605	5.159474683	24.50842455	23.97964704
2019-07-13 01:00:00	1.35151825	1.289161638	8.936341357	7.902343947999999	6.268556675	5.251335388999999	26.26389743	25.72529452
2019-07-13 01:10:00	1.275908526	1.282201499	7.897789119	7.814875859	5.29865161	5.246939475	25.59133301	25.64146863
2019-07-13 01:20:00	1.301610446	1.286713817	7.874342128999999	7.886844562	5.313364918	5.281028721	25.92540371	25.69047523
2019-07-13 01:30:00	1.27241209	1.255880946	7.733182994	7.975763895	5.06123629	5.171662083	25.23684215	24.83966892
2019-07-13 01:40:00	1.242905486	1.266716458	8.348457453	7.919848458	5.402274376	5.191097631	25.03788195	25.21571224
2019-07-13 01:50:00	1.378482672	1.382587895	7.321128286	7.360588107000001	5.215065569	5.250782566	25.21978112	25.10781708
2019-07-13 02:00:00	1.341871258	1.33847006	7.259667424	7.44561739	5.026075857	5.15176984	25.25724175	25.12220731
2019-07-13 02:10:00	1.36834602	1.3562483980000002	6.970636354	7.031156139	4.977017939	4.949941246	23.92857147	24.25737793
2019-07-13 02:20:00	1.435663378	1.432143292	7.139076827999999	7.239334203999999	5.2955775	5.373326669	23.49105999	23.20344622
2019-07-13 02:30:00	1.4380598999999998	1.4390815019999998	6.813779964	6.833745256	5.146515204	5.149591838	23.27208485	23.74008602
2019-07-13 02:40:00	1.369838004	1.376280805	7.235981252	7.247752772999999	5.249944302	5.29280591	24.42722949	23.99181331
2019-07-13 02:50:00	1.382772884	1.396227449	7.638763095	7.396564732000001	5.65461868	5.500827414	25.38938396	25.02786203
2019-07-13 03:00:00	1.34987951	1.341991809	8.607167787	8.728084255	6.299792806	6.354789717999999	26.30310289	26.20211684
2019-07-13 03:10:00	1.38248747	1.358855718	7.999262337999999	8.132376582000001	5.91303331	5.887926365	26.73365456	26.48966335
2019-07-13 03:20:00	1.361495121	1.360692622	7.829068668	7.678027322	5.6890590670000005	5.5654894210000005	27.26486584	27.38826963
2019-07-13 03:30:00	1.338929825	1.334218455	8.53580176	8.88564035	6.041789887999999	6.23089206	26.9729361	26.66907695
2019-07-13 03:40:00	1.5543850680000002	1.524941449	6.33580685	6.305569725	5.089992828	4.983285638	27.42051879	27.17225224
2019-07-13 03:50:00	1.509358568	1.506624624	6.478360652999999	6.487940455	5.076785753999999	5.055744894	28.60873867	28.57506037
2019-07-13 04:00:00	1.448834006	1.433970965	7.016177449	7.127498803	5.249043713	5.295129158	28.08944636	28.54789055
2019-07-13 04:10:00	1.447411408	1.4220326090000002	8.117036577999999	8.381095038	6.025377272	6.104511445	29.34701421	29.44984833
2019-07-13 04:20:00	1.324614208	1.437416712	10.28530915	7.994890191	7.148187275	6.04267979	29.94681373	29.77555589
2019-07-13 04:30:00	1.50643957	1.516324661	7.121838258	7.052018897000001	5.5293933860000015	5.506909689	29.38253974	29.12289976
2019-07-13 04:40:00	1.70499172	1.655411899	6.099496564	6.291988777	5.255772183	5.272908115	31.05483363	30.73551762
2019-07-13 04:50:00	1.740146059	1.754642852	5.864431955	5.91280259	5.121053465	5.151951422	31.22817698	31.43554511
2019-07-13 05:00:00	1.707962688	1.690946314	5.675188704	5.853787557	4.829267952	4.945884572	30.3266605	29.86045935
2019-07-13 05:10:00	1.721111284	1.74426229	5.940729572	5.943308541	5.021071006000001	5.0992349180000005	29.70951161	30.21729287
2019-07-13 05:20:00	1.734180586	1.715905409	5.960051984	6.217712047000001	5.086683129	5.270619832	31.39651456	31.48170418
2019-07-13 05:30:00	1.847886388	2.28897966	6.477405197	4.872636373	5.545343001	5.223830575	33.46063969	33.42665963
2019-07-13 05:40:00	3.321870532	3.469693209	4.7248152910000005	4.629907703	6.72271783	6.877884906	37.27456653	37.80728386
2019-07-13 05:50:00	2.864659361	2.81761158	4.662049638	4.739978192	5.794406962999999	5.798812455	37.00096146	36.49095682
2019-07-13 06:00:00	2.36736576	2.418542646	4.500111803	4.428670358	4.76306529	4.789053361000001	35.68716363	35.75772921
2019-07-13 06:10:00	1.972796971	1.961114013	5.081005127	5.099103484	4.55073893	4.55459739	35.56332103	35.71990956
2019-07-13 06:20:00	1.964726452	1.949530165	5.322790989	5.263685945	4.47353612	4.455923441	35.13535343	35.06289672
2019-07-13 06:30:00	1.90088971	1.825473078	5.603861758	5.912114879	4.782337771	4.836215479	34.37269829	34.32745242
2019-07-13 06:40:00	2.024063735	2.019585925	5.1018404660000005	5.200405662	4.536108253	4.6347604680000005	34.9609041	35.03324922
2019-07-13 06:50:00	1.899290732	1.884334936	5.389503766	5.373352289	4.330975513	4.333443646	34.31654173	34.36503304
2019-07-13 07:00:00	2.075590505	2.080860194	4.549683324	4.541982353	4.2795189	4.299875646	35.83404484	34.91098901
2019-07-13 07:10:00	1.910600002	1.866336734	5.220304406	5.4252205920000005	4.407939063	4.448209534	37.11894401	36.63064341
2019-07-13 07:20:00	2.047550361	1.987497183	4.917678043	5.119359395	4.4767926	4.513230146000001	35.08619699	35.27826998
2019-07-13 07:30:00	2.003896815	2.002801186	5.116086872	5.054361283	4.263484884	4.235345729	34.25029899	34.52381098
2019-07-13 07:40:00	1.611785202	1.799333344	8.79801035	5.679664306	6.576474551	4.491914768	35.73873289	34.80160011
2019-07-13 07:50:00	2.1344074280000003	2.119437732	4.596068496	4.698436343	4.157960129	4.1944760180000005	34.63975885	34.15884489
2019-07-13 08:00:00	1.391485962	1.814487532	14.50558265	5.573912472000001	9.67679523	4.296845901	38.12531548	33.8755593
2019-07-13 08:10:00	1.366034641	2.052513935	35.66574777	4.846224817	24.27279682	4.341410934	48.41693552	33.90112963
2019-07-13 08:20:00	2.001273264	2.095440606	4.910986071	4.708485538	4.217417994	4.273650453999998	33.35522508	32.61288769
2019-07-13 08:30:00	1.816311225	1.763890851	5.647729752	5.863007737999999	4.361655552	4.44650294	33.55643325	33.94985324
2019-07-13 08:40:00	1.8005942419999998	1.721917885	5.779144176	6.160488259	4.472335815	4.546989366	34.16450301	34.48542361
2019-07-13 08:50:00	1.963250324	1.908441126	5.996136059	5.2157280230000005	5.29057216	4.347326452	32.49790617	31.51269185
2019-07-13 09:00:00	1.951690974	1.85431074	5.254533487	5.727567269	4.708118531	4.907330762	32.04539222	32.14947554
2019-07-13 09:10:00	1.936094937	1.966101312	5.2752183210000005	5.183394527	4.257721086	4.284038333	30.33821365	30.79413054
2019-07-13 09:20:00	1.6114908819999998	1.797118835	14.63609878	11.11592404	11.41849256	9.923810688	36.26574919	36.11806956
2019-07-13 09:30:00	2.102555658	2.057861943	4.43181927	4.535118463	4.177111247	4.163999569	30.71992171	30.7274509
2019-07-13 09:40:00	2.035688752	2.007616804	4.939326223999999	5.044466674	4.271936333	4.29787386	30.24797584	30.02768331
2019-07-13 09:50:00	1.842564692	1.881299245	5.425255497	5.2551932180000005	4.138029883	4.155741247	29.9666725	30.0735911
2019-07-13 10:00:00	2.136413992	2.232547801	4.456779637	4.204632558	4.08606756	4.030510726	29.75593214	29.80292782
2019-07-13 10:10:00	1.860528805	2.222485193	5.470063953	4.115950848	4.539873634	3.955777428	31.26892747	31.35431674
2019-07-13 10:20:00	2.009971581	1.947759205	4.606673687	4.739163329	3.890437682	3.849103689	31.68956304	31.56819962
2019-07-13 10:30:00	2.1374586	2.054790699	4.124635005	4.285089594	3.974883874	3.969794592	30.51958071	29.88950532
2019-07-13 10:40:00	2.138794811	2.189628849	4.154118798	4.067166498	4.022690746	4.019323628	30.55741852	30.34512567
2019-07-13 10:50:00	2.154707495	2.180118845	3.96779544	3.965734843	3.89469829	3.925796416	30.98744763	31.03497561
2019-07-13 11:00:00	1.931782945	1.941819285	4.82440979	4.871001275	4.282494577	4.364093315	31.1923798	30.72081694
2019-07-13 11:10:00	1.849884761	1.890084931	5.228729404	5.031020143	4.417049658	4.344159827	31.68670922	31.46235353
2019-07-13 11:20:00	2.038864442	2.051363598	4.21999291	4.268162673	3.906753804	3.975998699	31.80641452	31.71191034
2019-07-13 11:30:00	2.132635033	2.157398902	3.887335755	3.819492215	3.708323249	3.678201668	32.24881827	32.25888062
2019-07-13 11:40:00	1.876018721	1.929979053	5.572533892999999	4.806383371	4.859025714	4.193257612	33.76746475	33.70999873
2019-07-13 11:50:00	2.14979742	2.147745436	3.943497953	3.939513087	3.796121714	3.792170037	32.16809445	32.80577375
2019-07-13 12:00:00	2.149944481	2.148140432	3.942802554	3.938800938	3.79552021	3.79194773	32.1615157	32.78595625
2019-07-13 12:10:00	2.150091541	2.1485354290000003	3.942107155	3.938088789	3.794918705	3.791725423	32.15493694	32.76613874
2019-07-13 12:20:00	2.150238602	2.148930425	3.941411756	3.93737664	3.794317201	3.791503116	32.14835818	32.74632124
2019-07-13 12:30:00	2.150385662	2.149325421	3.940716357	3.936664491	3.793715696	3.791280809	32.14177943	32.72650374
2019-07-13 12:40:00	2.150532723	2.149720417	3.940020959	3.935952341	3.793114192	3.791058502	32.13520067	32.70668624
2019-07-13 12:50:00	2.150679783	2.150115413	3.93932556	3.935240192	3.792512688	3.790836195	32.12862192	32.68686873
2019-07-13 13:00:00	2.150826844	2.15051041	3.938630161	3.934528043	3.791911183	3.790613888	32.12204316	32.66705123
2019-07-13 13:10:00	2.150973904	2.150905406	3.937934762	3.933815894	3.791309679	3.790391581	32.1154644	32.64723373
2019-07-13 13:20:00	2.151120965	2.151300402	3.937239363	3.933103745	3.790708174	3.790169274	32.10888565	32.62741623
2019-07-13 13:30:00	2.151268025	2.151695398	3.936543964	3.932391596	3.79010667	3.789946967	32.10230689	32.60759872
2019-07-13 13:40:00	2.151415086	2.152090394	3.935848565	3.931679446	3.789505165	3.78972466	32.09572813	32.58778122
2019-07-13 13:50:00	2.151562146	2.15248539	3.935153167	3.930967297	3.788903661	3.789502353	32.08914938	32.56796372
2019-07-13 14:00:00	2.151709207	2.152880387	3.934457768	3.930255148	3.788302157	3.789280046000001	32.08257062	32.54814622
2019-07-13 14:10:00	2.151856267	2.153275383	3.933762369	3.929542999	3.787700652	3.789057739	32.07599187	32.52832871
2019-07-13 14:20:00	2.152003328	2.153670379	3.93306697	3.92883085	3.787099148	3.788835432	32.06941311	32.50851121
2019-07-13 14:30:00	2.152150388	2.154065375	3.932371571000001	3.928118701	3.786497643	3.788613125	32.06283435	32.48869371
2019-07-13 14:40:00	2.152297449	2.154460371	3.931676172	3.927406551	3.785896139	3.788390818	32.05625560000001	32.46887621
2019-07-13 14:50:00	2.152444509	2.154855368	3.930980773	3.926694402	3.785294635	3.788168511	32.04967684	32.4490587
2019-07-13 15:00:00	2.15259157	2.155250364	3.930285375	3.925982253	3.78469313	3.787946204	32.04309809	32.4292412
2019-07-13 15:10:00	2.15273863	2.15564536	3.929589976	3.925270104	3.784091626	3.787723897	32.03651933	32.4094237
2019-07-13 15:20:00	2.152885691	2.156040356	3.928894577	3.924557955	3.783490121	3.78750159	32.02994057	32.3896062
2019-07-13 15:30:00	2.153032751	2.156435352	3.928199178	3.923845806	3.782888617	3.787279283	32.02336182	32.36978869
2019-07-13 15:40:00	2.153179812	2.1568303490000003	3.927503779	3.923133656	3.782287113	3.787056976	32.01678306	32.34997119
2019-07-13 15:50:00	2.153326872	2.157225345	3.92680838	3.922421507	3.781685608	3.786834669	32.01020431	32.33015369
2019-07-13 16:00:00	2.1534739330000003	2.157620341	3.926112982	3.921709358	3.781084104	3.786612362	32.00362555	32.31033619
2019-07-13 16:10:00	2.153620993	2.158015337	3.925417583	3.920997209	3.780482599	3.786390055	31.99704679	32.29051868
2019-07-13 16:20:00	2.153768054	2.158410333	3.924722184	3.92028506	3.779881095	3.786167748	31.99046804	32.27070118
2019-07-13 16:30:00	2.153915114	2.158805329	3.924026785	3.919572911	3.77927959	3.785945441	31.98388928	32.25088368
2019-07-13 16:40:00	2.154062175	2.159200326	3.923331386	3.918860761	3.778678086	3.785723134	31.97731052	32.23106618
2019-07-13 16:50:00	2.154209235	2.159595322	3.922635987	3.918148612	3.778076582	3.785500827	31.97073177	32.21124867
2019-07-13 17:00:00	2.154356296	2.159990318	3.921940588	3.917436463	3.777475077	3.78527852	31.96415301	32.19143117
2019-07-13 17:10:00	2.154503356	2.160385314	3.92124519	3.916724314	3.776873573	3.785056212	31.95757426	32.17161367
2019-07-13 17:20:00	2.154650417	2.16078031	3.920549791000001	3.916012165	3.776272068	3.784833905	31.9509955	32.15179617
2019-07-13 17:30:00	2.154797477	2.161175307	3.919854392	3.915300016	3.775670564	3.784611598	31.94441674	32.13197866
2019-07-13 17:40:00	2.154944538	2.161570303	3.919158993	3.914587866	3.77506906	3.784389291	31.93783799	32.11216116
2019-07-13 17:50:00	2.1550915980000003	2.161965299	3.918463594	3.913875717	3.774467555	3.784166984	31.93125923	32.09234366
2019-07-13 18:00:00	2.155238659	2.162360295	3.917768195	3.913163568	3.773866051	3.783944677	31.92468048	32.07252616
2019-07-13 18:10:00	2.155385719	2.162755291	3.917072796	3.912451419	3.773264546	3.78372237	31.91810172	32.05270865
2019-07-13 18:20:00	2.15553278	2.163150287	3.916377398	3.91173927	3.772663042	3.783500063	31.91152296	32.03289115
2019-07-13 18:30:00	2.15567984	2.163545284	3.915681999	3.911027121	3.772061537	3.783277756	31.90494421	32.01307365
2019-07-13 18:40:00	2.155826901	2.16394028	3.9149866	3.910314971	3.771460033	3.783055449	31.89836545	31.99325615
2019-07-13 18:50:00	2.155973961	2.164335276	3.914291201	3.909602822	3.770858529	3.782833142	31.8917867	31.97343864
2019-07-13 19:00:00	2.156121022	2.164730272	3.913595802	3.908890673	3.770257024	3.782610835	31.88520794	31.95362114
2019-07-13 19:10:00	2.156268082	2.165125268	3.912900403	3.908178524	3.76965552	3.782388528	31.87862918	31.93380364
2019-07-13 19:20:00	2.1564151430000003	2.165520265	3.912205004	3.907466375	3.769054015	3.782166221	31.87205043	31.91398614
2019-07-13 19:30:00	2.156562203	2.165915261	3.911509606	3.906754226	3.768452511	3.781943914	31.86547167	31.89416863
2019-07-13 19:40:00	2.156709264	2.166310257	3.910814207	3.906042076	3.767851007	3.781721607	31.85889291	31.87435113
2019-07-13 19:50:00	2.156856324	2.166705253	3.910118808	3.905329927	3.767249502	3.7814993	31.85231416	31.85453363
2019-07-13 20:00:00	2.157003385	2.167100249	3.909423409	3.904617778	3.766647998	3.781276993	31.8457354	31.83471613
2019-07-13 20:10:00	2.157150445	2.167495246	3.90872801	3.903905629	3.766046493	3.781054686	31.83915665	31.81489862
2019-07-13 20:20:00	2.157297506	2.167890242	3.908032611	3.90319348	3.765444989	3.780832379	31.83257789	31.79508112
2019-07-13 20:30:00	2.157444566	2.168285238	3.907337213	3.902481331	3.764843485	3.780610072	31.82599913	31.77526362
2019-07-13 20:40:00	2.157591627	2.168680234	3.906641814	3.901769181	3.76424198	3.780387765	31.81942038	31.75544612
2019-07-13 20:50:00	2.157738687	2.16907523	3.905946415	3.901057032	3.763640476	3.780165458	31.81284162	31.73562861
2019-07-13 21:00:00	2.157885748	2.169470226	3.905251016	3.900344883	3.763038971	3.779943151	31.80626287	31.71581111
2019-07-13 21:10:00	2.158032808	2.169865223	3.904555617	3.899632734	3.762437467	3.779720844	31.79968411	31.69599361
2019-07-13 21:20:00	2.158179869	2.170260219	3.903860218	3.898920585	3.761835962	3.779498537	31.79310535	31.67617611
2019-07-13 21:30:00	2.158326929	2.170655215	3.903164819	3.898208436	3.761234458	3.77927623	31.7865266	31.6563586
2019-07-13 21:40:00	2.15847399	2.171050211	3.902469421	3.897496286	3.760632954	3.779053923	31.77994784	31.6365411
2019-07-13 21:50:00	2.15862105	2.171445207	3.901774022	3.896784137	3.760031449	3.778831616	31.77336909	31.616723600000004
2019-07-13 22:00:00	2.158768111	2.171840204	3.901078623	3.896071988	3.759429945	3.778609309	31.76679033	31.5969061
2019-07-13 22:10:00	2.158915171	2.1722352000000003	3.900383224	3.895359839	3.75882844	3.778387002	31.76021157	31.57708859
2019-07-13 22:20:00	2.159062232	2.172630196	3.899687825	3.89464769	3.758226936	3.778164695	31.75363282	31.55727109
2019-07-13 22:30:00	2.159209292	2.173025192	3.898992426	3.893935541	3.757625432	3.777942388	31.74705406	31.53745359
2019-07-13 22:40:00	2.159356353	2.173420188	3.898297027	3.893223391	3.757023927	3.777720081000001	31.740475300000004	31.51763609
2019-07-13 22:50:00	2.159503413	2.173815184	3.897601629	3.892511242	3.756422423	3.777497774	31.73389655	31.49781858
2019-07-13 23:00:00	2.159650474	2.174210181	3.89690623	3.891799093	3.755820918	3.777275467	31.72731779	31.47800108
2019-07-13 23:10:00	2.159797534	2.174605177	3.896210831	3.891086944	3.755219414	3.77705316	31.72073904	31.45818358
2019-07-13 23:20:00	2.159944595	2.175000173	3.895515432	3.890374795	3.75461791	3.776830853	31.71416028	31.43836608
2019-07-13 23:30:00	2.160091655	2.175395169	3.894820033	3.889662646	3.754016405	3.776608546	31.70758152	31.41854857
2019-07-13 23:40:00	2.160238716	2.175790165	3.894124634	3.888950496	3.753414901	3.776386239	31.70100277	31.39873107
2019-07-13 23:50:00	2.160385776	2.176185162	3.893429235	3.888238347	3.752813396	3.776163932	31.69442401	31.37891357
2019-07-14 00:00:00	2.160532837	2.176580158	3.892733837	3.887526198	3.752211892	3.775941625	31.68784526	31.35909607
2019-07-14 00:10:00	2.137980509	2.143184975	3.897608836	3.824208282	3.733145952	3.705215817	33.46270355	32.86687898
2019-07-14 00:20:00	2.094636378	2.091705613	3.928743294	3.928166883	3.685961197	3.674907933	32.55925189	32.27946432
2019-07-14 00:30:00	1.955740671	1.925181067	4.222790356	4.328293585	3.721089656	3.767308086	33.46439765	32.43440556
2019-07-14 00:40:00	2.1236975030000003	2.118658743	3.907478369	3.840598811	3.789777776	3.714498942	33.77867383	32.5603088
2019-07-14 00:50:00	2.088416535	2.073134907	3.975621118	4.040963307	3.735064763	3.762516633	32.56452621	32.67766565
2019-07-14 01:00:00	1.945498567	1.869112919	4.229190516	4.359422868	3.759295809	3.741118635	33.12474137	32.69977509
2019-07-14 01:10:00	1.7947586290000002	1.808735349	4.889640333	4.940169364	3.993810059	4.056183677	33.89447619	34.03971742
2019-07-14 01:20:00	2.083437154	2.098652139	4.001416855	4.0217670530000005	3.840570755	3.891198091	33.3280295	33.20678701
2019-07-14 01:30:00	1.944274408	1.940708993	4.462557728999999	4.538463872	4.0259241810000015	4.075183645	35.15048096	34.84032528
2019-07-14 01:40:00	4.058292225	2.102286168	4.513031707	4.360197349	8.039856471	4.14608852	64.0672802	39.10483494
2019-07-14 01:50:00	2.157522281	2.203277857	2.910787049	2.538505082	2.855174304	2.551473241	25.91461239	22.00326105
2019-07-14 02:00:00	2.047470066	1.975716383	4.276341911	4.227864327	4.017932745	3.870877143	34.94797634	35.25684475
2019-07-14 02:10:00	2.041422026	2.009968442	4.047536238	4.098036489	3.796397816	3.793387796	33.61188978	33.31439437
2019-07-14 02:20:00	2.236101604	2.223786938	3.606548958	3.638723974	3.725591668	3.759678226	31.29056634	31.6503028
2019-07-14 02:30:00	2.041342452	2.017809	3.812467936	3.855777517	3.57205695	3.585503577	32.24299148	31.40195098
2019-07-14 02:40:00	2.074041416	2.08228894	3.717801742	3.734275125	3.522410123	3.545825117	33.17519933	32.00952163
2019-07-14 02:50:00	1.926333307	1.939156947	4.0126944039999985	4.02520049	3.545456197	3.616951199	33.46958876	33.42781597
2019-07-14 03:00:00	2.032842616	2.021313322	3.761566588	3.690968559	3.503478625	3.4233362960000004	32.99676186	32.91761075
2019-07-14 03:10:00	1.856425582	1.88176075	4.190312305	3.967862512	3.5726555610000004	3.4173577000000006	32.96867278	32.96583942
2019-07-14 03:20:00	2.889104907	1.805904212	4.719799044	4.773759973	5.805317482	3.892944526	64.88317838	33.81977216
2019-07-14 03:30:00	2.178637569	2.101361428	4.0635034	3.952527136	3.914189305	3.671281845	38.66489814	33.17906872
2019-07-14 03:40:00	1.3792214	1.955836756	9.731195655	4.027011055	6.151671812999999	3.506623228	35.67490101	32.60891662
2019-07-14 03:50:00	1.925178795	1.855188469	4.2796542980000005	4.253146931	3.684097929	3.552329985	34.65570689	33.53947002
2019-07-14 04:00:00	1.853894577	1.803262491	4.818382518	4.754812224	4.089119077	3.90550107	34.25533094	32.26781505
2019-07-14 04:10:00	1.80546908	1.830488173	4.6677591430000005	4.487175129	3.970441181	3.857348968	31.87472725	31.825169800000005
2019-07-14 04:20:00	1.822966039	1.7658907469999998	4.572630617	4.770971063	3.891749225	3.940112972	31.53394405	31.91827769
2019-07-14 04:30:00	1.758798342	1.760392652	4.947633889	4.898151117	4.1447054460000015	4.097137949	30.01205784	30.39114942
2019-07-14 04:40:00	1.859690885	1.886165999	4.594148372	4.403268808	3.953806771	3.837062404	30.946214	30.80424127
2019-07-14 04:50:00	1.873771759	1.890034288	4.280242032	4.292483823	3.792638102	3.820336415	29.91989008	29.83297192
2019-07-14 05:00:00	1.898049979	1.938269032	4.331260015	4.163194163	3.805523709	3.740226341	30.41822409	30.11643485
2019-07-14 05:10:00	1.949452021	1.943901808	4.1063255939999985	4.163795628	3.689204574	3.735805694	28.94337855	29.05464051
2019-07-14 05:20:00	1.91006828	1.894887834	3.950989777	3.967472072	3.42826258	3.404246319	29.48854825	29.22437397
2019-07-14 05:30:00	1.787574796	1.943219937	5.029510015	4.52744494	4.209449952	4.086301649	28.16937202	27.8590118
2019-07-14 05:40:00	1.967270368	1.920121299	4.223147031	4.369066949	3.760214124	3.832467877	27.65325612	27.89427285
2019-07-14 05:50:00	2.007211624	2.005376815	3.754414485	3.770558119	3.287224672	3.286639886	27.20781353	27.265867600000004
2019-07-14 06:00:00	1.967107555	1.972874131	3.634751551	3.608110826	3.169548176	3.166287004	26.07601063	25.70956461
2019-07-14 06:10:00	1.844801634	1.816849942	4.167153569	4.223706971	3.3721991	3.372220552	27.03416275	26.61627378
2019-07-14 06:20:00	1.82905485	1.775691305	3.417640053	3.292534957	2.718226923	2.525336781	23.88681485	22.6140161
2019-07-14 06:30:00	1.816599989	1.849080792	4.106256854	4.04803597	3.109371247	3.125331414	28.35315654	28.56229805
2019-07-14 06:40:00	2.044220878	1.898742144	3.993985143	4.002446735	3.296087354	3.136293175	28.80446783	28.06145503
2019-07-14 06:50:00	2.043714504	2.065857293	3.017633796	2.806636734	2.673215443	2.552144364	24.92862283	23.90644688
2019-07-14 07:00:00	1.953935244	1.950712368	3.1913491260000004	3.027337633	2.693140152	2.565196894	25.3753898	24.1525196
2019-07-14 07:10:00	1.53761179	1.4451851130000002	4.205211782	4.381472371	2.8578381580000003	2.814704439	23.25485342	21.76607001
2019-07-14 07:20:00	1.989260449	1.981276011	2.834855515	2.662279285	2.471835156	2.315979517	23.185455	21.56674769
2019-07-14 07:30:00	1.8883393	1.865462129	3.522878347	3.5983787780000003	2.9321918730000003	2.954803351	28.56762027	28.743842200000003
2019-07-14 07:40:00	1.515036345	1.542092312	4.201927068	4.0109294439999985	2.815002185	2.7394600810000003	25.8138068	25.15175295
2019-07-14 07:50:00	1.710911812	1.79052092	4.0303264180000005	3.759092848	3.000505644	2.870636868	27.87846057	27.65383745
2019-07-14 08:00:00	1.836825938	1.798357496	3.810852736	3.919124947	2.993071714	3.014363004	27.10599887	27.11723492
2019-07-14 08:10:00	1.756865052	1.7817831030000002	3.873887594	3.807148984	2.8357139160000004	2.8348157080000003	26.82295696	26.63643894
2019-07-14 08:20:00	1.82021789	1.817205542	3.537805069	3.570649134	2.832122843	2.838703934	27.85487529	27.97944157
2019-07-14 08:30:00	1.983385324	1.981532868	3.395763799	3.451947003	2.990436519	3.023906785	26.51286099	26.62512985
2019-07-14 08:40:00	1.34282654	1.260799539	5.473158056	5.842763811	3.287794955	3.316888315	24.71319673	23.94488446
2019-07-14 08:50:00	1.637173253	1.624708389	4.848662673	4.8859392360000005	3.22685825	3.26076484	25.6680276	25.45066406
2019-07-14 09:00:00	1.92816624	2.042716328	3.930330628	3.646143356	3.157689823	3.119933855	24.1492516	24.69086208
2019-07-14 09:10:00	1.5798389730000002	1.536253298	4.715460359	4.836085332	2.950054308	2.930921578	24.71109122	24.95896925
2019-07-14 09:20:00	1.5953951730000002	1.683906839	4.927186389	4.434089752	3.507153394	3.3191489560000003	24.26241815	24.02010385
2019-07-14 09:30:00	1.7907994390000002	1.802003645	3.680724874	3.653865193	2.8165109210000003	2.809678959	21.72859639	20.66502776
2019-07-14 09:40:00	1.7586418030000002	1.7264787119999998	4.189296345	4.216330227	3.233907874	3.2133336110000004	23.69064966	23.83483734
2019-07-14 09:50:00	1.808549419	1.756012456	3.192372648	3.0260486460000005	2.52438127	2.327235792	18.11974397	16.25795475
2019-07-14 10:00:00	1.954600495	1.945217578	2.862945729	3.102207837	2.417780581	2.604294087	18.62284178	20.2871625
2019-07-14 10:10:00	1.875061578	1.833175554	3.400324964	3.366186142	2.8878831289999995	2.796051515	20.74203476	19.60140363
2019-07-14 10:20:00	1.969733449	1.873422516	3.69431154	3.473639157	3.09460218	2.837368311	21.24856994	18.92092812
2019-07-14 10:30:00	2.126306423	2.142854546	3.518384677	3.456557903	3.235858314	3.204506982	25.18668289	25.12879872
2019-07-14 10:40:00	2.232345614	2.212263995	3.3009145930000003	3.353656844	3.2464621680000003	3.2427363	26.53690621	26.29785348
2019-07-14 10:50:00	1.945476111	2.030687427	3.752994479	3.64261	3.298775972	3.30961185	25.55359056	25.30645144
2019-07-14 11:00:00	2.126639985	2.0928647	3.446420783	3.490411146	3.297348873	3.283028127	27.6598142	27.19471658
2019-07-14 11:10:00	1.880075287	1.894683643	3.733236053	3.705979584	3.143922541	3.138594852	29.87765198	29.96173905
2019-07-14 11:20:00	1.902761481	1.928195207	3.84156521	3.797328083	3.285662903	3.284305705	29.03886862	28.74823660000001
2019-07-14 11:30:00	1.865815416	1.865967899	3.964805625	3.998989326	3.239511222	3.284871547	29.109825300000004	28.24454443
2019-07-14 11:40:00	1.826955891	1.900668092	3.958690501	3.76810191	3.241761685	3.170769434	27.62040943	27.67322437
2019-07-14 11:50:00	1.722642131	1.684478966	4.150030429	4.2566370860000005	3.247220569	3.270220269	28.51760677	28.48093199
2019-07-14 12:00:00	1.724715475	1.6865589230000002	4.143307412	4.248976947	3.24466536	3.2670883560000004	28.49515114	28.46339043
2019-07-14 12:10:00	1.7267888180000002	1.688638879	4.136584396	4.2413168080000005	3.242110152	3.263956444	28.47269552	28.44584888
2019-07-14 12:20:00	1.728862162	1.6907188359999998	4.1298613789999985	4.233656669	3.239554943	3.2608245310000004	28.45023989	28.42830733
2019-07-14 12:30:00	1.730935506	1.6927987919999998	4.123138362	4.22599653	3.236999735	3.257692619	28.42778427	28.41076577
2019-07-14 12:40:00	1.73300885	1.694878749	4.116415346	4.218336392	3.2344445260000003	3.2545607060000004	28.40532864	28.39322422
2019-07-14 12:50:00	1.735082194	1.696958705	4.109692329	4.210676253	3.231889318	3.251428793	28.38287302	28.37568266
2019-07-14 13:00:00	1.7371555369999998	1.699038662	4.102969312	4.203016114	3.229334109	3.2482968810000004	28.36041739	28.35814111
2019-07-14 13:10:00	1.7392288809999998	1.7011186180000002	4.096246296	4.195355975	3.2267789010000003	3.245164968	28.33796177	28.34059956
2019-07-14 13:20:00	1.741302225	1.703198575	4.089523279	4.187695837	3.224223692	3.2420330560000004	28.31550614	28.323058000000003
2019-07-14 13:30:00	1.743375569	1.705278531	4.082800262	4.180035698	3.221668484	3.238901143	28.29305052	28.30551645
2019-07-14 13:40:00	1.7454489130000002	1.707358488	4.076077245	4.172375559	3.219113275	3.23576923	28.27059489	28.28797489
2019-07-14 13:50:00	1.747522256	1.709438444	4.069354229	4.16471542	3.216558067	3.232637318	28.24813927	28.27043334
2019-07-14 14:00:00	1.7495956	1.711518401	4.062631212	4.157055281	3.214002858	3.229505405	28.22568364	28.25289179
2019-07-14 14:10:00	1.751668944	1.713598357	4.055908195	4.1493951430000005	3.21144765	3.226373493	28.20322802	28.23535023
2019-07-14 14:20:00	1.7537422880000002	1.715678314	4.049185179	4.141735004	3.208892441	3.22324158	28.18077239	28.21780868
2019-07-14 14:30:00	1.755815631	1.71775827	4.042462162	4.134074865	3.206337233	3.220109668	28.15831676	28.20026712
2019-07-14 14:40:00	1.757888975	1.719838227	4.035739145	4.126414726	3.203782024	3.216977755	28.13586114	28.18272557
2019-07-14 14:50:00	1.759962319	1.721918183	4.029016129	4.118754588	3.201226816	3.213845842	28.11340551	28.16518402
2019-07-14 15:00:00	1.762035663	1.72399814	4.022293112	4.1110944489999985	3.198671607	3.21071393	28.09094989	28.14764246
2019-07-14 15:10:00	1.7641090069999998	1.726078096	4.015570095	4.10343431	3.196116399	3.207582017	28.06849426	28.13010091
2019-07-14 15:20:00	1.76618235	1.728158053	4.008847079	4.095774171	3.19356119	3.204450105	28.04603864	28.11255936
2019-07-14 15:30:00	1.768255694	1.730238009	4.002124062	4.088114032	3.191005982	3.201318192	28.02358301	28.0950178
2019-07-14 15:40:00	1.770329038	1.732317966	3.995401045	4.080453894	3.188450773	3.198186279	28.00112739	28.07747625
2019-07-14 15:50:00	1.772402382	1.734397922	3.988678028	4.072793755	3.185895565	3.195054367	27.97867176	28.05993469
2019-07-14 16:00:00	1.774475725	1.7364778790000002	3.981955012	4.065133616000002	3.1833403560000004	3.191922454	27.95621614	28.04239314
2019-07-14 16:10:00	1.776549069	1.738557835	3.975231995	4.057473477	3.180785148	3.188790542	27.93376051	28.02485159
2019-07-14 16:20:00	1.778622413	1.7406377919999998	3.968508978	4.049813339	3.178229939	3.185658629	27.91130489	28.00731003
2019-07-14 16:30:00	1.780695757	1.742717748	3.961785962	4.0421532	3.1756747310000004	3.1825267160000004	27.88884926	27.98976848
2019-07-14 16:40:00	1.782769101	1.744797705	3.955062945	4.034493061	3.173119522	3.179394804	27.86639364	27.97222692
2019-07-14 16:50:00	1.784842444	1.746877661	3.948339928	4.026832922	3.170564314	3.1762628910000004	27.84393801	27.95468537
2019-07-14 17:00:00	1.7869157880000002	1.7489576180000002	3.941616912	4.019172783999998	3.168009105	3.173130979	27.82148239	27.93714382
2019-07-14 17:10:00	1.788989132	1.7510375740000002	3.934893895	4.011512645	3.165453897	3.1699990660000004	27.79902676	27.91960226
2019-07-14 17:20:00	1.791062476	1.753117531	3.928170878	4.003852506	3.1628986880000003	3.166867154	27.77657114	27.90206071
2019-07-14 17:30:00	1.79313582	1.7551974869999998	3.921447861	3.996192367	3.16034348	3.1637352410000004	27.75411551	27.88451915
2019-07-14 17:40:00	1.7952091630000002	1.757277444	3.914724845	3.988532228	3.1577882710000003	3.160603328	27.73165989	27.8669776
2019-07-14 17:50:00	1.7972825069999998	1.7593574	3.908001828	3.98087209	3.1552330630000003	3.1574714160000004	27.70920426	27.84943605
2019-07-14 18:00:00	1.7993558509999998	1.761437357	3.901278811	3.973211951	3.152677854	3.154339503	27.68674864	27.83189449
2019-07-14 18:10:00	1.801429195	1.763517313	3.894555795	3.965551812	3.150122646	3.1512075910000004	27.66429301	27.81435294
2019-07-14 18:20:00	1.803502538	1.765597269	3.887832778	3.957891673	3.147567437	3.148075678	27.64183738	27.79681138
2019-07-14 18:30:00	1.805575882	1.767677226	3.881109761	3.950231535	3.145012229	3.144943765	27.61938176	27.77926983
2019-07-14 18:40:00	1.807649226	1.769757182	3.874386745	3.942571396	3.14245702	3.141811853	27.59692613	27.76172828
2019-07-14 18:50:00	1.80972257	1.771837139	3.867663728	3.934911257	3.139901812	3.13867994	27.57447051	27.74418672
2019-07-14 19:00:00	1.811795914	1.773917095	3.860940711	3.927251118	3.137346603	3.135548028	27.55201488	27.72664517
2019-07-14 19:10:00	1.813869257	1.775997052	3.854217695	3.919590979	3.134791395	3.132416115	27.52955926	27.70910362
2019-07-14 19:20:00	1.815942601	1.778077008	3.847494678	3.911930841	3.132236186	3.129284202	27.50710363	27.69156206
2019-07-14 19:30:00	1.818015945	1.780156965	3.840771661	3.904270702	3.129680978	3.12615229	27.48464801	27.67402051
2019-07-14 19:40:00	1.820089289	1.782236921	3.834048644	3.896610563	3.127125769	3.123020377	27.46219238	27.65647895
2019-07-14 19:50:00	1.822162633	1.784316878	3.827325628	3.888950424	3.124570561	3.119888465	27.43973676	27.6389374
2019-07-14 20:00:00	1.824235976	1.786396834	3.820602611	3.881290286	3.122015352	3.116756552	27.41728113	27.62139585
2019-07-14 20:10:00	1.82630932	1.788476791	3.813879594	3.873630147	3.119460144	3.11362464	27.39482551	27.60385429
2019-07-14 20:20:00	1.828382664	1.790556747	3.807156578	3.865970008	3.116904935	3.110492727	27.37236988	27.58631274
2019-07-14 20:30:00	1.830456008	1.792636704	3.800433561	3.858309869	3.114349727	3.107360814	27.34991426	27.56877118
2019-07-14 20:40:00	1.832529351	1.79471666	3.793710544	3.85064973	3.111794518	3.104228902	27.32745863	27.55122963
2019-07-14 20:50:00	1.834602695	1.7967966169999998	3.786987528	3.842989592	3.10923931	3.101096989	27.30500301	27.53368808
2019-07-14 21:00:00	1.836676039	1.798876573	3.780264511	3.835329453	3.1066841010000004	3.097965077	27.28254738	27.51614652
[truncated: 98,297 more rows]
