# Supplementary material for: Ergodic seismic precursors and transfer learning for short term eruption forecasting at data scarce volcanoes
Source: Nat Commun. 2025 Feb 25;16:1758. doi: 10.1038/s41467-025-56689-x (PMC11861682; doi:10.1038/s41467-025-56689-x)
Supplement: Supplementary file 3 — Supplementary Data 1 [file 41467_2025_56689_MOESM3_ESM.zip › data2share/data2share/PVV_data.csv]

time	dsar	dsarF	rsam	mf	hf	rsamF	mfF	hfF
2014-01-29 00:00:00	0.8099735673187949	0.8119714963035903	21.893916470123376	21.141866916475326	49.02001930515743	21.6463192469287	21.308306331499306	48.97986282492915
2014-01-29 00:10:00	0.7864898981778659	0.7827025999771361	21.392403434779087	20.9581971378267	49.75427110709165	21.55560130534036	20.932409040942566	49.68325575594414
2014-01-29 00:20:00	0.7949378743143806	0.79640052606311	21.3093147539402	21.135404217870622	49.82063748263678	21.13713549450215	21.07165754315669	49.72973006644378
2014-01-29 00:30:00	0.8051330066620941	0.8099981210390051	19.92072828482102	21.036909180351568	49.26187977722818	19.347629613733453	21.14092641718511	49.20592716358838
2014-01-29 00:40:00	0.7883602951628659	0.7878769850412658	21.341856191515202	20.64690815333156	49.40266328367662	21.045570189413567	20.562144573690627	49.12855452696416
2014-01-29 00:50:00	0.7910073849721697	0.7875335154613716	20.865845231911248	21.17015746149369	50.260146694082955	20.811095562734984	21.088305833174104	50.299673949944676
2014-01-29 01:00:00	0.7573186084770713	0.7635321207535807	19.65593518718657	20.627015582763885	50.71729953102143	19.150516685004998	20.80942978511636	50.76822196857897
2014-01-29 01:10:00	0.7933540060830084	0.7923710825469154	20.742301860866508	21.143459441259445	49.8209433758492	20.53356505708958	21.105870660959344	49.93914167292564
2014-01-29 01:20:00	0.8011441828626891	0.7986978426129754	19.970273217779663	20.90649673055207	48.94052507555403	19.63972494913523	20.813182458965887	48.73919960930515
2014-01-29 01:30:00	0.7772817599712981	0.7774918813935082	19.7559522642514	20.4996156959957	49.494986577248056	19.692567655549468	20.377666068252736	49.381323552347105
2014-01-29 01:40:00	0.8002736620497766	0.7945363365378016	20.714934594185728	20.88504351708427	48.702290100356464	20.034973262301985	20.874222977401377	48.799055813291524
2014-01-29 01:50:00	0.7822062336774945	0.7842845687531587	18.53940556733189	20.28037522974081	48.951542989334975	18.760841212075867	20.35373496581029	48.896064579274785
2014-01-29 02:00:00	0.774013836411747	0.7696900503420291	21.798023275908665	20.067922262214147	49.2520477919182	21.023498368758236	19.842240175099388	49.176947974217384
2014-01-29 02:10:00	0.7844150002268672	0.7785719294385831	20.930343532485065	20.792795281842466	49.79427970715478	19.558622867568406	20.73315038609074	50.10251413756888
2014-01-29 02:20:00	0.8182160251283018	0.8250444438133409	21.21979504929282	21.450477654127575	49.55707616200321	21.27872173019555	21.668698878799233	49.696313608041706
2014-01-29 02:30:00	0.7949831858606949	0.7969014977916257	20.701599627808466	21.165216678857696	50.015483257655255	20.333279587860865	21.338481800784734	50.0704047723381
2014-01-29 02:40:00	0.7805588535973131	0.7766859915822028	21.330931611569248	20.318005563859455	49.07974265341832	20.8167538967568	20.18981812517892	49.17224302805503
2014-01-29 02:50:00	0.8021456407186314	0.7913021165067942	21.62638440798496	21.233871880496675	49.39193049857703	19.65640573175513	21.017849285605493	49.47494680317767
2014-01-29 03:00:00	0.7955016574561183	0.7961079900725507	21.53813822027746	20.504462372602333	48.457241959071006	21.09130941104017	20.60669539050189	48.668191231127565
2014-01-29 03:10:00	0.7748242337669863	0.7694708769560494	19.825536875667588	20.153725241705736	49.134195983454894	19.54572146805653	20.119786277314297	49.416510939216
2014-01-29 03:20:00	0.723223592877379	0.7370953972703557	21.580489240530586	20.944720646473588	54.030325119793254	21.035125143279206	21.295063747699746	53.2749459597123
2014-01-29 03:30:00	0.8528890360922182	0.8680456015851085	20.005882851842006	21.56698445784492	48.26000067443768	19.660350966823845	21.944968431148318	48.34285889796857
2014-01-29 03:40:00	0.8131619863920028	0.7758608395320262	21.753662719260024	22.144786035921783	50.27891369027532	21.12508033091707	21.251726124290307	50.446288940990534
2014-01-29 03:50:00	0.7789422978832791	0.7725994887809376	23.08560295800229	20.531669575139414	50.6345270984248	21.596113514657034	20.44002396727757	50.7916154117226
2014-01-29 04:00:00	0.7946608462155359	0.7954103474881954	23.30320024810959	20.569035283793028	48.5042378183884	21.957785825084148	20.485849675060674	48.232650791437365
2014-01-29 04:10:00	0.7868620837093169	0.7872345941663139	23.837167744056217	20.248901220862013	48.66395212161825	22.93083256327109	20.30020411316232	48.69731721802422
2014-01-29 04:20:00	0.8007800209661226	0.802479764918609	23.37569570383412	20.488759546517194	48.36913194756031	23.747857895650874	20.558972054987485	48.379822027212455
2014-01-29 04:30:00	0.8000286140655922	0.7986369041544888	22.021496187825818	20.59657719251031	48.4919800860217	21.310718979756235	20.488282817353056	48.20959341971121
2014-01-29 04:40:00	0.7971843955042838	0.7938705862577511	23.047442154880482	20.27337123595489	47.96177646024597	22.70170792156096	20.138897407741748	47.9287738405316
2014-01-29 04:50:00	0.7884835814213503	0.7778036426187468	24.11799308417704	20.19400615330228	48.43250477183731	23.16377180154263	20.02645162758032	48.603235188053425
2014-01-29 05:00:00	0.7912781930651485	0.7892238654752902	24.318060489274433	20.20671330169088	48.42582871828708	23.829999149017617	20.047109530133152	48.11094847009545
2014-01-29 05:10:00	0.8054660076014734	0.8176582575938783	26.299009583727013	20.699060945799946	48.3992942538376	25.241056113625607	20.802164240182396	47.945895599660396
2014-01-29 05:20:00	0.8292711333219183	0.8299485310464655	24.089940933752214	20.707551634698447	47.153079562248536	23.484423973585944	20.694137380154974	47.13553642056432
2014-01-29 05:30:00	0.787849555376652	0.7907439670471382	21.459590575499735	20.120948528676198	47.886761381719154	21.459259544485093	20.307269673958853	47.99161801380161
2014-01-29 05:40:00	0.8043379782365578	0.7914754858265957	26.357001586081143	20.42765571422461	48.17627632394592	25.332637035479628	20.074905319534086	48.18354695882063
2014-01-29 05:50:00	0.7790560214418948	0.7794649053955061	20.98780698078058	19.510479897596735	47.429387876984386	20.40172661456433	19.42338677985813	47.354127546995144
2014-01-29 06:00:00	0.7802998536722641	0.7763843350236314	22.69717964287231	19.70120367353832	47.55882051316785	22.70489451574821	19.722881315894348	47.760070720824366
2014-01-29 06:10:00	0.7840712712840684	0.7825409873059691	21.031324006497872	20.11677250032216	48.05116169323104	20.864903855503822	19.994721226964046	47.92251310854522
2014-01-29 06:20:00	0.7748703340654309	0.7723257924016411	20.226183102804328	19.99083206200609	48.62117953136438	19.62881234368845	19.829829740035773	48.25436119516686
2014-01-29 06:30:00	0.7836457115380885	0.7872085370214025	21.351502298613948	19.94469324678672	47.69997596883622	21.48481156599442	20.076714307879968	47.874056700537736
2014-01-29 06:40:00	0.7868119769583192	0.7734650850248509	18.465165947837843	19.859514045288712	47.63142511229118	18.278866816859495	19.626920612623913	47.884916516659814
2014-01-29 06:50:00	0.8090273284127673	0.7916254843061661	19.479126840068666	20.733808996873922	48.41280347716022	18.937973107252947	20.23893545840361	48.2891422673241
2014-01-29 07:00:00	0.8422091740229466	0.8402158188078689	20.223175449315537	21.82145914366476	48.74533474779706	19.989986124328393	21.78003056409183	48.60523306904814
2014-01-29 07:10:00	0.7469296627568083	0.7412708134248212	18.36693978417732	20.677266400876032	51.21048490028636	18.070524125368312	20.544873933912804	51.26910430020272
2014-01-29 07:20:00	0.72969026854846	0.7426133621612696	17.842895531013376	20.06423318495152	52.17734786021133	18.09510968542545	20.418429182388074	51.97263519809528
2014-01-29 07:30:00	0.7710295943184433	0.7705354024663912	18.511108171175692	20.133745448642575	49.98883283604954	17.528736147287518	20.08372466666097	49.68487063339215
2014-01-29 07:40:00	0.7864369843547494	0.7826215162197517	18.498853803910407	20.15220246187868	48.86912946612818	18.36618150531187	20.04776640793505	49.01221545407007
2014-01-29 07:50:00	0.7851279083403921	0.7778322353974343	16.65032217819927	20.212612550564433	48.42813858253085	16.330906228330743	20.155501435338746	48.66446778631578
2014-01-29 08:00:00	0.7918014532159527	0.7907596282551808	17.906181400875184	20.277280756895852	48.36685660342268	17.501122107779924	20.214455209352	48.2804781697806
2014-01-29 08:10:00	0.7830131588034399	0.7867077637988036	17.394040513225402	20.34450966585495	48.36999588508852	17.34380285787747	20.42681819498653	48.44145361008639
2014-01-29 08:20:00	0.792410351082542	0.7869301669840743	17.17899854888922	20.34182678164564	48.3990297669125	17.415477883393912	20.12467233748097	48.17398305714313
2014-01-29 08:30:00	0.7729992481480694	0.7659198154192755	16.707377885605606	19.834421690550414	48.49104996243403	16.573449476911787	19.715018724464702	48.590066163325474
2014-01-29 08:40:00	0.7922462959495246	0.7986863352252732	16.471564472044474	20.19578325326521	48.00177294296977	16.403836829674585	20.283168622494888	47.998075378973844
2014-01-29 08:50:00	0.7788538530160392	0.7742007876835383	16.508653384552808	19.993550346234507	48.624416341073	16.151259207458107	20.03935763047057	49.09719345927744
2014-01-29 09:00:00	0.7566576472308431	0.7577377397259599	16.563850921191605	20.081759469723448	50.166869162630555	16.254992182809918	19.984453998780907	50.020287257429906
2014-01-29 09:10:00	0.7773724465181581	0.7738590734925309	16.083727886355103	20.1334445075402	48.32077625261608	15.883330011076842	20.0942657915294	48.38011381242302
2014-01-29 09:20:00	0.8129167126050572	0.8085418525925215	16.045261574211647	20.53112954010829	47.79458506310234	16.006941219046706	20.38196638465108	47.800851063047574
2014-01-29 09:30:00	0.7943061942154691	0.7935434234855681	17.063934912283973	20.431339488854025	48.38328784385191	17.072634638446527	20.415695771001868	48.28671226229047
2014-01-29 09:40:00	0.7943837755924011	0.7963205991076975	16.374111532728524	20.35711634550766	48.366299164639656	16.440992480016252	20.26377517448225	48.18965990511989
2014-01-29 09:50:00	0.8292646632738323	0.8320455553238275	17.107921149466467	21.41043714966422	48.77597722830164	17.19525776597996	21.521756103618635	48.97166281504157
2014-01-29 10:00:00	0.7813507101274674	0.7804395848688213	16.72152050643233	20.60734112062935	48.87327886539386	16.617309683525214	20.591655449715155	48.98427035219339
2014-01-29 10:10:00	0.777900475992641	0.7733790194581456	15.947588459215375	20.045139125680212	48.83531468463355	15.688319414029449	20.055885960723735	48.995766466513565
2014-01-29 10:20:00	0.9547553692919294	0.792001950802792	30.31471689362062	29.086141758105626	61.40102411460474	16.940325570467394	21.087409048118573	50.95588838615016
2014-01-29 10:30:00	1.8077869633007733	1.3194847207913936	96.24454392410802	67.39747492689806	73.92209113404273	48.42723837512232	39.505321857299855	59.09238382896214
2014-01-29 10:40:00	0.7881836091428561	0.7928090063513773	16.063187197544803	20.26492192106777	48.49673142500102	15.955961331206767	20.392674902033733	48.39125953833035
2014-01-29 10:50:00	0.7889141696983474	0.7826820639890729	16.009171523999907	20.096283708905144	47.74435513111143	16.06683478819195	19.94326153874809	47.804270863087524
2014-01-29 11:00:00	0.7727298156052701	0.7688396792184885	15.724351412252426	19.784854814181987	48.03382806892501	15.664121070917695	19.78102313760443	48.09575538226316
2014-01-29 11:10:00	0.7963137401476619	0.7915078030978359	17.318548750873934	20.357599474112575	48.16950384595639	16.578838321138555	20.38472945209396	48.38973274884846
2014-01-29 11:20:00	0.7735133847526102	0.7710647270875075	15.770561006647705	20.028079316236195	48.40708786375392	15.888191863140225	19.877850120713056	48.46147635278221
2014-01-29 11:30:00	0.7747525579813017	0.7725561108475233	15.804731992017464	19.808879978058236	47.86900237380642	15.54338029917543	19.73049920065285	47.67743835973959
2014-01-29 11:40:00	0.7793533855149303	0.7779140718565344	15.531468583407259	20.140291622304925	48.63907710720778	15.654937050208645	19.981268504469497	48.336403658713714
2014-01-29 11:50:00	0.7929896948068877	0.7894784961989826	15.962797332200685	20.119186063077105	48.3366868212095	16.13638928930193	19.962594214996397	48.355728854620715
2014-01-29 12:00:00	0.7785836729693255	0.7746235423918625	15.412023545350467	19.85797689587887	48.01640406501771	15.491471178481126	19.75912194429964	47.97557672155941
2014-01-29 12:10:00	0.7867085035247809	0.7858105892661391	15.772669691003394	20.06441717962816	48.15315575554546	15.41897297635566	19.90177409537468	47.93750043692714
2014-01-29 12:20:00	0.7852551108808763	0.7869756795395279	15.17122619675306	20.01987592739313	47.9086436217645	15.2023922933674	19.96743873678755	47.63333407866751
2014-01-29 12:30:00	0.7856242873532471	0.7826563569505165	16.118480068375572	19.839183097152244	47.543560392149246	16.1708068387997	19.866308430964967	47.732858658560254
2014-01-29 12:40:00	0.8007472664238396	0.7966814335146529	15.803943300759812	20.170343240899168	47.52710417147931	15.862168291479525	20.08338384794764	47.36438809034495
2014-01-29 12:50:00	0.7842210746742309	0.7912667147186512	15.484197414097329	20.007301254823574	47.974492675505886	15.37361482016092	20.097306339715296	47.85910577629353
2014-01-29 13:00:00	0.7912035538721597	0.7881784117575641	16.747295700630126	19.975919447005968	47.84716566110517	16.775295002306713	19.871328536774715	47.93483919553078
2014-01-29 13:10:00	0.7913732279870955	0.7903109755612664	16.212666587450553	20.2510591056414	48.17015343202952	16.248086885411382	20.160475394546975	47.99115096019846
2014-01-29 13:20:00	0.794164333918097	0.7966055459827925	15.846953846732195	20.312451604872905	48.22153029121785	15.980471216310713	20.39863143325752	48.26650908734869
2014-01-29 13:30:00	0.7927068663960726	0.7957502545425819	16.645564948289135	19.979596130664728	47.834257472873105	16.715869184648273	20.07411751288153	47.96339823202243
2014-01-29 13:40:00	0.7928126813908639	0.7817465564909893	16.025336813936658	19.966692943389532	47.64446841878298	15.957727621200487	19.727171011596376	47.72124681897935
2014-01-29 13:50:00	0.7656984733636887	0.7650805196548186	15.834282918943892	19.677112046711567	48.29951839299628	15.150568590971673	19.55823484972639	48.12124376753954
2014-01-29 14:00:00	0.780120580453614	0.7741733662204165	16.09284135246379	19.5373183930598	47.40398907403346	15.92823896854933	19.4591703913759	47.30549162782286
2014-01-29 14:10:00	0.7831871146913664	0.7820099045988139	16.31913166378651	20.423563504462198	48.64704653540418	15.640480665774676	20.4198272046088	48.86809975094518
2014-01-29 14:20:00	0.7814917056177146	0.7695595551173054	15.971492510618875	19.98601427769401	48.5084572302635	15.905579079739447	19.985933110674683	49.03886934064822
2014-01-29 14:30:00	0.7985074887613701	0.7871145987598667	16.978354512134096	20.252011902020765	47.94349280346077	15.608985130430224	19.85193358856336	47.6237335918822
2014-01-29 14:40:00	0.7964561961512092	0.7988462641728794	15.601851414929452	20.25864928673682	48.023793263296135	15.67718624178992	20.260941284041046	48.06017188851137
2014-01-29 14:50:00	0.7963137883897734	0.7906042529974971	15.363329068135116	19.975194228919968	47.35584089971295	15.304515975483612	19.890201126119152	47.498026449164655
2014-01-29 15:00:00	0.7843491416861569	0.7784909664565122	15.459144189524508	19.697578660012965	47.29010544984765	15.235461591598373	19.68641713593599	47.45069261090914
2014-01-29 15:10:00	0.7662820417706865	0.7676354736720513	15.412870470652347	19.443215366631414	47.99754420385232	15.294904798490329	19.43452992395445	47.991984252817495
2014-01-29 15:20:00	0.800310206928535	0.7926190945930919	15.513804879413176	20.20408616313668	47.96324838911188	15.437992142777581	20.143144784802395	48.06426820640096
2014-01-29 15:30:00	0.7751137086878278	0.7700532575464077	15.63634455254395	19.543038259136843	47.24677121651153	15.53391568145996	19.325747045063125	47.118999901170454
2014-01-29 15:40:00	0.7818376434932119	0.7859170123378117	15.237117396304086	19.376663202083012	46.812994837081916	15.240854155844806	19.572575830713962	46.936012977549325
2014-01-29 15:50:00	0.7774139377001612	0.7809523879396155	15.603478595466244	19.464928981542727	47.10989207038941	15.347566801279745	19.49466327030031	47.01869060447133
2014-01-29 16:00:00	0.7917657578828168	0.7877230535646893	15.448180594945846	19.802859731580046	47.15990153520917	15.162276288151913	19.74953603687912	47.22215400021726
2014-01-29 16:10:00	0.9698415458688444	0.8656181477334205	26.769738756493698	24.513153719556453	48.8079040782026	18.801274007016985	21.869971576474704	47.933420666066205
2014-01-29 16:20:00	0.7921653564825869	0.7880181815814156	15.791384727523324	20.04951674768504	47.726032466296274	15.779337448258277	19.888852348893828	47.59098056269992
2014-01-29 16:30:00	0.7827386890587656	0.7759598749689621	15.841880621732605	19.468748602031265	47.62419894999096	15.73021445728189	19.419061682242997	47.53546767581759
2014-01-29 16:40:00	0.7778958686447961	0.7675824092266808	15.962812583095108	19.833505325614322	47.80245672324062	15.77522038121618	19.63656265448836	48.084935971425715
2014-01-29 16:50:00	0.7763894209619603	0.7763477258365074	17.52881265666539	19.662340108623045	48.29546589325465	17.485329354003408	19.694841305651863	48.20036664297857
2014-01-29 17:00:00	0.9958469601187308	0.9023521497627318	30.76335907457225	25.91401713551097	51.87418777595518	23.480753624611864	23.48143929962009	51.09137368185748
2014-01-29 17:10:00	0.7506583242312403	0.7337073708411986	19.55491887766262	20.481646776977414	53.5831644122104	19.1581271395109	19.798733773909827	52.94316245041456
2014-01-29 17:20:00	0.7124591603911211	0.7194443724994242	19.882635407467802	19.834100495124023	54.72577873108799	20.0271514051411	19.956011655544085	54.58642819894053
2014-01-29 17:30:00	0.7090636849969609	0.7071358818082794	20.74147004620934	20.212357365161072	55.48807695965723	20.509541133634862	20.07247944039092	55.326303027248755
2014-01-29 17:40:00	0.7147008499084933	0.7164724567338023	21.959390265770963	20.52544025959596	54.558639316292656	22.04256988312814	20.556975172916665	54.53572222666672
2014-01-29 17:50:00	0.7188344529451669	0.7203392261781895	24.039339207909684	21.102184510270863	55.07808215816021	23.815377117524065	21.027716117259292	54.839812745904595
2014-01-29 18:00:00	0.744662338203274	0.7441448398795406	23.59807710979573	21.75622128465064	53.29886992067701	23.337464307440925	21.90651168220021	53.7425292034937
2014-01-29 18:10:00	0.7908974544054931	0.7928561222096021	24.6495004644174	22.978991336128697	52.97803977773557	24.72055096802487	23.080228690389532	53.01421911745738
2014-01-29 18:20:00	0.8305590050802014	0.8321786181128329	25.379786385827842	23.076252982111	51.23166038596136	25.14623600373639	23.1901594128946	51.372779407844064
2014-01-29 18:30:00	1.0677080458548285	0.962736515092218	37.65042241063809	33.8929938792032	59.547628883600815	29.32991536071683	28.033549674067178	55.080286486673785
2014-01-29 18:40:00	0.8853112920834498	0.8380586107200304	27.081503520252234	24.045980471892644	51.26878368167494	24.99033027461822	22.390635855435608	50.39081342417906
2014-01-29 18:50:00	0.8146207666301927	0.8198305411374367	26.847128865899304	21.642103479429537	50.4430675588047	27.150802406493355	21.739026188848847	50.25622168241583
2014-01-29 19:00:00	0.815588067655838	0.8202301805670266	26.90784468231769	21.49674708090412	49.99159122734274	27.298094801796307	21.63581332739984	50.265426931264116
2014-01-29 19:10:00	0.8316878750244612	0.8241686736434225	27.545868324365443	22.202305932166773	50.37192846177568	27.426792107157176	22.055398010595198	50.354599047105005
2014-01-29 19:20:00	0.8380922665101941	0.8291550905082489	28.593461098608064	22.663266975944065	51.12187792428585	28.334235951157414	22.377622466344317	51.174106800487024
2014-01-29 19:30:00	0.8575073000593024	0.8495001701363761	29.460333696787966	24.14969990310859	52.712707058406465	29.753444785341465	24.20953726452973	52.93796687489314
2014-01-29 19:40:00	0.838490705400853	0.8341884679516927	30.35836594427332	24.674960846601923	54.050915534840975	30.113868857074326	24.67759642894111	54.24943178970633
2014-01-29 19:50:00	0.7966980850302503	0.8011328356178579	30.576149382441123	23.97200345062582	55.32291353319353	30.165665322896942	24.085080598034853	55.31047453793043
2014-01-29 20:00:00	0.775236229926264	0.7669390521181331	30.680717372062524	23.67719904787117	56.67094049813392	30.36942454482336	23.552770261393924	56.963851116975356
2014-01-29 20:10:00	0.7723695846213482	0.776740657625731	32.442925202011835	23.368063360129923	57.45524381005764	32.44748821766826	23.36255110983797	57.07573144907836
2014-01-29 20:20:00	0.8648171274031949	0.8119564244910029	33.95521573993369	26.073945979285632	57.077945045188294	32.25311081316923	24.612093217523324	56.814606767598114
2014-01-29 20:30:00	0.8234690569329641	0.8246900077456826	32.65130349825266	24.307107041600585	55.03010552995679	32.67559853520782	24.45420020687715	55.321017495638024
2014-01-29 20:40:00	0.7993228431563946	0.8039102883599334	32.45490882572654	23.977077408497767	55.68879728109763	32.82787491846126	24.07723338614165	55.60089656954385
2014-01-29 20:50:00	0.8132622493242858	0.8128082571219982	31.90629581111615	24.086797697110338	55.14075884251515	32.227892033930225	23.967686007778802	55.02763925896672
2014-01-29 21:00:00	0.8267907333339147	0.8209352078510697	32.062558311786056	24.985274852150177	55.97183320237379	32.21868946128725	24.8019071211234	55.78406357195103
2014-01-29 21:10:00	0.8027830559602374	0.7931456144121471	33.80342174979974	23.95675286746884	55.127942651176504	33.488277584626005	23.69935635323045	55.3714945781365
2014-01-29 21:20:00	0.8114358331559365	0.8180971101764828	33.666829690479744	23.989272268838487	54.80589810220146	33.90158595463215	24.19316814574785	54.60950324240633
2014-01-29 21:30:00	0.8202890552150195	0.8201861659681464	32.40459554254837	24.272807349070444	55.16453927716378	32.63070358651613	24.221542123919665	55.02403247094543
2014-01-29 21:40:00	0.8383757371319182	0.8436732642902703	33.88868678790585	24.34918625744677	54.674149936722536	33.945975844496715	24.713384030824713	55.03319671259844
2014-01-29 21:50:00	0.9820520964779721	0.8043176213299974	41.5750791795009	31.622399310708186	60.933456916729526	32.64593099806597	23.33110485483219	54.83669431650054
2014-01-29 22:00:00	0.8360976081630027	0.8368981667528522	33.510015002118664	23.840667026747646	53.12210004040308	33.376374634274676	23.928414221123234	53.27091149356257
2014-01-29 22:10:00	0.8108588088603009	0.7995428333117618	34.34013113061307	23.442215944456855	53.75391888576167	33.70593027427944	23.242236807741858	53.92907937441096
2014-01-29 22:20:00	0.9895302036724904	0.8800195516610859	47.965311580058575	32.68841302247723	65.57234942115231	35.766894830550726	25.11842700070373	54.90815428770192
2014-01-29 22:30:00	1.7669505252363231	0.8537564009020477	114.70359199644248	71.60502973312259	79.528869403722	36.68748382612811	25.26261983733839	54.68151162292883
2014-01-29 22:40:00	0.7883344641527513	0.7822241662924387	35.90261083069589	23.18642945973742	54.552376603736974	36.19450720831993	23.117700196850404	54.62156326611603
2014-01-29 22:50:00	0.7958732953277751	0.7935940012458653	39.147860638453814	22.91051293781485	54.42959937682744	38.24450793532721	22.921763307379173	54.42334882385178
2014-01-29 23:00:00	0.7962628179169958	0.8004101937357575	38.24689070069365	23.065841384450174	54.357363460737325	37.954235332636884	23.217200156547232	54.440058178225634
2014-01-29 23:10:00	0.8143338482825276	0.8164562828260954	38.89656331426654	23.07146737175476	53.881691866759006	38.88007901126356	23.14377529361983	54.035719116924646
2014-01-29 23:20:00	0.8145508613997247	0.822102575762314	39.83450275604951	23.32124076342163	53.737356458244236	39.19676636182508	23.328629081888188	53.28569557706581
2014-01-29 23:30:00	0.815749194912235	0.8213867830233329	39.81536905829226	23.15708112209091	53.35590525946829	38.92168459369328	23.286006745712072	53.45494533743625
2014-01-29 23:40:00	0.7903020301979219	0.7884879713131834	41.51526520172031	22.877173304062254	54.15627634339805	41.310501926355975	22.96001604971476	54.59632349262595
2014-01-29 23:50:00	0.8019305292703508	0.7963009495535492	41.4311666703796	22.83166792423036	53.41502075256234	41.410332225373175	22.54190755978125	53.23499109789418
2014-01-30 00:00:00	0.8014429168349634	0.7958754076654565	41.39133113955136	22.81920213609671	53.42914042645514	41.372749998910535	22.533510080337106	53.251835707863854
2014-01-30 00:10:00	0.8009553043995759	0.7954498657773638	41.35149560872311	22.806736347963056	53.443260100347956	41.33516777244789	22.52511260089295	53.26868031783352
2014-01-30 00:20:00	0.8004676919641884	0.795024323889271	41.31166007789489	22.79427055982941	53.45737977424077	41.29758554598525	22.516715121448804	53.2855249278032
2014-01-30 00:30:00	0.7999800795288008	0.7945987820011783	41.27182454706664	22.78180477169576	53.47149944813357	41.2600033195226	22.50831764200464	53.30236953777287
2014-01-30 00:40:00	0.7994924670934135	0.7941732401130854	41.2319890162384	22.769338983562108	53.485619122026385	41.22242109305997	22.499920162560493	53.319214147742535
2014-01-30 00:50:00	0.7990048546580261	0.7937476982249927	41.19215348541016	22.756873195428447	53.4997387959192	41.18483886659732	22.49152268311634	53.33605875771222
2014-01-30 01:00:00	0.7985172422226386	0.7933221563369	41.15231795458193	22.7444074072948	53.51385846981202	41.14725664013468	22.48312520367219	53.3529033676819
2014-01-30 01:10:00	0.7980296297872511	0.7928966144488072	41.11248242375368	22.731941619161162	53.52797814370482	41.10967441367203	22.474727724228035	53.369747977651556
2014-01-30 01:20:00	0.7975420173518637	0.7924710725607145	41.07264689292544	22.719475831027502	53.542097817597636	41.07209218720939	22.466330244783887	53.38659258762124
2014-01-30 01:30:00	0.7970544049164763	0.7920455306726217	41.0328113620972	22.707010042893852	53.55621749149044	41.03450996074674	22.45793276533973	53.4034371975909
2014-01-30 01:40:00	0.7965667924810887	0.7916199887845291	40.99297583126896	22.694544254760203	53.57033716538324	40.99692773428411	22.449535285895575	53.42028180756058
2014-01-30 01:50:00	0.7960791800457013	0.7911944468964363	40.953140300440715	22.682078466626553	53.584456839276065	40.95934550782146	22.441137806451426	53.43712641753026
2014-01-30 02:00:00	0.7955915676103139	0.7907689050083435	40.913304769612466	22.669612678492907	53.59857651316887	40.92176328135882	22.432740327007274	53.45397102749993
2014-01-30 02:10:00	0.7951039551749264	0.7903433631202507	40.87346923878424	22.65714689035925	53.61269618706167	40.884181054896175	22.424342847563118	53.470815637469606
2014-01-30 02:20:00	0.794616342739539	0.7899178212321579	40.833633707956	22.6446811022256	53.6268158609545	40.846598828433535	22.41594536811897	53.48766024743928
2014-01-30 02:30:00	0.7941287303041515	0.7894922793440652	40.793798177127755	22.63221531409195	53.640935534847294	40.80901660197089	22.407547888674817	53.50450485740895
2014-01-30 02:40:00	0.7936411178687641	0.7890667374559724	40.75396264629953	22.619749525958294	53.6550552087401	40.77143437550825	22.399150409230668	53.52134946737864
2014-01-30 02:50:00	0.7931535054333766	0.7886411955678797	40.714127115471285	22.60728373782465	53.66917488263292	40.7338521490456	22.39075292978651	53.5381940773483
2014-01-30 03:00:00	0.7926658929979892	0.788215653679787	40.674291584643036	22.594817949691	53.683294556525716	40.69626992258296	22.38235545034236	53.555038687317975
2014-01-30 03:10:00	0.7921782805626016	0.7877901117916942	40.634456053814795	22.58235216155735	53.69741423041853	40.65868769612032	22.373957970898207	53.57188329728765
2014-01-30 03:20:00	0.7916906681272142	0.7873645699036015	40.59462052298657	22.5698863734237	53.71153390431135	40.62110546965768	22.365560491454055	53.588727907257315
2014-01-30 03:30:00	0.7912030556918268	0.7869390280155087	40.554784992158325	22.55742058529005	53.725653578204145	40.58352324319504	22.357163012009906	53.605572517227
2014-01-30 03:40:00	0.7907154432564393	0.7865134861274159	40.51494946133008	22.5449547971564	53.73977325209696	40.54594101673239	22.34876553256575	53.622417127196684
2014-01-30 03:50:00	0.7902278308210519	0.7860879442393232	40.47511393050184	22.53248900902275	53.75389292598978	40.50835879026975	22.3403680531216	53.63926173716635
2014-01-30 04:00:00	0.7897402183856644	0.7856624023512304	40.4352783996736	22.52002322088909	53.768012599882574	40.470776563807114	22.33197057367745	53.65610634713602
2014-01-30 04:10:00	0.7892526059502769	0.7852368604631377	40.39544286884536	22.50755743275545	53.78213227377539	40.43319433734447	22.323573094233303	53.672950957105684
2014-01-30 04:20:00	0.7887649935148895	0.7848113185750449	40.355607338017116	22.4950916446218	53.796251947668196	40.39561211088182	22.315175614789144	53.689795567075365
2014-01-30 04:30:00	0.7882773810795021	0.7843857766869522	40.31577180718888	22.48262585648815	53.81037162156101	40.35802988441918	22.306778135344988	53.70664017704504
2014-01-30 04:40:00	0.7877897686441145	0.7839602347988595	40.27593627636064	22.470160068354488	53.824491295453825	40.320447657956535	22.29838065590084	53.72348478701471
2014-01-30 04:50:00	0.7873021562087271	0.7835346929107667	40.2361007455324	22.45769428022084	53.838610969346625	40.282865431493896	22.28998317645669	53.740329396984386
2014-01-30 05:00:00	0.7868145437733397	0.7831091510226741	40.196265214704155	22.445228492087196	53.85273064323944	40.24528320503125	22.28158569701253	53.75717400695406
2014-01-30 05:10:00	0.7863269313379522	0.7826836091345811	40.156429683875906	22.432762703953546	53.866850317132254	40.20770097856861	22.273188217568393	53.774018616923726
2014-01-30 05:20:00	0.7858393189025648	0.7822580672464884	40.11659415304768	22.420296915819893	53.88096999102507	40.17011875210597	22.264790738124233	53.79086322689341
2014-01-30 05:30:00	0.7853517064671773	0.7818325253583956	40.07675862221944	22.407831127686237	53.89508966491787	40.13253652564333	22.256393258680077	53.80770783686308
2014-01-30 05:40:00	0.7848640940317898	0.7814069834703029	40.0369230913912	22.395365339552583	53.90920933881068	40.09495429918068	22.247995779235925	53.82455244683276
2014-01-30 05:50:00	0.7843764815964024	0.7809814415822102	39.99708756056295	22.382899551418944	53.923329012703476	40.05737207271804	22.239598299791776	53.84139705680243
2014-01-30 06:00:00	0.7838888691610149	0.7805558996941174	39.95725202973472	22.370433763285288	53.9374486865963	40.019789846255385	22.23120082034762	53.8582416667721
2014-01-30 06:10:00	0.7834012567256274	0.7801303578060247	39.917416498906476	22.357967975151638	53.95156836048911	39.98220761979275	22.222803340903468	53.87508627674178
2014-01-30 06:20:00	0.7829136442902399	0.779704815917932	39.87758096807824	22.34550218701799	53.965688034381905	39.944625393330114	22.214405861459323	53.891930886711464
2014-01-30 06:30:00	0.7824260318548526	0.7792792740298392	39.83774543724999	22.33303639888434	53.97980770827473	39.90704316686747	22.206008382015167	53.908775496681116
2014-01-30 06:40:00	0.7819384194194651	0.7788537321417464	39.79790990642176	22.32057061075069	53.99392738216754	39.86946094040482	22.19761090257101	53.925620106650804
2014-01-30 06:50:00	0.7814508069840777	0.7784281902536536	39.75807437559352	22.30810482261704	54.00804705606034	39.83187871394218	22.18921342312686	53.942464716620464
2014-01-30 07:00:00	0.7809631945486901	0.7780026483655609	39.71823884476528	22.295639034483386	54.022166729953156	39.79429648747954	22.180815943682703	53.95930932659014
2014-01-30 07:10:00	0.7804755821133027	0.7775771064774681	39.67840331393703	22.283173246349737	54.036286403845956	39.756714261016896	22.172418464238554	53.97615393655982
2014-01-30 07:20:00	0.7799879696779153	0.7771515645893754	39.6385677831088	22.270707458216087	54.05040607773877	39.71913203455426	22.164020984794398	53.99299854652949
2014-01-30 07:30:00	0.7795003572425278	0.7767260227012827	39.59873225228056	22.258241670082434	54.06452575163159	39.68154980809161	22.155623505350256	54.00984315649917
2014-01-30 07:40:00	0.7790127448071403	0.7763004808131899	39.55889672145232	22.245775881948784	54.078645425524385	39.64396758162897	22.147226025906097	54.02668776646884
2014-01-30 07:50:00	0.7785251323717529	0.7758749389250972	39.51906119062407	22.23331009381513	54.0927650994172	39.606385355166324	22.138828546461944	54.043532376438506
2014-01-30 08:00:00	0.7780375199363654	0.7754493970370044	39.47922565979583	22.22084430568148	54.10688477331002	39.56880312870369	22.130431067017792	54.06037698640819
2014-01-30 08:10:00	0.777549907500978	0.7750238551489116	39.4393901289676	22.208378517547832	54.121004447202814	39.53122090224104	22.122033587573643	54.07722159637786
2014-01-30 08:20:00	0.7770622950655905	0.7745983132608188	39.39955459813935	22.195912729414182	54.13512412109563	39.4936386757784	22.113636108129487	54.09406620634754
2014-01-30 08:30:00	0.776574682630203	0.7741727713727261	39.35971906731111	22.183446941280533	54.14924379498844	39.456056449315746	22.105238628685328	54.110910816317215
2014-01-30 08:40:00	0.7760870701948156	0.7737472294846334	39.31988353648287	22.170981153146876	54.16336346888126	39.418474222853106	22.096841149241186	54.12775542628688
2014-01-30 08:50:00	0.7755994577594282	0.7733216875965406	39.28004800565464	22.158515365013233	54.177483142774065	39.38089199639047	22.08844366979703	54.14460003625656
2014-01-30 09:00:00	0.7751118453240406	0.7728961457084479	39.240212474826386	22.146049576879573	54.19160281666687	39.34330976992783	22.080046190352878	54.161444646226215
2014-01-30 09:10:00	0.7746242328886532	0.7724706038203552	39.200376943998144	22.133583788745927	54.20572249055968	39.30572754346518	22.071648710908732	54.178289256195896
2014-01-30 09:20:00	0.7741366204532658	0.7720450619322624	39.16054141316991	22.121118000612288	54.219842164452494	39.26814531700254	22.063251231464573	54.195133866165584
2014-01-30 09:30:00	0.7736490080178783	0.7716195200441697	39.12070588234168	22.108652212478628	54.2339618383453	39.230563090539896	22.05485375202042	54.21197847613525
2014-01-30 09:40:00	0.7731613955824909	0.7711939781560768	39.080870351513425	22.096186424344978	54.24808151223811	39.192980864077256	22.046456272576275	54.228823086104924
2014-01-30 09:50:00	0.7726737831471034	0.7707684362679841	39.041034820685184	22.08372063621133	54.26220118613092	39.15539863761461	22.03805879313212	54.2456676960746
2014-01-30 10:00:00	0.7721861707117159	0.7703428943798913	39.00119928985696	22.071254848077675	54.276320860023716	39.11781641115196	22.029661313687964	54.26251230604427
2014-01-30 10:10:00	0.7716985582763285	0.7699173524917986	38.96136375902872	22.058789059944026	54.29044053391654	39.080234184689324	22.021263834243808	54.27935691601394
2014-01-30 10:20:00	0.7712109458409411	0.7694918106037059	38.92152822820047	22.04632327181037	54.30456020780935	39.042651958226685	22.012866354799666	54.29620152598362
2014-01-30 10:30:00	0.7707233334055535	0.7690662687156131	38.881692697372216	22.033857483676723	54.318679881702145	39.005069731764046	22.004468875355506	54.31304613595329
2014-01-30 10:40:00	0.7702357209701661	0.7686407268275204	38.841857166543996	22.021391695543073	54.33279955559497	38.9674875053014	21.996071395911354	54.32989074592297
2014-01-30 10:50:00	0.7697481085347787	0.7682151849394276	38.802021635715754	22.008925907409424	54.34691922948778	38.92990527883876	21.987673916467198	54.34673535589264
2014-01-30 11:00:00	0.7692604960993912	0.7677896430513349	38.76218610488751	21.996460119275774	54.361038903380575	38.892323052376106	21.97927643702305	54.36357996586232
2014-01-30 11:10:00	0.7687728836640038	0.7673641011632422	38.72235057405927	21.983994331142124	54.375158577273396	38.85474082591347	21.970878957578893	54.380424575832
2014-01-30 11:20:00	0.7682852712286163	0.7669385592751493	38.68251504323103	21.97152854300847	54.3892782511662	38.81715859945083	21.962481478134748	54.39726918580166
2014-01-30 11:30:00	0.7677976587932288	0.7665130173870566	38.642679512402786	21.95906275487482	54.403397925059004	38.77957637298819	21.9540839986906	54.41411379577134
2014-01-30 11:40:00	0.7673100463578414	0.7660874754989638	38.602843981574544	21.946596966741165	54.417517598951825	38.74199414652554	21.94568651924644	54.430958405740995
2014-01-30 11:50:00	0.7668224339224541	0.7656619336108711	38.56300845074631	21.934131178607522	54.43163727284463	38.7044119200629	21.937289039802288	54.447803015710676
2014-01-30 12:00:00	0.7663348214870664	0.7652363917227784	38.52317291991807	21.921665390473876	54.44575694673744	38.666829693600256	21.928891560358142	54.46464762568037
2014-01-30 12:10:00	0.765847209051679	0.7648108498346856	38.483337389089826	21.909199602340216	54.459876620630254	38.62924746713762	21.920494080913983	54.48149223565003
2014-01-30 12:20:00	0.7653595966162916	0.7643853079465929	38.4435018582616	21.89673381420657	54.473996294523054	38.59166524067497	21.91209660146984	54.498336845619704
2014-01-30 12:30:00	0.7648719841809041	0.7639597660585001	38.40366632743335	21.88426802607292	54.48811596841587	38.554083014212324	21.90369912202568	54.51518145558938
2014-01-30 12:40:00	0.7643843717455167	0.7635342241704073	38.36383079660511	21.871802237939267	54.50223564230868	38.516500787749685	21.89530164258153	54.532026065559045
2014-01-30 12:50:00	0.7638967593101292	0.7631086822823145	38.323995265776865	21.859336449805614	54.5163553162015	38.478918561287045	21.88690416313737	54.548870675528725
2014-01-30 13:00:00	0.7634091468747417	0.7626831403942218	38.28415973494864	21.846870661671968	54.5304749900943	38.4413363348244	21.878506683693228	54.5657152854984
2014-01-30 13:10:00	0.7629215344393543	0.7622575985061291	38.244324204120396	21.834404873538322	54.54459466398711	38.40375410836176	21.870109204249072	54.58255989546807
2014-01-30 13:20:00	0.7624339220039669	0.7618320566180363	38.204488673292154	21.821939085404658	54.558714337879934	38.36617188189912	21.86171172480492	54.59940450543775
2014-01-30 13:30:00	0.7619463095685793	0.7614065147299436	38.164653142463905	21.80947329727101	54.57283401177273	38.32858965543648	21.853314245360764	54.61624911540742
2014-01-30 13:40:00	0.7614586971331919	0.7609809728418508	38.124817611635656	21.797007509137373	54.58695368566554	38.29100742897383	21.844916765916615	54.633093725377094
2014-01-30 13:50:00	0.7609710846978045	0.7605554309537581	38.08498208080743	21.78454172100372	54.60107335955836	38.25342520251119	21.836519286472463	54.64993833534678
2014-01-30 14:00:00	0.760483472262417	0.7601298890656654	38.04514654997919	21.77207593287007	54.615193033451156	38.21584297604855	21.828121807028307	54.66678294531644
2014-01-30 14:10:00	0.7599958598270296	0.7597043471775726	38.00531101915095	21.759610144736413	54.629312707343956	38.1782607495859	21.81972432758416	54.68362755528612
2014-01-30 14:20:00	0.7595082473916421	0.7592788052894798	37.9654754883227	21.747144356602764	54.64343238123679	38.140678523123256	21.811326848140006	54.70047216525578
2014-01-30 14:30:00	0.7590206349562546	0.758853263401387	37.92563995749447	21.734678568469114	54.65755205512959	38.10309629666062	21.80292936869585	54.717316775225456
2014-01-30 14:40:00	0.7585330225208672	0.7584277215132943	37.885804426666226	21.72221278033546	54.671671729022385	38.06551407019798	21.7945318892517	54.734161385195144
2014-01-30 14:50:00	0.7580454100854798	0.7580021796252016	37.845968895837984	21.70974699220181	54.68579140291522	38.02793184373533	21.78613440980755	54.751005995164824
2014-01-30 15:00:00	0.7575577976500922	0.7575766377371088	37.80613336500974	21.69728120406816	54.69991107680802	37.990349617272685	21.777736930363396	54.76785060513448
2014-01-30 15:10:00	0.7570701852147048	0.7571510958490161	37.76629783418151	21.68481541593451	54.714030750700815	37.952767390810045	21.769339450919247	54.78469521510416
2014-01-30 15:20:00	0.7565825727793174	0.7567255539609233	37.72646230335327	21.67234962780086	54.728150424593636	37.915185164347406	21.76094197147509	54.801539825073824
2014-01-30 15:30:00	0.7560949603439299	0.7563000120728306	37.686626772525024	21.65988383966721	54.742270098486436	37.87760293788476	21.75254449203094	54.818384435043505
2014-01-30 15:40:00	0.7556073479085424	0.7558744701847377	37.64679124169678	21.64741805153356	54.756389772379244	37.84002071142212	21.74414701258679	54.83522904501318
2014-01-30 15:50:00	0.755119735473155	0.755448928296645	37.60695571086855	21.63495226339991	54.77050944627206	37.80243848495947	21.73574953314264	54.85207365498285
2014-01-30 16:00:00	0.7546321230377675	0.7550233864085523	37.56712018004031	21.622486475266253	54.78462912016487	37.76485625849684	21.727352053698482	54.86891826495253
2014-01-30 16:10:00	0.7541445106023801	0.7545978445204595	37.52728464921206	21.61002068713261	54.79874879405769	37.72727403203419	21.718954574254326	54.8857628749222
2014-01-30 16:20:00	0.7536568981669927	0.7541723026323668	37.48744911838382	21.59755489899896	54.812868467950494	37.68969180557155	21.710557094810177	54.90260748489186
2014-01-30 16:30:00	0.7531692857316051	0.7537467607442742	37.44761358755558	21.585089110865308	54.8269881418433	37.652109579108895	21.702159615366025	54.91945209486155
2014-01-30 16:40:00	0.7526816732962177	0.7533212188561813	37.40777805672735	21.572623322731648	54.841107815736116	37.614527352646256	21.69376213592187	54.93629670483122
2014-01-30 16:50:00	0.7521940608608303	0.7528956769680886	37.3679425258991	21.560157534597998	54.85522748962892	37.57694512618362	21.68536465647772	54.9531413148009
2014-01-30 17:00:00	0.7517064484254428	0.7524701350799958	37.32810699507086	21.54769174646436	54.86934716352173	37.53936289972098	21.676967177033568	54.969985924770576
2014-01-30 17:10:00	0.7512188359900553	0.7520445931919031	37.28827146424261	21.535225958330702	54.88346683741454	37.501780673258345	21.66856969758941	54.986830534740236
2014-01-30 17:20:00	0.7507312235546679	0.7516190513038102	37.24843593341439	21.522760170197053	54.89758651130735	37.464198446795685	21.660172218145266	55.00367514470992
2014-01-30 17:30:00	0.7502436111192804	0.7511935094157175	37.20860040258614	21.510294382063407	54.91170618520016	37.426616220333045	21.65177473870111	55.020519754679604
2014-01-30 17:40:00	0.749755998683893	0.7507679675276248	37.1687648717579	21.497828593929754	54.92582585909297	37.389033993870406	21.643377259256958	55.03736436464926
2014-01-30 17:50:00	0.7492683862485054	0.7503424256395319	37.12892934092966	21.485362805796104	54.93994553298578	37.351451767407774	21.63497977981281	55.05420897461894
2014-01-30 18:00:00	0.7487807738131179	0.7499168837514393	37.089093810101424	21.472897017662447	54.9540652068786	37.31386954094511	21.626582300368653	55.07105358458861
2014-01-30 18:10:00	0.7482931613777306	0.7494913418633465	37.04925827927318	21.4604312295288	54.968184880771396	37.276287314482474	21.6181848209245	55.087898194558285
2014-01-30 18:20:00	0.7478055489423432	0.7490657999752538	37.00942274844494	21.447965441395148	54.9823045546642	37.23870508801984	21.60978734148035	55.10474280452796
2014-01-30 18:30:00	0.7473179365069557	0.7486402580871611	36.9695872176167	21.4354996532615	54.99642422855703	37.2011228615572	21.6013898620362	55.12158741449763
2014-01-30 18:40:00	0.7468303240715682	0.7482147161990682	36.92975168678847	21.42303386512785	55.010543902449825	37.16354063509455	21.592992382592048	55.1384320244673
2014-01-30 18:50:00	0.7463427116361807	0.7477891743109755	36.889916155960215	21.4105680769942	55.02466357634263	37.12595840863191	21.58459490314789	55.15527663443698
2014-01-30 19:00:00	0.7458550992007933	0.7473636324228827	36.850080625131966	21.39810228886055	55.03878325023543	37.088376182169256	21.576197423703732	55.172121244406654
2014-01-30 19:10:00	0.7453674867654059	0.74693809053479	36.81024509430374	21.385636500726896	55.052902924128254	37.050793955706624	21.567799944259587	55.18896585437633
2014-01-30 19:20:00	0.7448798743300183	0.7465125486466972	36.770409563475496	21.373170712593247	55.06702259802106	37.01321172924398	21.559402464815435	55.205810464346
2014-01-30 19:30:00	0.7443922618946309	0.7460870067586045	36.730574032647255	21.3607049244596	55.08114227191387	36.97562950278135	21.55100498537128	55.22265507431568
2014-01-30 19:40:00	0.7439046494592435	0.7456614648705118	36.690738501819034	21.348239136325947	55.095261945806676	36.93804727631869	21.54260750592713	55.239499684285356
2014-01-30 19:50:00	0.7434170370238559	0.7452359229824191	36.65090297099079	21.335773348192294	55.10938161969949	36.900465049856045	21.534210026482977	55.25634429425503
2014-01-30 20:00:00	0.7429294245884686	0.7448103810943263	36.61106744016253	21.323307560058645	55.1235012935923	36.862882823393406	21.52581254703882	55.2731889042247
2014-01-30 20:10:00	0.7424418121530811	0.7443848392062336	36.57123190933429	21.310841771924995	55.13762096748511	36.825300596930774	21.51741506759468	55.290033514194356
2014-01-30 20:20:00	0.7419541997176936	0.7439592973181407	36.53139637850607	21.298375983791345	55.15174064137793	36.787718370468134	21.50901758815052	55.306878124164044
2014-01-30 20:30:00	0.7414665872823062	0.743533755430048	36.491560847677825	21.285910195657692	55.16586031527073	36.750136144005474	21.500620108706368	55.32372273413372
2014-01-30 20:40:00	0.7409789748469188	0.7431082135419552	36.45172531684958	21.273444407524046	55.17997998916354	36.71255391754283	21.49222262926222	55.34056734410339
2014-01-30 20:50:00	0.7404913624115312	0.7426826716538625	36.41188978602133	21.2609786193904	55.19409966305636	36.6749716910802	21.483825149818067	55.357411954073065
2014-01-30 21:00:00	0.7400037499761438	0.7422571297657697	36.3720542551931	21.248512831256747	55.208219336949156	36.63738946461756	21.47542767037391	55.37425656404274
2014-01-30 21:10:00	0.7395161375407564	0.7418315878776769	36.33221872436486	21.23604704312309	55.22233901084197	36.59980723815491	21.467030190929762	55.391101174012405
2014-01-30 21:20:00	0.7390285251053689	0.7414060459895843	36.292383193536615	21.22358125498944	55.23645868473479	36.56222501169227	21.45863271148561	55.40794578398209
2014-01-30 21:30:00	0.7385409126699815	0.7409805041014915	36.25254766270838	21.211115466855787	55.25057835862759	36.52464278522962	21.450235232041454	55.42479039395176
2014-01-30 21:40:00	0.738053300234594	0.7405549622133988	36.21271213188014	21.19864967872214	55.2646980325204	36.48706055876698	21.441837752597305	55.44163500392144
2014-01-30 21:50:00	0.7375656877992065	0.7401294203253059	36.1728766010519	21.186183890588488	55.27881770641322	36.449478332304345	21.43344027315316	55.45847961389111
2014-01-30 22:00:00	0.7370780753638191	0.7397038784372132	36.133041070223655	21.17371810245484	55.29293738030602	36.411896105841706	21.425042793709	55.47532422386078
2014-01-30 22:10:00	0.7365904629284317	0.7392783365491205	36.093205539395406	21.161252314321192	55.307057054198815	36.374313879379045	21.416645314264848	55.49216883383046
2014-01-30 22:20:00	0.7361028504930441	0.7388527946610277	36.05337000856718	21.148786526187536	55.32117672809164	36.336731652916406	21.40824783482069	55.50901344380014
2014-01-30 22:30:00	0.7356152380576567	0.7384272527729351	36.013534477738936	21.136320738053886	55.335296401984436	36.29914942645377	21.399850355376547	55.525858053769795
2014-01-30 22:40:00	0.7351276256222693	0.7380017108848422	35.97369894691069	21.12385494992024	55.349416075877244	36.261567199991134	21.39145287593239	55.54270266373948
2014-01-30 22:50:00	0.7346400131868818	0.7375761689967495	35.93386341608245	21.111389161786583	55.36353574977007	36.223984973528474	21.38305539648824	55.55954727370914
2014-01-30 23:00:00	0.7341524007514943	0.7371506271086568	35.89402788525422	21.098923373652934	55.377655423662866	36.18640274706584	21.374657917044086	55.576391883678816
2014-01-30 23:10:00	0.7336647883161069	0.7367250852205641	35.854192354425976	21.086457585519284	55.39177509755567	36.1488205206032	21.366260437599934	55.5932364936485
2014-01-30 23:20:00	0.7331771758807194	0.7362995433324712	35.81435682359773	21.07399179738564	55.405894771448494	36.11123829414056	21.35786295815578	55.61008110361817
2014-01-30 23:30:00	0.7326895634453321	0.7358740014443784	35.77452129276949	21.061526009251985	55.4200144453413	36.07365606767792	21.34946547871163	55.62692571358786
2014-01-30 23:40:00	0.7322019510099446	0.7354484595562857	35.73468576194125	21.049060221118328	55.434134119234116	36.03607384121527	21.34106799926748	55.64377032355752
2014-01-30 23:50:00	0.731714338574557	0.7350229176681929	35.694850231113016	21.03659443298468	55.44825379312692	35.998491614752616	21.332670519823324	55.660614933527185
2014-01-31 00:00:00	0.7312267261391696	0.7345973757801002	35.655014700284774	21.024128644851032	55.46237346701973	35.960909388289984	21.324273040379172	55.677459543496866
2014-01-31 00:10:00	0.7749954876771292	0.7584846121416936	35.91918581112387	22.595763555257665	53.21809626526823	35.89331711931297	22.273217073951944	53.48181088532144
2014-01-31 00:20:00	0.8560460699629192	0.8475234335443661	37.63210664591786	23.05446589182549	51.45744342059392	37.42949269548372	22.761161063546954	51.468288785153504
2014-01-31 00:30:00	0.7982210370831013	0.8024197086352131	37.317804442770594	21.023332470999783	50.255200224300005	36.85069262628392	21.00525683997411	49.85512570483262
2014-01-31 00:40:00	0.8113216506805704	0.8055580682249613	36.83169787722305	21.327908685334748	49.71519913816555	37.0413372432212	21.20993922733725	49.751854289070145
2014-01-31 00:50:00	0.7959441415868161	0.789639041456294	36.14945327717433	20.791350675959986	49.53636270677777	35.86946076879451	20.536687929577152	49.50264146581738
2014-01-31 01:00:00	0.7950665390033138	0.7942375806900743	34.762247549160016	21.232153990524086	50.270390768956936	34.34065200128356	21.210818817753655	50.0711082015069
2014-01-31 01:10:00	0.7772545796392581	0.7709363257734287	32.88105145271202	20.759798086488626	50.335159286268905	33.06089210715144	20.69345020351436	50.483677393503676
2014-01-31 01:20:00	0.7918787656366013	0.7978315587029186	31.88181167280803	21.0111952693875	50.56545239504387	31.83511055747233	21.13401970562098	50.27995816091829
2014-01-31 01:30:00	0.8137769457899378	0.7940415889304301	31.48286274766841	21.65278707734692	50.427784817220456	31.33814818992219	21.081287876122325	50.231131331571035
2014-01-31 01:40:00	0.7915936251027068	0.7920536482341327	30.568138276298882	21.126685065807106	50.35435422550235	30.43522584493313	21.372229843966625	50.546879867901964
2014-01-31 01:50:00	0.8083161875775263	0.8023520734408284	28.14449550664037	21.07370442950826	49.19733591484247	27.869027220302172	21.10270922747744	49.4304251721593
2014-01-31 02:00:00	0.7886753096508965	0.7994145427510222	28.00964519536653	20.752139295662698	49.62023196023308	27.64968047989944	20.903654301854786	49.46490353968842
2014-01-31 02:10:00	0.8113105561295519	0.8153405173225198	27.75110127228179	21.088005140342066	49.00274420357218	27.382058455776697	21.07797971300245	48.8407070535981
2014-01-31 02:20:00	0.7952591229909415	0.8006921436804605	26.94096722998804	20.636841321840667	49.255667573588006	27.018815024918485	20.722027262978067	49.18642826702554
2014-01-31 02:30:00	0.7963806399736276	0.7989563593891902	25.48083977274941	20.786921089694754	48.671862867073706	25.53376387142773	20.903606507908066	48.70612066455761
2014-01-31 02:40:00	0.7827881982270336	0.774360423467853	23.851494260591988	20.144425353251226	48.25912295480896	23.82605573068853	19.767283453488353	48.03996849326674
2014-01-31 02:50:00	0.7872440828025998	0.787999138060507	24.44055754469027	20.030755325978998	47.873137228989535	24.19853075554129	20.02636126570811	47.715842033499925
2014-01-31 03:00:00	0.7771811550145081	0.766078129254032	23.284065533661664	20.39073161995384	48.56932140956332	23.45960306649377	20.19247670726014	48.84164931141759
2014-01-31 03:10:00	0.7944154388107524	0.7903892466515114	22.279655806925987	20.431866905730665	48.204793087378036	22.239558406409653	20.44488406467445	48.22622526168368
2014-01-31 03:20:00	0.8282695752198099	0.7912013198385031	23.648200482525212	21.778658581592293	49.15469838660984	22.74589921743268	20.879571909075068	49.05402822802101
2014-01-31 03:30:00	0.779324155938967	0.7798585298856001	21.742304682354828	20.46683524466168	49.457569513312045	21.587597148575203	20.50104601587301	49.195143913103024
2014-01-31 03:40:00	0.7848213216767838	0.7905758438330358	21.125128618489086	20.804344354402584	49.41423518019558	20.86830231003788	20.994920071838926	49.63557517598007
2014-01-31 03:50:00	0.784029440276478	0.7792801534860452	21.60764496507295	20.69688285551149	49.29357716875893	20.788205899392427	20.57933845966024	49.29070255248748
2014-01-31 04:00:00	0.7965464320669715	0.8126638661353284	20.74357966814931	20.97140564822946	49.23273249344314	20.690035367202245	21.08476160375897	48.82271979791238
2014-01-31 04:10:00	0.7893075376792941	0.7947409634685453	20.416685008957398	20.975988053707454	50.33612724093485	20.024918981228094	21.040514252427762	50.269158630937916
2014-01-31 04:20:00	0.7288483403124308	0.7215989895000893	20.11079393760396	21.377887012679068	56.81395470613364	19.851284754474527	21.44859257683444	57.88384704492103
2014-01-31 04:30:00	0.7667079626477753	0.7496292140576519	20.60492686774053	24.350135398130444	57.82047895821844	20.72604319700548	23.833851446280125	58.10130743669522
2014-01-31 04:40:00	0.8820271457610096	0.8837621336857733	21.933179383834272	24.20657395400903	51.813160953944	21.70280122277124	24.162535272759285	51.6874047465932
2014-01-31 04:50:00	0.8350402816164535	0.8462165494293944	20.98854948187776	22.292931268580595	50.562717627955855	21.109060904437552	22.55764155809608	50.82779160395248
2014-01-31 05:00:00	0.8872271178562373	0.8723060870592215	20.44508333506184	25.78779318015134	53.564127864669544	20.523554182424604	25.47732705096993	53.60888680468357
2014-01-31 05:10:00	0.6952904761202251	0.7017836730262098	19.12420934585601	22.206263591024538	59.210925786072394	18.945232929667554	22.366985724954947	58.79023178013004
2014-01-31 05:20:00	0.7191610190268476	0.7179460103554646	19.259952479624914	21.53584175645151	58.803574044737864	19.19569088540301	21.473778367056347	58.59679374507508
2014-01-31 05:30:00	0.7695318462161338	0.7711047313260724	18.64288859760021	20.943905630104886	51.51645632171326	18.61873762226781	20.81487253584569	51.45133262913969
2014-01-31 05:40:00	0.7872486756483802	0.7912500856690957	18.104507279082576	21.026071889434007	49.91446797038199	17.824530609417465	20.9665336412526	49.62294649215721
2014-01-31 05:50:00	0.7815221366812256	0.7947019710819115	18.46947705116131	20.760132311637264	50.10180592837155	18.292255020081416	21.107294733733927	49.96843763958586
2014-01-31 06:00:00	0.7779397955062537	0.7793280994875873	18.301121052306726	20.90904740196122	49.9428365992593	18.22148880829678	20.838238302953336	49.96128763532039
2014-01-31 06:10:00	0.7862622062437286	0.7944475832715114	17.645870799882125	21.240893770411493	50.29342118187974	17.72439643242527	21.437928333774394	50.357848351401955
2014-01-31 06:20:00	0.7800933069979592	0.7726079928273013	17.657314768932235	20.66251387645607	50.148209129487036	17.514922263332178	20.648472839088523	50.54357764341911
2014-01-31 06:30:00	0.7876551564076509	0.7844373596784926	17.35569435448376	21.15299891969264	50.22201233390224	17.27370599396543	21.086139885522627	50.38332203784773
2014-01-31 06:40:00	0.7730671647242224	0.7712126965474916	17.138032041397384	20.74663911873909	50.43900613911933	17.34592409686251	20.80471264344218	50.77202322445272
2014-01-31 06:50:00	0.7763662506024978	0.7732465678864336	16.952608265232943	20.69937331233598	49.9870710106284	17.009276009057018	20.72792477224728	50.15461280052948
2014-01-31 07:00:00	0.7887876800625433	0.7873779921297434	16.924236726166065	20.84795989185077	49.737584033664504	16.895670808704278	20.773545335696614	49.6180576609786
2014-01-31 07:10:00	0.7859395813203089	0.7762351214194799	17.13591579555333	20.51020766223833	49.215790734543255	16.53751413240498	20.465954278173626	49.57211655541439
2014-01-31 07:20:00	0.7843625812195579	0.7917404283019311	16.975268595505995	20.96007650681511	50.2010142248395	17.028055066913623	21.07604873235621	50.190891802362536
2014-01-31 07:30:00	0.8091952841145822	0.8037798790844521	16.652345767197218	21.60964435312263	49.37939239077543	16.673233972812653	21.52990610377172	49.49404810308368
2014-01-31 07:40:00	0.7701599881550533	0.7773683842626328	16.712258318638607	21.105735468250305	51.29643328799498	16.571199569727895	21.271895964961786	51.22234577495844
2014-01-31 07:50:00	0.7703071812678763	0.7826196247193532	17.013180710735398	21.179427759956837	51.82161389885353	16.922897043539134	21.32163629769788	51.396118610386324
2014-01-31 08:00:00	0.7853725408605501	0.7913242125007304	17.14452762607787	21.07700013449973	50.84931605464834	17.01904844496349	21.150947451267786	50.71373255836873
2014-01-31 08:10:00	0.8044080043857446	0.8078390287788318	17.27596148879888	21.173674978465172	49.579639425231285	17.450973349336113	21.260696529812613	49.49369073225031
2014-01-31 08:20:00	0.7798012882618933	0.7858876464449688	17.578894744005822	20.737295328147926	49.78556823793618	17.828242211084806	20.91586438008559	49.92551956099425
2014-01-31 08:30:00	0.7929630957453178	0.788274725512045	17.754309425927953	20.78725341086922	49.529971644940545	17.591249345442247	20.80846326415929	49.78086840269171
2014-01-31 08:40:00	0.7969945700101859	0.7969783688982802	17.53185218684352	20.91761600674998	49.57706498037266	17.526362517432624	20.946623352870766	49.69397647522168
2014-01-31 08:50:00	0.7851914147624869	0.7879153096144019	17.840473996413323	20.923061616790847	49.96071662128685	18.047411271876665	21.05861178643516	50.0422837646698
2014-01-31 09:00:00	0.7790243658894294	0.7676436783681713	17.489002579819108	20.849559760699414	50.07379878823105	17.513346223584595	20.605924411517037	50.28377830856512
2014-01-31 09:10:00	0.790222552565317	0.7963852553286331	18.055223858622856	20.697957804981133	49.54264407698039	18.024370634346297	20.722017509221235	49.38122254508021
2014-01-31 09:20:00	0.7787923270283472	0.7782267735815949	17.958731588950066	20.570763435655387	49.743515743346	17.657120863585398	20.521942628232885	49.67141378898551
2014-01-31 09:30:00	0.7607948986225607	0.7738217915590242	17.529370406455705	20.707919178248588	52.33281888975559	17.646422412749224	21.00399947962913	51.8411019191041
2014-01-31 09:40:00	0.7135910011093449	0.7157290456994765	17.478886494564538	20.688205812180765	55.90555965085213	17.472081847282595	20.648775265604943	56.51015252033083
2014-01-31 09:50:00	0.7981654764242727	0.7984749928124963	18.32751436878636	22.709709414674226	52.02485586094396	17.842337182310214	22.45666539765199	51.68658064303254
2014-01-31 10:00:00	0.8394505456405741	0.8504885743798478	18.44416304903253	21.53680426790727	49.089833605022704	18.51076756636155	21.701814416286005	49.30840706863192
2014-01-31 10:10:00	0.8444906231552398	0.8555898959590276	18.246665362734724	21.28876797783324	48.126718224437894	18.41257662486952	21.351034016373987	47.878952719547655
2014-01-31 10:20:00	1.0339804064224796	0.7690392504103323	34.67708203753209	33.18430756225059	63.40547677985203	19.212514629858852	21.85962047349237	52.69276445672982
2014-01-31 10:30:00	1.7772235467812452	0.7767701510103444	96.64675764697704	66.9611586051251	75.99712364944222	18.009751995031472	20.400674441145934	50.602764237696626
2014-01-31 10:40:00	0.7950321187884102	0.7903849251053829	16.61870761110519	19.94759192323361	47.75141380834502	16.35910751808218	19.78974479548521	47.69949017267479
2014-01-31 10:50:00	0.7841025971203669	0.7724165577868555	16.70060555769443	20.139555173687228	48.33825978134307	16.57879957167803	20.123027145277707	48.63597174711188
2014-01-31 11:00:00	0.7876724772178855	0.7850786024509406	16.683396529504908	20.242613443628137	48.305676329406005	16.540174881719082	20.29405365480866	48.49456967721297
2014-01-31 11:10:00	0.7879940867866706	0.7936996573853451	17.131220805545183	20.11151603748896	48.024607168345604	17.12134570322812	20.22387373248239	48.02056969244664
2014-01-31 11:20:00	0.8019234945389181	0.7980748003311595	16.74156872479944	20.300065173499416	47.567724561985024	16.68441412154866	20.25524343943979	47.542696106648854
2014-01-31 11:30:00	0.7967594879998816	0.7924065644404575	16.317289708085756	20.07944024066875	47.096691593547675	16.27419432084756	19.88192827197397	47.083142199565756
2014-01-31 11:40:00	0.7835432682818054	0.7659780956375717	16.15443099467743	19.99016071678477	47.833139036409904	16.2136016614309	19.667242535056968	48.064225649374784
2014-01-31 11:50:00	0.8987093247986868	0.7843632694331713	22.523187806117285	25.214051922117523	52.828555739826825	16.676856696921654	20.26056418902071	48.32962110064271
2014-01-31 12:00:00	0.7805002244862008	0.7836451054517412	16.315549409341443	19.46787399902266	46.76623643380653	16.364570087783026	19.78490664570068	47.219355867551506
2014-01-31 12:10:00	0.8005972310787155	0.8017657108544761	16.886632346342573	19.625972445749774	46.37677628268502	16.554384586308178	19.577157225386923	46.13054073799572
2014-01-31 12:20:00	0.7841311805781743	0.7812468612595463	16.650821205085858	19.352769355694672	46.243475270001156	16.69762120959006	19.29246517929754	46.305947726672784
2014-01-31 12:30:00	0.7973284899657589	0.792228811325856	16.44373964712001	19.186633542624236	45.146523061688725	16.399049562177716	19.1349169633464	45.42458063783461
2014-01-31 12:40:00	0.7959447890481087	0.805966882443904	16.08964106095535	19.63958583112786	45.923310848275186	16.077989544353624	19.74404387704329	45.629100276851425
2014-01-31 12:50:00	0.788169480143207	0.7883526048237882	15.755700357867859	19.52902262182985	46.32572466333487	15.517940777203991	19.522701488281648	46.26916996458324
2014-01-31 13:00:00	0.7928897839191806	0.7953078927185632	15.774440691164624	19.380159791075293	45.465003649468024	15.606051599174313	19.531100543413558	45.552073033169535
2014-01-31 13:10:00	0.7964537122905557	0.7909444528851365	16.09197276055621	19.61533293656905	46.21510284802065	16.123738344423224	19.528272171154523	46.482630923813545
2014-01-31 13:20:00	0.7864470616418162	0.7834077695159442	15.857492954131214	19.340331938563555	45.735670655451145	15.652061104248604	19.248171799187613	45.84562727091375
2014-01-31 13:30:00	0.8006231499839974	0.8020978821081753	15.618695611366205	19.588785137999675	45.73238729943321	15.447146107438721	19.612391856806127	45.616140306763604
2014-01-31 13:40:00	0.8025967838876623	0.8047204631679475	16.44362953116088	19.503320180989608	45.51783260787293	16.06195774670925	19.49326625314906	45.484248264306316
2014-01-31 13:50:00	0.8040341747364332	0.8134036277465428	16.291303019003614	19.598264086744386	45.72027585404811	16.45689515992729	19.728784323478905	45.54071626874665
2014-01-31 14:00:00	0.7999639148150682	0.8021453758312924	16.4479560939597	19.253633547514983	45.36948014871221	16.70229293543753	19.442709153725207	45.77109649428481
2014-01-31 14:10:00	0.8102250132824388	0.8033794688880841	16.09038403184664	19.75010574093955	45.88527139574162	15.879355011728489	19.747858401981453	46.01105020732575
2014-01-31 14:20:00	0.7897322678983432	0.7800212092151155	15.834764375058713	19.07838781716542	45.50608092434607	15.692558808650107	18.937708584641488	45.6420278843458
2014-01-31 14:30:00	0.8011295227391666	0.7980056177292834	16.438737845288088	19.459416592941675	45.81027925150126	16.146025737981738	19.39083853224011	45.76121783577422
2014-01-31 14:40:00	0.7945520422507724	0.7896399392736164	16.1102798645249	19.131680994745377	45.6534155583844	16.0863355906165	18.94801551423551	45.61621474745107
2014-01-31 14:50:00	0.7905215484909114	0.7872757945102239	15.953542608602614	19.417642102365857	45.79022300407704	16.07360935628558	19.174093160749266	45.53634318740154
2014-01-31 15:00:00	0.7809039388972906	0.7870847355269076	16.039843946920882	19.928199268206896	47.304979929627116	15.854486764397528	19.96216608037219	47.194164486494635
2014-01-31 15:10:00	0.7888968323846248	0.7867710278673751	15.586361982488738	19.59055795616295	46.585855317368186	15.53614099409191	19.53380902789453	46.69404081282218
2014-01-31 15:20:00	0.7833775429341655	0.7823649178413009	15.780046560466554	19.44918426940421	46.4973803759592	15.719721812034885	19.342571248152808	46.29896094227415
2014-01-31 15:30:00	0.8038502261688794	0.8015674205833188	15.490389749591978	19.533181737714745	45.42912409783439	15.367852847077234	19.363872446938323	45.37399418492856
2014-01-31 15:40:00	0.7997618900718872	0.8066397558676065	15.943465586689134	19.635970284037324	46.15942814294987	16.157074347868402	19.788976581943466	46.183227026828824
2014-01-31 15:50:00	0.7917187636900908	0.7962878359623721	15.574357981830945	19.663865132598065	46.2329895271537	15.488381472682724	19.784250328414267	46.21404408874042
2014-01-31 16:00:00	0.8023831648616301	0.8055625872316441	15.306491933915872	19.84607861402543	46.006895883472005	15.011311620350893	19.87482207753369	45.85008614943179
2014-01-31 16:10:00	0.8008002499352707	0.8049025856818974	15.667805580727112	19.967328588803824	46.581895671182224	15.648207682813332	20.007189828505872	46.41365391485181
2014-01-31 16:20:00	0.8000302430598917	0.794194335894212	15.587797755172046	19.59450023986625	46.297416995223074	15.504727668368465	19.430753270047152	46.3714472565804
2014-01-31 16:30:00	0.7950535666090286	0.7977204314977221	15.606812137558856	19.510668961871087	45.670287342197206	15.469309461173987	19.40515753704268	45.24615901669177
2014-01-31 16:40:00	0.7990112800678147	0.7915279902316759	18.52003335245284	19.513207814970862	45.88947783861978	16.259762053561143	19.445955761664752	45.94785690063007
2014-01-31 16:50:00	0.8063253665721952	0.8044187451747891	15.699072713547935	19.704932908480828	45.978186453490416	15.474986496548677	19.625898911515602	46.08562241505122
2014-01-31 17:00:00	0.7892652788486357	0.7848314440753803	15.678414956539054	19.691388397573537	46.85879474189765	15.582667731852286	19.428545788827613	46.767612758261755
2014-01-31 17:10:00	0.9094575016941938	0.8731803310617399	27.12179208733356	22.267110721246446	47.00895864549343	21.034981482832386	21.510972523409748	46.945450726888936
2014-01-31 17:20:00	0.8095874491632319	0.8025258538570735	20.050374345956854	20.24816105213226	47.40391516792321	17.891049402418147	20.05737816965068	47.53015079664465
2014-01-31 17:30:00	0.7927906324639135	0.789221288893933	17.510413283075778	19.723267929121704	47.513616679457776	16.631201097707578	19.49567122869164	47.18580477881628
2014-01-31 17:40:00	0.7585012352338556	0.7548783782311299	16.103147757183972	19.85903045235222	50.117132450227906	16.237562336609358	19.857205178581413	50.30900458187578
2014-01-31 17:50:00	0.7589967338138965	0.7647582369968946	15.845940797434492	20.452097082647906	50.01852874879474	15.929632416180091	20.470149866271985	49.40742892453945
2014-01-31 18:00:00	0.8219399803607992	0.8358712180236731	16.192021828198516	21.19694110112797	47.98036794428648	16.316769597865893	21.29719165852968	47.826925342905284
2014-01-31 18:10:00	0.8055636092255071	0.7970058476573418	16.286264765879064	20.312146485426346	47.541109011609315	16.31736450892407	20.18081236676245	47.577520282770884
2014-01-31 18:20:00	0.7726978287613734	0.7773204321753041	15.602844274479027	19.719322623454467	47.93776468686463	15.441509116053547	19.83441958265448	47.94970445716896
2014-01-31 18:30:00	0.8072878545842364	0.8020088318117714	15.907029419280875	20.306754459135394	48.11870125688798	15.622409038823614	20.235183972870427	48.086577041093406
2014-01-31 18:40:00	0.835081416262233	0.8330651781088977	15.789542701694913	21.532806787895748	48.2812602573504	15.768956497306993	21.53036405455768	48.395236303773956
2014-01-31 18:50:00	0.8137432189301544	0.822689396151282	15.277237627748786	22.13345427210029	49.65046562366126	15.293974463011287	22.222827313975344	49.48949098417923
2014-01-31 19:00:00	0.7664591797230552	0.7661464678744123	14.753928782542033	21.29026229628148	50.69300085260493	14.826057553575046	21.233958385852887	50.655500721563904
2014-01-31 19:10:00	0.7177663093622995	0.7180715142598166	14.718257668430144	20.519858038033828	52.34361742494664	14.551821919471335	20.552758418053404	52.267942078060436
2014-01-31 19:20:00	0.7306978646180918	0.7322707374298033	14.347157138943613	20.495638459453264	51.266078824664405	14.236959830422022	20.60636120479665	51.43998689303315
2014-01-31 19:30:00	0.7255796599166884	0.7261685779039463	14.447623429155755	20.540403014968465	51.73397434389258	14.400302194563329	20.583586312456234	51.7372506435189
2014-01-31 19:40:00	0.7461719454879457	0.7562193434306228	14.39482091272347	20.77931072025571	50.745939247068435	14.41787950166361	20.951805495299503	50.66685646676386
2014-01-31 19:50:00	0.7553576818622472	0.7615890299428493	13.912494712180724	20.572581566223906	49.57532503477582	13.944364737058963	20.70522163758742	49.34785729837464
2014-01-31 20:00:00	0.7892678856497187	0.7946136887209441	14.278290429836554	20.91252464321213	48.298737851339	14.401842620319275	20.94350709704468	48.152955801328325
2014-01-31 20:10:00	0.788625522472019	0.7947201731170359	14.063865434692651	21.077416475066627	49.04293022260861	14.044277669755502	21.23525918370111	49.07253044493641
2014-01-31 20:20:00	0.8063553585328642	0.8044336277208635	14.02131297166518	20.889741993671173	47.52537155170757	14.144111073733328	20.835371216589415	47.551161258988074
2014-01-31 20:30:00	0.8110752460901025	0.8053066739892009	14.568474610464305	20.934014745728483	47.577724041893866	14.454821490655966	20.764319527844567	47.31871574968027
2014-01-31 20:40:00	0.8291744890226936	0.8267993156396359	14.786718894769587	21.408840666505853	47.59775057487254	14.778484007278946	21.30933112009761	47.74606454696897
2014-01-31 20:50:00	0.8388826142953916	0.8285482310156816	14.978180310727815	21.64559653537384	48.15145722832115	14.832279663940868	21.667503827801852	48.40850877905823
2014-01-31 21:00:00	0.8353163644769315	0.8362511202764439	15.015844363938218	21.79293909375567	48.618208681997004	14.861074669480818	21.816248407160863	48.5251719200093
2014-01-31 21:10:00	0.8294427251050761	0.8432168938368801	15.165655925835633	21.500183370115547	48.15511737682394	15.17044149981359	21.601409819106077	47.9306900302703
2014-01-31 21:20:00	1.0847085988707397	1.0386432975706397	27.413761494849272	27.76362144499662	49.49809207647955	23.75654931907057	26.366988396417902	49.076617681468925
2014-01-31 21:30:00	0.8258851086064377	0.8346917101819246	14.962574211826794	21.29974388904103	47.83869455952573	14.916126680301142	21.43545142005224	47.725091341839416
2014-01-31 21:40:00	0.8535645475080028	0.8486825703126046	14.939273088292696	21.436766898425592	46.94557819073447	14.838313762172588	21.421560884264537	47.092940001357746
2014-01-31 21:50:00	0.852669864756609	0.8546720184169246	15.412479229899473	21.854426897659998	47.290053534227674	15.209173772048075	21.969948033920694	47.33160801630519
2014-01-31 22:00:00	0.8588869851465611	0.8533012183173885	15.592405853299287	22.4137677685582	48.27113309494709	15.280512756889383	22.089874430932017	47.966528255803006
2014-01-31 22:10:00	0.8357875796165612	0.8323314088291253	15.229047160616133	21.785741538077502	48.42822959651984	15.116209269921258	21.61910650052999	48.462605504895436
2014-01-31 22:20:00	1.0371176585206716	0.8617319582170869	33.60333003495377	32.6366545251318	61.77603477712576	19.537324692179137	23.080835491113163	50.93283038136829
2014-01-31 22:30:00	1.8137930055606195	0.8162064049695785	94.9925301015959	67.60783908407323	73.60352903505759	16.236262786559838	21.34453676842982	48.387523265545596
2014-01-31 22:40:00	0.7579816523724038	0.7503439951132346	15.225615105515173	20.115517623783006	49.150679353001316	15.128922160152605	20.02269516653955	49.23315224362149
2014-01-31 22:50:00	0.7524815967536994	0.7449889814067959	15.102242914213795	19.86724936839744	49.44694650289406	14.836506679268663	19.86974552188916	49.6518192213895
2014-01-31 23:00:00	0.7555769315989309	0.7557618316028745	15.176144351586686	19.96671223556163	50.17003006926012	15.394699112203305	20.033445405554254	50.270140598250634
2014-01-31 23:10:00	0.7464984462080454	0.7377863042420016	14.948982502037985	19.234644231512906	49.51744629086517	14.940670696100408	19.049765964867717	49.762546998520214
2014-01-31 23:20:00	0.7696457882372583	0.7680926647806591	15.39994099780576	19.536148608473912	48.59919183624138	15.361366312134376	19.488150733122733	48.86409996598003
2014-01-31 23:30:00	0.7759561848843972	0.7707473496955665	15.430616745002576	19.67955122524752	47.92868919950535	15.294733328232455	19.527647797415927	47.93193294116629
2014-01-31 23:40:00	0.7728924830483951	0.7749069951405353	15.225957891616778	19.36675786289781	47.40968161989005	15.103998925889876	19.285342086166704	47.19075903341813
2014-01-31 23:50:00	0.7775182908610841	0.7768046075178398	15.98092242485122	19.51249847149068	47.261559165392754	16.008446922048467	19.569050552567447	47.64491944436047
2014-02-01 00:00:00	0.7774079425273162	0.7767063052627249	15.964109345120585	19.496140607040644	47.22650798080684	15.990830059958828	19.552248575822748	47.60725549120686
2014-02-01 00:10:00	0.7772975941935482	0.77660800300761	15.94729626538995	19.479782742590615	47.19145679622093	15.973213197869187	19.53544659907806	47.569591538053245
2014-02-01 00:20:00	0.7771872458597802	0.7765097007524951	15.930483185659316	19.46342487814059	47.15640561163503	15.95559633577955	19.518644622333365	47.53192758489965
2014-02-01 00:30:00	0.7770768975260122	0.7764113984973803	15.913670105928679	19.447067013690557	47.12135442704911	15.937979473689909	19.50184264558868	47.49426363174604
2014-02-01 00:40:00	0.7769665491922442	0.7763130962422654	15.896857026198044	19.43070914924053	47.08630324246321	15.920362611600273	19.485040668844	47.456599678592426
2014-02-01 00:50:00	0.7768562008584762	0.7762147939871507	15.880043946467405	19.414351284790502	47.05125205787729	15.902745749510634	19.468238692099305	47.41893572543882
2014-02-01 01:00:00	0.7767458525247082	0.7761164917320358	15.863230866736775	19.39799342034048	47.01620087329139	15.885128887420993	19.451436715354614	47.38127177228521
2014-02-01 01:10:00	0.7766355041909402	0.7760181894769209	15.846417787006136	19.381635555890448	46.98114968870547	15.867512025331356	19.43463473860993	47.34360781913161
2014-02-01 01:20:00	0.7765251558571722	0.7759198872218059	15.8296047072755	19.365277691440426	46.94609850411956	15.849895163241715	19.417832761865238	47.305943865978
2014-02-01 01:30:00	0.7764148075234042	0.7758215849666912	15.812791627544865	19.34891982699039	46.911047319533644	15.832278301152074	19.40103078512055	47.26827991282438
2014-02-01 01:40:00	0.7763044591896362	0.7757232827115763	15.795978547814233	19.33256196254036	46.87599613494774	15.814661439062435	19.384228808375862	47.23061595967077
2014-02-01 01:50:00	0.7761941108558682	0.7756249804564614	15.779165468083596	19.316204098090328	46.84094495036182	15.797044576972795	19.36742683163117	47.19295200651715
2014-02-01 02:00:00	0.7760837625221002	0.7755266782013466	15.762352388352964	19.299846233640302	46.80589376577592	15.77942771488316	19.35062485488649	47.15528805336356
2014-02-01 02:10:00	0.7759734141883322	0.7754283759462317	15.745539308622325	19.28348836919028	46.77084258119	15.76181085279352	19.333822878141802	47.117624100209945
2014-02-01 02:20:00	0.7758630658545642	0.7753300736911168	15.728726228891684	19.267130504740244	46.7357913966041	15.74419399070388	19.317020901397107	47.07996014705634
2014-02-01 02:30:00	0.7757527175207962	0.7752317714360021	15.71191314916105	19.25077264029022	46.700740212018175	15.726577128614242	19.300218924652427	47.04229619390273
2014-02-01 02:40:00	0.7756423691870282	0.7751334691808872	15.695100069430413	19.234414775840193	46.66568902743228	15.708960266524606	19.28341694790773	47.00463224074912
2014-02-01 02:50:00	0.7755320208532602	0.7750351669257723	15.678286989699776	19.218056911390164	46.630637842846355	15.691343404434965	19.266614971163047	46.96696828759551
2014-02-01 03:00:00	0.7754216725194922	0.7749368646706575	15.661473909969144	19.201699046940135	46.59558665826046	15.673726542345323	19.24981299441836	46.9293043344419
2014-02-01 03:10:00	0.7753113241857242	0.7748385624155426	15.644660830238507	19.185341182490106	46.56053547367455	15.656109680255685	19.233011017673668	46.89164038128829
2014-02-01 03:20:00	0.7752009758519562	0.7747402601604277	15.627847750507874	19.168983318040077	46.52548428908864	15.638492818166045	19.216209040928977	46.853976428134686
2014-02-01 03:30:00	0.7750906275181882	0.7746419579053129	15.611034670777238	19.15262545359005	46.49043310450273	15.620875956076407	19.19940706418429	46.81631247498108
2014-02-01 03:40:00	0.7749802791844203	0.774543655650198	15.594221591046605	19.136267589140026	46.45538191991682	15.603259093986768	19.1826050874396	46.77864852182747
2014-02-01 03:50:00	0.7748699308506523	0.7744453533950831	15.577408511315966	19.11990972469	46.42033073533091	15.585642231897127	19.165803110694913	46.74098456867386
2014-02-01 04:00:00	0.7747595825168841	0.7743470511399683	15.56059543158533	19.103551860239968	46.38527955074501	15.568025369807492	19.149001133950225	46.70332061552025
2014-02-01 04:10:00	0.7746492341831162	0.7742487488848534	15.543782351854697	19.08719399578994	46.350228366159094	15.55040850771785	19.13219915720553	46.66565666236664
2014-02-01 04:20:00	0.7745388858493482	0.7741504466297385	15.526969272124061	19.07083613133991	46.31517718157318	15.532791645628214	19.11539718046085	46.627992709213025
2014-02-01 04:30:00	0.7744285375155802	0.7740521443746238	15.510156192393428	19.05447826688988	46.28012599698727	15.515174783538573	19.09859520371616	46.59032875605942
2014-02-01 04:40:00	0.7743181891818122	0.7739538421195089	15.493343112662787	19.03812040243985	46.24507481240136	15.497557921448937	19.08179322697147	46.55266480290582
2014-02-01 04:50:00	0.7742078408480442	0.773855539864394	15.476530032932153	19.021762537989822	46.21002362781546	15.479941059359295	19.064991250226786	46.515000849752205
2014-02-01 05:00:00	0.7740974925142762	0.7737572376092792	15.459716953201518	19.0054046735398	46.17497244322954	15.462324197269654	19.048189273482095	46.47733689659861
2014-02-01 05:10:00	0.7739871441805082	0.7736589353541643	15.442903873470886	18.989046809089764	46.13992125864362	15.444707335180016	19.031387296737407	46.439672943445
2014-02-01 05:20:00	0.7738767958467402	0.7735606330990494	15.426090793740249	18.97268894463974	46.10487007405772	15.427090473090374	19.014585319992715	46.402008990291385
2014-02-01 05:30:00	0.7737664475129722	0.7734623308439346	15.409277714009617	18.956331080189713	46.06981888947182	15.409473611000738	18.997783343248027	46.36434503713779
2014-02-01 05:40:00	0.7736560991792042	0.7733640285888197	15.392464634278975	18.939973215739684	46.034767704885894	15.3918567489111	18.98098136650334	46.326681083984155
2014-02-01 05:50:00	0.7735457508454362	0.7732657263337048	15.37565155454834	18.923615351289648	45.99971652029998	15.37423988682146	18.964179389758648	46.28901713083054
2014-02-01 06:00:00	0.7734354025116682	0.77316742407859	15.358838474817706	18.907257486839626	45.96466533571407	15.35662302473182	18.947377413013964	46.25135317767696
2014-02-01 06:10:00	0.7733250541779002	0.7730691218234751	15.342025395087068	18.890899622389604	45.929614151128156	15.339006162642178	18.930575436269272	46.21368922452334
2014-02-01 06:20:00	0.7732147058441322	0.7729708195683602	15.325212315356431	18.874541757939568	45.89456296654225	15.32138930055254	18.913773459524585	46.176025271369724
2014-02-01 06:30:00	0.7731043575103642	0.7728725173132455	15.308399235625794	18.858183893489546	45.85951178195635	15.303772438462904	18.896971482779893	46.13836131821611
2014-02-01 06:40:00	0.7729940091765962	0.7727742150581306	15.291586155895162	18.84182602903952	45.824460597370425	15.286155576373265	18.880169506035205	46.1006973650625
2014-02-01 06:50:00	0.7728836608428282	0.7726759128030157	15.274773076164527	18.825468164589484	45.78940941278452	15.268538714283626	18.863367529290517	46.063033411908904
2014-02-01 07:00:00	0.7727733125090602	0.7725776105479009	15.257959996433891	18.809110300139455	45.75435822819861	15.250921852193985	18.84656555254584	46.02536945875529
2014-02-01 07:10:00	0.7726629641752922	0.7724793082927859	15.241146916703256	18.792752435689426	45.71930704361269	15.233304990104346	18.82976357580114	45.98770550560168
2014-02-01 07:20:00	0.7725526158415242	0.7723810060376711	15.224333836972619	18.776394571239397	45.684255859026784	15.215688128014705	18.812961599056454	45.950041552448084
2014-02-01 07:30:00	0.7724422675077562	0.7722827037825563	15.207520757241983	18.76003670678937	45.64920467444088	15.198071265925071	18.796159622311766	45.91237759929447
2014-02-01 07:40:00	0.7723319191739882	0.7721844015274414	15.190707677511348	18.743678842339342	45.614153489854964	15.180454403835428	18.779357645567078	45.87471364614086
2014-02-01 07:50:00	0.7722215708402203	0.7720860992723265	15.173894597780714	18.72732097788932	45.57910230526905	15.16283754174579	18.76255566882239	45.83704969298725
2014-02-01 08:00:00	0.7721112225064523	0.7719877970172117	15.157081518050074	18.710963113439284	45.544051120683136	15.14522067965615	18.745753692077702	45.79938573983364
2014-02-01 08:10:00	0.7720008741726843	0.7718894947620968	15.140268438319442	18.694605248989266	45.50899993609723	15.127603817566511	18.72895171533301	45.76172178668004
2014-02-01 08:20:00	0.7718905258389163	0.7717911925069821	15.123455358588808	18.67824738453923	45.473948751511315	15.109986955476876	18.712149738588323	45.72405783352642
2014-02-01 08:30:00	0.7717801775051483	0.7716928902518672	15.106642278858173	18.6618895200892	45.438897566925405	15.092370093387231	18.695347761843635	45.68639388037281
2014-02-01 08:40:00	0.7716698291713803	0.7715945879967523	15.089829199127536	18.64553165563917	45.403846382339495	15.074753231297596	18.678545785098947	45.64872992721921
2014-02-01 08:50:00	0.7715594808376123	0.7714962857416374	15.0730161193969	18.629173791189142	45.36879519775359	15.057136369207955	18.66174380835426	45.611065974065596
2014-02-01 09:00:00	0.7714491325038443	0.7713979834865226	15.056203039666267	18.61281592673912	45.333744013167674	15.039519507118314	18.64494183160957	45.57340202091199
2014-02-01 09:10:00	0.7713387841700763	0.7712996812314077	15.039389959935628	18.596458062289084	45.29869282858177	15.021902645028675	18.62813985486488	45.53573806775838
2014-02-01 09:20:00	0.7712284358363083	0.7712013789762928	15.022576880204992	18.58010019783906	45.263641643995854	15.004285782939036	18.611337878120192	45.49807411460477
2014-02-01 09:30:00	0.7711180875025403	0.771103076721178	15.005763800474355	18.563742333389033	45.22859045940995	14.9866689208494	18.594535901375504	45.460410161451165
2014-02-01 09:40:00	0.7710077391687723	0.7710047744660631	14.988950720743725	18.547384468939004	45.19353927482404	14.969052058759761	18.577733924630817	45.42274620829754
2014-02-01 09:50:00	0.7708973908350043	0.7709064722109482	14.972137641013086	18.531026604488975	45.15848809023813	14.95143519667012	18.56093194788613	45.385082255143935
2014-02-01 10:00:00	0.7707870425012363	0.7708081699558333	14.955324561282447	18.514668740038946	45.12343690565222	14.933818334580481	18.54412997114144	45.347418301990345
2014-02-01 10:10:00	0.7706766941674683	0.7707098677007186	14.938511481551814	18.498310875588924	45.08838572106631	14.916201472490842	18.52732799439675	45.30975434883673
2014-02-01 10:20:00	0.7705663458337003	0.7706115654456037	14.921698401821175	18.48195301113889	45.0533345364804	14.898584610401207	18.510526017652055	45.272090395683115
2014-02-01 10:30:00	0.7704559974999323	0.7705132631904889	14.904885322090545	18.465595146688866	45.018283351894496	14.880967748311566	18.49372404090737	45.2344264425295
2014-02-01 10:40:00	0.7703456491661643	0.7704149609353741	14.888072242359907	18.44923728223884	44.98323216730858	14.863350886221928	18.47692206416269	45.1967624893759
2014-02-01 10:50:00	0.7702353008323963	0.7703166586802591	14.871259162629272	18.432879417788804	44.94818098272268	14.845734024132286	18.460120087418	45.159098536222295
2014-02-01 11:00:00	0.7701249524986283	0.7702183564251442	14.854446082898637	18.416521553338768	44.91312979813676	14.828117162042648	18.443318110673307	45.121434583068684
2014-02-01 11:10:00	0.7700146041648603	0.7701200541700294	14.837633003168001	18.40016368888875	44.878078613550855	14.810500299953008	18.426516133928626	45.083770629915065
2014-02-01 11:20:00	0.7699042558310923	0.7700217519149145	14.820819923437364	18.38380582443872	44.84302742896494	14.792883437863367	18.40971415718393	45.04610667676147
2014-02-01 11:30:00	0.7697939074973243	0.7699234496597996	14.804006843706727	18.36744795998869	44.80797624437904	14.775266575773733	18.392912180439247	45.00844272360786
2014-02-01 11:40:00	0.7696835591635564	0.7698251474046848	14.787193763976095	18.351090095538662	44.77292505979312	14.757649713684087	18.376110203694555	44.97077877045425
2014-02-01 11:50:00	0.7695732108297884	0.7697268451495699	14.77038068424546	18.33473223108864	44.737873875207214	14.740032851594453	18.359308226949867	44.93311481730064
2014-02-01 12:00:00	0.7694628624960203	0.7696285428944551	14.753567604514826	18.31837436663861	44.702822690621296	14.722415989504812	18.342506250205176	44.895450864147044
2014-02-01 12:10:00	0.7693525141622523	0.7695302406393403	14.736754524784189	18.30201650218858	44.667771506035386	14.704799127415173	18.325704273460488	44.85778691099343
2014-02-01 12:20:00	0.7692421658284843	0.7694319383842254	14.719941445053554	18.28565863773855	44.63272032144948	14.687182265325534	18.3089022967158	44.820122957839814
2014-02-01 12:30:00	0.7691318174947163	0.7693336361291105	14.703128365322915	18.26930077328852	44.59766913686357	14.669565403235895	18.292100319971112	44.7824590046862
2014-02-01 12:40:00	0.7690214691609483	0.7692353338739957	14.68631528559228	18.252942908838488	44.56261795227766	14.651948541146258	18.275298343226424	44.74479505153261
2014-02-01 12:50:00	0.7689111208271803	0.7691370316188808	14.669502205861646	18.236585044388466	44.527566767691745	14.634331679056617	18.258496366481733	44.707131098378994
2014-02-01 13:00:00	0.7688007724934123	0.7690387293637659	14.65268912613101	18.22022717993844	44.49251558310584	14.616714816966978	18.241694389737045	44.669467145225376
2014-02-01 13:10:00	0.7686904241596443	0.7689404271086511	14.635876046400375	18.203869315488404	44.457464398519924	14.59909795487734	18.224892412992357	44.63180319207177
2014-02-01 13:20:00	0.7685800758258763	0.7688421248535362	14.619062966669741	18.18751145103838	44.422413213934014	14.5814810927877	18.208090436247677	44.59413923891815
2014-02-01 13:30:00	0.7684697274921083	0.7687438225984213	14.602249886939099	18.17115358658836	44.3873620293481	14.56386423069806	18.19128845950298	44.55647528576455
2014-02-01 13:40:00	0.7683593791583403	0.7686455203433065	14.585436807208467	18.154795722138324	44.352310844762194	14.54624736860842	18.174486482758294	44.518811332610944
2014-02-01 13:50:00	0.7682490308245723	0.7685472180881917	14.568623727477831	18.138437857688295	44.317259660176276	14.528630506518786	18.157684506013602	44.48114737945733
2014-02-01 14:00:00	0.7681386824908043	0.7684489158330768	14.551810647747194	18.122079993238266	44.282208475590366	14.511013644429145	18.140882529268914	44.44348342630373
2014-02-01 14:10:00	0.7680283341570363	0.7683506135779621	14.53499756801656	18.105722128788237	44.247157291004456	14.493396782339506	18.124080552524227	44.40581947315012
2014-02-01 14:20:00	0.7679179858232683	0.7682523113228471	14.518184488285925	18.08936426433821	44.212106106418545	14.475779920249865	18.10727857577954	44.368155519996506
2014-02-01 14:30:00	0.7678076374895003	0.7681540090677322	14.501371408555286	18.073006399888182	44.177054921832635	14.458163058160224	18.09047659903485	44.3304915668429
2014-02-01 14:40:00	0.7676972891557323	0.7680557068126174	14.484558328824654	18.05664853543816	44.142003737246725	14.440546196070587	18.073674622290163	44.29282761368929
2014-02-01 14:50:00	0.7675869408219643	0.7679574045575025	14.467745249094019	18.040290670988124	44.10695255266081	14.422929333980944	18.056872645545468	44.255163660535686
2014-02-01 15:00:00	0.7674765924881963	0.7678591023023876	14.450932169363384	18.02393280653809	44.0719013680749	14.405312471891309	18.040070668800787	44.217499707382075
2014-02-01 15:10:00	0.7673662441544283	0.7677608000472728	14.434119089632745	18.00757494208807	44.036850183489	14.38769560980167	18.023268692056085	44.17983575422845
2014-02-01 15:20:00	0.7672558958206603	0.7676624977921579	14.417306009902113	17.99121707763804	44.00179899890309	14.37007874771203	18.006466715311404	44.14217180107486
2014-02-01 15:30:00	0.7671455474868923	0.7675641955370429	14.400492930171476	17.97485921318801	43.96674781431718	14.352461885622391	17.989664738566717	44.10450784792125
2014-02-01 15:40:00	0.7670351991531243	0.7674658932819283	14.38367985044084	17.958501348737983	43.93169662973127	14.334845023532752	17.972862761822032	44.066843894767636
2014-02-01 15:50:00	0.7669248508193564	0.7673675910268134	14.366866770710207	17.942143484287953	43.89664544514536	14.317228161443115	17.95606078507734	44.029179941614025
2014-02-01 16:00:00	0.7668145024855884	0.7672692887716985	14.350053690979571	17.925785619837924	43.861594260559464	14.299611299353476	17.939258808332653	43.99151598846043
2014-02-01 16:10:00	0.7667041541518204	0.7671709865165837	14.333240611248936	17.9094277553879	43.82654307597354	14.281994437263837	17.922456831587965	43.95385203530682
2014-02-01 16:20:00	0.7665938058180524	0.7670726842614688	14.316427531518302	17.893069890937873	43.79149189138764	14.264377575174196	17.905654854843274	43.91618808215321
2014-02-01 16:30:00	0.7664834574842844	0.7669743820063539	14.299614451787665	17.87671202648784	43.75644070680172	14.246760713084555	17.88885287809859	43.87852412899961
2014-02-01 16:40:00	0.7663731091505164	0.7668760797512391	14.282801372057026	17.860354162037815	43.721389522215816	14.229143850994918	17.872050901353898	43.840860175846004
2014-02-01 16:50:00	0.7662627608167484	0.7667777774961242	14.26598829232639	17.843996297587786	43.6863383376299	14.21152698890528	17.85524892460921	43.80319622269239
2014-02-01 17:00:00	0.7661524124829804	0.7666794752410093	14.249175212595755	17.827638433137754	43.651287153044	14.193910126815641	17.838446947864522	43.765532269538774
2014-02-01 17:10:00	0.7660420641492124	0.7665811729858945	14.232362132865116	17.811280568687728	43.61623596845808	14.176293264726	17.821644971119834	43.727868316385155
2014-02-01 17:20:00	0.7659317158154444	0.7664828707307796	14.215549053134485	17.7949227042377	43.581184783872175	14.15867640263636	17.804842994375147	43.69020436323154
2014-02-01 17:30:00	0.7658213674816764	0.7663845684756647	14.19873597340385	17.77856483978767	43.54613359928626	14.14105954054672	17.78804101763046	43.65254041007793
2014-02-01 17:40:00	0.7657110191479084	0.7662862662205501	14.181922893673216	17.762206975337644	43.511082414700354	14.12344267845708	17.771239040885767	43.614876456924335
2014-02-01 17:50:00	0.7656006708141404	0.7661879639654351	14.165109813942578	17.745849110887608	43.47603123011443	14.105825816367442	17.75443706414108	43.577212503770724
2014-02-01 18:00:00	0.7654903224803724	0.7660896617103202	14.148296734211945	17.729491246437586	43.44098004552853	14.088208954277803	17.73763508739639	43.53954855061711
2014-02-01 18:10:00	0.7653799741466044	0.7659913594552054	14.131483654481304	17.713133381987554	43.40592886094261	14.070592092188166	17.720833110651704	43.50188459746352
2014-02-01 18:20:00	0.7652696258128364	0.7658930572000905	14.114670574750672	17.69677551753753	43.370877676356706	14.052975230098527	17.704031133907016	43.464220644309904
2014-02-01 18:30:00	0.7651592774790684	0.7657947549449756	14.097857495020035	17.680417653087503	43.33582649177079	14.035358368008886	17.687229157162328	43.42655669115629
2014-02-01 18:40:00	0.7650489291453004	0.7656964526898608	14.0810444152894	17.664059788637477	43.300775307184885	14.017741505919249	17.670427180417636	43.38889273800268
2014-02-01 18:50:00	0.7649385808115324	0.7655981504347459	14.064231335558764	17.647701924187444	43.265724122598975	14.000124643829608	17.65362520367295	43.35122878484907
2014-02-01 19:00:00	0.7648282324777644	0.7654998481796309	14.047418255828127	17.631344059737422	43.230672938013065	13.982507781739967	17.636823226928264	43.31356483169547
2014-02-01 19:10:00	0.7647178841439964	0.7654015459245161	14.030605176097493	17.61498619528739	43.195621753427154	13.96489091965033	17.620021250183576	43.275900878541854
2014-02-01 19:20:00	0.7646075358102284	0.7653032436694013	14.013792096366858	17.59862833083736	43.16057056884124	13.947274057560687	17.60321927343889	43.23823692538825
2014-02-01 19:30:00	0.7644971874764604	0.7652049414142865	13.996979016636224	17.582270466387328	43.12551938425533	13.929657195471053	17.586417296694194	43.20057297223464
2014-02-01 19:40:00	0.7643868391426925	0.7651066391591717	13.980165936905587	17.565912601937303	43.09046819966942	13.912040333381412	17.569615319949506	43.16290901908103
2014-02-01 19:50:00	0.7642764908089245	0.7650083369040568	13.96335285717495	17.549554737487277	43.055417015083506	13.894423471291773	17.552813343204818	43.12524506592742
2014-02-01 20:00:00	0.7641661424751565	0.7649100346489419	13.946539777444315	17.533196873037248	43.020365830497596	13.876806609202134	17.53601136646013	43.08758111277381
2014-02-01 20:10:00	0.7640557941413884	0.7648117323938269	13.929726697713681	17.51683900858722	42.985314645911686	13.859189747112492	17.519209389715442	43.0499171596202
2014-02-01 20:20:00	0.7639454458076204	0.7647134301387122	13.912913617983046	17.50048114413719	42.95026346132577	13.841572885022854	17.502407412970754	43.012253206466596
2014-02-01 20:30:00	0.7638350974738524	0.7646151278835973	13.896100538252409	17.484123279687154	42.91521227673987	13.823956022933213	17.485605436226066	42.974589253312985
2014-02-01 20:40:00	0.7637247491400844	0.7645168256284824	13.879287458521773	17.467765415237135	42.88016109215396	13.806339160843578	17.468803459481375	42.936925300159366
2014-02-01 20:50:00	0.7636144008063164	0.7644185233733676	13.862474378791134	17.451407550787106	42.845109907568045	13.788722298753939	17.452001482736687	42.89926134700577
2014-02-01 21:00:00	0.7635040524725484	0.7643202211182527	13.845661299060502	17.435049686337074	42.810058722982134	13.7711054366643	17.435199505992	42.86159739385216
2014-02-01 21:10:00	0.7633937041387804	0.7642219188631378	13.828848219329867	17.418691821887048	42.775007538396224	13.75348857457466	17.41839752924731	42.823933440698546
2014-02-01 21:20:00	0.7632833558050124	0.7641236166080231	13.812035139599233	17.402333957437026	42.73995635381032	13.735871712485025	17.401595552502624	42.786269487544935
2014-02-01 21:30:00	0.7631730074712444	0.7640253143529082	13.795222059868596	17.385976092986994	42.7049051692244	13.718254850395384	17.384793575757932	42.748605534391324
2014-02-01 21:40:00	0.7630626591374764	0.7639270120977933	13.77840898013796	17.369618228536964	42.66985398463849	13.700637988305745	17.367991599013244	42.710941581237726
2014-02-01 21:50:00	0.7629523108037084	0.7638287098426785	13.761595900407324	17.353260364086935	42.634802800052576	13.683021126216106	17.351189622268556	42.673277628084115
2014-02-01 22:00:00	0.7628419624699404	0.7637304075875636	13.744782820676685	17.336902499636906	42.59975161546667	13.665404264126465	17.33438764552387	42.63561367493049
2014-02-01 22:10:00	0.7627316141361724	0.7636321053324487	13.727969740946053	17.32054463518688	42.564700430880755	13.647787402036824	17.31758566877918	42.5979497217769
2014-02-01 22:20:00	0.7626212658024044	0.7635338030773339	13.711156661215416	17.304186770736848	42.52964924629485	13.630170539947187	17.300783692034493	42.56028576862329
2014-02-01 22:30:00	0.7625109174686364	0.7634355008222191	13.694343581484782	17.287828906286823	42.494598061708935	13.612553677857544	17.283981715289805	42.52262181546968
2014-02-01 22:40:00	0.7624005691348684	0.7633371985671041	13.677530501754148	17.271471041836797	42.45954687712303	13.594936815767909	17.267179738545114	42.48495786231607
2014-02-01 22:50:00	0.7622902208011004	0.7632388963119893	13.660717422023511	17.255113177386768	42.424495692537114	13.57731995367827	17.250377761800426	42.44729390916246
2014-02-01 23:00:00	0.7621798724673324	0.7631405940568744	13.643904342292874	17.23875531293674	42.38944450795121	13.55970309158863	17.233575785055738	42.40962995600886
2014-02-01 23:10:00	0.7620695241335644	0.7630422918017596	13.627091262562239	17.222397448486714	42.3543933233653	13.542086229498992	17.21677380831105	42.371966002855245
2014-02-01 23:20:00	0.7619591757997964	0.7629439895466448	13.610278182831605	17.20603958403668	42.31934213877939	13.524469367409349	17.199971831566362	42.334302049701634
2014-02-01 23:30:00	0.7618488274660284	0.7628456872915299	13.593465103100968	17.189681719586652	42.28429095419348	13.506852505319712	17.18316985482167	42.29663809654803
2014-02-01 23:40:00	0.7617384791322604	0.762747385036415	13.576652023370333	17.173323855136626	42.24923976960757	13.489235643230073	17.166367878076986	42.258974143394425
2014-02-01 23:50:00	0.7616281307984925	0.7626490827813002	13.559838943639695	17.156965990686594	42.21418858502166	13.471618781140435	17.149565901332295	42.221310190240814
2014-02-02 00:00:00	0.7615177824647245	0.7625507805261853	13.543025863909063	17.140608126236568	42.17913740043575	13.454001919050796	17.132763924587607	42.1836462370872
2014-02-02 00:10:00	0.7941451194645374	0.7750424873789612	16.598408241157316	17.675024411518642	41.74882016244686	14.007874472697434	17.405725585035935	41.89638288045547
2014-02-02 00:20:00	0.7824444879386367	0.7762076853655007	13.791219529578981	17.988297799417555	43.08061899199896	13.76765296286603	17.919457753874354	43.214021620774524
2014-02-02 00:30:00	0.7869144680932224	0.7738705072355119	14.662250514129125	18.22056939033329	43.5323562142185	14.185896522900622	18.057288744355198	43.74101383050749
2014-02-02 00:40:00	0.8565503794810584	0.7787809267952615	16.32230921220661	20.429650108051586	45.56596263814501	13.840081640682506	17.886015368941628	43.8665633920171
2014-02-02 00:50:00	0.6133745359782575	0.5802115715251993	13.92489850999571	18.063115557391708	58.41616511215608	13.834613794838836	18.025267578230764	62.26135454788957
2014-02-02 01:00:00	0.8819388890793484	0.8854938519610994	15.035578530174243	20.778391136037712	43.79697332129162	15.198665020357154	19.84757175517329	43.08762577739189
2014-02-02 01:10:00	0.8907498182502686	0.8885317401862017	14.707897604167345	22.20936817538765	44.29085863988212	13.640746688800284	23.00525831450189	44.78292303728737
2014-02-02 01:20:00	0.8298672228550843	0.7889571034967129	21.2347295308894	26.003851895506386	54.66293294098218	21.670758922727853	25.099867157554478	55.813975053826596
2014-02-02 01:30:00	0.7777493684332335	0.7791312708077986	21.79288235735171	24.423926506180845	61.69524949556203	21.970055917618094	24.320735062660926	62.020704522407506
2014-02-02 01:40:00	0.9396002743855508	0.957622014877145	26.31192212417827	27.502602194539648	59.21910738749851	25.47210784432444	26.915651784961014	55.912228455696315
2014-02-02 01:50:00	0.9250359789217564	0.9198882132347532	20.271001768915013	22.743911893604906	47.27975790161151	20.31002840830099	22.610121139356828	47.19881252184474
2014-02-02 02:00:00	0.9818433475656996	1.0102234559549663	23.066003812780114	23.95851562567357	47.60209904657114	23.374441209233485	24.466539468559127	47.28303488789451
2014-02-02 02:10:00	0.9492886095296912	0.9012207981163758	23.26718973743362	24.438678945840483	49.314230360901014	20.457707059053345	22.43243746080432	47.464361686660176
2014-02-02 02:20:00	0.9577151550726156	0.9238493892497264	22.90057905945539	24.262364575173784	48.602367781073504	20.937025009739962	22.8237936662496	47.18769813851197
2014-02-02 02:30:00	1.0320650868701586	1.0204098592919102	23.932617304103182	25.04466972904912	47.330840284505605	23.09576841401557	24.555280631539432	46.85773905830493
2014-02-02 02:40:00	0.8635419420099278	0.8734324882475138	17.098390224431313	20.206286735243552	45.1479565398343	17.170718026125645	20.399328654704433	45.01397200862665
2014-02-02 02:50:00	0.8600903795864604	0.8713417724349484	19.76330481363864	21.440661064758853	48.20906007266179	19.795217078945754	22.034822383006247	48.810832891662024
2014-02-02 03:00:00	0.8196609545931342	0.820099698197239	16.008504665400547	19.918499486168802	45.279340748843325	15.678292337375614	20.137319625232927	45.4869801158521
2014-02-02 03:10:00	0.8057698444225536	0.8109942993216323	15.604022861325946	18.6175223823246	43.09286142170768	14.144048766607089	18.8681347870014	43.21765125606022
2014-02-02 03:20:00	0.7894089668111522	0.7937900138801895	13.874039082990036	18.154802135600733	43.1898651669133	13.86956541503134	18.274560873668953	43.12444822384781
2014-02-02 03:30:00	0.8007737513315958	0.8037311782423608	13.989544354630425	18.098708958415088	42.43712177289317	14.066506979486627	18.114796818236094	42.39040891818318
2014-02-02 03:40:00	0.8036284890916416	0.7813288078663556	14.526119685878506	18.938956443745642	43.61999797490292	14.208224359447394	18.517855848999947	43.79021840612196
2014-02-02 03:50:00	0.7753198701843712	0.7707468786533244	14.41218507696548	18.026515579081504	44.689017469872056	14.31884939488609	17.991705856624172	44.567415770400075
2014-02-02 04:00:00	0.7885867206622695	0.7835554871604244	14.595288718672938	17.641054162058808	42.340296096541316	14.072717321655945	17.61056497334882	42.27020345292477
2014-02-02 04:10:00	0.778627271476516	0.7808924534749809	13.856319964806929	17.132930329689128	41.481171979204476	13.833613192136113	17.059496106230842	41.066012475570176
2014-02-02 04:20:00	0.7890709277613918	0.7934932966380245	15.132217875968845	19.31835795695729	46.50191464642547	15.162225105202973	19.57727003238712	45.79501862062278
2014-02-02 04:30:00	0.7896537953509402	0.7533980590360225	15.55655380224488	19.476441153077726	46.53748760857544	14.198782720430913	19.290637852557737	48.28299308158771
2014-02-02 04:40:00	0.7929429859793258	0.7997446876849362	14.204234531392087	17.643116802567302	41.53532317609478	14.234103242739776	17.853212672784426	41.61215325579579
2014-02-02 04:50:00	0.7953213038948763	0.8015130740051796	13.762031501890402	17.416407204958734	40.90185409784946	13.629530732578516	17.383819692404362	40.48753416277906
2014-02-02 05:00:00	0.7902429480158919	0.7907527368578693	13.832727876240506	17.169876377873567	40.9333012317029	13.787647712897408	17.016587747362422	40.78676018931001
2014-02-02 05:10:00	0.7718104620697658	0.7765507282360687	14.336775558019678	17.610910391379484	42.48833723889503	14.409923758483627	17.750614649600674	42.02620789162231
2014-02-02 05:20:00	0.7892812530503599	0.7949648607305574	14.357723788936058	17.09666550461026	40.55131825278023	14.432202874334559	17.199512294732784	40.445121880626935
2014-02-02 05:30:00	0.7719490759358678	0.7795122897302963	14.062426584286307	16.977107834030274	41.00390607535518	13.957173112887334	16.98770632863595	40.82754651942097
2014-02-02 05:40:00	0.7925275270086994	0.7927576913320726	13.999098783157756	16.85348529094251	39.89233105097534	14.03596124062817	16.824861509935065	39.82175973641313
2014-02-02 05:50:00	0.7955877585840664	0.7981625095856565	14.842005922589426	16.854278564849032	39.794059878308246	14.05469477949678	16.82447856559637	39.74412927098727
2014-02-02 06:00:00	0.7852711685334804	0.7816493962086402	14.100686097971456	16.886719964881525	40.099109630592615	14.051328304881547	16.771226423297872	40.135300733471155
2014-02-02 06:10:00	0.7769617348252374	0.7833185201416488	13.966033077980528	16.73568690000869	39.87326285208057	14.028686857869566	16.717892144795886	39.62717031629858
2014-02-02 06:20:00	0.7940101545741899	0.7946141107938929	14.04653013617723	16.641038719428526	39.36704325644149	14.077714372112732	16.62425143857345	39.27650570030212
2014-02-02 06:30:00	0.793189271130846	0.7976290911627983	13.854934192060526	16.451517835729426	38.97211103326078	13.893095832851408	16.443328062876233	38.949832777694795
2014-02-02 06:40:00	0.7869718183620255	0.7935954922324598	14.118410155413358	16.451002413111013	39.183979958779716	13.941054005576706	16.459936707291007	38.980756122303355
2014-02-02 06:50:00	0.8076147511523262	0.8044458684527813	14.515072287561473	16.85815030261659	39.045737589359895	14.501350896173903	16.873967842404515	39.06054630862458
2014-02-02 07:00:00	0.7768845176922272	0.7767108563645202	14.778534287382513	16.708188842207505	41.00632296927489	14.827226757218034	16.91020678661338	41.443926668428134
2014-02-02 07:10:00	0.8422595560348849	0.819909024895724	16.562207753246895	18.014736492727927	39.823742956368534	15.239848218350112	17.484911949681145	39.43801908134442
2014-02-02 07:20:00	0.8153611627545502	0.8049503645620593	14.731535936800876	17.050311168305882	39.224334487315	14.667679463172352	16.852160017733286	39.26290796848245
2014-02-02 07:30:00	0.7833485221235736	0.8025417914384658	14.598906451649528	17.315347936438346	40.97152843625945	14.532320010707158	17.613098874674133	40.80512807955903
2014-02-02 07:40:00	0.7844530725155162	0.7847319375881802	14.236228223350544	16.923084471859887	41.242285003440244	14.220738664063358	16.975091074203437	41.33998428127643
2014-02-02 07:50:00	0.7956650883428036	0.7972714035008838	14.74804420650126	16.28547103409896	38.225998143871216	14.80429122860007	16.23082710629094	38.091848194355066
2014-02-02 08:00:00	0.7903307245835197	0.7888636444492725	15.085795712679731	16.59303547528927	38.743581727708566	15.101014786335034	16.688271414055006	38.93201283758955
2014-02-02 08:10:00	0.7786788327501236	0.7706864563770943	14.080179186358926	16.05175361085979	38.42220747174067	14.024948960896197	15.851000623850961	38.441251871072495
2014-02-02 08:20:00	0.8066506720721279	0.8095874332015838	14.490371353523836	16.381786823583095	37.73610945950796	14.679723843438973	16.508677891513525	37.87984884344385
2014-02-02 08:30:00	0.7744897392878585	0.7751192362173492	13.978969113984904	16.116868581300572	38.268389479784055	13.872088847572991	16.226623180977747	38.367602241959155
2014-02-02 08:40:00	0.7892491134990874	0.7849776838372843	13.67028212583514	15.987082819311574	37.90920313110049	13.712155613962162	15.897199638102107	37.84968427813825
2014-02-02 08:50:00	0.7841069249753131	0.7862331189911019	14.026677309470186	15.816495578948082	37.705537397878324	14.014095492688325	15.878948527048482	37.73624049398589
2014-02-02 09:00:00	0.7904747830321588	0.7712442162670515	15.365784843120018	16.03103979633573	38.08462121962124	14.199460835284189	15.725509594750555	38.02074650566925
2014-02-02 09:10:00	0.7891823755229009	0.7871783507045282	14.350598025712733	15.889108155114856	37.75013506153215	14.175103449753664	15.776153133189613	37.657699785296174
2014-02-02 09:20:00	0.7839528636191809	0.7760861882523159	14.61096604376853	16.006601153114296	38.044274211027435	14.38657128591159	15.979776487606234	38.230242679047336
2014-02-02 09:30:00	0.7835867518347122	0.7922578192767663	17.110400198049742	15.99363575578617	38.28842921078764	14.934561467199796	16.063761608149555	38.019232484779295
2014-02-02 09:40:00	0.7729148795891311	0.7653480128130757	17.713276860438906	15.939299160729174	39.58795621610256	14.125112395329822	15.794302789688613	39.74671000763983
2014-02-02 09:50:00	0.6166944934904334	0.6338762354482864	14.324750948597494	15.958198744895725	54.690358805841036	14.279321682956965	16.056252091248094	52.9960020551003
2014-02-02 10:00:00	0.5465288931665444	0.5407918041393683	14.047107590494823	16.775990193180736	56.37800678793887	14.149055225324133	16.390109261057493	55.44536392106472
2014-02-02 10:10:00	1.069623179850927	1.1246309343483945	15.26735979385807	25.421635500066177	41.6502373365845	15.109236238871155	26.36751489336929	41.0809087956321
2014-02-02 10:20:00	1.2009865569455906	0.9677113698816175	35.17449727257641	29.05634611486873	49.52482196503637	19.87979171674947	19.00918382056329	38.65238574895941
2014-02-02 10:30:00	1.9456652365666065	0.7686381570625025	93.9612221605245	61.955998428237905	63.047737174805526	14.477623743892766	15.415092655087008	37.378468299014614
2014-02-02 10:40:00	0.8088474544758896	0.8122481842918956	15.305718516022955	15.803280124288936	36.46595233091906	15.329483448225664	15.8596123805568	36.35589084165018
2014-02-02 10:50:00	0.8578397027743239	0.8469994677584114	17.53125833525779	16.227505737752313	36.21491070835129	17.536049809489484	16.104081684121457	36.32232432446064
2014-02-02 11:00:00	0.9237865314438892	0.9096100260015968	19.678579722834336	17.454528751169835	37.285071643660544	19.556833845512426	17.2176179658102	37.24460719758551
2014-02-02 11:10:00	1.0103021466270337	1.0128149169714284	20.484188008769763	18.479614277023398	36.62956378771453	20.44129165921662	18.455589340206192	36.5655011089264
2014-02-02 11:20:00	1.1077709628941654	1.1202559204544869	22.031332102477908	20.541085297151056	37.15505828247788	22.530240718931235	20.83252790820245	37.157280455178736
2014-02-02 11:30:00	1.221630724698591	1.2277097460688209	22.90631285654961	22.654053388712352	36.882849215445816	22.92650501727705	22.82152948213157	36.88770095297565
2014-02-02 11:40:00	1.2264184986707052	1.2217172525809703	23.35482586272729	22.990013958187948	37.16789197500468	23.390997769368724	23.2013552588176	37.40630717618646
2014-02-02 11:50:00	1.180113801241431	1.1623330544410295	22.389488814704496	21.895014446738085	36.98982045222935	22.431869382820505	21.683722324547023	37.10628302150585
2014-02-02 12:00:00	1.0068722042331446	0.99862542054789	20.415561267101094	18.602292666845056	36.78398153462939	20.411470710983494	18.302819142079734	36.718250271679565
2014-02-02 12:10:00	0.913896855791453	0.9101854285866048	19.93936336145966	17.0997077909707	36.788179945963584	19.03570508856545	16.982768667554215	36.789129440287965
2014-02-02 12:20:00	0.8831384209542759	0.8931077714054576	18.155847565824004	16.766692225133564	36.56250832400809	18.25336881363781	17.083675677729932	36.64802101362945
2014-02-02 12:30:00	0.8169027144319366	0.8280240761262705	15.694786827418005	15.633106737157615	36.28535801715937	15.43748144489924	15.828310770005071	36.311667301880654
2014-02-02 12:40:00	0.8029719537902629	0.8005463211199784	14.569540146714633	15.699835945716162	36.602230801564495	14.602475076226721	15.763248485786571	36.755016033488225
2014-02-02 12:50:00	0.8126425194492722	0.8027325895569458	16.461416929517206	15.786516836235284	36.71666428091813	16.225905470873126	15.681448375045813	36.842331585886896
2014-02-02 13:00:00	1.016331064296785	0.981058666448568	20.704779606242017	18.422275663857185	36.345344643172425	20.04649494223897	18.08930210689589	36.62062433727096
2014-02-02 13:10:00	1.2985445964864248	1.3211355374063265	24.162993082345558	23.828170907669488	37.048667723582795	24.48441478948617	24.316454593641364	37.20323641595152
2014-02-02 13:20:00	1.4260002491650539	1.4081306310648436	25.915565970121303	26.97544433031248	38.121278452013996	25.51447409887895	26.749634588051524	38.16618484735324
2014-02-02 13:30:00	1.4132114164374812	1.415122841710864	25.59186948164482	26.89299896692597	38.40520783300696	25.556980837695498	26.862743002088198	38.253771831837675
2014-02-02 13:40:00	1.3170063883705123	1.3220420633818577	23.564457034724	24.00895747523202	36.68444822881376	23.672740193969155	24.235251987273106	36.74525003521839
2014-02-02 13:50:00	1.1167445994348475	1.1169196220676751	21.987004218553565	20.33601062155212	36.359998125840995	22.172833802746176	20.36989526014764	36.51080978071037
2014-02-02 14:00:00	1.0185339260363917	0.9943690779948832	20.470168018676066	19.600022185969227	38.089453540835684	19.19658566892016	18.271484377216805	36.30167744545043
2014-02-02 14:10:00	0.8732093010361174	0.8759886015239441	17.077639565556286	16.459328460685207	36.31307812490614	17.1415342153018	16.45213559393734	36.43622992466987
2014-02-02 14:20:00	0.8423492904979831	0.8233311098272308	16.482842364915733	16.238925930344482	36.47779367448975	15.966644254971182	15.968799960674215	36.503315747693684
2014-02-02 14:30:00	0.9772478488052708	0.9732862696287282	20.692613826536228	19.769521686335693	39.07147792310792	20.39081777106772	19.43774651742088	38.51315692945622
2014-02-02 14:40:00	1.0108536239528343	0.9128746972546952	22.339995699781518	20.599947457058406	39.48868179842072	19.800449685653643	18.03296168448687	37.9917242562812
2014-02-02 14:50:00	0.8800926779159878	0.8571622791432847	17.838884787039746	16.687135542609084	36.90605422416685	17.067934845548383	16.394393631135554	36.98476744457608
2014-02-02 15:00:00	0.8660901640906628	0.8640003259596483	16.558897886173476	16.48400772113212	36.59380097255534	16.312394806557666	16.407082433427902	36.44265145322402
2014-02-02 15:10:00	0.8505169548931893	0.8641238697281639	15.316401480115669	16.264726159841715	36.59868341848925	15.442412428881754	16.463076188513064	36.566280403986966
2014-02-02 15:20:00	0.8050801522759933	0.804975727419018	13.901847116924555	15.433265133528275	36.00848197546379	13.888347044190585	15.328105055332381	35.8772818466132
2014-02-02 15:30:00	0.8142206114829634	0.8109983687541491	13.972266731471114	15.667070982433696	36.17179298861515	14.014473686615405	15.64953684720908	36.11234960641796
2014-02-02 15:40:00	0.99525437490294	1.0070003220978758	16.320559890287686	18.11641358763186	36.12312678109357	16.04481578577074	18.348852045509453	36.260673550475815
2014-02-02 15:50:00	1.205517580041983	1.1807185709454389	14.483799094490655	25.10407269364594	37.810392706951426	14.102254876377785	25.26171833116569	38.18561225649911
2014-02-02 16:00:00	0.7899029751437541	0.7403508456076817	13.599182802937785	20.75650817923779	43.04029485654754	12.806388227668045	19.717780251555602	43.321605895385844
2014-02-02 16:10:00	0.8351890973126915	0.8083394195441754	21.67301713355786	20.91057680200821	46.25888120336736	20.813514381812087	19.67895033402342	45.59571337022332
2014-02-02 16:20:00	0.7374089869444311	0.6767942217458189	21.306742762285253	20.30162906007062	54.75197150191259	19.671100110540163	18.988580193526296	55.86609211931079
2014-02-02 16:30:00	0.7357090790887116	0.6665243284558302	17.928668272319175	18.81890712958119	51.60881036915431	15.011461033790411	16.770051465678424	50.49000328766275
2014-02-02 16:40:00	0.6560096202499771	0.6588472459811385	13.369896823920481	15.781270845169768	48.175824519221926	13.40825150005058	15.905500934773894	48.42608077973228
2014-02-02 16:50:00	0.7427179259263782	0.728201676215398	13.827830427853035	15.854236185097426	42.4664431396486	13.63953314069052	15.71336033296621	42.90756865694173
2014-02-02 17:00:00	0.7461949741874613	0.7447484785542376	13.372960255452433	15.57561813517509	41.10919987598141	13.201956345928293	15.522659340684418	41.13650489302726
2014-02-02 17:10:00	0.7835333174550035	0.7900108093648919	13.515772361342142	15.642304814755752	38.91718643743944	13.38772569337631	15.712272620587154	38.71549010223872
2014-02-02 17:20:00	0.80653981293716	0.8022568407696408	13.249720168136516	15.276857607042091	36.09408620019588	12.954129093451414	15.149077386090314	35.94455217367045
2014-02-02 17:30:00	0.8174612631280578	0.7984084950547838	13.674620887750043	15.727504217776387	36.09751534293723	13.487796624636438	15.20978735696881	35.76113834318167
2014-02-02 17:40:00	0.8264696001351864	0.819805662686353	13.752432402365258	15.794728571966367	36.03954153717692	13.75501227602883	15.633218020034375	35.9980217583442
2014-02-02 17:50:00	1.0567073548273611	1.0541023191107073	21.207166479756204	21.601287300508016	39.34839842358411	20.700606522327536	21.424813549094328	39.00227145979385
2014-02-02 18:00:00	1.2166190971522517	1.2576080260018148	27.891833744073054	25.99678419956173	41.84933060530412	28.92765433304764	27.360996231051512	42.60861639370381
2014-02-02 18:10:00	1.2830611081316747	1.2670282848341634	30.81400227520349	28.456205132444712	42.96611861155018	30.852517823790336	28.44880631961073	43.363694084320336
2014-02-02 18:20:00	1.3803215635397588	1.3402214490975315	38.68455815553127	36.27189155044544	50.114670499300935	38.0837260532083	35.097936248248025	49.68221133356575
2014-02-02 18:30:00	1.338915817510057	1.3249121849294825	36.47178698641585	33.05340598416863	47.71209178607246	35.527673985635026	32.265797572972396	47.000566065598974
2014-02-02 18:40:00	1.2194989418296882	1.1864375640452771	29.03178642085492	27.12824345756979	42.908916176826224	27.659190804195827	25.85449805600717	42.011016359222005
2014-02-02 18:50:00	1.2222787851534491	1.2075814230164137	29.192547008972358	27.4791651058338	43.18760479206919	28.009399098284394	26.62341529691773	42.44401550085794
2014-02-02 19:00:00	1.322691251666499	1.31786747302478	36.586634285310005	34.37812456551517	49.496776344017	35.32912808625024	33.96767149399302	48.81092245795339
2014-02-02 19:10:00	1.3975337741760978	1.3888162904876795	38.1044685612984	35.83771553425985	49.51391049383224	37.912816082038134	35.02555512198381	48.97045604608174
2014-02-02 19:20:00	1.2389851721309242	1.1738850229305904	28.664572319835628	27.2699301504028	41.97409774358536	26.5285309989715	25.199532530225078	40.72873532889599
2014-02-02 19:30:00	1.2377745598886152	1.179093583018555	26.34649570608174	25.727437363816005	40.50075086217229	24.06433953360076	23.62492100049814	39.067454122563184
2014-02-02 19:40:00	1.4247893314760205	1.3903277601512665	40.40534524185085	39.81136947206009	52.028829273463145	37.57526786594147	37.3708920156841	49.96734899713726
2014-02-02 19:50:00	1.5176536481747889	1.5086469572317256	41.57808829966651	39.67174720992925	49.46097503728366	41.12706700238082	38.90585728236075	49.19720261766236
2014-02-02 20:00:00	1.3933206704843988	1.3762376664975562	36.697842351963075	36.23499851439769	49.406854324846655	35.84725191547865	34.06875768266577	47.41292957906624
2014-02-02 20:10:00	1.3094987043307629	1.2877487266241747	36.045851043979454	33.37267487714724	48.67710530939423	36.15022372221674	33.71544377436917	49.68975528636373
2014-02-02 20:20:00	1.3240765365950775	1.3571422791603251	36.932127701813016	34.71574708165257	50.05394416415118	39.25356745965557	36.65141972964821	51.32948936760433
2014-02-02 20:30:00	1.2095041370422228	1.1869799248564372	26.41743229815206	25.307806395247887	40.21605105655119	25.19053125364903	24.844840749634084	39.856088212049436
2014-02-02 20:40:00	1.2279429193394005	1.193235095993468	29.089162021530623	27.69912944633268	43.225839309748046	27.73126209452555	26.66068766684552	42.68361454365933
2014-02-02 20:50:00	1.249564212576803	1.2250398886527492	27.35533996272371	25.39536331171742	38.810518455662546	24.185342043638016	23.210686508161068	35.97988813655374
2014-02-02 21:00:00	1.1993180361421858	1.180508431608526	27.81766153824585	26.132585187635282	42.10183161667257	27.924630251741508	26.023439196064444	42.26982061565374
2014-02-02 21:10:00	1.2299700986458006	1.2462212488470097	27.63523944122789	27.219384432357785	42.491926969901435	27.76287270994495	27.629611735641816	42.42187766638758
2014-02-02 21:20:00	1.1728495430222652	1.1716510453597404	25.857171097306342	25.74092413298411	41.86673958067811	25.18053821768257	25.214842124899818	41.10284878216589
2014-02-02 21:30:00	1.0840281130485283	1.0739203458114888	22.677605359991606	22.946715996841586	40.845050280034435	23.22818679506125	23.14105088638	41.67079792461597
2014-02-02 21:40:00	1.1051005984095286	1.0832330170686248	23.67081728083311	22.863170218642416	39.63087445122829	23.19582685558707	22.309461812168426	39.287028239191706
2014-02-02 21:50:00	1.0470836169319753	1.051150360114086	21.053056030933973	21.420991066895333	38.92931916967297	21.14002302099032	21.572846886002946	38.941715190279005
2014-02-02 22:00:00	1.0165017742748588	0.9969952002757252	20.669694190400623	20.313142942645786	38.3134306031576	20.386861380645367	19.98974983519696	38.45080677995244
2014-02-02 22:10:00	1.016901909752152	1.0104107190678249	20.186975708984853	20.19153379880726	37.913298109387924	19.719784229698714	20.05224095657886	37.830295336434496
2014-02-02 22:20:00	1.1034481790669066	0.8976529041482829	35.11890428664832	31.658137607729568	58.0388808619075	20.831256217026397	23.106965455361532	49.104499766757534
2014-02-02 22:30:00	2.0544930942091835	1.101304807050008	102.00065107887207	68.98898457231799	65.56078184011129	22.34365609328301	22.601849500070625	39.39127830241339
2014-02-02 22:40:00	0.9616251110716044	0.8919031053338441	22.218656317084303	23.231391582218176	46.864723163569145	21.522218922689003	21.949590187148992	48.23581836827321
2014-02-02 22:50:00	1.17716732326155	1.1788860575713758	26.49258875217764	26.18812857229744	42.72960161441196	25.90322186950086	25.799391775719148	42.09685368469288
2014-02-02 23:00:00	1.1015353596934585	1.0961446723816222	24.735691611102858	24.091836165188127	42.18254364991874	24.313201947496875	23.667154319669503	41.86380907027483
2014-02-02 23:10:00	1.1180314889631708	1.1070204914137636	25.323401358854976	24.801726893133804	42.71694994670445	24.488866010336537	24.1826732924033	42.05718950394807
2014-02-02 23:20:00	1.1090936964315856	1.096304360124633	25.974940453973225	25.938416036887606	45.184670446709404	26.085949209772142	25.896088375018874	45.42301072845916
2014-02-02 23:30:00	1.1542748047854523	1.1487540619293104	29.7710612024926	29.78395917714084	50.31183662872314	29.226571068509887	29.46008164789691	49.6718281077359
2014-02-02 23:40:00	1.1431814915622478	1.1501533989838135	26.081596237161627	26.87051766853752	45.1294556855999	25.74328502628221	26.7711898941075	44.65565412303424
2014-02-02 23:50:00	1.1262100558446837	1.1162359368492882	25.964346048140825	25.882075450100693	43.97820834433877	24.843064572074837	25.065541370489374	42.944355954291844
2014-02-03 00:00:00	1.0913815680225472	1.0856059829646179	25.13381644824193	24.85733607348957	43.809368325181396	24.34585570989542	24.53018616958213	43.46637588053467
2014-02-03 00:10:00	1.1007729618482989	1.0917874167063522	24.946440783406548	25.461431349270395	44.43921658412551	24.94056406858212	25.310722910771734	44.706141493773366
2014-02-03 00:20:00	1.025277982175015	0.9960970876492696	22.393990969726637	21.80815302516563	41.122665728181246	21.284914328849762	20.998480396774927	40.457106534807394
2014-02-03 00:30:00	1.1654584075124794	1.1543673700455093	28.9781234798159	27.82961732597509	45.9850198381894	28.008816530919024	27.058121498267628	45.074164118805676
2014-02-03 00:40:00	1.0596455471490631	1.0616566738197228	23.453863559435984	23.68684042870575	42.685356606553135	23.23926059186148	23.538295605711244	42.37765887767832
2014-02-03 00:50:00	1.102634742667948	1.0864370173586215	24.461054647467922	24.56244036869125	43.398152344691255	22.905368633743876	23.96561701676399	42.75136641436766
2014-02-03 01:00:00	1.0942600570003198	1.0604187445588351	24.45185608066764	24.67778149721051	43.17623422003194	22.94873340661394	23.54056624626509	42.42484654903096
2014-02-03 01:10:00	1.1030647068746582	1.1085216479851845	25.40013679714293	25.048089723760015	43.528547808186865	26.355398752667078	25.66770220664689	44.30588090557658
2014-02-03 01:20:00	1.2246473518096128	1.2459106204232593	28.62245345739448	28.764232087258982	45.31220475840228	29.544171438718056	29.29863941024564	45.64842700311982
2014-02-03 01:30:00	1.1908665403802	1.1432513728886349	27.005276277267022	25.38423729454181	41.47154176793934	25.226579379107953	23.69541635894886	40.421657269692496
2014-02-03 01:40:00	1.0497647589827217	1.011401483848973	23.18086216173416	21.93913059140359	40.572304193088065	21.713494209155137	20.869636973557967	40.0506862023064
2014-02-03 01:50:00	1.3807450811158604	1.3253522231615236	37.508668658135576	35.17564257345352	49.27873890520914	34.79099483647222	33.142102593822344	48.20933875797774
2014-02-03 02:00:00	1.3992733700353208	1.4084197538749932	39.254686118368475	37.99696472003413	52.481492249791344	38.562874002677155	38.00672205194979	52.386829823898324
2014-02-03 02:10:00	1.3772234666799041	1.3409488836937715	37.115824155640496	36.716178868118156	50.796286674622756	35.55879043531944	35.350019347543835	50.115149631458365
2014-02-03 02:20:00	1.3133936677964562	1.2950119922057275	33.96527435190865	31.935850699057283	47.159100837120036	33.57330963099797	31.407683618995506	47.122047597809974
2014-02-03 02:30:00	1.3186498281457242	1.337839185977802	32.596355142944425	32.729214952663675	47.303465263461284	33.23329882057667	33.358342549107185	47.53104985837386
2014-02-03 02:40:00	1.2261854353194983	1.1934515027227992	30.379694549001595	30.521645134282323	47.55610202940236	28.276608248586157	28.42297089473695	45.72447488546171
2014-02-03 02:50:00	1.3191182431839479	1.3017082081736941	34.15977532429782	32.99785815661544	47.88268681550181	33.08286831883943	31.709377117574626	46.84440128079906
2014-02-03 03:00:00	1.3458526436720604	1.3326377374711011	36.55118770537183	36.364168002960575	51.8854056481204	34.97221795219337	35.96284089872209	51.57434091783904
2014-02-03 03:10:00	1.2269823340661006	1.222307540418142	31.981585202781872	31.859021316449102	49.76769535179015	31.527695665665952	32.267086457963174	50.41060244703379
2014-02-03 03:20:00	1.0634835091643564	1.071315169274773	24.379039265606032	23.79320427887061	42.53133969721665	24.572640703611988	24.13636668006064	42.77636834302794
2014-02-03 03:30:00	1.0027000605711245	0.9882926416594846	21.302956285240754	23.17740477905953	44.49102409307597	20.70181387014988	22.79946199672727	44.129734735599406
2014-02-03 03:40:00	1.0189196446743791	1.010636940564254	21.041456317292155	21.307997939907487	40.113074450454256	21.101757154261087	21.060136487558786	40.05756449116833
2014-02-03 03:50:00	1.0320440769406791	1.0243421298262696	22.191039135599024	22.70769185420772	42.12533032488089	21.662766171441675	22.33951929203296	41.93997085795746
2014-02-03 04:00:00	0.9689750671885335	0.9799478122728928	19.760878589039272	20.777907250174586	40.46018139639477	19.99732024860829	20.777910770000013	40.15806536335889
2014-02-03 04:10:00	1.0599644138468385	0.9918839882627908	22.372578946736628	22.913832179905864	41.03745072478807	19.702691482404656	20.556789656150567	38.83960409243072
2014-02-03 04:20:00	0.9731109752627152	0.975441387050893	19.32034752477938	20.313164270192033	39.62914168462642	19.375039380847877	20.35737669663332	39.607879154380186
2014-02-03 04:30:00	0.9845670414461064	1.0035277989339064	20.939522676535727	20.318324444040908	39.465663174728896	20.628928988103002	20.622482242167717	39.492709979517905
2014-02-03 04:40:00	0.903840101419376	0.9063532549634016	17.301097207640467	18.838947592331863	39.26546781386636	17.31069154669067	19.010867543192038	39.45226861333744
2014-02-03 04:50:00	0.9089954185120784	0.8848254416508341	16.89551298252973	18.19634680162969	38.1909100823685	16.48830613673213	17.89401139937066	38.276383380224864
2014-02-03 05:00:00	0.9215324877529144	0.9128121124740858	17.436097566464902	18.940692169636183	38.7824913497996	16.975955390484415	18.73735738538437	38.55811559113399
2014-02-03 05:10:00	0.8746723814217855	0.8776218666105096	16.009631646818693	17.63219727334239	37.47382721054187	15.979572637032295	17.81244233944314	37.71382583385002
2014-02-03 05:20:00	0.8521091481753885	0.8472411063661095	14.934488475887813	17.167696333852128	37.779592258587016	14.975267659907036	17.127731786715696	37.80049701880139
2014-02-03 05:30:00	0.9551094998264746	0.9546841754295252	17.73884648834033	19.232783123090176	38.63194738120689	17.211240204676827	19.097772005485393	38.22133905235253
2014-02-03 05:40:00	0.9510938226796553	0.9446742029595702	18.026341736685985	19.644633335789567	38.79793434350111	17.01515295697815	19.30809005335675	38.37466641821928
2014-02-03 05:50:00	0.8707669795021006	0.8714507291094284	16.953583932619686	17.676289799425106	38.43388316442049	15.818469222835214	17.753916758488003	38.437334955883
2014-02-03 06:00:00	0.8032513280993754	0.7975999765320287	13.088208720180972	16.183365003594226	37.51966281494328	13.138739644665618	16.054963867702636	37.48183316319895
2014-02-03 06:10:00	0.7850709824072717	0.7816940096439684	12.679684558468908	15.754422157326589	37.0410135096798	12.628097990551026	15.783638427290594	37.34852065342925
2014-02-03 06:20:00	0.8516423201470301	0.8073792298985021	13.708193171881776	16.50099588030521	36.49977814594923	12.955627222616508	15.816504326735599	36.59760452924243
2014-02-03 06:30:00	0.8015759986165258	0.8105400829539094	12.525020153643212	15.765745739144393	36.28170374483747	12.513324593349914	15.995027450489404	36.31319769549585
2014-02-03 06:40:00	0.8194933760045766	0.8157014762083468	12.659547806246392	15.778392430916286	35.66821668024628	12.712405215419073	15.770441905344276	35.79422264105819
2014-02-03 06:50:00	0.8444171031375004	0.8334351790981505	14.079747771063126	16.715035642654627	36.8482433154589	13.987502673353431	16.543924015402972	36.84812071219103
2014-02-03 07:00:00	0.7905987390156681	0.7879141836728999	12.73550393565116	15.761862540733091	36.76817534511049	12.779158417171136	15.782379220514073	36.831079717692745
2014-02-03 07:10:00	0.8769439005004148	0.8385377977249037	14.437852160203335	17.126709440784367	36.584468570150534	13.567396471287351	16.545210364231632	36.70992105735005
2014-02-03 07:20:00	0.8141840207905585	0.8089102981309829	13.235193668011885	16.005930630217883	36.380143854173284	12.841562283306649	15.918438552828116	36.226001236954325
2014-02-03 07:30:00	0.8383975680520316	0.8082457892777741	14.315140164595482	16.025369922557307	35.571349114137966	13.022954545794844	15.564694208776537	35.74989996457441
2014-02-03 07:40:00	0.8165587418040855	0.8103078677446849	13.818509146941954	16.06607805904383	36.28639703424064	13.759178888882875	15.878807324992435	36.218350918929055
2014-02-03 07:50:00	0.8013383284164234	0.8028090306791189	12.528692227821304	15.438419243678212	35.47386027534817	12.425817723699966	15.4666267787987	35.343435386264616
2014-02-03 08:00:00	0.8086351726390849	0.8057004928867391	13.349151223443403	15.619490743304858	35.91061221263666	13.19170744913601	15.625295399262715	35.87170762787249
2014-02-03 08:10:00	0.8179195907580954	0.8170853503097517	12.451651731809376	15.851760516290193	35.894896382237995	12.226661893335647	15.93713893381526	35.853542045951905
2014-02-03 08:20:00	0.7678326956902186	0.7650338266071421	12.885809010336235	15.736374851195713	38.22487500996445	12.948043409318744	15.812149478798714	38.487135468782725
2014-02-03 08:30:00	0.8183502011239263	0.817035117600404	14.786277659483499	16.804911655591148	38.441860459075066	14.540527037702367	16.728941517901212	38.22288585044839
2014-02-03 08:40:00	1.10104621970144	1.091651270390004	22.6487326242565	23.20807286162342	40.13514256521494	21.449342256093647	22.435209005879727	39.11547943269044
2014-02-03 08:50:00	0.8695253292343258	0.8561649493087675	14.837771780963983	17.139808198271055	36.98091876513351	14.305321506052518	16.75299617251975	36.69327954608667
2014-02-03 09:00:00	0.7966771878905952	0.7903566427923359	13.397816669684858	15.59494524647386	36.41272616464124	13.284655524628189	15.547176449751936	36.66547311480016
2014-02-03 09:10:00	0.8222070452666526	0.8138035558735174	13.212860616891954	15.921450510178161	35.811897309635455	13.101195931933471	15.925760519526944	36.1591172696578
2014-02-03 09:20:00	0.8260082724516885	0.8250360218891577	13.665479225241757	15.755858311096272	35.92042025112295	13.054843940606911	15.728990262007342	35.60100236257554
2014-02-03 09:30:00	0.8328176895876167	0.8160120641330344	13.696740557656893	16.475262014729616	36.69672974692886	12.929347856851725	15.774230877107243	35.86645000670411
2014-02-03 09:40:00	0.8477772775504435	0.8217334252379918	13.916012947329564	16.217940984123143	35.577715123122246	12.635226106161632	15.79990713279104	35.5368829970051
2014-02-03 09:50:00	1.0579224732676928	0.8405617905797147	27.394297132058274	24.828714775413108	43.933386305204706	15.607986445356731	16.879535871723107	37.60168746319591
2014-02-03 10:00:00	0.8342248471590441	0.8189042799119536	13.411844031148734	15.972162274831732	35.809204697034886	12.821817631710484	15.705469175221973	35.72060790592521
2014-02-03 10:10:00	0.820571149812475	0.8168428051049217	12.415739279117597	15.522438958502564	34.9991658530198	12.237822384764025	15.377590768634715	34.826188891113
2014-02-03 10:20:00	1.0292210581554058	0.8013909280596405	28.968163473615114	24.85541224257721	47.858298726680424	13.294168435271946	15.875521063793846	36.79579815451637
2014-02-03 10:30:00	1.9741596680902451	0.8384778167105406	92.73895496266177	62.783347346734345	62.412502846177254	13.520339298439062	16.426979879600815	36.645415987102815
2014-02-03 10:40:00	0.8899885648939442	0.8776534645208509	14.711952032763044	16.808785261800338	35.697323557031325	14.530007502695177	16.55668135469738	35.72956217978279
2014-02-03 10:50:00	0.8591147248385361	0.845569094344527	15.07894137327894	16.199421605378618	35.65296051104754	14.134511387048981	15.85324868643691	35.37713645798002
2014-02-03 11:00:00	0.7973205945918767	0.8044913610988706	13.128829726151158	15.266201854499615	35.48654179657861	13.281530365115248	15.392927172557945	35.55339938024166
2014-02-03 11:10:00	0.8164993846348293	0.8171706713630488	13.578643736078876	15.605898158302805	35.800132880471466	13.409411434540026	15.625528241667752	35.93864914451817
2014-02-03 11:20:00	0.8156624136670599	0.7995676454185326	12.986100586567495	15.432029984903085	35.440352935581345	12.894197728861053	15.10434654919777	35.45404407266998
2014-02-03 11:30:00	0.8624907358940497	0.8659575115173553	12.972494550025086	16.496223860927095	35.406556009431746	12.913493890886526	16.495364916719506	35.18786186645594
2014-02-03 11:40:00	0.8627410998372989	0.8535955668569725	12.832434590030413	16.322581920508867	35.35068699624858	12.38859609151826	15.937664468621518	34.96365999802053
2014-02-03 11:50:00	0.8276754019573273	0.8215016163472154	12.736587345545525	15.841125614270986	35.36773655730442	12.531918044975624	15.775350258745775	35.37414919009368
2014-02-03 12:00:00	0.8536946983684186	0.8613501670745624	12.23602153120332	16.25473512783141	34.96592293930815	12.220624794878436	16.385045701010842	34.766923920846985
2014-02-03 12:10:00	0.8168944526676274	0.8156711894938494	12.161807960741047	16.003020278858216	35.73927930295637	12.259451763492649	16.01076445697077	35.90681306967371
2014-02-03 12:20:00	0.8013384504864329	0.7965423095342969	12.33970235419554	15.8915884177847	36.011142373832115	12.35679624818199	15.805717838677404	35.9045235119241
2014-02-03 12:30:00	0.7778683175998247	0.7760629366269052	12.045881597033686	15.414852026492715	36.23301590922186	12.006210874368167	15.340931777784922	35.97828926920193
2014-02-03 12:40:00	0.7845576119038047	0.7792245529179083	12.205220285481177	15.552081694423931	36.33881055561459	12.204230465327644	15.412088105800484	36.229815638875216
2014-02-03 12:50:00	0.7932592930699348	0.7927240006541179	12.25344722427094	15.36482908078892	36.28651102835626	12.210209199556616	15.302639188046887	36.34811712327463
2014-02-03 13:00:00	0.800872884222396	0.7990150611112319	12.931573568771482	15.722612125752402	36.972454064128534	12.970111170045392	15.697104832525374	37.101833748752654
2014-02-03 13:10:00	0.8066895553263028	0.8069191554836502	13.029186577273586	15.699861621774325	36.6396297596339	13.095103914679179	15.626460128892989	36.42250282457139
2014-02-03 13:20:00	0.8146295221490665	0.7984297172480993	13.610300064584765	15.589113308948773	36.595781056355136	13.085463357384295	15.27355339635633	36.44307842035486
2014-02-03 13:30:00	0.7937847434432913	0.7919580673192963	12.82916293910065	15.503111090212505	37.05975438809542	12.750194769176257	15.435305674045155	36.99120739344039
2014-02-03 13:40:00	0.8078087180097174	0.8045080533443564	12.638974841362176	15.50452818967169	36.1587203992346	12.831171004175086	15.364979180205092	35.98808314320756
2014-02-03 13:50:00	0.8149808771525243	0.8082589259585287	12.686244812063887	15.428525100777788	35.49462190820873	12.64750601847733	15.266173683821334	35.643193053983325
2014-02-03 14:00:00	0.8088203887937978	0.8105904590566727	12.91290710071391	15.620641783814962	35.86200488526821	12.876652307574705	15.560225949700994	35.72419036112473
2014-02-03 14:10:00	0.8314794546292779	0.8266184398828594	13.515736025470432	16.055093452458753	36.032117828476295	13.588366895704127	15.93508136554148	36.07040554841085
2014-02-03 14:20:00	0.8314330898757962	0.8267735392145595	13.449977119185169	15.795810082352679	35.63447705897532	13.302399116874769	15.802209071604626	35.7114913719213
2014-02-03 14:30:00	0.8346798782631357	0.8256812087524893	14.263706293348715	15.978283939244484	35.971834380194274	14.235685073504195	16.066068525629383	36.3314217427
2014-02-03 14:40:00	0.8411711692335259	0.8404325717979501	13.414783236988375	15.959929905515619	35.40160007195204	13.475861484667163	15.876871331396073	35.35435639552135
2014-02-03 14:50:00	0.8334195204426127	0.8363418842117941	14.0330258928523	15.635514807102457	35.434540681577566	14.139202264961407	15.81889856491498	35.60766704207188
2014-02-03 15:00:00	0.8357578622865238	0.8319511521198754	14.412535223792984	16.083856620978946	35.79880298774539	14.336174402512105	16.02174333110728	35.75087946951466
2014-02-03 15:10:00	0.8539501660525329	0.851219610879437	14.806700263652669	16.268381245978013	35.893072877323974	14.955180701072454	16.385682719899314	36.09451272022759
2014-02-03 15:20:00	0.8160841949534298	0.8115809473417993	13.716292545343595	15.887606443865467	36.13874620526533	13.573652871707747	15.794629121988232	36.226545100904815
2014-02-03 15:30:00	0.8041053381306402	0.7968385914444617	13.452445639910069	15.601032363611695	36.04569889773245	13.247455060121212	15.46183668163917	35.93134337774731
2014-02-03 15:40:00	0.8140321561187261	0.8162945853301196	13.516905097355938	15.765525198142425	35.896646282240425	13.055718247629425	15.675764556243351	35.56574400046554
2014-02-03 15:50:00	0.8178904691522908	0.8138965278631183	13.277895316038306	15.560837705634782	35.434362660209096	13.160166726560414	15.53002493657213	35.5005657695154
2014-02-03 16:00:00	0.8230422157562093	0.8177373878817891	13.243188995079965	15.494217058189006	34.949636247625634	13.179898092884375	15.47743136754401	35.09132293701517
2014-02-03 16:10:00	0.8258081070015204	0.8274557658967021	13.238062593128936	15.757976018354356	35.228117283649595	13.171508404527245	15.726159579898288	35.239698493348165
2014-02-03 16:20:00	0.8264776275260051	0.8344077022656216	13.685059914645256	15.793307348701415	35.75098279461689	13.628667459212465	15.676156940133085	35.361469635461454
2014-02-03 16:30:00	0.8429645165886914	0.84074089426333	13.739740551718311	16.24017286318939	36.24129305403157	13.887125086619918	16.123979243771448	36.06153357457797
2014-02-03 16:40:00	0.8490994830393134	0.8393071616427213	14.150870464724006	16.35411454971171	35.975338353717646	13.517998223227876	16.168586314452547	35.92405257469795
2014-02-03 16:50:00	0.8272726654768657	0.8356139765631054	13.467482531806807	16.08493248466921	36.06133514216721	13.479914182648681	16.327522861713188	36.04421410777887
2014-02-03 17:00:00	0.8258894498854846	0.8226192767910941	13.593046916772096	16.478440923955187	37.34417243755856	13.447185265415973	16.585109165258107	37.686152781489305
2014-02-03 17:10:00	0.8108531672445259	0.8179286697271422	13.932695470314345	16.314204949744955	37.21060479184348	13.603017985520939	16.580712649967964	37.3850223629713
2014-02-03 17:20:00	0.828032031662984	0.8364220206245194	13.721651183533163	16.624287253698455	37.442764707983066	13.891997279512575	16.686697233203738	37.22913502222939
2014-02-03 17:30:00	0.8447601496660151	0.8517494702645247	13.977156564545608	16.328312042133675	36.00593481012021	13.815105246305759	16.333333289381198	35.688621496623725
2014-02-03 17:40:00	0.8715461935563101	0.8763284500019142	14.581971392195651	16.60031924471637	35.633469384069684	14.387815311025856	16.62081633176999	35.61369258426458
2014-02-03 17:50:00	0.8551960256070833	0.8549687735229531	14.428641196812036	16.21879738638978	35.62360440002737	14.409389085804055	16.345454591552965	35.77812509155656
2014-02-03 18:00:00	0.8072265058314133	0.7987979614112416	12.778672647642187	15.753090147014058	35.96426428300194	12.563857382798394	15.567895036708956	35.919087101262
2014-02-03 18:10:00	0.8028718624281616	0.8084622195563901	12.246833050953526	15.428291012658384	35.379030545288636	12.232622974738526	15.429694993312626	35.266710717652344
2014-02-03 18:20:00	0.8095229369491769	0.7957142549037632	12.078402447320327	15.263670445308973	35.06672464777657	12.004880117921374	15.099638333505194	35.21207626456442
2014-02-03 18:30:00	0.810215560567081	0.8085531482222542	12.230677068354973	15.368535148858463	35.148773855040304	12.203461708179233	15.37636684408374	35.32221574173285
2014-02-03 18:40:00	0.8093649919339362	0.8139066173839276	12.271171144014382	15.530061683762767	35.027655002015386	12.292982785207016	15.667143980293783	34.972343706565646
2014-02-03 18:50:00	0.8260541513601288	0.8246993451541446	12.168220975613005	15.558174771055153	34.86107192587604	12.15261253346625	15.539942203103733	34.887362816239715
2014-02-03 19:00:00	0.8032907911342261	0.8002296424756256	11.805261001728681	15.409940478387222	35.064079173298346	11.701819806336724	15.30501286507017	35.00941838635968
2014-02-03 19:10:00	0.8128827314106519	0.8156124184556578	12.067508392310215	15.44418066255359	35.5996288047	11.988906766989146	15.45146614441069	35.51171381265427
2014-02-03 19:20:00	0.7752111224142545	0.7689015826648937	12.114569561486585	15.5118636017391	37.39601516158429	11.852466507768135	15.37549782767947	37.502538009573605
2014-02-03 19:30:00	0.7741831849272157	0.7636031739732312	11.71488272496024	15.661093522273813	36.72427684839568	11.749259487319494	15.64184186574899	37.1096701451511
2014-02-03 19:40:00	0.8708891766129132	0.8629127083905451	11.825759888374176	17.138835007793325	35.530410346551754	11.817784040812276	17.150239538077187	35.58924475803172
2014-02-03 19:50:00	0.8736600238460225	0.8885295424714186	12.541884817009509	16.245491356955196	34.732115942952326	12.640330982669182	16.429028756269133	34.786400932920394
2014-02-03 20:00:00	0.8305144344870022	0.8120025776173767	13.160468690816105	15.919451112469304	35.60211378707462	12.244896784949287	15.684511844389244	35.58471941234758
2014-02-03 20:10:00	0.8319891142619441	0.8268706465200929	12.668049646370644	15.707992088019935	35.087561882064485	12.58841323166178	15.694798720680811	35.34609985222771
2014-02-03 20:20:00	0.8184507422173762	0.8209575968477502	11.913915280009027	16.081486678009902	35.99233118759813	11.925873850911186	16.309535609573402	36.09370853223477
2014-02-03 20:30:00	0.7762426088760239	0.780302994705245	12.054463138482273	15.462608106068995	37.15866027774536	11.799383461350727	15.581174950693965	37.17676514027361
2014-02-03 20:40:00	0.8134716319925887	0.8121452217390182	12.188983543959367	15.586031946103963	35.73862784572876	12.153620588265948	15.65691053431768	36.049966925373795
2014-02-03 20:50:00	0.8210485586401219	0.8203365962277097	12.387820593420772	15.761732358770134	35.49614942039825	12.364056724099177	15.818286450422953	35.73588602670011
2014-02-03 21:00:00	0.8158761022841131	0.8154669824486713	12.337686344440879	15.587476680866615	35.038505233182	12.033435147050314	15.609060831112465	35.00434180320532
2014-02-03 21:10:00	0.8299531779126574	0.8279281452216593	12.168375530844688	15.973491142150214	35.28814320625775	11.978647219372515	15.984632971663213	35.281370000519665
2014-02-03 21:20:00	0.8289748260405017	0.8213113501389825	12.376734185251152	15.84456514082669	35.29544040161442	12.058207455441526	15.755054157735215	35.27392350689336
2014-02-03 21:30:00	0.8199564810184308	0.8136537856888649	12.395779612925189	15.628716385293336	34.98929491539851	12.343096397181661	15.64367480168884	35.2286967246939
2014-02-03 21:40:00	0.7827218435175983	0.7795267969617885	12.137802655602481	15.196296110615982	35.62918190526394	11.997377113320125	15.108434293475044	35.484585191733906
2014-02-03 21:50:00	0.8092901805576785	0.8077316438546035	12.234702229634006	15.490659027436344	35.456395148877505	12.348203806982825	15.52141734862175	35.59162871000608
2014-02-03 22:00:00	0.8179946125742923	0.8206866589675054	12.527624186615926	15.435395025806162	34.941394059089816	12.548695577669307	15.468467831100321	34.88787856580736
2014-02-03 22:10:00	0.8118601458023122	0.811250363223135	12.35652526314835	15.410017738233035	35.07592847024436	12.493245602271845	15.29297997330374	34.8186937664649
2014-02-03 22:20:00	1.0306582331313905	0.8110482953694563	30.090310976256475	24.81539468559067	47.97843555728157	14.373907466688856	16.049645406727052	37.42850121694868
2014-02-03 22:30:00	1.9773411179408529	0.8084041777702792	91.88946097831956	61.48770245975982	61.02272807073801	12.752322621183607	15.648468822790115	35.764567362210954
2014-02-03 22:40:00	0.8194693029800514	0.8178764435259657	13.293273819357564	15.673219014640988	35.34749305407618	12.440715825797527	15.688516035301369	35.397152716451124
2014-02-03 22:50:00	0.8152018066838971	0.8001471480172887	13.463900550553756	15.705477330208454	35.57914220806971	13.221818740677016	15.476541698320712	35.582898247584616
2014-02-03 23:00:00	0.8154586475980515	0.8144007258061216	13.119970589954619	15.976865442659452	35.90768780347575	13.125971212662888	16.02548905015028	36.08817406417089
2014-02-03 23:10:00	0.8334042153664281	0.831505470684665	13.883543413062643	16.121440989271928	36.00885516455208	13.809252814416284	16.053362438661065	36.08769503926275
2014-02-03 23:20:00	0.8230284695093499	0.8253606748821971	13.56774328991652	16.116829021048936	36.16153755071633	13.348486461927305	16.11650611138865	36.04147172517068
2014-02-03 23:30:00	0.8206727840954948	0.8232512825660407	13.752179169286196	16.300627924395112	36.835426049668776	13.557665323324759	16.351574540417786	36.720146626047395
2014-02-03 23:40:00	0.8218132262584495	0.8153000294320116	14.093750870865536	16.693016962278826	37.383703063097684	13.955560940429347	16.621867517596442	37.51970572217922
2014-02-03 23:50:00	0.8203650408709946	0.8254322439404187	14.379843332962633	16.364452015296745	36.844912887674646	14.354878081646113	16.24782739216823	36.622810382202395
2014-02-04 00:00:00	0.8424502815108436	0.8411893189496229	14.678966992145686	16.56662821181473	36.63080168443327	14.568919136444585	16.63774210057123	36.84463220432481
2014-02-04 00:10:00	0.8303010605147984	0.8321608859099171	14.721807048677617	16.355253430000975	36.374439839354345	14.602646905971575	16.371713135005738	36.25246433571656
2014-02-04 00:20:00	0.8377245309415484	0.8346637325712527	15.565993414108947	16.61498712952759	36.99577850316125	15.322193534586829	16.548333051674952	37.09318491802141
2014-02-04 00:30:00	0.9274571701879948	0.8691493221221983	17.62419443514507	19.746928537093886	39.74626557415853	15.839972329021164	17.00760689858334	36.456002739296096
2014-02-04 00:40:00	0.8512204923555494	0.8403139544621008	15.012347682271313	17.42100502567476	37.55537182620958	15.000986573680361	17.363360439040395	37.648884338028225
2014-02-04 00:50:00	0.8538052169338433	0.8072022983585643	17.945927031717012	18.1454293257636	38.76779017843718	15.944502231518848	17.247494073656842	38.45131874890177
2014-02-04 01:00:00	0.8182936271462318	0.799688069519068	19.243162528166984	17.40194869669018	39.082556919003494	16.338678084088126	16.87662401139872	38.68073717037217
2014-02-04 01:10:00	0.9048127604160564	0.8294415289054657	21.40164774553569	20.152391629758554	41.73715692608492	17.686985156128387	18.3672981786546	41.106872351304425
2014-02-04 01:20:00	0.7897947419033133	0.7881921990855848	16.21744997715503	17.024835340412128	40.544057984268996	16.15949328235828	17.137953948670148	40.71479711635548
2014-02-04 01:30:00	0.7657750666469295	0.7713532158406993	15.980042889894175	16.294952933289167	40.03267396745318	15.928202357989555	16.3227101127833	40.105278423137406
2014-02-04 01:40:00	0.764012255777409	0.7536707256936515	15.990679013378378	16.265700599131858	40.3944036727135	16.067632505842777	16.14195072857414	40.52269253702704
2014-02-04 01:50:00	0.7770900230818564	0.774337882252511	16.099023718675465	16.367465332023357	40.29008894389762	15.959792507586384	16.333569656262707	40.17715853936161
2014-02-04 02:00:00	0.7960248871925515	0.7979319642499413	16.109751935286216	16.74414832633482	39.91338269846458	16.202013388198665	16.729525277812094	39.717224148221774
2014-02-04 02:10:00	0.8826936860602571	0.8924373261091607	20.05603823269953	18.464054613214415	40.34329762911123	20.46175502034604	18.8749263615072	40.760024942030704
2014-02-04 02:20:00	0.8691646999885079	0.8375921709941467	18.908815154350734	18.116455401923915	39.55172060325871	17.990234641573046	17.503798086013273	39.44498043983782
2014-02-04 02:30:00	0.8989812533944792	0.8948837288446193	20.142427230762557	18.39893052550525	39.28479630409153	20.379187588644626	18.425257316987725	39.70894816941085
2014-02-04 02:40:00	0.8354329280055373	0.8282695693581271	17.963324223822635	17.149907006537045	38.59395957923194	18.09376956491329	17.07318043124976	38.819214631171114
2014-02-04 02:50:00	0.8105615327268002	0.8159889548474101	18.947942293999308	16.812255247687727	38.513879371416614	19.172869113866643	16.884869046211964	38.54268844817104
2014-02-04 03:00:00	0.8217993976513797	0.8175770240002046	20.28060024730757	16.997325808989597	38.534168244746546	19.792210848739273	17.0729436893601	38.78334794562731
2014-02-04 03:10:00	1.3296800516712397	1.1422939046063258	47.97776522354848	33.76767686611435	47.34327168251174	32.08312841106692	26.41215488149586	43.643127842404134
2014-02-04 03:20:00	0.8417214450009621	0.8389166938447324	22.841293995487533	17.439074894772066	38.39737252549148	22.575246154314822	17.249634690277187	37.9578852248326
2014-02-04 03:30:00	0.8404974389200028	0.8368033337043482	22.89952412686531	17.26827647185838	37.94172911053956	22.284039277338923	17.226075659541777	37.974858743518645
2014-02-04 03:40:00	0.8729777856587188	0.8602353772767327	22.58448458273136	17.59273468459505	37.251064382956145	22.33760342989433	17.25536424363641	36.999136459066655
2014-02-04 03:50:00	0.8601558064777262	0.8713259689514331	24.389342037179265	17.542995333450683	38.27256037428084	24.09357992349825	17.743199701834207	38.03890707131464
2014-02-04 04:00:00	0.8694724341375458	0.8719617583094581	25.06624599659136	17.560263938846518	37.650556396847776	24.814778094138237	17.638125740506553	37.77775950348226
2014-02-04 04:10:00	0.8430422399986445	0.8430129207846044	23.411695247878324	16.863792521763198	37.48608458724422	23.40469674475189	16.805716680496516	37.4921759575761
2014-02-04 04:20:00	0.8323978810274939	0.8322919174777765	22.537203939295694	16.87106382043053	37.64405963677355	22.062217840381013	16.92996850003578	37.57768157453318
2014-02-04 04:30:00	0.8104103687750842	0.8063186539511841	24.39526813858429	16.568021287939395	37.46361048200304	24.21742896709503	16.66763113408911	37.852564872725495
2014-02-04 04:40:00	0.8438752966719423	0.8493544783433986	23.73055007655223	17.081518410180742	37.93206877411571	23.588621225329018	17.16508238543758	37.84036105340356
2014-02-04 04:50:00	0.8386881004024009	0.8296474935138133	23.012089699836306	16.79820667658788	37.13870554823853	22.493867165741385	16.765866997688367	37.44415516610161
2014-02-04 05:00:00	0.8285850496208675	0.8332217450916988	23.416352028401604	16.792668723734298	37.71281984665283	23.801515603329573	16.894627753467752	37.53108023896719
2014-02-04 05:10:00	2.661320706188749	1.7637156257102884	168.07066012117042	66.88662209111071	50.48905705324523	72.27503159540089	39.3766730456161	44.658185804850056
2014-02-04 05:20:00	0.8176128999661204	0.8071891335261118	23.37876110135077	16.54532956832513	37.440977854967954	22.647206761448555	16.414591138375357	37.391599555795615
2014-02-04 05:30:00	0.8130776594154614	0.8127624241266477	22.56450983209137	16.661745771487574	37.893744396887534	22.59531557840836	16.68485810203738	37.970308652945455
2014-02-04 05:40:00	0.8228670987494208	0.8163948035303915	22.601121270072056	17.230468707230198	38.69536782612791	22.440488976693224	17.170597110122795	38.88799279569068
2014-02-04 05:50:00	0.8348627906226951	0.8259703319465528	22.221299629299462	16.914002981982428	38.24261832807385	21.43337624287985	16.780993425638712	38.479071599058564
2014-02-04 06:00:00	0.8653757278989587	0.852984630959793	23.62234234391573	17.98959860759587	39.04007821330211	23.342220094661155	17.71929047178548	38.99420529751243
2014-02-04 06:10:00	0.8840935520656392	0.8664758294001886	23.570147869065647	18.26416033416466	38.924991534438135	22.613571300674053	17.92263931266147	38.766704994207785
2014-02-04 06:20:00	0.8664886031227715	0.8716562829895712	24.306399487636966	17.978350179681648	38.75279462319529	24.14457661620264	18.037989254696225	38.89528760167383
2014-02-04 06:30:00	0.8550490159057189	0.850045707642936	23.677452697495212	17.892348696375073	39.00696694197378	24.03364563149925	17.8775994821775	38.9995963302401
2014-02-04 06:40:00	0.8556327522155426	0.8584633107130796	26.25458955715541	17.743501264214174	38.88555218913496	26.196180381820003	17.779510221598265	38.99189028933521
2014-02-04 06:50:00	0.8404046073591754	0.8437887688232992	22.56161911362056	17.491446465239793	38.65369211595772	22.895013095484234	17.585143172882635	38.74055196866244
2014-02-04 07:00:00	0.9091843957116474	0.9197972285510772	26.27515417751258	18.650865825818226	38.8263290706631	26.8438679871077	18.925066510093146	38.91177218286005
2014-02-04 07:10:00	0.8535431569251263	0.8551229049327032	26.343434748406693	18.06821529850621	39.370812173465254	26.3717722762304	18.201700097702712	39.480611864756796
2014-02-04 07:20:00	0.8743538704114733	0.8722271190037995	29.76389964211261	18.336968152003415	39.226646303662896	28.89709178390741	18.284858646099824	39.10248231527809
2014-02-04 07:30:00	0.8466984269180202	0.8472026494204764	32.028675727559126	18.15471245744771	40.1999186187251	31.713453399970785	18.09578530062381	40.06678960010953
2014-02-04 07:40:00	0.8643232518103996	0.8643489142348354	28.52641954111851	18.70189170563301	40.780715015265436	25.873858952970892	18.711636479813045	40.70652695741051
2014-02-04 07:50:00	0.8474635417312272	0.8530039995451235	28.961108110938863	18.550569111536017	40.96628814297571	29.16851408159175	18.607852106843048	40.81095012811982
2014-02-04 08:00:00	0.8562285258912065	0.8556427222956033	27.70205167107235	18.60936197816792	40.86498852674122	26.00065699412816	18.648289084386764	40.78366869832799
2014-02-04 08:10:00	0.8504855840690339	0.8508498902742689	28.94344950303384	18.34028912426622	40.59996693830377	27.142049969124265	18.447197086869863	40.8074894529753
2014-02-04 08:20:00	0.8499620862164203	0.840767490056573	26.89454506367033	18.211210506621303	40.22549524673849	26.245166318249765	18.078127174612472	40.46145278084004
2014-02-04 08:30:00	0.8351221100783679	0.8351851732591676	30.15083866588564	18.055068142811493	40.513069244225655	29.337769708554802	18.12592444629987	40.718320594575246
2014-02-04 08:40:00	0.8590888855032529	0.8485546520303806	27.57646561240668	18.23185097053798	40.34072709539564	27.697212882557693	18.04139985219784	40.205038009929424
2014-02-04 08:50:00	0.8625323707438107	0.8563007504117772	26.85084218808264	18.273881596966863	40.25877884095351	25.780088771522326	18.141842729302148	40.18766045853703
2014-02-04 09:00:00	0.8486444315192805	0.835391349428816	26.43261707381425	17.74505802510418	39.67035392470376	25.80268010392907	17.498008882126765	39.417068408536856
2014-02-04 09:10:00	0.8382028500221436	0.8420199792508878	27.41806267882608	17.792466147851684	39.575974669671616	25.80599369601779	17.857609352662717	39.70026592551711
2014-02-04 09:20:00	0.8407587012288051	0.8384899662855956	27.42411211348205	17.808684434462453	39.715302084328016	26.698889122896656	17.693329822880425	39.5383625889252
2014-02-04 09:30:00	0.8142423682408212	0.8104912416218623	25.446645892360287	17.790610238998227	40.367891024344075	25.194394075705908	17.96251750819279	40.80638830651651
2014-02-04 09:40:00	0.8240551667817408	0.8222466970659604	26.1915691774448	17.709534510133796	39.65336310319609	25.518521503388577	17.617695688061787	39.58853638422581
2014-02-04 09:50:00	0.8412969901792094	0.8378787495451794	30.403380374708853	17.98686948348642	39.87482998108164	28.44698966767812	17.84409900099352	39.56763298385907
2014-02-04 10:00:00	0.8451201289450584	0.8519784694621548	26.026038912755	17.995987777858275	39.496498824719616	24.58953174741533	18.16452679959765	39.608049059138324
2014-02-04 10:10:00	0.8312052263772823	0.825000270879665	24.49150232791036	17.67700301277457	39.54507806798319	23.98801827043756	17.673365696772017	39.758224637654045
2014-02-04 10:20:00	1.0165075374874544	0.8695510831348483	40.76518939715576	27.21827336787819	52.76013530482634	27.76627378748614	18.8339806578769	41.030394887937156
2014-02-04 10:30:00	1.9093392358257641	0.8203465076385926	104.14351538298072	63.61410487775245	65.42756804611788	25.71351695842341	17.73017058564622	40.16073337827232
2014-02-04 10:40:00	0.8269542346971572	0.8275796868847598	28.62856439351657	17.722913108726683	39.81064315904578	27.430388090450247	17.806430264846817	39.82286605547776
2014-02-04 10:50:00	0.840527745390711	0.8334704904765002	28.12389456628629	17.958257540129303	40.176479810312856	26.52334849199329	17.9557256860938	40.419472568545046
2014-02-04 11:00:00	0.8089877657115623	0.8056064452177986	30.73300991363336	17.561500241683486	40.66725359265548	29.738593598979	17.52379003283766	40.70117074434815
2014-02-04 11:10:00	0.8042659439875921	0.8050565919360354	28.690281136294626	17.386380902895162	40.26118653248435	28.45437856720227	17.308308683322164	39.96218825186183
2014-02-04 11:20:00	0.8297150396656093	0.8247023909011343	30.44633061969957	18.0678392733847	40.46921530829293	29.2586164855701	18.02822520547014	40.431157967978
2014-02-04 11:30:00	0.8212066425541437	0.8143208318442492	29.606282261181587	17.949847982556797	40.36612002760418	29.614032754139338	17.877773609375588	40.525796437935035
2014-02-04 11:40:00	0.8248687199654865	0.8255095315947365	30.117162507099728	18.09791564355632	41.135093114568974	30.375072646528306	18.02934827645589	41.112665415339656
2014-02-04 11:50:00	0.8228873460411426	0.8259151487981712	29.25183157767536	17.601284251738612	39.89792502515048	29.717754437908678	17.59380108175722	39.70118285756829
2014-02-04 12:00:00	0.8254788872647361	0.8307166088983716	30.419511752413484	17.845909991046547	40.51832930553692	30.466371529960238	17.83578270853586	40.30737524544196
2014-02-04 12:10:00	0.8196252692312839	0.8156147273477624	29.22107950189928	17.956539202629358	40.556559159495016	28.942365877427395	17.924128177382862	40.618797947188355
2014-02-04 12:20:00	0.8230907967136842	0.8219015842422529	31.593196396209677	17.90916273162772	40.67769988452217	31.946726351449623	18.025094603728693	40.77596557765017
2014-02-04 12:30:00	0.8083461751759432	0.8100052850210722	31.12360654367252	17.870997131829128	41.329821201366755	31.348799739433684	18.11543741454134	41.593176045566906
2014-02-04 12:40:00	0.8201906472342912	0.8160066614916984	30.40920070318127	18.18187863592236	41.588027854174	28.789159755102183	17.999870626477335	41.6074523906361
2014-02-04 12:50:00	0.8296932740209866	0.8179917592214233	31.936786598593983	18.018853205000905	41.276302705877036	30.714986228897647	17.90816763929512	41.545028088576395
2014-02-04 13:00:00	0.8179424981074219	0.8166362574027941	29.947992943782243	18.13657343669688	41.762920107568796	29.219267039364066	18.121058256333047	41.76443431992024
2014-02-04 13:10:00	0.8108402951710125	0.8075536045027057	28.126435441695236	18.13863479362697	41.41977703634103	27.73343656681157	18.06909890278166	41.3840427976246
2014-02-04 13:20:00	0.8256589923525709	0.8241783802913618	27.96731029623526	18.094575415474864	41.2166932358628	28.5348179135606	18.188445364065405	41.417207440265976
2014-02-04 13:30:00	0.8055761887339038	0.7993306844596648	27.292687022064747	17.895435163368813	41.240271123618115	26.551345044188253	17.771536146826435	41.35861925630915
2014-02-04 13:40:00	0.9377646531782576	0.8870373926252405	32.663611805765555	20.357578189003185	41.920208084829454	29.201930073422762	19.40874904135449	41.524121183569676
2014-02-04 13:50:00	0.8372723141457009	0.8210132270449718	25.712659413570762	19.50602739293906	42.470614033462894	25.13217052862983	19.373716461096823	42.69209079306839
2014-02-04 14:00:00	0.7473734518558716	0.7446280844356555	26.88332696829673	18.215935850311496	45.93857407690325	26.766584735100984	18.17605228237361	45.48536173450655
2014-02-04 14:10:00	0.7685472345161214	0.7548124413944838	24.0751263637399	18.32876484969228	45.956846858459045	23.712996165598483	18.157537870884603	46.03672505573019
2014-02-04 14:20:00	0.8098387872970384	0.8094078488988348	23.623895640889	18.221325171901267	42.3721950871422	23.86071124661832	18.160335159200468	42.317418580886226
2014-02-04 14:30:00	0.8236091109677345	0.8300492967976428	23.517808692824488	18.71877991348131	42.220167871706046	23.213371107884523	18.787950338718666	42.04846482159049
2014-02-04 14:40:00	0.8189383812304771	0.8240682920618229	22.29490683088786	18.433254614274475	42.27117383670159	22.090855571920404	18.418330452013365	42.02961476639121
2014-02-04 14:50:00	0.7841073399941794	0.7848996543057356	21.58525964624148	17.938495464235576	42.387380594134854	20.45194567451249	17.86393664210481	42.362348262005256
2014-02-04 15:00:00	0.8187290676923921	0.8211712012963085	21.682743045791725	18.43920125333268	41.879100642810826	21.505135233907023	18.330318379211718	41.480900258149745
2014-02-04 15:10:00	0.8006534938488475	0.803815361313139	21.09367502172044	18.078912680327605	42.22703476464117	21.02182746882467	18.1034013851589	42.06427063368202
2014-02-04 15:20:00	0.7979629871671262	0.7975723473556277	23.023091502717108	18.184704024970078	42.62567910047817	22.55792212418131	18.093139590317136	42.7035917797501
2014-02-04 15:30:00	0.8140917849859397	0.8045578310782557	23.290816278750967	18.345032037098047	42.27352287170864	21.800529129731274	18.14174534998062	42.094984198094785
2014-02-04 15:40:00	0.8042949033620359	0.8061725545539535	22.216412131850227	18.213885699168607	42.402372588091545	22.072652766315016	18.145836139089504	42.189948370071065
2014-02-04 15:50:00	0.7936994323634647	0.7937177524924564	22.103193697283963	18.507892499764885	43.836761746090346	21.51652311861593	18.4852132603976	43.85133995509064
2014-02-04 16:00:00	0.7938963406126843	0.7818829743967614	23.207906466287646	18.633158885928093	44.76119605003688	22.561755327398863	18.427890488003076	44.83139411849281
2014-02-04 16:10:00	0.7301410102120289	0.7343129403441828	24.282345403822504	18.540803095301193	51.15432450780445	23.038021467893447	18.54533678908666	50.604269321801866
2014-02-04 16:20:00	0.6375574057847846	0.6412723997152397	24.57720941744844	18.49793233201823	60.41851125230508	24.471294683639737	18.584896600342308	60.75715992444472
2014-02-04 16:30:00	0.5943841116592985	0.5944679999326177	25.67491182868655	19.153580174918908	65.58656307260921	25.25466523550385	19.156181104686304	65.592996691927
2014-02-04 16:40:00	0.5672756022295141	0.5701512038043723	24.22693273724484	19.862590229686354	66.10732040455183	24.106462213696776	19.887654792428748	66.16035101783667
2014-02-04 16:50:00	0.6111993458312726	0.6181123227082688	25.51284998206522	21.77554505119558	61.986910003881356	25.825947047482924	22.09983358715581	62.0397436396365
2014-02-04 17:00:00	0.8086930452920421	0.810599820096125	25.88052528916532	27.750572096653592	58.743097391529005	25.19872647594768	27.757655347351108	58.89727614538564
2014-02-04 17:10:00	0.9473025820748168	0.9523824041075676	27.29980820117845	31.09063382700644	61.48935365982123	27.16383283853817	31.077391441202	61.15244232395776
2014-02-04 17:20:00	0.9859454500357216	0.977865886421267	28.495836394010897	29.02036994960557	54.15018067535578	28.27534353412918	28.847505773167487	54.177848910283785
2014-02-04 17:30:00	1.0788363691665592	1.075612862547404	29.689040946238503	27.3826691257562	46.618604786918745	29.952498864237253	27.55962443464993	46.82458992980185
2014-02-04 17:40:00	0.9440678376445272	0.9533952229498518	29.35987367972383	22.094678818686376	44.97551177271433	28.652980134654594	22.500327540230078	45.11495498450866
2014-02-04 17:50:00	0.8530947048079861	0.8524317270326419	29.34564870454249	20.922841878119925	45.5963302744604	29.604849254044318	21.12822292570141	45.95883187199979
2014-02-04 18:00:00	0.8904405485958518	0.8619124751232962	28.965188168946128	21.79506390595226	46.3130088741884	28.98104404265132	21.29950769191265	46.464208331035174
2014-02-04 18:10:00	1.0107048336660742	1.0065152893841431	28.90431224974473	25.921067686019274	47.702879590713714	29.11417538401872	25.741221302381838	47.57278532083494
2014-02-04 18:20:00	0.9541482999566926	0.9575839262708976	27.337617521281572	27.25386033917239	52.13768325612614	27.33907938252986	27.320469610221448	52.045988623287535
2014-02-04 18:30:00	0.9366438658525408	0.9293282072367136	27.188804831293115	29.179733733508325	56.54328308283957	26.536017141666584	29.339566194799556	57.23777812956572
2014-02-04 18:40:00	0.7968254831868286	0.8099236489743646	28.543608555679736	27.019283516661854	58.99366840754807	27.11072689601133	27.102934579975468	58.733876941009314
2014-02-04 18:50:00	0.6921248226847064	0.6915011605056379	27.096393579276253	23.722645556669878	61.502505728395604	25.7776513491346	23.645918266257556	61.55484073419453
2014-02-04 19:00:00	0.6859505544301652	0.6819834679178299	25.73641625778118	23.40101754551966	64.05170594375096	25.31504550870599	23.29697803712369	64.1477511962016
2014-02-04 19:10:00	0.7388698232383809	0.7439320212327754	27.120701487444876	23.60184239536983	62.11197458830647	26.95367408441415	23.61436271059945	62.02014712293514
2014-02-04 19:20:00	0.8057220328226454	0.8096557065601414	27.030485553103805	24.62918276832901	57.01171637114248	27.11758130716628	24.91005954787105	56.87330462700053
2014-02-04 19:30:00	0.8463052008338421	0.8486976841791312	27.130022241280304	25.02618196061116	54.37458220146738	26.691671943838482	25.04382455899941	54.33965413190037
2014-02-04 19:40:00	0.8147861014228277	0.8130027029633491	27.241472599975058	24.54796377063817	54.28856160738557	27.48721350261521	24.61175289794245	54.38608357088933
2014-02-04 19:50:00	0.8528342420299391	0.8542444980935429	27.29777957618852	25.493046512450753	53.82366606114171	27.245062603886954	25.688596740220213	54.0919501425749
2014-02-04 20:00:00	0.8295681924550471	0.8293993826199568	27.16648787227633	25.66353100524982	56.0651787496257	26.848103687822643	25.64893322877668	55.802979932030105
2014-02-04 20:10:00	0.8367668617320403	0.8455672763894485	26.83240882618012	25.97416821039732	55.74258577301268	26.84942014564453	26.145148737929496	55.388636977211725
2014-02-04 20:20:00	0.8430798224330078	0.8569177005948256	27.56602284260867	26.940291117374528	56.71406526038868	27.377518547972606	27.236531134266468	56.498476108441714
2014-02-04 20:30:00	0.8451379450718716	0.8411820360080277	27.3709566478517	27.17346262299181	57.39457900030103	27.415609485362662	26.89204814120184	57.27907064105123
2014-02-04 20:40:00	0.8509494259258138	0.8508196375217145	27.539605062209805	27.09737004068625	56.67251813994554	26.96145211631677	26.86464341399462	56.47164858046006
2014-02-04 20:50:00	0.8517526059850979	0.8354183545745034	28.605280157262825	28.21141984481989	59.049885286904285	27.796367020879988	27.30387627269605	58.0109242789108
2014-02-04 21:00:00	0.8477644408439813	0.8483544422360092	28.65749408410873	27.53944735887005	58.41232840899983	28.504313648026805	27.529026466610198	58.27304527383502
2014-02-04 21:10:00	0.8392409836932622	0.8370642176837694	29.79840113922848	27.7522096017288	58.87408533697203	29.803284617940488	27.676243787268852	58.92282639445816
2014-02-04 21:20:00	0.8423401375685734	0.8364409941467525	28.296955842764763	27.989313490715148	59.62879724863556	28.159410163304486	27.710089311016393	59.703157715305224
2014-02-04 21:30:00	0.8380934468098161	0.8348328618742148	27.99380952801599	28.07369228557105	59.73164340434163	27.992954894075087	27.97197890207807	59.707193476565436
2014-02-04 21:40:00	0.8213921198348709	0.8162995988727411	28.6348822089744	27.496092383420795	60.058690396392564	28.26583237960206	27.60118912286661	60.31839973700591
2014-02-04 21:50:00	0.8097011654114317	0.8043984829681132	27.804131500872256	27.917939924743862	62.59135021165979	27.770693190627803	28.04787673660145	62.91979317288259
2014-02-04 22:00:00	0.8140872432276528	0.8173321755330201	27.706529698439713	27.972170787752706	61.409598763903674	27.509422602512398	28.132017393021602	61.18267677655836
2014-02-04 22:10:00	0.8454717103933952	0.8526151242208238	28.169613731859265	28.07842514704945	59.38063112701104	27.679873724434362	28.29629248827677	59.46947123493638
2014-02-04 22:20:00	0.9478634657680056	0.8229052260406334	40.95115289933344	34.743280888264565	70.64245501242978	27.73331128107172	27.099073507267022	60.31525958574559
2014-02-04 22:30:00	1.7053442468246778	0.8579313983540923	105.37190951997192	72.25164209749245	82.15915460253494	26.894571124720176	26.885397308334884	57.13392707472613
2014-02-04 22:40:00	0.855439660607868	0.8529360858582589	27.26559459098371	27.016282087660066	57.01696394972446	27.058638227424712	26.749220292607784	56.634494327510005
2014-02-04 22:50:00	0.8157711054232986	0.8214303191255614	28.46448618984346	25.95453647524737	57.686982912643565	27.91927306968886	25.981017764198583	57.53672352116322
2014-02-04 23:00:00	0.8156204877404273	0.8171328736256763	27.53349190761189	25.144554247577076	57.08079735471226	27.32475212214743	25.10256198996436	57.139060969685076
2014-02-04 23:10:00	0.8169851681406438	0.8145966579361045	27.14893331480949	24.844024036605987	55.65129368851491	27.269647727284607	24.941908860577808	55.89039154479581
2014-02-04 23:20:00	0.8119509651909568	0.8181624993663549	27.676528429504625	24.11719803846117	54.621292211409035	27.645540826336713	24.26351341148832	54.59314826852191
2014-02-04 23:30:00	0.8067555000470717	0.7998669429655445	29.07198030630175	24.17221843975761	54.56820429740414	28.85694931941753	23.946835423011336	54.546533469108354
2014-02-04 23:40:00	0.8075442368680269	0.8059260433657417	29.52083631422523	23.88848960912557	54.4396351863562	29.61127964374403	23.981364065276452	54.593256539707525
2014-02-04 23:50:00	0.8040180799590246	0.8017008873856009	30.148656571403595	23.62854871536911	54.09016895847914	30.528217130333534	23.67964182208157	54.61433038525728
2014-02-05 00:00:00	0.8311435289767733	0.8339366894636475	32.0895132214262	24.32859427193943	54.34493812536326	31.10301830221035	24.34513731619844	54.330482912254745
2014-02-05 00:10:00	0.808155549400271	0.8095856056094987	31.695994737398248	23.509188983563114	53.6485820547459	30.346715724991533	23.551750514403373	53.554552340302216
2014-02-05 00:20:00	0.8229650327367334	0.8162301462491558	30.80640156695075	23.870129778648728	53.91479084355853	30.870002311703463	23.69052680260191	53.987677055697354
2014-02-05 00:30:00	0.8437157985344585	0.8368931984198367	29.53038303758865	24.59992670108503	54.32753961848175	29.892845282053084	24.30962677973542	54.28944603820176
2014-02-05 00:40:00	0.8239325673364879	0.8227834380478612	29.88754963471513	24.318751530088395	54.239575389360354	29.790272591782315	24.123046249378465	54.13530937066302
2014-02-05 00:50:00	0.8103413198539862	0.8099197287207414	29.10165951450009	24.188126717050675	54.27362389851863	28.784534817594448	24.106769179467605	54.26784363398709
2014-02-05 01:00:00	0.8180267566242285	0.8075849654688082	29.553467438045306	24.17806429955627	54.81770330929631	29.790893619194346	24.05717618253208	54.9883113416785
2014-02-05 01:10:00	0.7925403460376436	0.7966582135372321	29.918368501221785	24.12706827770061	56.04101843317593	30.03527199980144	24.366526632468148	56.059230271930225
2014-02-05 01:20:00	0.8093483325704959	0.8038848790198194	30.67447336302234	24.00303032821236	55.25485944200501	29.527395480331894	23.952353851960968	55.335424675959814
2014-02-05 01:30:00	0.8166057798764602	0.8170538032533778	30.67004605104713	24.018222504152607	54.82947054716262	30.26981950981755	24.02078951699754	54.78449046453274
2014-02-05 01:40:00	0.7986267457364636	0.7950740193975572	31.37165349525452	23.9079490799792	55.53167579990065	30.73585060842384	23.81338832489177	55.51805494686582
2014-02-05 01:50:00	0.8095226243330603	0.822073190757918	31.221847338050928	23.643980074553408	54.30995661327557	31.20285833292281	23.767209882216658	53.7893635065323
2014-02-05 02:00:00	0.8199410873768395	0.8222396507185061	30.59453545417789	23.755521503341733	54.17829584219107	30.80048231759514	23.734386624022328	53.93608970933502
2014-02-05 02:10:00	0.7975763619600793	0.7951264988055793	31.341364610738122	23.22047690786389	54.69895937098155	31.705787989381328	23.148429681231327	54.650699983403385
2014-02-05 02:20:00	0.8030449528214502	0.8035718835684086	31.037743207479977	23.28681612769975	54.38829019432568	30.622162119446937	23.433134273225544	54.65150336348778
2014-02-05 02:30:00	0.8056858782275328	0.8043344049236442	30.164921602321787	23.237571722343212	53.899912695831325	30.250527794583807	23.369512296785782	54.13242915372775
2014-02-05 02:40:00	0.8034709009243359	0.801924094302121	29.821733283565642	23.269477357578392	54.24061779739708	29.02383946486401	23.420709777590453	54.42967504540768
2014-02-05 02:50:00	1.0160258665611397	0.8278415673850301	42.692790113691466	28.72412033144065	54.86620878889955	30.4077126465638	23.537277757153834	53.57723358959678
2014-02-05 03:00:00	0.797781404380922	0.7898575936499517	28.62274871699521	22.862491451382226	53.272759590868596	28.128422005836182	22.876068807170682	53.55422032831599
2014-02-05 03:10:00	0.8652785019259106	0.8135587775386691	31.29204554739385	25.066179456592426	54.22760404544918	28.054364634275604	23.439352094528786	53.512566511087705
2014-02-05 03:20:00	0.7960259711360816	0.7996326653614358	27.85649453745389	22.930660725292483	53.41893047088523	28.16599377193301	22.913223460882072	53.13938361766964
2014-02-05 03:30:00	0.8007040508778627	0.7835586443833498	26.494803031041013	22.614812912976536	52.52534069344552	26.35832530856268	22.15489068024549	52.57282057767941
2014-02-05 03:40:00	0.7899787208101261	0.7847317911906505	25.53957836058228	22.500649671592512	53.06538016983606	25.34342862972014	22.31053416028822	53.038476006191615
2014-02-05 03:50:00	0.8049891473210367	0.7999907795596534	26.689639089823146	22.78540472304552	52.22782329335855	24.765772915080838	22.617163112414644	52.15585213737129
2014-02-05 04:00:00	0.8083752097907486	0.7983714454636007	24.18009284685915	22.73582571648275	52.419249360085296	24.36558035749575	22.57718936868368	52.64478617304664
2014-02-05 04:10:00	0.8196546214324703	0.8163741404134001	23.07427741778025	22.947732448651138	52.00090524065319	22.875510015839843	22.911993862938644	52.1958582411084
2014-02-05 04:20:00	0.7911183182951226	0.7888093238471866	22.529990729651484	22.33281162752532	52.63967709677536	22.212310342169665	22.10444995339737	52.30550197467042
2014-02-05 04:30:00	0.7980753338848389	0.7918704522227292	23.27295670890841	22.159307507139346	51.90162564272925	23.118078567951077	22.13666512412425	52.35436888689764
2014-02-05 04:40:00	0.7979697835238521	0.7899905549112323	22.52955006774673	22.26214946248653	52.02215598017447	22.383599065259585	22.109603781991854	52.17113062975872
2014-02-05 04:50:00	0.7970492112134384	0.7928980333686672	23.130444763067512	22.184806525948186	52.30998865091824	23.230533488782765	21.96144781492996	52.25145644687522
2014-02-05 05:00:00	0.7979778698083709	0.8021901667896123	22.004251990460872	22.01651552939764	51.73089524028226	21.88828341601117	22.179240492432903	51.841679754242705
2014-02-05 05:10:00	0.7961363538761044	0.7989902040653553	21.964761805462064	22.072270074725164	51.966883043367254	21.59822051656066	22.17267848738345	52.12034932140885
2014-02-05 05:20:00	0.8007394504293684	0.8017931866814708	22.659020957195985	22.31097541405757	52.60181340590988	22.647029041041236	22.311419486015076	52.57054233692885
2014-02-05 05:30:00	0.7991762080669318	0.7985507203296106	21.878444412013764	22.413660184636544	52.961057833280684	21.55384890629149	22.339860267218935	52.85216708947341
2014-02-05 05:40:00	0.7749983148754851	0.7708948132550492	22.184994216848196	21.85106041215537	52.79337338348551	22.05120994990566	21.64005940416934	52.55411387614562
2014-02-05 05:50:00	0.8084251027997785	0.8071312245091602	18.730622889170924	19.338418845286387	45.07750402710422	17.636713533865173	18.17314348660961	42.542415200668934
2014-02-05 06:00:00	0.7970597845587283	0.7948174186916191	21.172934818703872	22.082739056007036	51.81268899848298	20.87642079846075	21.986223624503296	51.71797494451249
2014-02-05 06:10:00	0.7903655890417977	0.7865967335588407	21.278770291335878	22.026029915643587	51.95816778936325	20.94316467583357	21.938770576084362	51.93034965280359
2014-02-05 06:20:00	0.8034365898361739	0.7877785936888116	21.80393703136311	22.067148123770828	51.810186859945155	21.40964498841315	21.615627947182027	51.53974721330253
2014-02-05 06:30:00	0.7830674193040349	0.7837890182037663	21.522536122798453	21.69697271358233	52.27157957985254	21.518390100320026	21.63903270667903	52.12679025409423
2014-02-05 06:40:00	0.778497456598853	0.7745242726822408	21.75254317258587	21.54787888874545	52.46539610119432	21.861199859200312	21.489245857374268	52.700203156150636
2014-02-05 06:50:00	0.7856722292459414	0.7904249460440635	22.75703249346027	21.978519105963716	52.53795566630657	22.540747996341466	22.06223538146339	52.350183052056465
2014-02-05 07:00:00	0.7781349213956539	0.7700527063145697	21.900008287553334	21.881593444936204	52.821935802381724	21.8676975079685	21.72150624383155	52.82387385750707
2014-02-05 07:10:00	0.7813033287064066	0.7873267573221623	22.783052163944863	21.528900314746064	51.633409107928934	22.66086152629495	21.57445655668036	51.16521113136496
2014-02-05 07:20:00	0.7882708218578186	0.7992855491237246	22.125118600855505	21.857949507192515	52.28392908458769	22.43835006521212	22.168803606328076	52.25297972873678
2014-02-05 07:30:00	0.7977387208781589	0.7844122463219912	22.171691071864167	22.06833884789375	51.771858436282244	21.893043875934488	21.94110944630268	52.14915979494867
2014-02-05 07:40:00	0.789885424363597	0.7950718661910268	22.639378916793884	22.04447518860738	52.482824049465115	22.55251061838689	22.268198308105394	52.540167728648576
2014-02-05 07:50:00	0.7753423474086145	0.7794697883282018	22.129177958677072	21.418979705485626	52.03480145298811	21.91552264306896	21.288555533878736	51.723803042370214
2014-02-05 08:00:00	0.762882182912569	0.7663751159977088	22.7035648289	21.058259403285376	52.094962481259934	22.213930915364152	21.11064596621304	51.92204896234697
2014-02-05 08:10:00	0.7812827227212163	0.7765458401694358	22.800957006267492	21.392676329117407	51.919910453780886	22.504326990204312	21.201649610319773	52.04785924195134
2014-02-05 08:20:00	0.7584476083862455	0.7643620312141014	22.72867642581417	21.089628360448817	52.61296892694436	22.394929021754304	21.06860399015806	52.132629141274116
2014-02-05 08:30:00	0.8002013644435885	0.7838130066870138	26.11565921561468	21.785845161672487	51.51623542427823	23.48330888261372	21.51109822353817	51.699809763816795
2014-02-05 08:40:00	0.7754032389003142	0.7721680036458963	24.04554490305406	21.495273422783605	52.023127187266226	23.93896470292407	21.460623012581	51.99650559136695
2014-02-05 08:50:00	0.7911740721738811	0.7797356853447421	23.74511130222967	21.54911233348943	51.42826362075099	23.51190573564324	21.392229470812765	51.74233378695335
2014-02-05 09:00:00	0.7835464934774444	0.7783439598099537	24.520607952945518	21.19104374546293	51.2942023047922	23.766242716377672	21.066573869234094	51.36985943693809
2014-02-05 09:10:00	0.8129557270349524	0.8254578371304431	24.22151435261734	21.774421411669945	50.77352513193268	24.22006994411323	21.874976695453118	50.358156399541855
2014-02-05 09:20:00	0.798008879907966	0.7975062405772191	23.863411254927893	21.293186691368014	50.98889904262599	24.09530457645091	21.100545432559034	50.78430636444107
2014-02-05 09:30:00	0.793809797248128	0.7939796042904615	24.519342567754467	21.495985547673047	51.34357465750572	24.29956495694941	21.503943137937746	51.181766008262436
2014-02-05 09:40:00	0.7864401657246881	0.7874409808406706	24.29537627873045	21.45946494196575	51.839782872037	24.00171391150436	21.437491006038496	51.85457603871156
2014-02-05 09:50:00	0.7812024024049383	0.7880679294368429	24.59669016778353	21.355143514024814	51.66869558417019	24.54450115233909	21.50973212797021	51.648309427612155
2014-02-05 10:00:00	0.7801727941263883	0.7793829672790296	23.262096335766515	21.33435282769332	51.7773893030909	23.29948892728632	21.331331224172594	51.73996759072739
2014-02-05 10:10:00	0.7779180246351011	0.7777224973300392	23.97949096491661	21.17303773186926	51.162199759588574	24.05645878129161	21.1881416781202	51.39503387706432
2014-02-05 10:20:00	0.9796292694884166	0.8235835780279064	38.00509840437107	31.240899243983158	64.12646503167895	24.768661339604307	23.02481092377819	53.55736202350194
2014-02-05 10:30:00	1.7612077253593001	0.8031034207220096	102.68804478089581	67.54173411168246	76.35834453908616	24.379061740998374	21.768380045119034	51.321480264808606
2014-02-05 10:40:00	0.7859368300756722	0.778621005054495	24.012466501377247	21.050397884611076	51.05445325910121	24.358612705641665	21.006120334875344	51.20667496593688
2014-02-05 10:50:00	0.8041885153914139	0.806149927182367	24.09854894203495	21.130163389712948	50.2522185964847	24.30285219675202	21.201927028687788	50.32009302463229
2014-02-05 11:00:00	0.7811457540857916	0.7793451143957772	24.96834924350282	20.87483535924772	50.733123635507965	24.365654163747053	20.86401808617713	50.72627189232999
2014-02-05 11:10:00	0.7870090230953942	0.7897638972227369	24.591745802014977	21.20589090447141	51.30642724086418	24.860133225690078	21.19621455535637	51.2582522688784
2014-02-05 11:20:00	0.7744398899043772	0.7754247358139466	24.130128575157148	21.06179794961086	51.49920637329308	24.156649927263807	21.01433645563056	51.163992615199106
2014-02-05 11:30:00	0.7646037476294762	0.7574821293506808	24.686131523183203	20.681879305486923	51.41070834654186	24.88321226967109	20.493054742376522	51.639712171876575
2014-02-05 11:40:00	0.7836790702444425	0.7853523444284036	24.894960306332912	21.14616312204907	51.267345620090225	24.664977995587435	21.179868735808142	51.16753976038769
2014-02-05 11:50:00	0.7973220814445372	0.7892288749655778	24.05977711340193	21.450265159241848	50.959104003462855	23.992962008195565	21.36829587924232	51.318531646508895
2014-02-05 12:00:00	0.7900291794343087	0.7988509286439909	25.62870342687389	21.57614490990642	51.610829085323246	25.54344305988996	21.68761724866528	51.36973951408726
2014-02-05 12:10:00	0.7842855465727633	0.7838235410705519	25.60674917645287	21.737437657662245	51.92856011858455	25.399977979450124	21.78257023753941	52.20262575333132
2014-02-05 12:20:00	0.7771607014160087	0.7713657733624791	26.01543699063817	21.04837211452236	50.89002523118656	26.076822372384683	20.95955482406168	50.97445968118653
2014-02-05 12:30:00	0.7530527011110847	0.7594628991995488	25.56250003614377	20.957446855279827	51.92335423042075	25.69352503650013	21.200256452178465	52.022917170556354
2014-02-05 12:40:00	0.7754161415986015	0.776487828454384	28.08230867508221	21.81733213286123	52.19090488931944	28.31927337301279	21.840004796326337	52.32250982952497
2014-02-05 12:50:00	0.7998683415013894	0.7980847119969304	29.01898628672205	22.72424801490229	52.03843588250886	29.58724894561467	22.68379959002841	52.28024445993698
2014-02-05 13:00:00	0.8465197252482207	0.8379549616714702	30.62768377610943	23.73099323682233	51.72074033914937	30.942756942801875	23.52782624886873	51.58028871991579
2014-02-05 13:10:00	0.8743585369702779	0.8657500401411989	31.192512137798122	23.72405293784049	50.69800600290847	31.41416173504092	23.56199933683712	50.731582439115016
2014-02-05 13:20:00	0.9000970838581079	0.8990472065308757	30.783904927760176	23.94617734042685	50.9925720265079	30.741451907608525	23.814498362696703	50.87737508575111
2014-02-05 13:30:00	0.9076055865205558	0.9034699553244699	31.03405840171013	23.26367533714928	50.30206326868396	31.3577724168191	23.202604277827486	50.54953494133113
2014-02-05 13:40:00	0.8511251418873144	0.8489706218809787	31.495906987268306	21.92740994398728	50.335184087320464	31.63221907858723	21.859794836987994	50.42723374439089
2014-02-05 13:50:00	0.7942879068245977	0.7878397417918678	31.052061065142073	21.30096195357499	50.73601163885353	30.98538564738594	21.21105463189963	51.06984487023182
2014-02-05 14:00:00	0.7922356493680413	0.7980685089036047	30.29439180424257	20.9385215782301	50.28181875848553	29.81357617147745	21.01569921394897	49.96487432432743
2014-02-05 14:10:00	0.7960840086137208	0.8057603111500219	28.033575649957786	21.20016024070495	50.11291602107009	28.352645342449627	21.308128861057067	49.71448038303018
2014-02-05 14:20:00	0.8024493015156331	0.8117214247996916	27.680838072350827	21.256680351866105	50.04887039228899	28.061459376850266	21.475599634008105	49.82042713227703
2014-02-05 14:30:00	0.7902838331897666	0.7909102616512403	27.56109356270774	21.048745787861574	50.36428895350525	27.292652179970265	20.944512035879765	50.26770654756236
2014-02-05 14:40:00	0.8031672715726961	0.7910080139894224	26.794889562444922	21.273661222213775	49.99578656194318	26.80484192047593	21.23834928090953	50.4480890125291
2014-02-05 14:50:00	0.7923645361853111	0.7870697808503706	26.64263739706318	21.012908639462268	50.01908876508572	26.42687942909336	20.98438328193594	50.17952040048156
2014-02-05 15:00:00	0.8006099932551447	0.8000737405373118	27.690444847729484	21.136791852994413	50.29609876934924	27.631441807142515	21.20221940028052	50.265106872589996
2014-02-05 15:10:00	0.8363546139718798	0.8424140451093259	27.275998075511108	21.805528530897565	49.985137513928706	27.00831924454198	21.837562445988368	49.931629615711
2014-02-05 15:20:00	0.8392621841665585	0.8274913839695764	25.769157064992882	22.07391733049644	50.39001391382247	25.537469748120145	21.99815701336553	50.7121100693367
2014-02-05 15:30:00	0.8267255799715184	0.8189755231192164	26.00975638338652	21.94741754759045	50.021906347126674	26.44140792300313	21.852545798665208	50.181916555871716
2014-02-05 15:40:00	0.8152643178978395	0.8106797793698463	25.12233230045609	21.52178924653801	49.560297590332354	24.85571015132149	21.584537729673663	49.70455245831833
2014-02-05 15:50:00	0.7877501072097435	0.7809169697866365	25.052298592127038	21.135785631713482	49.9215831257732	25.408522454813752	20.978530365390178	49.92087671708478
2014-02-05 16:00:00	0.772387932239621	0.7778397421036777	24.317676138537674	21.15928550720885	50.8642925813409	23.76031411351227	21.349152725860968	51.08279581612968
2014-02-05 16:10:00	0.7934884549782378	0.7922012694039731	23.99119261853805	21.081813348363443	50.05805337007739	23.70317337609125	20.93714390372448	49.6582951654835
2014-02-05 16:20:00	0.7659016483505663	0.7730980022725247	23.63702677242793	20.59328847681651	50.37502090689664	23.451863344218804	20.77358301103633	50.31073503805464
2014-02-05 16:30:00	0.7929472389729144	0.7905948183249876	23.934556137500753	21.164447131117324	50.42725428010914	24.09808431839221	21.19175387573504	50.55676799113943
2014-02-05 16:40:00	0.7918402425242134	0.7917439171499688	24.183394456884194	21.279869971623672	50.34493203059957	24.36000901336552	21.114740263128308	50.01720888932086
2014-02-05 16:50:00	0.7884076315229583	0.7980231215192115	23.228871200209976	21.44313852100787	50.77637403586365	23.38915380163835	21.628420518955814	50.6318050300635
2014-02-05 17:00:00	0.7956433279840297	0.7887738759346405	23.547045251848346	21.262393192702838	50.29212366383279	23.426203916999125	21.045205581128	50.1303433397915
2014-02-05 17:10:00	0.8003283254103829	0.7968737478232167	23.478383361660978	21.22413674929081	49.86958154084167	23.659230300122534	21.16571542831415	49.80138445592368
2014-02-05 17:20:00	0.8067212351439376	0.8047688833045135	23.637719944775853	21.258395084417923	49.961090258115746	23.519472840900093	21.183149287455464	49.9472594352275
2014-02-05 17:30:00	0.7933071618769528	0.7922055868156529	23.082171069127245	21.377148402666915	50.74725921290437	22.77405633744177	21.213151398426	50.37053082382342
2014-02-05 17:40:00	0.7729667900690598	0.7735295254876433	23.17056840627211	20.73702089243185	50.796750428604746	23.284422100995087	20.77660419694836	50.94651606378394
2014-02-05 17:50:00	0.7972017949537861	0.7893507333597416	24.30853807515379	21.431157300603285	50.380540852281435	24.064396408065466	21.20975602126964	50.269496325401455
2014-02-05 18:00:00	0.7911285843380111	0.7925418604812194	23.44958725347448	21.333474358190823	50.79553712366325	23.4126776927753	21.319288334476976	50.62003369594846
2014-02-05 18:10:00	0.7920510603669169	0.8000419098054931	23.203863268817592	21.177228725176626	49.991282689493545	22.965711158620802	21.27146939967613	49.68265289693146
2014-02-05 18:20:00	0.7926053119906573	0.792067969851437	22.39678312135981	21.2485221301029	50.65083490815169	22.349556420578093	21.2065977571988	50.53366104062831
2014-02-05 18:30:00	0.7824213325023472	0.7869716591224675	23.133845495999584	21.0631741475696	50.548795352167	23.13856799389245	21.05300151000396	50.52272623772206
2014-02-05 18:40:00	0.7920723344633259	0.7841777668122767	22.427908336966595	20.932427041463608	50.04574704138693	22.205196593279513	20.57989101140866	49.77138704964389
2014-02-05 18:50:00	0.7972640158671416	0.7944176433802855	22.469553978895718	21.295278010604925	50.2576497549201	22.373356787181038	21.22161271962062	50.202112536482716
2014-02-05 19:00:00	0.7865047841698345	0.7871831294818852	22.15327512417038	21.065507520180272	50.169436476680495	22.139988411509112	21.29063214476412	50.6812363947002
2014-02-05 19:10:00	0.7936404374874292	0.7902096701386819	21.604909970582714	21.253499389336472	50.211101074225475	21.453671054210783	21.38652065079189	50.533118183328895
2014-02-05 19:20:00	0.8093531085534762	0.8067972834218721	21.18473574149924	21.420067666341765	49.94658007076737	21.33857854369348	21.46475936776036	50.31297637444338
2014-02-05 19:30:00	0.7946641992714745	0.7993444622137155	21.471543855819878	21.62565851467778	50.99524829141461	21.10391085497185	21.644502731196127	50.92914833581765
2014-02-05 19:40:00	0.7786017020819898	0.7840408133032282	21.488131602999292	21.113823924362702	50.51166476734683	21.415265824079963	21.197044385256298	50.496748212192344
2014-02-05 19:50:00	0.8154022362654034	0.8129948673619407	21.655182110060483	21.54279066814472	49.26361442298894	21.71520727819044	21.38148607945759	49.15732138949142
2014-02-05 20:00:00	0.7890829029472894	0.8007404162453643	20.6950092613545	21.258202629080976	50.17889861601682	21.002624499928718	21.43108780263647	50.07862717706253
2014-02-05 20:10:00	0.8099626074554463	0.8070017700181561	20.81759253277431	21.698584280551348	49.673154645986756	20.8744135557966	21.79623724675016	49.792769419047616
2014-02-05 20:20:00	0.7958749027588691	0.7959366589150164	20.73963378248237	21.335434901088387	50.18134846715869	20.70323389737096	21.45588804706409	50.38139823954466
2014-02-05 20:30:00	0.8267064892585172	0.8046025876168917	21.8746084499148	21.64705123983173	49.66120556689757	19.900295877616717	21.092715281289745	49.35728388732749
2014-02-05 20:40:00	0.7994269438323328	0.8117059418546578	20.292318375436846	21.530583544029287	50.259926495348274	20.16341740958779	21.824502313781906	50.0693876372527
2014-02-05 20:50:00	0.7355868366654347	0.7259620674237948	20.76144628492868	21.849037606635395	57.78513625116213	20.260429338614298	21.650192483533072	57.17543056979896
2014-02-05 21:00:00	0.8613139093296024	0.8874526698206798	22.950481829268245	24.936464652208834	53.59944051378921	22.748223282017197	25.35759583019252	52.64288808825506
2014-02-05 21:10:00	0.7555690881271331	0.7341721979720134	26.175658641863972	25.72803249741573	65.16459555937959	23.043166336776125	26.488178501498023	68.43708203616032
2014-02-05 21:20:00	0.7819530688643692	0.7817996674122044	19.380116770969178	21.21555842278685	50.53569233819685	19.193813998924508	21.190470302083487	50.48120667503197
2014-02-05 21:30:00	0.7959593749990591	0.7998143451320338	18.90101978876233	21.11950557060301	49.43106162431412	18.93456300189783	21.11116061591771	49.12930629467521
2014-02-05 21:40:00	0.7948237535980021	0.8044514177798222	19.200787583356952	20.86600343734158	49.04914497817821	19.608140787504386	21.034893954197027	49.13108520196643
2014-02-05 21:50:00	0.7748841443962285	0.7798893022781841	18.93105396007432	20.52550221156536	49.49311604514805	19.094732637512575	20.586770342304593	49.39792453199696
2014-02-05 22:00:00	0.7974484908716416	0.7975519193474689	19.43495419057685	20.932288892531	49.169093086282565	19.663776250089306	20.828598021809288	49.23094685493472
2014-02-05 22:10:00	0.7931194159780225	0.7956467025491215	18.755372435388075	20.842134290534602	49.08713133878352	18.83925589227545	20.86496619755552	49.009586007116354
2014-02-05 22:20:00	0.9777723618605052	0.7905658165327685	34.64828898660222	29.79050336126287	60.907432146309795	18.433024045321442	21.263068954730137	50.28506950924733
2014-02-05 22:30:00	1.7857676622832066	0.8076791436177214	97.8668928326598	67.09912444371207	73.98201378485581	19.35682369860307	21.30804066481495	49.09414283703765
2014-02-05 22:40:00	0.8063341854306265	0.8118470262143325	18.394150540254323	20.989858244661306	48.73564353712472	18.350642081490488	21.237745724116266	48.8584847438021
2014-02-05 22:50:00	0.7908892137357347	0.7886970719817611	19.05839988685446	20.77894479484603	49.305399312002145	19.0867528481032	20.68521555779545	49.230552653861
2014-02-05 23:00:00	0.8200976696950164	0.8239855374638997	18.77841739438074	20.84528994482284	48.31000407246675	18.759107799725445	20.819823105959987	48.20555777500169
2014-02-05 23:10:00	0.8010695843294233	0.7988536966466163	18.2664292875808	20.677921938001354	48.296454202357204	18.0891834566868	20.680674968004862	48.25912454024421
2014-02-05 23:20:00	0.8000855152994494	0.8033087637366302	18.531520346521138	21.21682039349084	49.09775697298939	18.202450556111753	21.25003488288195	48.971599214908416
2014-02-05 23:30:00	0.7847072929371287	0.7798521914692115	18.89259771405597	20.719268851545547	49.66491205084333	18.822372368693888	20.74609229675859	49.82819656992535
2014-02-05 23:40:00	0.7798649077515251	0.7803166064418973	18.723615906812896	20.86878413166133	49.5525054489857	18.520286117862828	20.833616505010376	49.635517136131924
2014-02-05 23:50:00	0.8013878080751087	0.8030877932105397	18.89903018883983	21.172554105929986	49.45355049700442	19.15079450161503	21.17129414875899	49.40165201712929
2014-02-06 00:00:00	0.8013817295698263	0.8031196872255575	18.899443983709734	21.173564039762574	49.45749197167101	19.151276364315844	21.172229983466067	49.4037071880394
2014-02-06 00:10:00	0.801375651064544	0.8031515812405753	18.899857778579644	21.174573973595177	49.4614334463376	19.15175822701666	21.173165818173143	49.40576235894951
2014-02-06 00:20:00	0.8013695725592617	0.8031834752555931	18.90027157344955	21.175583907427768	49.4653749210042	19.15224008971748	21.17410165288021	49.40781752985962
2014-02-06 00:30:00	0.8013634940539794	0.803215369270611	18.900685368319454	21.176593841260367	49.46931639567079	19.15272195241829	21.175037487587293	49.40987270076973
2014-02-06 00:40:00	0.8013574155486971	0.8032472632856288	18.901099163189365	21.17760377509296	49.473257870337385	19.153203815119106	21.175973322294368	49.41192787167984
2014-02-06 00:50:00	0.8013513370434148	0.8032791573006466	18.90151295805927	21.17861370892556	49.47719934500397	19.153685677819915	21.17690915700145	49.41398304258996
2014-02-06 01:00:00	0.8013452585381324	0.8033110513156644	18.90192675292917	21.179623642758152	49.481140819670564	19.154167540520728	21.17784499170852	49.41603821350007
2014-02-06 01:10:00	0.8013391800328501	0.8033429453306822	18.902340547799085	21.180633576590747	49.48508229433715	19.154649403221548	21.1787808264156	49.418093384410184
2014-02-06 01:20:00	0.8013331015275678	0.8033748393457	18.902754342668988	21.181643510423342	49.489023769003744	19.15513126592236	21.179716661122672	49.4201485553203
2014-02-06 01:30:00	0.8013270230222855	0.8034067333607179	18.9031681375389	21.182653444255934	49.49296524367034	19.15561312862317	21.18065249582975	49.4222037262304
2014-02-06 01:40:00	0.8013209445170032	0.8034386273757357	18.9035819324088	21.183663378088525	49.49690671833692	19.156094991323982	21.181588330536822	49.42425889714053
2014-02-06 01:50:00	0.8013148660117209	0.8034705213907535	18.903995727278712	21.18467331192113	49.50084819300351	19.156576854024802	21.182524165243894	49.42631406805063
2014-02-06 02:00:00	0.8013087875064385	0.8035024154057713	18.904409522148615	21.18568324575372	49.504789667670096	19.157058716725608	21.183459999950976	49.42836923896074
2014-02-06 02:10:00	0.8013027090011562	0.8035343094207891	18.90482331701852	21.18669317958632	49.508731142336686	19.157540579426428	21.18439583465805	49.43042440987085
2014-02-06 02:20:00	0.8012966304958739	0.8035662034358069	18.90523711188843	21.187703113418912	49.51267261700329	19.158022442127237	21.18533166936513	49.432479580780964
2014-02-06 02:30:00	0.8012905519905915	0.8035980974508248	18.905650906758336	21.18871304725151	49.516614091669894	19.15850430482805	21.186267504072205	49.434534751691075
2014-02-06 02:40:00	0.8012844734853093	0.8036299914658426	18.90606470162824	21.189722981084106	49.52055556633647	19.15898616752887	21.187203338779284	49.436589922601186
2014-02-06 02:50:00	0.801278394980027	0.8036618854808604	18.90647849649815	21.190732914916694	49.524497041003066	19.159468030229682	21.18813917348636	49.4386450935113
2014-02-06 03:00:00	0.8012723164747446	0.8036937794958782	18.906892291368056	21.191742848749296	49.52843851566965	19.159949892930495	21.189075008193434	49.44070026442142
2014-02-06 03:10:00	0.8012662379694623	0.803725673510896	18.90730608623797	21.19275278258189	49.532379990336246	19.160431755631308	21.190010842900513	49.442755435331534
2014-02-06 03:20:00	0.8012601594641799	0.8037575675259138	18.907719881107873	21.193762716414486	49.53632146500284	19.160913618332128	21.190946677607588	49.44481060624164
2014-02-06 03:30:00	0.8012540809588976	0.8037894615409317	18.908133675977773	21.194772650247078	49.540262939669425	19.161395481032933	21.191882512314663	49.44686577715175
2014-02-06 03:40:00	0.8012480024536153	0.8038213555559495	18.908547470847683	21.19578258407968	49.54420441433602	19.161877343733753	21.19281834702174	49.448920948061854
2014-02-06 03:50:00	0.8012419239483329	0.8038532495709673	18.90896126571759	21.196792517912264	49.54814588900261	19.162359206434566	21.193754181728814	49.450976118971965
2014-02-06 04:00:00	0.8012358454430507	0.8038851435859851	18.909375060587497	21.197802451744867	49.5520873636692	19.16284106913538	21.19469001643589	49.45303128988208
2014-02-06 04:10:00	0.8012297669377684	0.8039170376010029	18.909788855457407	21.19881238557746	49.55602883833579	19.163322931836195	21.195625851142967	49.45508646079221
2014-02-06 04:20:00	0.8012236884324859	0.8039489316160207	18.910202650327307	21.19982231941005	49.55997031300239	19.163804794537008	21.19656168585005	49.45714163170231
2014-02-06 04:30:00	0.8012176099272037	0.8039808256310386	18.91061644519721	21.20083225324265	49.56391178766897	19.16428665723782	21.19749752055712	49.45919680261242
2014-02-06 04:40:00	0.8012115314219214	0.8040127196460564	18.911030240067124	21.201842187075247	49.56785326233556	19.16476851993864	21.1984333552642	49.46125197352253
2014-02-06 04:50:00	0.8012054529166391	0.8040446136610742	18.91144403493703	21.202852120907842	49.57179473700214	19.16525038263945	21.19936918997127	49.46330714443265
2014-02-06 05:00:00	0.8011993744113568	0.8040765076760921	18.911857829806934	21.20386205474044	49.57573621166874	19.165732245340266	21.200305024678347	49.46536231534276
2014-02-06 05:10:00	0.8011932959060745	0.8041084016911098	18.912271624676844	21.204871988573032	49.579677686335344	19.16621410804108	21.201240859385425	49.46741748625287
2014-02-06 05:20:00	0.8011872174007921	0.8041402957061276	18.912685419546747	21.20588192240563	49.58361916100193	19.16669597074189	21.2021766940925	49.46947265716298
2014-02-06 05:30:00	0.8011811388955098	0.8041721897211455	18.91309921441665	21.206891856238226	49.58756063566854	19.167177833442704	21.203112528799576	49.47152782807309
2014-02-06 05:40:00	0.8011750603902275	0.8042040837361633	18.913513009286557	21.207901790070817	49.59150211033512	19.16765969614352	21.204048363506647	49.473582998983204
2014-02-06 05:50:00	0.8011689818849451	0.8042359777511809	18.913926804156468	21.208911723903405	49.59544358500171	19.168141558844333	21.20498419821373	49.47563816989332
2014-02-06 06:00:00	0.8011629033796629	0.8042678717661988	18.91434059902637	21.209921657736007	49.59938505966829	19.168623421545146	21.205920032920805	49.47769334080344
2014-02-06 06:10:00	0.8011568248743806	0.8042997657812166	18.91475439389628	21.21093159156861	49.603326534334876	19.169105284245962	21.20685586762788	49.479748511713545
2014-02-06 06:20:00	0.8011507463690982	0.8043316597962344	18.915168188766188	21.211941525401198	49.607268009001466	19.169587146946775	21.20779170233495	49.48180368262364
2014-02-06 06:30:00	0.8011446678638159	0.8043635538112524	18.915581983636095	21.2129514592338	49.61120948366806	19.170069009647587	21.208727537042037	49.483858853533754
2014-02-06 06:40:00	0.8011385893585335	0.8043954478262701	18.915995778506	21.213961393066388	49.615150958334645	19.1705508723484	21.20966337174911	49.48591402444386
2014-02-06 06:50:00	0.8011325108532512	0.804427341841288	18.91640957337591	21.214971326898986	49.61909243300124	19.171032735049213	21.210599206456184	49.487969195354005
2014-02-06 07:00:00	0.8011264323479689	0.8044592358563057	18.916823368245808	21.215981260731574	49.623033907667825	19.171514597750033	21.211535041163266	49.4900243662641
2014-02-06 07:10:00	0.8011203538426866	0.8044911298713235	18.91723716311572	21.21699119456417	49.62697538233444	19.17199646045084	21.212470875870334	49.49207953717421
2014-02-06 07:20:00	0.8011142753374043	0.8045230238863413	18.91765095798563	21.218001128396764	49.630916857001026	19.17247832315166	21.213406710577413	49.49413470808432
2014-02-06 07:30:00	0.8011081968321221	0.8045549179013592	18.91806475285553	21.219011062229363	49.634858331667616	19.172960185852467	21.214342545284488	49.496189878994436
2014-02-06 07:40:00	0.8011021183268396	0.804586811916377	18.918478547725442	21.22002099606196	49.6387998063342	19.173442048553287	21.215278379991567	49.49824504990455
2014-02-06 07:50:00	0.8010960398215573	0.8046187059313948	18.91889234259535	21.22103092989456	49.64274128100079	19.1739239112541	21.216214214698642	49.50030022081466
2014-02-06 08:00:00	0.801089961316275	0.8046505999464126	18.919306137465245	21.222040863727152	49.64668275566738	19.174405773954913	21.217150049405717	49.50235539172478
2014-02-06 08:10:00	0.8010838828109927	0.8046824939614304	18.919719932335166	21.223050797559747	49.650624230333975	19.174887636655725	21.218085884112792	49.50441056263488
2014-02-06 08:20:00	0.8010778043057104	0.8047143879764482	18.920133727205073	21.224060731392342	49.654565705000564	19.175369499356545	21.21902171881987	49.50646573354498
2014-02-06 08:30:00	0.8010717258004281	0.8047462819914661	18.920547522074976	21.225070665224933	49.65850717966715	19.175851362057355	21.219957553526946	49.5085209044551
2014-02-06 08:40:00	0.8010656472951457	0.8047781760064839	18.920961316944886	21.226080599057525	49.662448654333744	19.176333224758167	21.220893388234014	49.51057607536522
2014-02-06 08:50:00	0.8010595687898634	0.8048100700215017	18.92137511181479	21.22709053289013	49.66639012900034	19.176815087458984	21.221829222941093	49.512631246275326
2014-02-06 09:00:00	0.8010534902845811	0.8048419640365195	18.921788906684693	21.22810046672272	49.670331603666924	19.1772969501598	21.22276505764817	49.51468641718545
2014-02-06 09:10:00	0.8010474117792987	0.8048738580515373	18.9222027015546	21.22911040055532	49.67427307833352	19.17777881286061	21.22370089235525	49.51674158809556
2014-02-06 09:20:00	0.8010413332740165	0.8049057520665551	18.922616496424503	21.230120334387923	49.67821455300011	19.178260675561425	21.22463672706232	49.51879675900567
2014-02-06 09:30:00	0.8010352547687342	0.804937646081573	18.923030291294413	21.231130268220507	49.6821560276667	19.178742538262238	21.225572561769397	49.52085192991578
2014-02-06 09:40:00	0.8010291762634518	0.8049695400965908	18.92344408616432	21.232140202053106	49.68609750233329	19.17922440096305	21.226508396476483	49.52290710082589
2014-02-06 09:50:00	0.8010230977581695	0.8050014341116086	18.923857881034227	21.233150135885698	49.690038976999894	19.179706263663867	21.227444231183554	49.524962271736
2014-02-06 10:00:00	0.8010170192528872	0.8050333281266264	18.924271675904134	21.234160069718293	49.69398045166648	19.18018812636468	21.22838006589063	49.52701744264611
2014-02-06 10:10:00	0.8010109407476048	0.8050652221416442	18.92468547077404	21.235170003550888	49.697921926333066	19.180669989065493	21.229315900597705	49.529072613556224
2014-02-06 10:20:00	0.8010048622423226	0.8050971161566619	18.92509926564395	21.236179937383486	49.70186340099966	19.18115185176631	21.230251735304783	49.53112778446634
2014-02-06 10:30:00	0.8009987837370403	0.8051290101716799	18.92551306051385	21.237189871216078	49.705804875666246	19.18163371446712	21.23118757001186	49.53318295537645
2014-02-06 10:40:00	0.8009927052317579	0.8051609041866977	18.92592685538376	21.23819980504868	49.70974635033284	19.182115577167934	21.232123404718934	49.53523812628657
2014-02-06 10:50:00	0.8009866267264756	0.8051927982017155	18.926340650253668	21.239209738881264	49.713687824999425	19.18259743986875	21.233059239426012	49.53729329719668
2014-02-06 11:00:00	0.8009805482211932	0.8052246922167333	18.926754445123574	21.240219672713863	49.71762929966602	19.183079302569567	21.233995074133087	49.53934846810679
2014-02-06 11:10:00	0.8009744697159109	0.8052565862317511	18.92716823999348	21.24122960654645	49.72157077433261	19.183561165270373	21.234930908840166	49.5414036390169
2014-02-06 11:20:00	0.8009683912106286	0.8052884802467689	18.927582034863388	21.24223954037905	49.7255122489992	19.184043027971192	21.235866743547238	49.543458809926996
2014-02-06 11:30:00	0.8009623127053463	0.8053203742617868	18.927995829733295	21.243249474211648	49.72945372366579	19.184524890672005	21.23680257825432	49.545513980837114
2014-02-06 11:40:00	0.8009562342000641	0.8053522682768046	18.9284096246032	21.244259408044247	49.73339519833239	19.185006753372818	21.23773841296139	49.54756915174722
2014-02-06 11:50:00	0.8009501556947817	0.8053841622918224	18.928823419473108	21.245269341876842	49.73733667299897	19.18548861607364	21.23867424766847	49.549624322657344
2014-02-06 12:00:00	0.8009440771894993	0.8054160563068402	18.92923721434301	21.246279275709433	49.74127814766557	19.18597047877445	21.23961008237555	49.551679493567455
2014-02-06 12:10:00	0.800937998684217	0.8054479503218579	18.92965100921292	21.247289209542032	49.745219622332144	19.186452341475267	21.24054591708262	49.55373466447757
2014-02-06 12:20:00	0.8009319201789347	0.8054798443368758	18.93006480408283	21.248299143374624	49.74916109699875	19.18693420417608	21.241481751789696	49.55578983538768
2014-02-06 12:30:00	0.8009258416736523	0.8055117383518937	18.930478598952735	21.24930907720722	49.75310257166535	19.187416066876885	21.24241758649677	49.55784500629779
2014-02-06 12:40:00	0.8009197631683701	0.8055436323669115	18.930892393822642	21.250319011039814	49.75704404633193	19.187897929577698	21.243353421203846	49.55990017720791
2014-02-06 12:50:00	0.8009136846630878	0.8055755263819293	18.931306188692545	21.25132894487241	49.76098552099854	19.188379792278518	21.244289255910925	49.56195534811802
2014-02-06 13:00:00	0.8009076061578054	0.8056074203969471	18.931719983562452	21.252338878705007	49.76492699566512	19.18886165497933	21.245225090618	49.56401051902813
2014-02-06 13:10:00	0.8009015276525231	0.8056393144119649	18.93213377843236	21.253348812537602	49.768868470331704	19.189343517680143	21.246160925325075	49.56606568993824
2014-02-06 13:20:00	0.8008954491472408	0.8056712084269827	18.932547573302266	21.254358746370198	49.77280994499829	19.189825380380963	21.24709676003215	49.56812086084835
2014-02-06 13:30:00	0.8008893706419584	0.8057031024420006	18.932961368172172	21.2553686802028	49.776751419664876	19.190307243081765	21.24803259473923	49.570176031758464
2014-02-06 13:40:00	0.8008832921366762	0.8057349964570184	18.93337516304208	21.256378614035388	49.780692894331466	19.190789105782585	21.248968429446304	49.57223120266858
2014-02-06 13:50:00	0.8008772136313939	0.8057668904720362	18.933788957911986	21.257388547867986	49.78463436899807	19.191270968483398	21.24990426415338	49.574286373578694
2014-02-06 14:00:00	0.8008711351261115	0.805798784487054	18.93420275278189	21.258398481700574	49.788575843664646	19.19175283118421	21.25084009886045	49.57634154448879
2014-02-06 14:10:00	0.8008650566208292	0.8058306785020718	18.9346165476518	21.25940841553317	49.79251731833125	19.192234693885027	21.25177593356753	49.5783967153989
2014-02-06 14:20:00	0.8008589781155468	0.8058625725170896	18.935030342521703	21.260418349365764	49.79645879299785	19.192716556585843	21.25271176827461	49.58045188630902
2014-02-06 14:30:00	0.8008528996102645	0.8058944665321075	18.935444137391613	21.261428283198363	49.80040026766443	19.193198419286656	21.253647602981683	49.58250705721913
2014-02-06 14:40:00	0.8008468211049822	0.8059263605471253	18.93585793226152	21.26243821703096	49.804341742331026	19.19368028198747	21.254583437688762	49.58456222812925
2014-02-06 14:50:00	0.8008407425997	0.8059582545621431	18.936271727131427	21.263448150863553	49.808283216997616	19.194162144688285	21.25551927239584	49.58661739903936
2014-02-06 15:00:00	0.8008346640944176	0.8059901485771609	18.93668552200133	21.264458084696148	49.81222469166421	19.194644007389094	21.256455107102912	49.588672569949466
2014-02-06 15:10:00	0.8008285855891353	0.8060220425921787	18.937099316871237	21.265468018528747	49.816166166330795	19.19512587008991	21.257390941809987	49.59072774085959
2014-02-06 15:20:00	0.8008225070838529	0.8060539366071965	18.93751311174115	21.266477952361342	49.82010764099738	19.195607732790727	21.258326776517066	49.5927829117697
2014-02-06 15:30:00	0.8008164285785706	0.8060858306222144	18.93792690661105	21.267487886193933	49.824049115663975	19.19608959549154	21.25926261122414	49.594838082679814
2014-02-06 15:40:00	0.8008103500732883	0.8061177246372322	18.93834070148096	21.268497820026525	49.82799059033057	19.196571458192352	21.260198445931216	49.596893253589926
2014-02-06 15:50:00	0.8008042715680059	0.80614961865225	18.938754496350867	21.269507753859124	49.83193206499716	19.19705332089317	21.261134280638288	49.59894842450003
2014-02-06 16:00:00	0.8007981930627237	0.8061815126672678	18.93916829122077	21.27051768769172	49.83587353966375	19.19753518359398	21.26207011534537	49.601003595410134
2014-02-06 16:10:00	0.8007921145574414	0.8062134066822856	18.939582086090677	21.27152762152432	49.83981501433034	19.1980170462948	21.263005950052445	49.603058766320245
2014-02-06 16:20:00	0.800786036052159	0.8062453006973034	18.939995880960588	21.27253755535691	49.843756488996924	19.19849890899561	21.26394178475952	49.60511393723037
2014-02-06 16:30:00	0.8007799575468767	0.8062771947123213	18.940409675830487	21.273547489189504	49.84769796366352	19.198980771696426	21.2648776194666	49.607169108140475
2014-02-06 16:40:00	0.8007738790415944	0.8063090887273391	18.940823470700398	21.274557423022106	49.85163943833012	19.199462634397236	21.265813454173678	49.6092242790506
2014-02-06 16:50:00	0.800767800536312	0.8063409827423569	18.941237265570305	21.27556735685469	49.85558091299672	19.19994449709805	21.26674928888075	49.61127944996071
2014-02-06 17:00:00	0.8007617220310298	0.8063728767573747	18.94165106044021	21.27657729068729	49.8595223876633	19.200426359798865	21.267685123587825	49.613334620870816
2014-02-06 17:10:00	0.8007556435257475	0.8064047707723925	18.94206485531012	21.277587224519888	49.863463862329894	19.20090822249968	21.268620958294907	49.61538979178093
2014-02-06 17:20:00	0.8007495650204651	0.8064366647874103	18.94247865018002	21.27859715835248	49.86740533699648	19.20139008520049	21.269556793001986	49.61744496269104
2014-02-06 17:30:00	0.8007434865151828	0.8064685588024282	18.942892445049925	21.279607092185074	49.871346811663074	19.201871947901303	21.27049262770905	49.61950013360115
2014-02-06 17:40:00	0.8007374080099005	0.806500452817446	18.94330623991984	21.280617026017676	49.87528828632966	19.202353810602126	21.27142846241613	49.62155530451126
2014-02-06 17:50:00	0.8007313295046181	0.8065323468324638	18.943720034789745	21.281626959850264	49.879229760996246	19.202835673302925	21.272364297123207	49.62361047542137
2014-02-06 18:00:00	0.8007252509993358	0.8065642408474816	18.94413382965965	21.28263689368286	49.88317123566284	19.20331753600375	21.27330013183029	49.62566564633149
2014-02-06 18:10:00	0.8007191724940536	0.8065961348624994	18.94454762452956	21.283646827515454	49.887112710329426	19.203799398704557	21.274235966537358	49.6277208172416
2014-02-06 18:20:00	0.8007130939887712	0.8066280288775172	18.944961419399466	21.28465676134805	49.89105418499602	19.20428126140537	21.275171801244433	49.629775988151714
2014-02-06 18:30:00	0.8007070154834889	0.8066599228925351	18.945375214269365	21.285666695180648	49.89499565966261	19.204763124106194	21.27610763595151	49.63183115906183
2014-02-06 18:40:00	0.8007009369782065	0.8066918169075529	18.94578900913928	21.286676629013247	49.898937134329216	19.205244986807003	21.277043470658587	49.633886329971936
2014-02-06 18:50:00	0.8006948584729242	0.8067237109225707	18.946202804009182	21.287686562845842	49.9028786089958	19.205726849507816	21.277979305365665	49.63594150088203
2014-02-06 19:00:00	0.8006887799676419	0.8067556049375885	18.946616598879093	21.288696496678433	49.90682008366239	19.206208712208632	21.27891514007274	49.637996671792145
2014-02-06 19:10:00	0.8006827014623596	0.8067874989526063	18.947030393749	21.289706430511032	49.91076155832897	19.206690574909445	21.279850974779816	49.640051842702285
2014-02-06 19:20:00	0.8006766229570773	0.8068193929676241	18.947444188618906	21.290716364343623	49.91470303299557	19.207172437610254	21.28078680948689	49.64210701361238
2014-02-06 19:30:00	0.8006705444517951	0.8068512869826421	18.947857983488813	21.29172629817622	49.91864450766217	19.207654300311074	21.28172264419397	49.64416218452249
2014-02-06 19:40:00	0.8006644659465126	0.8068831809976598	18.94827177835872	21.292736232008814	49.922585982328755	19.208136163011886	21.282658478901052	49.646217355432604
2014-02-06 19:50:00	0.8006583874412303	0.8069150750126776	18.948685573228623	21.29374616584141	49.92652745699535	19.2086180257127	21.283594313608123	49.648272526342716
2014-02-06 20:00:00	0.800652308935948	0.8069469690276954	18.94909936809853	21.294756099674004	49.93046893166194	19.209099888413515	21.284530148315195	49.65032769725283
2014-02-06 20:10:00	0.8006462304306656	0.8069788630427132	18.949513162968444	21.295766033506602	49.93441040632854	19.209581751114328	21.28546598302227	49.65238286816294
2014-02-06 20:20:00	0.8006401519253834	0.807010757057731	18.949926957838343	21.296775967339197	49.93835188099512	19.21006361381514	21.286401817729352	49.65443803907305
2014-02-06 20:30:00	0.8006340734201011	0.8070426510727489	18.95034075270825	21.29778590117179	49.942293355661704	19.21054547651596	21.287337652436424	49.65649320998316
2014-02-06 20:40:00	0.8006279949148187	0.8070745450877667	18.95075454757816	21.298795835004388	49.946234830328294	19.21102733921677	21.2882734871435	49.65854838089328
2014-02-06 20:50:00	0.8006219164095364	0.8071064391027845	18.951168342448064	21.29980576883698	49.95017630499489	19.211509201917586	21.289209321850574	49.66060355180339
2014-02-06 21:00:00	0.8006158379042541	0.8071383331178023	18.95158213731797	21.300815702669574	49.954117779661466	19.2119910646184	21.290145156557653	49.6626587227135
2014-02-06 21:10:00	0.8006097593989717	0.8071702271328199	18.95199593218788	21.301825636502173	49.95805925432807	19.21247292731921	21.291080991264728	49.664713893623606
2014-02-06 21:20:00	0.8006036808936894	0.8072021211478378	18.952409727057788	21.302835570334764	49.962000728994646	19.21295479002002	21.292016825971803	49.66676906453373
2014-02-06 21:30:00	0.8005976023884072	0.8072340151628558	18.95282352192769	21.30384550416736	49.965942203661264	19.21343665272084	21.29295266067888	49.66882423544384
2014-02-06 21:40:00	0.8005915238831248	0.8072659091778736	18.9532373167976	21.304855437999954	49.969883678327854	19.213918515421653	21.29388849538596	49.67087940635395
2014-02-06 21:50:00	0.8005854453778425	0.8072978031928914	18.953651111667504	21.305865371832553	49.97382515299444	19.214400378122466	21.294824330093032	49.67293457726406
2014-02-06 22:00:00	0.8005793668725601	0.8073296972079091	18.95406490653741	21.306875305665145	49.977766627661026	19.214882240823282	21.29576016480011	49.67498974817417
2014-02-06 22:10:00	0.8005732883672778	0.8073615912229269	18.95447870140732	21.30788523949774	49.981708102327616	19.215364103524095	21.296695999507183	49.67704491908428
2014-02-06 22:20:00	0.8005672098619955	0.8073934852379447	18.95489249627723	21.308895173330328	49.985649576994206	19.215845966224908	21.29763183421426	49.67910008999439
2014-02-06 22:30:00	0.8005611313567133	0.8074253792529626	18.955306291147128	21.30990510716293	49.989591051660796	19.216327828925728	21.298567668921336	49.681155260904504
2014-02-06 22:40:00	0.8005550528514309	0.8074572732679804	18.95572008601704	21.310915040995525	49.99353252632739	19.216809691626533	21.29950350362841	49.683210431814615
2014-02-06 22:50:00	0.8005489743461486	0.8074891672829982	18.956133880886945	21.311924974828123	49.997474000993975	19.217291554327353	21.300439338335487	49.685265602724726
2014-02-06 23:00:00	0.8005428958408662	0.807521061298016	18.956547675756852	21.312934908660715	50.00141547566057	19.217773417028166	21.301375173042565	49.68732077363485
2014-02-06 23:10:00	0.8005368173355839	0.8075529553130338	18.956961470626762	21.313944842493306	50.005356950327155	19.21825527972898	21.30231100774964	49.68937594454496
2014-02-06 23:20:00	0.8005307388303016	0.8075848493280516	18.957375265496665	21.31495477632591	50.00929842499375	19.218737142429788	21.30324684245672	49.691431115455075
2014-02-06 23:30:00	0.8005246603250192	0.8076167433430695	18.957789060366565	21.315964710158504	50.01323989966035	19.21921900513061	21.3041826771638	49.69348628636518
2014-02-06 23:40:00	0.8005185818197371	0.8076486373580873	18.958202855236475	21.316974643991106	50.01718137432694	19.21970086783142	21.30511851187087	49.69554145727528
2014-02-06 23:50:00	0.8005125033144547	0.8076805313731051	18.958616650106386	21.31798457782369	50.02112284899353	19.220182730532233	21.306054346577945	49.69759662818539
2014-02-07 00:00:00	0.8005064248091723	0.8077124253881229	18.95903044497629	21.31899451165629	50.02506432366012	19.22066459323305	21.30699018128502	49.699651799095506
2014-02-07 00:10:00	0.80050034630389	0.8077443194031407	18.9594442398462	21.320004445488888	50.02900579832672	19.221146455933866	21.307926015992106	49.70170697000562
2014-02-07 00:20:00	0.8004942677986077	0.8077762134181585	18.959858034716106	21.32101437932148	50.0329472729933	19.22162831863468	21.308861850699174	49.70376214091575
2014-02-07 00:30:00	0.8004881892933253	0.8078081074331764	18.960271829586013	21.322024313154074	50.036888747659894	19.222110181335488	21.309797685406245	49.705817311825854
2014-02-07 00:40:00	0.800482110788043	0.8078400014481942	18.960685624455927	21.323034246986676	50.04083022232648	19.222592044036304	21.310733520113327	49.707872482735965
2014-02-07 00:50:00	0.8004760322827608	0.807871895463212	18.961099419325823	21.324044180819264	50.044771696993074	19.22307390673712	21.311669354820406	49.709927653646076
2014-02-07 01:00:00	0.8004699537774784	0.8079037894782298	18.96151321419573	21.32505411465186	50.048713171659664	19.223555769437933	21.31260518952748	49.71198282455619
2014-02-07 01:10:00	0.8004638752721961	0.8079356834932476	18.96192700906564	21.326064048484454	50.052654646326246	19.224037632138746	21.31354102423456	49.7140379954663
2014-02-07 01:20:00	0.8004577967669138	0.8079675775082654	18.962340803935547	21.327073982317053	50.05659612099285	19.22451949483956	21.314476858941628	49.71609316637641
2014-02-07 01:30:00	0.8004517182616314	0.8079994715232833	18.96275459880545	21.328083916149644	50.06053759565944	19.22500135754037	21.315412693648707	49.71814833728652
2014-02-07 01:40:00	0.8004456397563491	0.8080313655383011	18.963168393675357	21.32909384998224	50.06447907032603	19.225483220241188	21.316348528355785	49.72020350819663
2014-02-07 01:50:00	0.8004395612510669	0.8080632595533189	18.963582188545264	21.330103783814835	50.06842054499262	19.225965082942	21.317284363062857	49.722258679106744
2014-02-07 02:00:00	0.8004334827457845	0.8080951535683367	18.96399598341517	21.33111371764743	50.07236201965922	19.226446945642817	21.318220197769925	49.72431385001686
2014-02-07 02:10:00	0.8004274042405022	0.8081270475833545	18.96440977828508	21.332123651480025	50.0763034943258	19.22692880834363	21.31915603247701	49.72636902092698
2014-02-07 02:20:00	0.8004213257352198	0.8081589415983723	18.964823573154984	21.33313358531262	50.080244968992396	19.22741067104444	21.320091867184086	49.72842419183709
2014-02-07 02:30:00	0.8004152472299375	0.8081908356133902	18.96523736802489	21.33414351914521	50.08418644365898	19.227892533745266	21.32102770189116	49.730479362747204
2014-02-07 02:40:00	0.8004091687246552	0.8082227296284079	18.9656511628948	21.335153452977806	50.088127918325576	19.22837439644607	21.32196353659824	49.73253453365732
2014-02-07 02:50:00	0.8004030902193728	0.8082546236434258	18.966064957764704	21.336163386810405	50.09206939299217	19.228856259146887	21.322899371305315	49.73458970456743
2014-02-07 03:00:00	0.8003970117140906	0.8082865176584436	18.966478752634607	21.337173320643	50.096010867658755	19.2293381218477	21.32383520601239	49.73664487547753
2014-02-07 03:10:00	0.8003909332088083	0.8083184116734614	18.966892547504514	21.338183254475595	50.09995234232535	19.22981998454852	21.32477104071947	49.73870004638764
2014-02-07 03:20:00	0.8003848547035259	0.8083503056884792	18.96730634237442	21.33919318830819	50.10389381699194	19.23030184724933	21.325706875426548	49.74075521729775
2014-02-07 03:30:00	0.8003787761982436	0.8083821997034971	18.967720137244328	21.340203122140785	50.10783529165853	19.23078370995014	21.326642710133623	49.74281038820786
2014-02-07 03:40:00	0.8003726976929613	0.8084140937185149	18.968133932114235	21.34121305597338	50.11177676632512	19.23126557265095	21.32757854484069	49.744865559117976
2014-02-07 03:50:00	0.8003666191876789	0.8084459877335327	18.96854772698414	21.34222298980597	50.115718240991704	19.231747435351764	21.328514379547773	49.7469207300281
2014-02-07 04:00:00	0.8003605406823967	0.8084778817485505	18.968961521854048	21.34323292363857	50.119659715658294	19.232229298052573	21.329450214254848	49.74897590093821
2014-02-07 04:10:00	0.8003544621771144	0.8085097757635683	18.96937531672395	21.344242857471173	50.1236011903249	19.232711160753396	21.330386048961927	49.75103107184832
2014-02-07 04:20:00	0.800348383671832	0.8085416697785861	18.969789111593855	21.34525279130376	50.1275426649915	19.23319302345421	21.331321883669	49.753086242758414
2014-02-07 04:30:00	0.8003423051665497	0.8085735637936041	18.97020290646377	21.34626272513636	50.13148413965808	19.233674886155022	21.332257718376077	49.75514141366854
2014-02-07 04:40:00	0.8003362266612674	0.8086054578086218	18.970616701333675	21.347272658968954	50.135425614324674	19.23415674885584	21.333193553083152	49.75719658457865
2014-02-07 04:50:00	0.800330148155985	0.8086373518236396	18.971030496203586	21.348282592801553	50.13936708899126	19.234638611556647	21.334129387790227	49.759251755488755
2014-02-07 05:00:00	0.8003240696507027	0.8086692458386574	18.97144429107349	21.349292526634144	50.143308563657854	19.235120474257464	21.335065222497306	49.761306926398866
2014-02-07 05:10:00	0.8003179911454205	0.8087011398536752	18.9718580859434	21.35030246046674	50.14725003832445	19.235602336958284	21.33600105720438	49.76336209730898
2014-02-07 05:20:00	0.8003119126401381	0.808733033868693	18.972271880813306	21.351312394299335	50.151191512991026	19.236084199659096	21.336936891911453	49.765417268219096
2014-02-07 05:30:00	0.8003058341348558	0.8087649278837109	18.97268567568321	21.35232232813193	50.155132987657616	19.236566062359906	21.33787272661853	49.76747243912921
2014-02-07 05:40:00	0.8002997556295735	0.8087968218987287	18.973099470553123	21.353332261964525	50.159074462324206	19.23704792506072	21.33880856132561	49.76952761003932
2014-02-07 05:50:00	0.8002936771242911	0.8088287159137465	18.973513265423023	21.35434219579712	50.163015936990796	19.23752978776153	21.339744396032685	49.77158278094943
2014-02-07 06:00:00	0.8002875986190088	0.8088606099287643	18.97392706029293	21.355352129629715	50.16695741165739	19.238011650462347	21.340680230739764	49.77363795185954
2014-02-07 06:10:00	0.8002815201137264	0.8088925039437821	18.97434085516284	21.356362063462306	50.170898886324	19.238493513163164	21.34161606544684	49.77569312276965
2014-02-07 06:20:00	0.8002754416084442	0.8089243979587999	18.974754650032747	21.357371997294905	50.17484036099058	19.238975375863976	21.342551900153914	49.777748293679764
2014-02-07 06:30:00	0.8002693631031619	0.8089562919738178	18.97516844490265	21.3583819311275	50.17878183565717	19.23945723856479	21.343487734860986	49.77980346458988
2014-02-07 06:40:00	0.8002632845978795	0.8089881859888356	18.975582239772557	21.359391864960095	50.18272331032375	19.239939101265605	21.344423569568068	49.7818586355
2014-02-07 06:50:00	0.8002572060925972	0.8090200800038534	18.97599603464246	21.36040179879269	50.18666478499035	19.240420963966415	21.34535940427514	49.783913806410105
2014-02-07 07:00:00	0.8002511275873149	0.8090519740188712	18.976409829512367	21.361411732625285	50.19060625965695	19.24090282666723	21.34629523898222	49.78596897732022
2014-02-07 07:10:00	0.8002450490820325	0.8090838680338891	18.976823624382273	21.36242166645788	50.19454773432354	19.241384689368047	21.347231073689294	49.78802414823032
2014-02-07 07:20:00	0.8002389705767503	0.8091157620489068	18.97723741925218	21.36343160029048	50.19848920899013	19.24186655206886	21.34816690839637	49.79007931914043
2014-02-07 07:30:00	0.8002328920714681	0.8091476560639247	18.977651214122087	21.36444153412307	50.20243068365672	19.24234841476968	21.349102743103444	49.792134490050536
2014-02-07 07:40:00	0.8002268135661856	0.8091795500789425	18.978065008992	21.365451467955662	50.2063721583233	19.24283027747049	21.350038577810523	49.794189660960654
2014-02-07 07:50:00	0.8002207350609033	0.8092114440939603	18.9784788038619	21.36646140178826	50.210313632989894	19.2433121401713	21.3509744125176	49.79624483187077
2014-02-07 08:00:00	0.8002146565556211	0.8092433381089781	18.978892598731807	21.367471335620856	50.21425510765649	19.243794002872114	21.35191024722468	49.798300002780884
2014-02-07 08:10:00	0.8002085780503386	0.8092752321239959	18.979306393601714	21.36848126945345	50.218196582323074	19.24427586557293	21.352846081931744	49.800355173690996
2014-02-07 08:20:00	0.8002024995450563	0.8093071261390137	18.97972018847162	21.369491203286046	50.22213805698967	19.244757728273747	21.353781916638827	49.80241034460111
2014-02-07 08:30:00	0.8001964210397741	0.8093390201540316	18.980133983341528	21.37050113711864	50.226079531656254	19.24523959097456	21.354717751345905	49.80446551551122
2014-02-07 08:40:00	0.8001903425344917	0.8093709141690494	18.980547778211434	21.371511070951236	50.23002100632285	19.24572145367537	21.355653586052977	49.806520686421344
2014-02-07 08:50:00	0.8001842640292094	0.8094028081840672	18.98096157308134	21.372521004783827	50.23396248098944	19.24620331637618	21.356589420760056	49.808575857331455
2014-02-07 09:00:00	0.800178185523927	0.8094347021990849	18.981375367951244	21.373530938616426	50.23790395565605	19.246685179077	21.357525255467127	49.81063102824156
2014-02-07 09:10:00	0.8001721070186447	0.8094665962141028	18.98178916282116	21.374540872449018	50.241845430322634	19.247167041777814	21.358461090174206	49.81268619915167
2014-02-07 09:20:00	0.8001660285133624	0.8094984902291206	18.982202957691054	21.375550806281613	50.245786904989224	19.247648904478627	21.35939692488128	49.81474137006178
2014-02-07 09:30:00	0.8001599500080802	0.8095303842441385	18.98261675256097	21.37656074011421	50.24972837965581	19.24813076717944	21.36033275958836	49.816796540971886
2014-02-07 09:40:00	0.8001538715027978	0.8095622782591563	18.983030547430875	21.37757067394681	50.253669854322396	19.248612629880256	21.36126859429543	49.818851711882
2014-02-07 09:50:00	0.8001477929975155	0.8095941722741741	18.983444342300785	21.378580607779405	50.25761132898898	19.24909449258107	21.36220442900251	49.82090688279212
2014-02-07 10:00:00	0.8001417144922331	0.8096260662891919	18.983858137170685	21.379590541612	50.261552803655576	19.24957635528188	21.363140263709585	49.82296205370223
2014-02-07 10:10:00	0.8001356359869508	0.8096579603042097	18.984271932040592	21.380600475444595	50.26549427832217	19.25005821798269	21.364076098416664	49.82501722461234
2014-02-07 10:20:00	0.8001295574816685	0.8096898543192275	18.984685726910502	21.38161040927719	50.269435752988755	19.250540080683514	21.36501193312374	49.82707239552245
2014-02-07 10:30:00	0.8001234789763861	0.8097217483342454	18.98509952178041	21.382620343109785	50.27337722765535	19.251021943384323	21.365947767830814	49.82912756643257
2014-02-07 10:40:00	0.8001174004711039	0.8097536423492632	18.985513316650312	21.38363027694238	50.27731870232194	19.25150380608514	21.36688360253789	49.83118273734268
2014-02-07 10:50:00	0.8001113219658216	0.8097855363642809	18.98592711152022	21.38464021077497	50.28126017698853	19.251985668785952	21.367819437244968	49.83323790825279
2014-02-07 11:00:00	0.8001052434605392	0.8098174303792988	18.98634090639013	21.38565014460757	50.28520165165513	19.252467531486765	21.368755271952047	49.8352930791629
2014-02-07 11:10:00	0.8000991649552569	0.8098493243943166	18.98675470126004	21.386660078440162	50.28914312632172	19.252949394187574	21.369691106659122	49.837348250073006
2014-02-07 11:20:00	0.8000930864499746	0.8098812184093344	18.987168496129943	21.38767001227276	50.29308460098831	19.253431256888394	21.370626941366197	49.83940342098313
2014-02-07 11:30:00	0.8000870079446922	0.8099131124243523	18.98758229099985	21.38867994610536	50.2970260756549	19.253913119589207	21.371562776073283	49.84145859189324
2014-02-07 11:40:00	0.8000809294394099	0.8099450064393701	18.987996085869753	21.38968987993795	50.3009675503215	19.254394982290023	21.372498610780347	49.84351376280336
2014-02-07 11:50:00	0.8000748509341277	0.8099769004543879	18.98840988073966	21.390699813770546	50.3049090249881	19.25487684499084	21.373434445487426	49.845568933713466
2014-02-07 12:00:00	0.8000687724288453	0.8100087944694057	18.988823675609567	21.39170974760314	50.30885049965468	19.25535870769165	21.3743702801945	49.84762410462356
2014-02-07 12:10:00	0.8000626939235629	0.8100406884844235	18.98923747047948	21.392719681435736	50.31279197432126	19.255840570392465	21.375306114901573	49.849679275533674
2014-02-07 12:20:00	0.8000566154182807	0.8100725824994413	18.98965126534938	21.393729615268327	50.316733448987854	19.25632243309328	21.376241949608648	49.8517344464438
2014-02-07 12:30:00	0.8000505369129983	0.8101044765144592	18.990065060219287	21.394739549100926	50.32067492365445	19.25680429579409	21.377177784315727	49.8537896173539
2014-02-07 12:40:00	0.800044458407716	0.810136370529477	18.990478855089194	21.395749482933518	50.32461639832104	19.257286158494907	21.378113619022805	49.85584478826403
2014-02-07 12:50:00	0.8000383799024338	0.8101682645444948	18.9908926499591	21.39675941676612	50.32855787298763	19.25776802119572	21.37904945372988	49.857899959174134
2014-02-07 13:00:00	0.8000323013971514	0.8102001585595126	18.991306444829007	21.39776935059871	50.33249934765422	19.258249883896532	21.379985288436966	49.859955130084245
2014-02-07 13:10:00	0.8000262228918691	0.8102320525745303	18.991720239698914	21.398779284431306	50.336440822320824	19.258731746597352	21.38092112314403	49.862010300994356
2014-02-07 13:20:00	0.8000201443865868	0.8102639465895481	18.99213403456882	21.399789218263894	50.3403822969874	19.25921360929816	21.38185695785111	49.86406547190447
2014-02-07 13:30:00	0.8000140658813044	0.8102958406045659	18.992547829438728	21.400799152096496	50.344323771654	19.259695471998974	21.382792792558185	49.86612064281458
2014-02-07 13:40:00	0.8000079873760221	0.8103277346195839	18.99296162430864	21.40180908592909	50.34826524632058	19.260177334699787	21.383728627265263	49.86817581372469
2014-02-07 13:50:00	0.8000019088707397	0.8103596286346016	18.993375419178538	21.402819019761687	50.352206720987176	19.26065919740061	21.384664461972328	49.8702309846348
2014-02-07 14:00:00	0.7999958303654575	0.8103915226496194	18.993789214048444	21.40382895359428	50.35614819565377	19.261141060101405	21.385600296679414	49.87228615554491
2014-02-07 14:10:00	0.7999897518601752	0.8104234166646372	18.99420300891835	21.40483888742688	50.360089670320356	19.261622922802232	21.38653613138649	49.874341326455024
2014-02-07 14:20:00	0.7999836733548928	0.810455310679655	18.994616803788254	21.405848821259468	50.36403114498695	19.262104785503052	21.387471966093567	49.87639649736514
2014-02-07 14:30:00	0.7999775948496105	0.810487204694673	18.995030598658165	21.406858755092067	50.36797261965354	19.262586648203854	21.388407800800646	49.878451668275254
2014-02-07 14:40:00	0.7999715163443282	0.8105190987096907	18.99544439352807	21.407868688924662	50.37191409432013	19.263068510904677	21.389343635507718	49.88050683918537
2014-02-07 14:50:00	0.7999654378390458	0.8105509927247085	18.99585818839798	21.408878622757253	50.37585556898672	19.263550373605486	21.3902794702148	49.88256201009547
2014-02-07 15:00:00	0.7999593593337635	0.8105828867397263	18.996271983267885	21.409888556589856	50.37979704365332	19.2640322363063	21.391215304921868	49.8846171810056
2014-02-07 15:10:00	0.7999532808284813	0.8106147807547441	18.996685778137792	21.41089849042245	50.3837385183199	19.264514099007112	21.39215113962895	49.886672351915706
2014-02-07 15:20:00	0.7999472023231989	0.8106466747697619	18.9970995730077	21.411908424255046	50.38767999298649	19.264995961707925	21.393086974336022	49.88872752282581
2014-02-07 15:30:00	0.7999411238179166	0.8106785687847798	18.997513367877605	21.41291835808764	50.391621467653074	19.265477824408734	21.394022809043094	49.89078269373592
2014-02-07 15:40:00	0.7999350453126343	0.8107104627997976	18.997927162747512	21.413928291920236	50.39556294231968	19.265959687109554	21.394958643750172	49.89283786464603
2014-02-07 15:50:00	0.7999289668073519	0.8107423568148154	18.998340957617426	21.414938225752827	50.39950441698628	19.26644154981037	21.39589447845725	49.894893035556144
2014-02-07 16:00:00	0.7999228883020696	0.8107742508298332	18.99875475248733	21.415948159585426	50.40344589165286	19.266923412511183	21.396830313164326	49.896948206466256
2014-02-07 16:10:00	0.7999168097967874	0.8108061448448509	18.999168547357236	21.416958093418017	50.40738736631947	19.267405275212	21.397766147871398	49.89900337737637
2014-02-07 16:20:00	0.7999107312915049	0.8108380388598688	18.99958234222714	21.417968027250613	50.41132884098605	19.26788713791281	21.39870198257848	49.90105854828649
2014-02-07 16:30:00	0.7999046527862227	0.8108699328748867	18.999996137097046	21.41897796108321	50.415270315652634	19.268369000613625	21.399637817285555	49.903113719196604
2014-02-07 16:40:00	0.7998985742809404	0.8109018268899045	19.000409931966953	21.41998789491581	50.419211790319224	19.26885086331444	21.40057365199263	49.90516889010671
2014-02-07 16:50:00	0.7998924957756579	0.8109337209049223	19.00082372683686	21.420997828748398	50.42315326498581	19.269332726015254	21.4015094866997	49.90722406101682
2014-02-07 17:00:00	0.7998864172703757	0.8109656149199401	19.001237521706766	21.422007762581	50.4270947396524	19.269814588716066	21.402445321406784	49.90927923192693
2014-02-07 17:10:00	0.7998803387650933	0.8109975089349579	19.00165131657668	21.42301769641359	50.43103621431899	19.27029645141688	21.40338115611386	49.911334402837035
2014-02-07 17:20:00	0.7998742602598111	0.8110294029499757	19.00206511144658	21.42402763024619	50.434977688985576	19.27077831411769	21.404316990820934	49.91338957374714
2014-02-07 17:30:00	0.7998681817545288	0.8110612969649936	19.002478906316487	21.42503756407878	50.43891916365217	19.271260176818508	21.405252825528013	49.91544474465728
2014-02-07 17:40:00	0.7998621032492464	0.8110931909800114	19.00289270118639	21.426047497911373	50.44286063831878	19.27174203951932	21.406188660235085	49.917499915567376
2014-02-07 17:50:00	0.7998560247439641	0.8111250849950292	19.003306496056297	21.427057431743968	50.44680211298536	19.272223902220137	21.407124494942163	49.91955508647749
2014-02-07 18:00:00	0.7998499462386818	0.811156979010047	19.003720290926204	21.428067365576567	50.45074358765195	19.27270576492095	21.40806032964924	49.9216102573876
2014-02-07 18:10:00	0.7998438677333994	0.8111888730250648	19.004134085796107	21.429077299409162	50.45468506231853	19.273187627621766	21.40899616435632	49.92366542829771
2014-02-07 18:20:00	0.7998377892281172	0.8112207670400826	19.004547880666014	21.43008723324176	50.45862653698513	19.27366949032258	21.409931999063392	49.92572059920783
2014-02-07 18:30:00	0.7998317107228349	0.8112526610551005	19.004961675535927	21.431097167074352	50.462568011651726	19.27415135302339	21.410867833770467	49.92777577011794
2014-02-07 18:40:00	0.7998256322175525	0.8112845550701183	19.00537547040583	21.43210710090695	50.46650948631832	19.274633215724204	21.411803668477546	49.92983094102805
2014-02-07 18:50:00	0.7998195537122702	0.8113164490851361	19.005789265275734	21.433117034739546	50.4704509609849	19.275115078425017	21.412739503184614	49.931886111938155
2014-02-07 19:00:00	0.7998134752069879	0.8113483431001539	19.006203060145644	21.434126968572137	50.4743924356515	19.275596941125837	21.413675337891696	49.933941282848274
2014-02-07 19:10:00	0.7998073967017055	0.8113802371151717	19.00661685501555	21.435136902404725	50.4783339103181	19.27607880382665	21.414611172598764	49.93599645375839
2014-02-07 19:20:00	0.7998013181964232	0.8114121311301895	19.007030649885454	21.436146836237327	50.48227538498468	19.276560666527466	21.41554700730585	49.9380516246685
2014-02-07 19:30:00	0.799795239691141	0.8114440251452074	19.007444444755365	21.437156770069922	50.48621685965127	19.27704252922827	21.416482842012925	49.940106795578615
2014-02-07 19:40:00	0.7997891611858586	0.8114759191602252	19.00785823962527	21.438166703902517	50.490158334317854	19.277524391929084	21.41741867672	49.94216196648871
2014-02-07 19:50:00	0.7997830826805763	0.811507813175243	19.00827203449517	21.439176637735113	50.49409980898445	19.278006254629904	21.41835451142708	49.94421713739882
2014-02-07 20:00:00	0.7997770041752941	0.8115397071902608	19.008685829365085	21.440186571567708	50.498041283651034	19.278488117330717	21.419290346134147	49.94627230830893
2014-02-07 20:10:00	0.7997709256700116	0.8115716012052786	19.009099624234988	21.441196505400306	50.50198275831763	19.27896998003153	21.420226180841233	49.948327479219046
2014-02-07 20:20:00	0.7997648471647293	0.8116034952202964	19.0095134191049	21.442206439232894	50.50592423298422	19.279451842732342	21.421162015548305	49.95038265012918
2014-02-07 20:30:00	0.799758768659447	0.8116353892353143	19.009927213974805	21.443216373065496	50.509865707650825	19.279933705433162	21.42209785025538	49.95243782103928
2014-02-07 20:40:00	0.7997526901541647	0.8116672832503321	19.010341008844712	21.44422630689809	50.51380718231741	19.280415568133968	21.423033684962455	49.95449299194939
2014-02-07 20:50:00	0.7997466116488824	0.8116991772653499	19.010754803714626	21.44523624073069	50.517748656984	19.280897430834788	21.42396951966953	49.956548162859505
2014-02-07 21:00:00	0.7997405331435999	0.8117310712803677	19.01116859858453	21.44624617456328	50.521690131650594	19.2813792935356	21.42490535437661	49.95860333376962
2014-02-07 21:10:00	0.7997344546383177	0.8117629652953855	19.011582393454432	21.44725610839588	50.52563160631718	19.281861156236413	21.425841189083684	49.96065850467973
2014-02-07 21:20:00	0.7997283761330354	0.8117948593104033	19.011996188324336	21.448266042228468	50.52957308098377	19.28234301893723	21.426777023790766	49.962713675589846
2014-02-07 21:30:00	0.7997222976277528	0.8118267533254212	19.01240998319424	21.449275976061067	50.533514555650356	19.28282488163804	21.427712858497838	49.96476884649995
2014-02-07 21:40:00	0.7997162191224708	0.8118586473404391	19.01282377806415	21.450285909893662	50.53745603031695	19.28330674433885	21.428648693204913	49.96682401741006
2014-02-07 21:50:00	0.7997101406171885	0.8118905413554568	19.013237572934056	21.451295843726253	50.54139750498354	19.28378860703967	21.429584527911988	49.968879188320166
2014-02-07 22:00:00	0.7997040621119061	0.8119224353704746	19.01365136780397	21.452305777558845	50.54533897965013	19.284270469740484	21.430520362619067	49.97093435923029
2014-02-07 22:10:00	0.7996979836066238	0.8119543293854924	19.014065162673873	21.45331571139145	50.54928045431672	19.284752332441297	21.431456197326145	49.9729895301404
2014-02-07 22:20:00	0.7996919051013415	0.8119862234005102	19.014478957543773	21.45432564522404	50.55322192898332	19.285234195142113	21.43239203203321	49.97504470105051
2014-02-07 22:30:00	0.7996858265960591	0.8120181174155281	19.014892752413683	21.45533557905664	50.5571634036499	19.285716057842926	21.43332786674029	49.97709987196063
2014-02-07 22:40:00	0.7996797480907768	0.8120500114305459	19.01530654728359	21.456345512889236	50.5611048783165	19.28619792054374	21.43426370144737	49.979155042870744
2014-02-07 22:50:00	0.7996736695854946	0.8120819054455637	19.015720342153497	21.457355446721827	50.5650463529831	19.286679783244555	21.43519953615445	49.98121021378085
2014-02-07 23:00:00	0.7996675910802122	0.8121137994605815	19.016134137023407	21.458365380554426	50.56898782764968	19.287161645945368	21.436135370861518	49.98326538469096
2014-02-07 23:10:00	0.7996615125749299	0.8121456934755993	19.016547931893307	21.459375314387017	50.57292930231628	19.28764350864618	21.437071205568603	49.98532055560107
2014-02-07 23:20:00	0.7996554340696476	0.8121775874906171	19.01696172676321	21.46038524821961	50.57687077698287	19.288125371347	21.438007040275675	49.98737572651118
2014-02-07 23:30:00	0.7996493555643652	0.8122094815056351	19.017375521633124	21.461395182052208	50.58081225164946	19.28860723404781	21.43894287498275	49.98943089742129
2014-02-07 23:40:00	0.7996432770590829	0.8122413755206528	19.01778931650303	21.46240511588481	50.58475372631605	19.289089096748622	21.439878709689825	49.991486068331405
2014-02-07 23:50:00	0.7996371985538006	0.8122732695356706	19.018203111372934	21.463415049717398	50.588695200982635	19.289570959449442	21.4408145443969	49.99354123924152
2014-02-08 00:00:00	0.7996311200485183	0.8123051635506884	19.018616906242844	21.46442498355	50.592636675649224	19.29005282215025	21.44175037910398	49.995596410151634
2014-02-08 00:10:00	0.7996250415432359	0.8123370575657062	19.01903070111275	21.465434917382584	50.59657815031581	19.290534684851067	21.44268621381105	49.99765158106175
2014-02-08 00:20:00	0.7996189630379537	0.8123689515807241	19.019444495982658	21.466444851215183	50.6005196249824	19.29101654755188	21.44362204851813	49.99970675197186
2014-02-08 00:30:00	0.7996128845326713	0.8124008455957419	19.019858290852564	21.467454785047774	50.604461099649	19.29149841025269	21.4445578832252	50.00176192288197
2014-02-08 00:40:00	0.799606806027389	0.8124327396107597	19.020272085722468	21.468464718880373	50.608402574315605	19.291980272953502	21.44549371793229	50.00381709379208
2014-02-08 00:50:00	0.7996007275221066	0.8124646336257775	19.02068588059237	21.469474652712968	50.61234404898218	19.292462135654322	21.446429552639362	50.00587226470218
2014-02-08 01:00:00	0.7995946490168244	0.8124965276407953	19.02109967546228	21.470484586545567	50.61628552364878	19.292943998355135	21.447365387346434	50.007927435612295
2014-02-08 01:10:00	0.7995885705115421	0.8125284216558131	19.021513470332188	21.47149452037816	50.62022699831536	19.293425861055947	21.448301222053512	50.00998260652243
2014-02-08 01:20:00	0.7995824920062597	0.8125603156708309	19.021927265202095	21.47250445421076	50.62416847298196	19.29390772375676	21.449237056760584	50.012037777432525
2014-02-08 01:30:00	0.7995764135009774	0.8125922096858488	19.022341060072	21.473514388043352	50.62810994764855	19.294389586457573	21.450172891467663	50.014092948342636
2014-02-08 01:40:00	0.7995703349956951	0.8126241037008666	19.02275485494191	21.47452432187595	50.632051422315136	19.29487144915839	21.451108726174734	50.01614811925275
2014-02-08 01:50:00	0.7995642564904127	0.8126559977158844	19.023168649811808	21.475534255708546	50.635992896981726	19.2953533118592	21.452044560881816	50.01820329016286
2014-02-08 02:00:00	0.7995581779851304	0.8126878917309022	19.02358244468172	21.476544189541134	50.63993437164832	19.29583517456002	21.45298039558889	50.02025846107297
2014-02-08 02:10:00	0.7995520994798482	0.8127197857459201	19.02399623955163	21.477554123373732	50.6438758463149	19.296317037260827	21.453916230295967	50.02231363198309
2014-02-08 02:20:00	0.7995460209745658	0.8127516797609378	19.02441003442153	21.47856405720633	50.6478173209815	19.296798899961647	21.45485206500304	50.0243688028932
2014-02-08 02:30:00	0.7995399424692835	0.8127835737759557	19.024823829291442	21.479573991038922	50.6517587956481	19.29728076266246	21.45578789971012	50.02642397380331
2014-02-08 02:40:00	0.7995338639640012	0.8128154677909735	19.02523762416135	21.48058392487152	50.65570027031468	19.297762625363273	21.4567237344172	50.02847914471342
2014-02-08 02:50:00	0.7995277854587188	0.8128473618059913	19.025651419031245	21.481593858704112	50.65964174498127	19.298244488064086	21.45765956912427	50.03053431562354
2014-02-08 03:00:00	0.7995217069534365	0.8128792558210091	19.026065213901166	21.482603792536707	50.663583219647855	19.298726350764905	21.458595403831342	50.03258948653365
2014-02-08 03:10:00	0.7995156284481543	0.8129111498360269	19.026479008771073	21.483613726369306	50.66752469431446	19.299208213465715	21.459531238538425	50.03464465744376
2014-02-08 03:20:00	0.7995095499428719	0.8129430438510447	19.026892803640976	21.484623660201894	50.67146616898105	19.299690076166527	21.4604670732455	50.03669982835386
2014-02-08 03:30:00	0.7995034714375896	0.8129749378660626	19.027306598510886	21.48563359403449	50.67540764364765	19.300171938867344	21.461402907952575	50.03875499926397
2014-02-08 03:40:00	0.7994973929323073	0.8130068318810804	19.02772039338079	21.486643527867088	50.67934911831423	19.30065380156816	21.462338742659654	50.04081017017409
2014-02-08 03:50:00	0.7994913144270249	0.8130387258960982	19.028134188250693	21.487653461699683	50.683290592980825	19.30113566426897	21.463274577366725	50.0428653410842
2014-02-08 04:00:00	0.7994852359217426	0.813070619911116	19.028547983120607	21.488663395532278	50.68723206764741	19.301617526969785	21.464210412073804	50.04492051199431
2014-02-08 04:10:00	0.7994791574164603	0.8131025139261338	19.028961777990514	21.489673329364877	50.691173542314	19.3020993896706	21.46514624678088	50.04697568290443
2014-02-08 04:20:00	0.7994730789111779	0.8131344079411515	19.029375572860413	21.490683263197468	50.695115016980594	19.30258125237141	21.46608208148796	50.049030853814536
2014-02-08 04:30:00	0.7994670004058957	0.8131663019561695	19.029789367730324	21.491693197030067	50.69905649164718	19.303063115072227	21.46701791619504	50.051086024724654
2014-02-08 04:40:00	0.7994609219006134	0.8131981959711873	19.030203162600227	21.49270313086265	50.70299796631378	19.30354497777304	21.467953750902108	50.05314119563477
2014-02-08 04:50:00	0.7994548433953309	0.8132300899862049	19.030616957470134	21.493713064695253	50.706939440980356	19.304026840473853	21.468889585609183	50.055196366544884
2014-02-08 05:00:00	0.7994487648900487	0.8132619840012228	19.03103075234004	21.494722998527845	50.71088091564695	19.304508703174672	21.469825420316266	50.057251537454995
2014-02-08 05:10:00	0.7994426863847663	0.8132938780162406	19.03144454720995	21.495732932360443	50.71482239031355	19.30499056587548	21.470761255023337	50.0593067083651
2014-02-08 05:20:00	0.799436607879484	0.8133257720312584	19.03185834207985	21.49674286619304	50.71876386498015	19.305472428576294	21.471697089730405	50.06136187927521
2014-02-08 05:30:00	0.7994305293742018	0.8133576660462764	19.03227213694976	21.497752800025633	50.72270533964673	19.305954291277107	21.472632924437487	50.063417050185315
2014-02-08 05:40:00	0.7994244508689194	0.8133895600612941	19.032685931819668	21.498762733858232	50.72664681431332	19.306436153977927	21.473568759144566	50.065472221095426
2014-02-08 05:50:00	0.7994183723636371	0.8134214540763121	19.033099726689574	21.49977266769083	50.7305882889799	19.306918016678733	21.47450459385164	50.06752739200554
2014-02-08 06:00:00	0.7994122938583548	0.8134533480913297	19.03351352155948	21.50078260152343	50.7345297636465	19.307399879379552	21.475440428558716	50.069582562915656
2014-02-08 06:10:00	0.7994062153530724	0.8134852421063475	19.033927316429388	21.50179253535601	50.7384712383131	19.307881742080365	21.47637626326579	50.07163773382578
2014-02-08 06:20:00	0.7994001368477901	0.8135171361213653	19.034341111299295	21.50280246918861	50.742412712979686	19.30836360478117	21.47731209797287	50.07369290473589
2014-02-08 06:30:00	0.7993940583425079	0.8135490301363832	19.0347549061692	21.503812403021197	50.74635418764628	19.308845467481998	21.478247932679945	50.075748075646
2014-02-08 06:40:00	0.7993879798372255	0.8135809241514009	19.035168701039108	21.50482233685381	50.75029566231287	19.309327330182807	21.479183767387013	50.07780324655611
2014-02-08 06:50:00	0.7993819013319432	0.8136128181664188	19.03558249590901	21.505832270686398	50.75423713697946	19.30980919288362	21.480119602094106	50.07985841746622
2014-02-08 07:00:00	0.7993758228266609	0.8136447121814366	19.03599629077892	21.506842204519	50.75817861164605	19.31029105558444	21.48105543680117	50.08191358837633
2014-02-08 07:10:00	0.7993697443213785	0.8136766061964544	19.03641008564883	21.507852138351588	50.762120086312635	19.310772918285245	21.48199127150825	50.08396875928644
2014-02-08 07:20:00	0.7993636658160962	0.8137085002114722	19.036823880518735	21.508862072184183	50.766061560979225	19.311254780986054	21.482927106215325	50.08602393019654
2014-02-08 07:30:00	0.7993575873108139	0.8137403942264901	19.037237675388642	21.509872006016774	50.77000303564582	19.311736643686878	21.483862940922407	50.08807910110664
2014-02-08 07:40:00	0.7993515088055316	0.8137722882415079	19.03765147025855	21.510881939849373	50.7739445103124	19.31221850638769	21.484798775629482	50.09013427201678
2014-02-08 07:50:00	0.7993454303002493	0.8138041822565257	19.038065265128452	21.511891873681968	50.777885984979	19.312700369088503	21.485734610336557	50.0921894429269
2014-02-08 08:00:00	0.7993393517949671	0.8138360762715435	19.03847905999836	21.512901807514567	50.781827459645605	19.31318223178932	21.486670445043632	50.094244613837006
2014-02-08 08:10:00	0.7993332732896846	0.8138679702865613	19.038892854868266	21.51391174134716	50.78576893431219	19.31366409449013	21.487606279750704	50.09629978474712
2014-02-08 08:20:00	0.7993271947844023	0.8138998643015791	19.039306649738172	21.514921675179753	50.78971040897878	19.314145957190945	21.488542114457783	50.098354955657214
2014-02-08 08:30:00	0.79932111627912	0.813931758316597	19.03972044460808	21.515931609012352	50.79365188364536	19.31462781989176	21.489477949164854	50.100410126567354
2014-02-08 08:40:00	0.7993150377738376	0.8139636523316148	19.040134239477986	21.516941542844943	50.79759335831196	19.315109682592574	21.490413783871933	50.102465297477465
2014-02-08 08:50:00	0.7993089592685554	0.8139955463466326	19.040548034347893	21.51795147667754	50.80153483297855	19.315591545293387	21.49134961857901	50.10452046838756
2014-02-08 09:00:00	0.7993028807632729	0.8140274403616504	19.0409618292178	21.518961410510133	50.80547630764514	19.316073407994203	21.492285453286087	50.106575639297674
2014-02-08 09:10:00	0.7992968022579907	0.8140593343766682	19.041375624087703	21.51997134434273	50.809417782311726	19.316555270695016	21.49322128799316	50.10863081020778
2014-02-08 09:20:00	0.7992907237527084	0.8140912283916859	19.041789418957613	21.52098127817533	50.81335925697832	19.31703713339583	21.494157122700237	50.110685981117896
2014-02-08 09:30:00	0.7992846452474259	0.8141231224067039	19.04220321382752	21.521991212007922	50.8173007316449	19.317518996096645	21.495092957407323	50.11274115202801
2014-02-08 09:40:00	0.7992785667421437	0.8141550164217217	19.042617008697427	21.52300114584052	50.8212422063115	19.318000858797454	21.49602879211439	50.11479632293812
2014-02-08 09:50:00	0.7992724882368615	0.8141869104367395	19.043030803567333	21.52401107967311	50.8251836809781	19.31848272149827	21.496964626821466	50.11685149384823
2014-02-08 10:00:00	0.7992664097315791	0.8142188044517573	19.043444598437237	21.525021013505697	50.82912515564468	19.318964584199087	21.49790046152855	50.11890666475835
2014-02-08 10:10:00	0.7992603312262968	0.8142506984667751	19.04385839330715	21.5260309473383	50.83306663031128	19.3194464468999	21.498836296235623	50.12096183566846
2014-02-08 10:20:00	0.7992542527210145	0.8142825924817929	19.04427218817705	21.527040881170894	50.837008104977855	19.319928309600712	21.49977213094269	50.12301700657857
2014-02-08 10:30:00	0.7992481742157321	0.8143144864968108	19.04468598304696	21.52805081500349	50.84094957964446	19.32041017230153	21.50070796564977	50.12507217748868
2014-02-08 10:40:00	0.7992420957104498	0.8143463805118286	19.045099777916867	21.529060748836088	50.84489105431105	19.320892035002338	21.50164380035685	50.1271273483988
2014-02-08 10:50:00	0.7992360172051675	0.8143782745268464	19.04551357278677	21.530070682668686	50.84883252897765	19.32137389770316	21.502579635063924	50.1291825193089
2014-02-08 11:00:00	0.7992299386998852	0.8144101685418642	19.04592736765668	21.531080616501274	50.852774003644235	19.32185576040397	21.503515469771	50.131237690219024
2014-02-08 11:10:00	0.7992238601946029	0.814442062556882	19.046341162526588	21.532090550333876	50.856715478310825	19.322337623104783	21.504451304478074	50.13329286112913
2014-02-08 11:20:00	0.7992177816893206	0.8144739565718998	19.046754957396494	21.533100484166464	50.86065695297742	19.322819485805603	21.50538713918516	50.13534803203924
2014-02-08 11:30:00	0.7992117031840382	0.8145058505869177	19.047168752266398	21.53411041799906	50.864598427644005	19.323301348506405	21.506322973892225	50.13740320294935
2014-02-08 11:40:00	0.7992056246787559	0.8145377446019355	19.047582547136308	21.53512035183165	50.86853990231059	19.323783211207232	21.50725880859931	50.13945837385946
2014-02-08 11:50:00	0.7991995461734736	0.8145696386169533	19.04799634200621	21.536130285664253	50.87248137697718	19.324265073908037	21.50819464330639	50.14151354476957
2014-02-08 12:00:00	0.7991934676681913	0.8146015326319711	19.04841013687612	21.53714021949684	50.87642285164378	19.32474693660885	21.509130478013454	50.143568715679685
2014-02-08 12:10:00	0.7991873891629091	0.8146334266469889	19.04882393174602	21.538150153329443	50.88036432631037	19.32522879930967	21.510066312720532	50.145623886589796
2014-02-08 12:20:00	0.7991813106576267	0.8146653206620067	19.049237726615925	21.53916008716204	50.88430580097696	19.325710662010483	21.51100214742761	50.14767905749992
2014-02-08 12:30:00	0.7991752321523443	0.8146972146770246	19.04965152148584	21.540170020994633	50.88824727564355	19.326192524711296	21.511937982134686	50.149734228410026
2014-02-08 12:40:00	0.799169153647062	0.8147291086920424	19.050065316355745	21.541179954827232	50.89218875031015	19.32667438741211	21.51287381684176	50.151789399320144
2014-02-08 12:50:00	0.7991630751417796	0.8147610027070602	19.05047911122565	21.54218988865983	50.89613022497674	19.32715625011292	21.51380965154884	50.15384457023025
2014-02-08 13:00:00	0.7991569966364973	0.814792896722078	19.05089290609556	21.54319982249243	50.90007169964333	19.327638112813734	21.514745486255908	50.15589974114036
2014-02-08 13:10:00	0.7991509181312151	0.8148247907370958	19.051306700965466	21.54420975632501	50.904013174309924	19.32811997551455	21.515681320962987	50.15795491205046
2014-02-08 13:20:00	0.7991448396259327	0.8148566847521136	19.051720495835365	21.54521969015761	50.90795464897651	19.328601838215363	21.516617155670065	50.160010082960575
2014-02-08 13:30:00	0.7991387611206504	0.8148885787671315	19.05213429070528	21.546229623990197	50.9118961236431	19.329083700916176	21.51755299037714	50.162065253870686
2014-02-08 13:40:00	0.7991326826153681	0.8149204727821493	19.052548085575182	21.5472395578228	50.915837598309686	19.329565563616992	21.518488825084216	50.16412042478082
2014-02-08 13:50:00	0.7991266041100857	0.8149523667971671	19.052961880445093	21.548249491655394	50.91977907297628	19.330047426317805	21.519424659791294	50.166175595690916
2014-02-08 14:00:00	0.7991205256048034	0.8149842608121849	19.053375675315	21.54925942548799	50.92372054764287	19.330529289018614	21.520360494498373	50.168230766601035
2014-02-08 14:10:00	0.7991144470995211	0.8150161548272027	19.053789470184906	21.550269359320588	50.92766202230946	19.331011151719434	21.521296329205445	50.17028593751114
2014-02-08 14:20:00	0.7991083685942388	0.8150480488422205	19.054203265054813	21.551279293153186	50.93160349697605	19.331493014420246	21.52223216391252	50.17234110842126
2014-02-08 14:30:00	0.7991022900889565	0.8150799428572384	19.05461705992472	21.552289226985774	50.935544971642635	19.33197487712106	21.5231679986196	50.17439627933137
2014-02-08 14:40:00	0.7990962115836742	0.8151118368722562	19.05503085479463	21.553299160818373	50.93948644630924	19.332456739821875	21.524103833326674	50.17645145024148
2014-02-08 14:50:00	0.7990901330783918	0.815143730887274	19.05544464966453	21.554309094650964	50.94342792097583	19.332938602522688	21.52503966803375	50.17850662115159
2014-02-08 15:00:00	0.7990840545731095	0.8151756249022918	19.055858444534444	21.55531902848356	50.947369395642426	19.3334204652235	21.525975502740827	50.1805617920617
2014-02-08 15:10:00	0.7990779760678272	0.8152075189173096	19.056272239404347	21.556328962316154	50.95131087030901	19.33390232792432	21.526911337447906	50.182616962971814
2014-02-08 15:20:00	0.7990718975625449	0.8152394129323274	19.056686034274254	21.55733889614875	50.955252344975605	19.33438419062513	21.527847172154974	50.18467213388193
2014-02-08 15:30:00	0.7990658190572626	0.8152713069473453	19.05709982914416	21.558348829981345	50.95919381964219	19.334866053325946	21.52878300686205	50.18672730479204
2014-02-08 15:40:00	0.7990597405519803	0.8153032009623631	19.057513624014064	21.55935876381394	50.963135294308785	19.335347916026766	21.529718841569128	50.188782475702155
2014-02-08 15:50:00	0.7990536620466979	0.8153350949773809	19.05792741888397	21.56036869764653	50.96707676897538	19.335829778727568	21.530654676276207	50.19083764661225
2014-02-08 16:00:00	0.7990475835414156	0.8153669889923987	19.05834121375388	21.56137863147913	50.971018243641964	19.336311641428388	21.531590510983282	50.19289281752239
2014-02-08 16:10:00	0.7990415050361332	0.8153988830074165	19.058755008623788	21.562388565311732	50.97495971830856	19.3367935041292	21.53252634569036	50.1949479884325
2014-02-08 16:20:00	0.7990354265308509	0.8154307770224343	19.05916880349369	21.56339849914432	50.97890119297514	19.337275366830013	21.533462180397443	50.197003159342614
2014-02-08 16:30:00	0.7990293480255687	0.8154626710374522	19.0595825983636	21.564408432976915	50.98284266764173	19.337757229530823	21.534398015104518	50.19905833025271
2014-02-08 16:40:00	0.7990232695202863	0.81549456505247	19.059996393233504	21.56541836680951	50.98678414230833	19.33823909223165	21.535333849811586	50.20111350116282
2014-02-08 16:50:00	0.799017191015004	0.8155264590674878	19.06041018810341	21.566428300642105	50.99072561697493	19.338720954932455	21.53626968451866	50.20316867207293
2014-02-08 17:00:00	0.7990111125097217	0.8155583530825056	19.06082398297332	21.567438234474697	50.99466709164151	19.339202817633268	21.53720551922574	50.205223842983045
2014-02-08 17:10:00	0.7990050340044393	0.8155902470975234	19.06123777784323	21.5684481683073	50.9986085663081	19.339684680334088	21.538141353932815	50.20727901389316
2014-02-08 17:20:00	0.798998955499157	0.8156221411125412	19.061651572713128	21.569458102139894	51.00255004097468	19.34016654303489	21.53907718863989	50.20933418480328
2014-02-08 17:30:00	0.7989928769938747	0.8156540351275591	19.06206536758304	21.57046803597249	51.00649151564129	19.340648405735713	21.54001302334697	50.211389355713386
2014-02-08 17:40:00	0.7989867984885924	0.8156859291425769	19.062479162452945	21.571477969805088	51.01043299030788	19.341130268436526	21.540948858054048	50.21344452662349
2014-02-08 17:50:00	0.7989807199833101	0.8157178231575947	19.062892957322852	21.572487903637686	51.01437446497447	19.34161213113734	21.54188469276112	50.215499697533595
2014-02-08 18:00:00	0.7989746414780278	0.8157497171726125	19.063306752192762	21.573497837470274	51.01831593964106	19.342093993838148	21.542820527468194	50.21755486844372
2014-02-08 18:10:00	0.7989685629727454	0.8157816111876303	19.063720547062665	21.574507771302876	51.02225741430765	19.342575856538968	21.543756362175273	50.21961003935383
2014-02-08 18:20:00	0.7989624844674631	0.8158135052026481	19.064134341932565	21.575517705135464	51.026198888974236	19.34305771923978	21.544692196882348	50.221665210263936
2014-02-08 18:30:00	0.7989564059621808	0.815845399217666	19.06454813680248	21.57652763896806	51.030140363640825	19.343539581940593	21.545628031589427	50.22372038117405
2014-02-08 18:40:00	0.7989503274568985	0.8158772932326838	19.064961931672386	21.57753757280065	51.03408183830742	19.34402144464141	21.546563866296506	50.22577555208417
2014-02-08 18:50:00	0.7989442489516162	0.8159091872477016	19.065375726542293	21.57854750663325	51.038023312974005	19.344503307342226	21.547499701003574	50.22783072299428
2014-02-08 19:00:00	0.7989381704463339	0.8159410812627194	19.0657895214122	21.579557440465845	51.0419647876406	19.344985170043035	21.54843553571065	50.22988589390439
2014-02-08 19:10:00	0.7989320919410515	0.8159729752777372	19.066203316282106	21.58056737429844	51.04590626230718	19.34546703274385	21.549371370417727	50.2319410648145
2014-02-08 19:20:00	0.7989260134357692	0.816004869292755	19.066617111152013	21.58157730813104	51.04984773697378	19.345948895444664	21.550307205124803	50.23399623572461
2014-02-08 19:30:00	0.7989199349304869	0.8160367633077729	19.067030906021927	21.58258724196363	51.053789211640385	19.34643075814548	21.551243039831878	50.23605140663472
2014-02-08 19:40:00	0.7989138564252045	0.8160686573227907	19.067444700891823	21.583597175796232	51.057730686306975	19.346912620846293	21.55217887453896	50.23810657754483
2014-02-08 19:50:00	0.7989077779199223	0.8161005513378085	19.06785849576173	21.58460710962882	51.06167216097356	19.347394483547106	21.55311470924603	50.24016174845495
2014-02-08 20:00:00	0.7989016994146401	0.8161324453528263	19.06827229063164	21.585617043461415	51.06561363564015	19.347876346247922	21.55405054395311	50.24221691936506
2014-02-08 20:10:00	0.7988956209093576	0.8161643393678442	19.068686085501547	21.58662697729401	51.06955511030674	19.348358208948735	21.554986378660182	50.244272090275174
2014-02-08 20:20:00	0.7988895424040753	0.8161962333828618	19.06909988037145	21.587636911126605	51.07349658497333	19.348840071649548	21.55592221336726	50.24632726118529
2014-02-08 20:30:00	0.7988834638987931	0.8162281273978798	19.069513675241357	21.588646844959197	51.077438059639924	19.34932193435036	21.556858048074336	50.2483824320954
2014-02-08 20:40:00	0.7988773853935106	0.8162600214128976	19.069927470111264	21.589656778791795	51.08137953430651	19.349803797051173	21.557793882781414	50.2504376030055
2014-02-08 20:50:00	0.7988713068882284	0.8162919154279153	19.07034126498117	21.590666712624394	51.085321008973104	19.350285659751986	21.55872971748849	50.252492773915606
2014-02-08 21:00:00	0.7988652283829459	0.8163238094429331	19.07075505985108	21.591676646456985	51.089262483639686	19.3507675224528	21.55966555219557	50.254547944825724
2014-02-08 21:10:00	0.7988591498776637	0.8163557034579509	19.071168854720984	21.592686580289573	51.09320395830628	19.35124938515362	21.560601386902643	50.25660311573584
2014-02-08 21:20:00	0.7988530713723814	0.8163875974729687	19.07158264959089	21.593696514122176	51.09714543297288	19.35173124785443	21.561537221609715	50.258658286645954
2014-02-08 21:30:00	0.798846992867099	0.8164194914879866	19.0719964444608	21.59470644795477	51.10108690763946	19.352213110555248	21.562473056316794	50.260713457556065
2014-02-08 21:40:00	0.7988409143618167	0.8164513855030044	19.072410239330704	21.595716381787366	51.10502838230606	19.35269497325606	21.56340889102387	50.262768628466176
2014-02-08 21:50:00	0.7988348358565344	0.8164832795180222	19.072824034200607	21.59672631561996	51.10896985697265	19.353176835956873	21.564344725730944	50.26482379937629
2014-02-08 22:00:00	0.7988287573512521	0.81651517353304	19.07323782907052	21.59773624945256	51.11291133163924	19.353658698657686	21.565280560438023	50.266878970286406
2014-02-08 22:10:00	0.7988226788459698	0.8165470675480578	19.073651623940425	21.59874618328515	51.11685280630583	19.354140561358506	21.56621639514509	50.268934141196524
2014-02-08 22:20:00	0.7988166003406875	0.8165789615630756	19.074065418810328	21.59975611711775	51.120794280972426	19.35462242405932	21.56715222985217	50.27098931210663
2014-02-08 22:30:00	0.7988105218354051	0.8166108555780935	19.074479213680238	21.600766050950345	51.124735755639016	19.35510428676013	21.568088064559245	50.27304448301674
2014-02-08 22:40:00	0.7988044433301228	0.8166427495931113	19.074893008550145	21.601775984782943	51.128677230305605	19.355586149460944	21.56902389926633	50.27509965392685
2014-02-08 22:50:00	0.7987983648248405	0.8166746436081291	19.075306803420048	21.60278591861553	51.1326187049722	19.356068012161764	21.5699597339734	50.27715482483696
2014-02-08 23:00:00	0.7987922863195581	0.8167065376231469	19.07572059828995	21.60379585244813	51.136560179638785	19.35654987486257	21.57089556868048	50.27920999574707
2014-02-08 23:10:00	0.7987862078142759	0.8167384316381647	19.076134393159855	21.604805786280732	51.14050165430538	19.357031737563386	21.57183140338756	50.28126516665719
2014-02-08 23:20:00	0.7987801293089936	0.8167703256531825	19.07654818802977	21.60581572011332	51.144443128971965	19.3575136002642	21.57276723809463	50.283320337567304
2014-02-08 23:30:00	0.7987740508037112	0.8168022196682004	19.076961982899675	21.606825653945915	51.14838460363856	19.35799546296501	21.573703072801706	50.2853755084774
2014-02-08 23:40:00	0.7987679722984289	0.8168341136832182	19.077375777769586	21.60783558777851	51.15232607830515	19.358477325665824	21.574638907508785	50.28743067938752
2014-02-08 23:50:00	0.7987618937931465	0.8168660076982359	19.07778957263949	21.608845521611105	51.15626755297174	19.35895918836664	21.575574742215856	50.28948585029765
2014-02-09 00:00:00	0.7987558152878642	0.8168979017132538	19.0782033675094	21.609855455443697	51.16020902763833	19.359441051067453	21.57651057692293	50.29154102120775
2014-02-09 00:10:00	0.7987497367825821	0.8169297957282716	19.078617162379306	21.610865389276295	51.16415050230493	19.359922913768266	21.57744641163001	50.29359619211786
2014-02-09 00:20:00	0.7987436582772997	0.8169616897432894	19.07903095724921	21.611875323108894	51.16809197697153	19.36040477646908	21.578382246337085	50.29565136302797
2014-02-09 00:30:00	0.7987375797720173	0.8169935837583073	19.079444752119123	21.612885256941485	51.17203345163811	19.36088663916989	21.579318081044164	50.297706533938076
2014-02-09 00:40:00	0.7987315012667351	0.8170254777733251	19.079858546989023	21.613895190774077	51.175974926304704	19.361368501870707	21.58025391575124	50.29976170484819
2014-02-09 00:50:00	0.7987254227614526	0.8170573717883429	19.08027234185893	21.614905124606675	51.17991640097129	19.361850364571524	21.58118975045832	50.30181687575831
2014-02-09 01:00:00	0.7987193442561703	0.8170892658033607	19.08068613672884	21.61591505843927	51.18385787563789	19.362332227272336	21.58212558516539	50.303872046668424
2014-02-09 01:10:00	0.798713265750888	0.8171211598183785	19.081099931598747	21.616924992271862	51.18779935030447	19.36281408997315	21.583061419872468	50.305927217578535
2014-02-09 01:20:00	0.7987071872456057	0.8171530538333963	19.08151372646865	21.61793492610446	51.19174082497106	19.363295952673965	21.58399725457955	50.30798238848864
2014-02-09 01:30:00	0.7987011087403234	0.8171849478484142	19.081927521338557	21.61894485993705	51.19568229963765	19.36377781537477	21.584933089286622	50.310037559398744
2014-02-09 01:40:00	0.7986950302350411	0.8172168418634321	19.082341316208463	21.61995479376965	51.19962377430425	19.36425967807559	21.585868923993697	50.312092730308855
2014-02-09 01:50:00	0.7986889517297587	0.8172487358784498	19.082755111078374	21.62096472760225	51.20356524897083	19.364741540776404	21.586804758700765	50.31414790121898
2014-02-09 02:00:00	0.7986828732244764	0.8172806298934676	19.08316890594828	21.62197466143484	51.207506723637415	19.365223403477216	21.587740593407844	50.3162030721291
2014-02-09 02:10:00	0.7986767947191941	0.8173125239084854	19.083582700818184	21.622984595267443	51.211448198304026	19.36570526617804	21.588676428114926	50.31825824303921
2014-02-09 02:20:00	0.7986707162139117	0.8173444179235032	19.08399649568809	21.62399452910003	51.21538967297061	19.366187128878853	21.589612262821998	50.32031341394931
2014-02-09 02:30:00	0.7986646377086295	0.8173763119385211	19.084410290558	21.625004462932626	51.21933114763721	19.366668991579658	21.590548097529076	50.322368584859426
2014-02-09 02:40:00	0.7986585592033472	0.8174082059535389	19.0848240854279	21.626014396765214	51.22327262230379	19.36715085428048	21.591483932236148	50.32442375576954
2014-02-09 02:50:00	0.7986524806980648	0.8174400999685567	19.085237880297807	21.627024330597816	51.227214096970386	19.36763271698129	21.592419766943227	50.32647892667965
2014-02-09 03:00:00	0.7986464021927825	0.8174719939835745	19.085651675167714	21.628034264430408	51.231155571636975	19.368114579682103	21.593355601650305	50.32853409758976
2014-02-09 03:10:00	0.7986403236875002	0.8175038879985923	19.08606547003762	21.629044198263006	51.235097046303565	19.368596442382927	21.59429143635738	50.33058926849987
2014-02-09 03:20:00	0.7986342451822178	0.8175357820136101	19.086479264907528	21.630054132095605	51.239038520970155	19.369078305083736	21.59522727106445	50.33264443940998
2014-02-09 03:30:00	0.7986281666769356	0.8175676760286279	19.086893059777434	21.631064065928197	51.24297999563674	19.36956016778455	21.59616310577153	50.3346996103201
2014-02-09 03:40:00	0.7986220881716533	0.8175995700436458	19.08730685464734	21.632073999760795	51.24692147030333	19.370042030485358	21.59709894047861	50.33675478123021
2014-02-09 03:50:00	0.7986160096663709	0.8176314640586636	19.087720649517244	21.633083933593394	51.250862944969924	19.37052389318617	21.598034775185685	50.33880995214032
2014-02-09 04:00:00	0.7986099311610886	0.8176633580736814	19.08813444438716	21.634093867425985	51.25480441963651	19.371005755886987	21.598970609892763	50.34086512305044
2014-02-09 04:10:00	0.7986038526558062	0.8176952520886992	19.088548239257054	21.635103801258573	51.25874589430311	19.3714876185878	21.59990644459984	50.342920293960546
2014-02-09 04:20:00	0.7985977741505239	0.8177271461037171	19.08896203412697	21.636113735091165	51.26268736896971	19.371969481288613	21.600842279306914	50.34497546487065
2014-02-09 04:30:00	0.7985916956452416	0.8177590401187349	19.089375828996875	21.63712366892377	51.26662884363629	19.37245134398943	21.601778114013985	50.34703063578078
2014-02-09 04:40:00	0.7985856171399593	0.8177909341337527	19.089789623866785	21.638133602756366	51.27057031830288	19.372933206690238	21.602713948721064	50.349085806690894
2014-02-09 04:50:00	0.7985795386346769	0.8178228281487705	19.090203418736685	21.63914353658896	51.27451179296946	19.37341506939105	21.603649783428143	50.35114097760099
2014-02-09 05:00:00	0.7985734601293947	0.8178547221637883	19.090617213606592	21.640153470421556	51.27845326763606	19.37389693209187	21.60458561813521	50.3531961485111
2014-02-09 05:10:00	0.7985673816241123	0.8178866161788061	19.091031008476502	21.64116340425415	51.28239474230266	19.374378794792683	21.605521452842293	50.355251319421214
2014-02-09 05:20:00	0.79856130311883	0.8179185101938239	19.09144480334641	21.64217333808675	51.286336216969254	19.3748606574935	21.606457287549368	50.357306490331325
2014-02-09 05:30:00	0.7985552246135477	0.8179504042088418	19.091858598216323	21.64318327191934	51.29027769163585	19.375342520194312	21.60739312225645	50.35936166124144
2014-02-09 05:40:00	0.7985491461082654	0.8179822982238596	19.092272393086226	21.644193205751925	51.294219166302426	19.375824382895125	21.60832895696352	50.36141683215155
2014-02-09 05:50:00	0.7985430676029831	0.8180141922388774	19.09268618795613	21.64520313958453	51.298160640969016	19.37630624559594	21.609264791670604	50.36347200306167
2014-02-09 06:00:00	0.7985369890977008	0.8180460862538952	19.09309998282604	21.64621307341713	51.302102115635606	19.376788108296754	21.610200626377672	50.36552717397178
2014-02-09 06:10:00	0.7985309105924184	0.8180779802689129	19.093513777695943	21.647223007249718	51.3060435903022	19.377269970997567	21.61113646108475	50.36758234488189
2014-02-09 06:20:00	0.7985248320871361	0.8181098742839308	19.09392757256585	21.64823294108232	51.309985064968785	19.377751833698387	21.612072295791826	50.369637515792
2014-02-09 06:30:00	0.7985187535818538	0.8181417682989487	19.094341367435753	21.649242874914908	51.31392653963538	19.3782336963992	21.6130081304989	50.37169268670211
2014-02-09 06:40:00	0.7985126750765714	0.8181736623139665	19.09475516230566	21.650252808747506	51.317868014301965	19.37871555910001	21.613943965205973	50.373747857612216
2014-02-09 06:50:00	0.7985065965712892	0.8182055563289843	19.095168957175567	21.651262742580105	51.32180948896856	19.379197421800825	21.614879799913048	50.37580302852235
2014-02-09 07:00:00	0.7985005180660069	0.8182374503440021	19.09558275204548	21.652272676412696	51.32575096363516	19.37967928450164	21.615815634620127	50.37785819943245
2014-02-09 07:10:00	0.7984944395607245	0.8182693443590199	19.09599654691538	21.65328261024529	51.329692438301755	19.38016114720245	21.6167514693272	50.37991337034256
2014-02-09 07:20:00	0.7984883610554422	0.8183012383740377	19.09641034178529	21.654292544077887	51.33363391296834	19.380643009903267	21.617687304034284	50.38196854125267
2014-02-09 07:30:00	0.7984822825501598	0.8183331323890556	19.096824136655194	21.65530247791048	51.33757538763493	19.38112487260408	21.61862313874136	50.38402371216278
2014-02-09 07:40:00	0.7984762040448775	0.8183650264040734	19.0972379315251	21.656312411743077	51.34151686230153	19.38160673530489	21.619558973448434	50.38607888307289
2014-02-09 07:50:00	0.7984701255395952	0.8183969204190912	19.097651726395007	21.657322345575672	51.34545833696811	19.382088598005712	21.620494808155517	50.38813405398301
2014-02-09 08:00:00	0.798464047034313	0.8184288144341091	19.098065521264914	21.658332279408263	51.349399811634704	19.38257046070652	21.621430642862588	50.39018922489312
2014-02-09 08:10:00	0.7984579685290306	0.8184607084491268	19.09847931613482	21.659342213240862	51.3533412863013	19.383052323407334	21.622366477569667	50.392244395803225
2014-02-09 08:20:00	0.7984518900237483	0.8184926024641446	19.098893111004728	21.660352147073453	51.35728276096789	19.383534186108147	21.62330231227674	50.39429956671334
2014-02-09 08:30:00	0.7984458115184659	0.8185244964791625	19.09930690587464	21.661362080906052	51.36122423563448	19.384016048808967	21.624238146983814	50.39635473762346
2014-02-09 08:40:00	0.7984397330131836	0.8185563904941803	19.099720700744538	21.66237201473865	51.36516571030106	19.384497911509765	21.62517398169089	50.39840990853357
2014-02-09 08:50:00	0.7984336545079013	0.8185882845091981	19.10013449561445	21.66338194857125	51.36910718496765	19.384979774210592	21.626109816397967	50.400465079443684
2014-02-09 09:00:00	0.7984275760026189	0.8186201785242159	19.100548290484355	21.66439188240384	51.37304865963425	19.385461636911405	21.627045651105046	50.40252025035378
2014-02-09 09:10:00	0.7984214974973367	0.8186520725392337	19.10096208535426	21.665401816236443	51.37699013430084	19.38594349961221	21.62798148581212	50.40457542126389
2014-02-09 09:20:00	0.7984154189920544	0.8186839665542515	19.101375880224168	21.66641175006903	51.38093160896743	19.386425362313034	21.6289173205192	50.406630592174
2014-02-09 09:30:00	0.7984093404867719	0.8187158605692694	19.101789675094075	21.667421683901626	51.384873083634034	19.386907225013847	21.629853155226265	50.408685763084115
2014-02-09 09:40:00	0.7984032619814897	0.8187477545842872	19.102203469963978	21.668431617734214	51.38881455830061	19.38738908771466	21.630788989933347	50.41074093399425
2014-02-09 09:50:00	0.7983971834762074	0.818779648599305	19.102617264833885	21.669441551566816	51.39275603296721	19.38787095041548	21.631724824640425	50.41279610490436
2014-02-09 10:00:00	0.798391104970925	0.8188115426143228	19.103031059703792	21.670451485399408	51.3966975076338	19.38835281311629	21.6326606593475	50.414851275814456
2014-02-09 10:10:00	0.7983850264656428	0.8188434366293406	19.1034448545737	21.671461419232006	51.400638982300386	19.3888346758171	21.633596494054576	50.416906446724575
2014-02-09 10:20:00	0.7983789479603605	0.8188753306443584	19.103858649443605	21.672471353064605	51.404580456966976	19.38931653851792	21.63453232876165	50.418961617634686
2014-02-09 10:30:00	0.7983728694550781	0.8189072246593763	19.104272444313512	21.6734812868972	51.408521931633565	19.38979840121873	21.635468163468733	50.4210167885448
2014-02-09 10:40:00	0.7983667909497958	0.8189391186743941	19.104686239183426	21.67449122072979	51.412463406300155	19.390280263919546	21.63640399817581	50.42307195945491
2014-02-09 10:50:00	0.7983607124445135	0.8189710126894119	19.10510003405333	21.675501154562387	51.41640488096675	19.39076212662036	21.63733983288288	50.42512713036502
2014-02-09 11:00:00	0.7983546339392311	0.8190029067044297	19.105513828923236	21.67651108839498	51.42034635563334	19.391243989321172	21.638275667589955	50.42718230127513
2014-02-09 11:10:00	0.7983485554339489	0.8190348007194475	19.10592762379314	21.677521022227573	51.42428783029993	19.391725852021985	21.639211502297034	50.42923747218524
2014-02-09 11:20:00	0.7983424769286666	0.8190666947344653	19.106341418663046	21.67853095606017	51.428229304966536	19.3922077147228	21.64014733700411	50.43129264309536
2014-02-09 11:30:00	0.7983363984233842	0.8190985887494832	19.106755213532953	21.679540889892763	51.43217077963311	19.392689577423614	21.641083171711184	50.43334781400546
2014-02-09 11:40:00	0.7983303199181019	0.819130482764501	19.10716900840286	21.68055082372536	51.43611225429971	19.393171440124426	21.642019006418266	50.435402984915584
2014-02-09 11:50:00	0.7983242414128195	0.8191623767795188	19.107582803272766	21.68156075755796	51.44005372896629	19.39365330282524	21.64295484112533	50.4374581558257
2014-02-09 12:00:00	0.7983181629075372	0.8191942707945365	19.10799659814268	21.682570691390552	51.44399520363289	19.39413516552605	21.643890675832413	50.43951332673581
2014-02-09 12:10:00	0.7983120844022549	0.8192261648095543	19.10841039301258	21.68358062522315	51.44793667829948	19.394617028226868	21.644826510539488	50.44156849764593
2014-02-09 12:20:00	0.7983060058969726	0.8192580588245721	19.108824187882487	21.68459055905575	51.45187815296607	19.39509889092768	21.645762345246567	50.44362366855603
2014-02-09 12:30:00	0.7982999273916903	0.81928995283959	19.109237982752393	21.685600492888337	51.45581962763266	19.395580753628497	21.646698179953642	50.44567883946614
2014-02-09 12:40:00	0.7982938488864079	0.8193218468546078	19.1096517776223	21.686610426720925	51.459761102299254	19.396062616329306	21.64763401466072	50.44773401037625
2014-02-09 12:50:00	0.7982877703811256	0.8193537408696256	19.110065572492207	21.687620360553527	51.463702576965844	19.39654447903013	21.6485698493678	50.44978918128636
2014-02-09 13:00:00	0.7982816918758433	0.8193856348846434	19.110479367362114	21.68863029438612	51.46764405163243	19.39702634173094	21.649505684074867	50.451844352196474
2014-02-09 13:10:00	0.7982756133705609	0.8194175288996612	19.11089316223202	21.689640228218718	51.471585526299016	19.39750820443175	21.650441518781943	50.45389952310658
2014-02-09 13:20:00	0.7982695348652786	0.819449422914679	19.111306957101927	21.69065016205132	51.475527000965606	19.397990067132564	21.651377353489018	50.455954694016704
2014-02-09 13:30:00	0.7982634563599964	0.819481316929697	19.11172075197183	21.691660095883908	51.4794684756322	19.398471929833374	21.652313188196093	50.45800986492682
2014-02-09 13:40:00	0.7982573778547141	0.8195132109447147	19.112134546841734	21.692670029716506	51.483409950298785	19.398953792534197	21.65324902290317	50.46006503583693
2014-02-09 13:50:00	0.7982512993494317	0.8195451049597325	19.112548341711644	21.693679963549105	51.48735142496539	19.399435655235006	21.65418485761025	50.46212020674704
2014-02-09 14:00:00	0.7982452208441494	0.8195769989747503	19.11296213658155	21.694689897381696	51.49129289963198	19.399917517935826	21.655120692317325	50.46417537765715
2014-02-09 14:10:00	0.7982391423388671	0.8196088929897681	19.113375931451454	21.695699831214288	51.49523437429858	19.40039938063664	21.656056527024397	50.46623054856726
2014-02-09 14:20:00	0.7982330638335847	0.8196407870047859	19.113789726321365	21.696709765046887	51.49917584896516	19.40088124333745	21.656992361731486	50.468285719477365
2014-02-09 14:30:00	0.7982269853283025	0.8196726810198038	19.11420352119127	21.69771969887948	51.503117323631756	19.401363106038264	21.657928196438554	50.470340890387476
2014-02-09 14:40:00	0.7982209068230202	0.8197045750348216	19.11461731606117	21.698729632712077	51.50705879829834	19.401844968739077	21.65886403114563	50.472396061297594
2014-02-09 14:50:00	0.7982148283177378	0.8197364690498394	19.115031110931085	21.69973956654467	51.511000272964935	19.40232683143989	21.659799865852705	50.4744512322077
2014-02-09 15:00:00	0.7982087498124555	0.8197683630648572	19.115444905800988	21.700749500377263	51.51494174763153	19.402808694140703	21.660735700559783	50.47650640311782
2014-02-09 15:10:00	0.7982026713071732	0.819800257079875	19.1158587006709	21.701759434209862	51.518883222298115	19.40329055684152	21.66167153526686	50.47856157402793
2014-02-09 15:20:00	0.7981965928018908	0.8198321510948928	19.116272495540805	21.702769368042453	51.52282469696471	19.403772419542328	21.66260736997393	50.48061674493804
2014-02-09 15:30:00	0.7981905142966085	0.8198640451099107	19.116686290410712	21.703779301875052	51.5267661716313	19.404254282243148	21.663543204681005	50.48267191584815
2014-02-09 15:40:00	0.7981844357913263	0.8198959391249285	19.117100085280626	21.70478923570765	51.53070764629789	19.40473614494396	21.664479039388084	50.48472708675827
2014-02-09 15:50:00	0.7981783572860439	0.8199278331399463	19.11751388015053	21.70579916954024	51.53464912096448	19.405218007644773	21.665414874095163	50.48678225766838
2014-02-09 16:00:00	0.7981722787807616	0.8199597271549641	19.117927675020432	21.70680910337284	51.53859059563108	19.40569987034559	21.666350708802238	50.48883742857849
2014-02-09 16:10:00	0.7981662002754792	0.8199916211699819	19.11834146989034	21.707819037205432	51.54253207029766	19.4061817330464	21.66728654350932	50.4908925994886
2014-02-09 16:20:00	0.7981601217701969	0.8200235151849997	19.118755264760246	21.708828971038027	51.54647354496424	19.40666359574721	21.66822237821639	50.49294777039872
2014-02-09 16:30:00	0.7981540432649146	0.8200554092000176	19.11916905963016	21.709838904870626	51.550415019630854	19.40714545844803	21.66915821292347	50.495002941308826
2014-02-09 16:40:00	0.7981479647596322	0.8200873032150354	19.11958285450006	21.710848838703214	51.55435649429744	19.407627321148844	21.67009404763055	50.49705811221893
2014-02-09 16:50:00	0.7981418862543499	0.8201191972300532	19.11999664936997	21.71185877253581	51.558297968964034	19.408109183849657	21.671029882337624	50.49911328312904
2014-02-09 17:00:00	0.7981358077490677	0.820151091245071	19.120410444239873	21.712868706368408	51.56223944363062	19.40859104655048	21.671965717044696	50.501168454039146
2014-02-09 17:10:00	0.7981297292437853	0.8201829852600888	19.120824239109773	21.713878640201006	51.56618091829721	19.40907290925129	21.67290155175177	50.50322362494927
2014-02-09 17:20:00	0.7981236507385029	0.8202148792751066	19.121238033979683	21.714888574033605	51.5701223929638	19.409554771952106	21.67383738645885	50.50527879585938
2014-02-09 17:30:00	0.7981175722332207	0.8202467732901245	19.12165182884959	21.7158985078662	51.574063867630386	19.410036634652915	21.674773221165925	50.507333966769494
2014-02-09 17:40:00	0.7981114937279383	0.8202786673051423	19.122065623719497	21.716908441698788	51.578005342296976	19.410518497353724	21.675709055873	50.509389137679605
2014-02-09 17:50:00	0.7981054152226561	0.8203105613201601	19.122479418589407	21.717918375531386	51.581946816963566	19.411000360054537	21.67664489058007	50.511444308589724
2014-02-09 18:00:00	0.7980993367173738	0.8203424553351779	19.122893213459307	21.71892830936397	51.585888291630155	19.411482222755357	21.67758072528716	50.51349947949984
2014-02-09 18:10:00	0.7980932582120914	0.8203743493501957	19.12330700832921	21.719938243196573	51.58982976629675	19.41196408545617	21.67851655999423	50.51555465040994
2014-02-09 18:20:00	0.7980871797068091	0.8204062433652135	19.123720803199124	21.720948177029165	51.59377124096334	19.412445948156982	21.679452394701304	50.517609821320065
2014-02-09 18:30:00	0.7980811012015268	0.8204381373802314	19.12413459806903	21.721958110861763	51.59771271562994	19.412927810857802	21.68038822940838	50.51966499223017
2014-02-09 18:40:00	0.7980750226962444	0.8204700313952492	19.124548392938934	21.722968044694362	51.601654190296536	19.41340967355861	21.681324064115454	50.52172016314028
2014-02-09 18:50:00	0.7980689441909621	0.8205019254102671	19.124962187808844	21.723977978526953	51.60559566496312	19.413891536259424	21.682259898822533	50.52377533405039
2014-02-09 19:00:00	0.7980628656856799	0.8205338194252848	19.12537598267875	21.724987912359552	51.60953713962971	19.414373398960237	21.68319573352961	50.525830504960496
2014-02-09 19:10:00	0.7980567871803975	0.8205657134403026	19.125789777548658	21.72599784619215	51.61347861429629	19.41485526166105	21.684131568236683	50.52788567587061
2014-02-09 19:20:00	0.7980507086751152	0.8205976074553204	19.126203572418564	21.72700778002475	51.61742008896289	19.415337124361862	21.685067402943762	50.52994084678073
2014-02-09 19:30:00	0.7980446301698328	0.8206295014703383	19.126617367288468	21.728017713857337	51.62136156362949	19.415818987062682	21.686003237650837	50.53199601769085
2014-02-09 19:40:00	0.7980385516645505	0.8206613954853561	19.12703116215837	21.729027647689925	51.62530303829608	19.416300849763488	21.686939072357912	50.53405118860096
2014-02-09 19:50:00	0.7980324731592682	0.8206932895003739	19.127444957028285	21.730037581522527	51.62924451296266	19.416782712464308	21.687874907064987	50.53610635951106
2014-02-09 20:00:00	0.798026394653986	0.8207251835153917	19.12785875189819	21.73104751535512	51.633185987629254	19.417264575165124	21.688810741772066	50.53816153042118
2014-02-09 20:10:00	0.7980203161487036	0.8207570775304095	19.128272546768105	21.732057449187717	51.637127462295844	19.417746437865933	21.689746576479134	50.54021670133129
2014-02-09 20:20:00	0.7980142376434213	0.8207889715454273	19.128686341638005	21.73306738302031	51.641068936962434	19.41822830056675	21.69068241118621	50.5422718722414
2014-02-09 20:30:00	0.7980081591381389	0.8208208655604452	19.12910013650791	21.734077316852908	51.64501041162903	19.418710163267566	21.691618245893288	50.54432704315151
2014-02-09 20:40:00	0.7980020806328566	0.8208527595754631	19.129513931377808	21.735087250685506	51.648951886295606	19.41919202596838	21.69255408060037	50.546382214061616
2014-02-09 20:50:00	0.7979960021275743	0.8208846535904808	19.12992772624772	21.736097184518094	51.65289336096221	19.41967388866919	21.693489915307445	50.54843738497171
2014-02-09 21:00:00	0.7979899236222919	0.8209165476054986	19.13034152111763	21.737107118350693	51.656834835628786	19.420155751370007	21.69442575001452	50.55049255588185
2014-02-09 21:10:00	0.7979838451170097	0.8209484416205164	19.13075531598753	21.738117052183288	51.66077631029539	19.42063761407082	21.695361584721603	50.55254772679197
2014-02-09 21:20:00	0.7979777666117274	0.8209803356355342	19.131169110857442	21.739126986015886	51.66471778496198	19.42111947677164	21.696297419428678	50.554602897702075
2014-02-09 21:30:00	0.7979716881064449	0.8210122296505521	19.13158290572735	21.74013691984848	51.66865925962858	19.42160133947245	21.697233254135753	50.55665806861217
2014-02-09 21:40:00	0.7979656096011627	0.8210441236655699	19.131996700597245	21.741146853681073	51.672600734295166	19.422083202173265	21.698169088842825	50.5587132395223
2014-02-09 21:50:00	0.7979595310958804	0.8210760176805877	19.132410495467166	21.742156787513665	51.676542208961756	19.422565064874075	21.699104923549903	50.560768410432395
2014-02-09 22:00:00	0.797953452590598	0.8211079116956055	19.132824290337073	21.743166721346263	51.68048368362834	19.423046927574887	21.70004075825698	50.562823581342535
2014-02-09 22:10:00	0.7979473740853157	0.8211398057106233	19.133238085206976	21.744176655178862	51.684425158294935	19.423528790275704	21.700976592964054	50.56487875225264
2014-02-09 22:20:00	0.7979412955800335	0.8211716997256411	19.133651880076886	21.745186589011453	51.68836663296153	19.42401065297652	21.70191242767113	50.56693392316274
2014-02-09 22:30:00	0.7979352170747511	0.8212035937406591	19.13406567494679	21.74619652284405	51.692308107628115	19.42449251567733	21.702848262378208	50.568989094072855
2014-02-09 22:40:00	0.7979291385694688	0.8212354877556768	19.134479469816693	21.74720645667665	51.69624958229471	19.424974378378145	21.70378409708529	50.571044264982966
2014-02-09 22:50:00	0.7979230600641865	0.8212673817706946	19.134893264686607	21.74821639050924	51.700191056961295	19.42545624107896	21.704719931792358	50.57309943589308
2014-02-09 23:00:00	0.7979169815589041	0.8212992757857124	19.135307059556514	21.74922632434184	51.70413253162789	19.425938103779767	21.705655766499433	50.57515460680319
2014-02-09 23:10:00	0.7979109030536218	0.8213311698007302	19.135720854426413	21.75023625817443	51.70807400629448	19.426419966480587	21.70659160120651	50.5772097777133
2014-02-09 23:20:00	0.7979048245483396	0.821363063815748	19.136134649296324	21.75124619200702	51.71201548096108	19.4269018291814	21.707527435913587	50.57926494862341
2014-02-09 23:30:00	0.7978987460430572	0.8213949578307659	19.13654844416623	21.75225612583962	51.71595695562767	19.42738369188221	21.708463270620665	50.58132011953353
2014-02-09 23:40:00	0.7978926675377749	0.8214268518457837	19.136962239036137	21.753266059672214	51.71989843029426	19.427865554583036	21.70939910532774	50.58337529044364
2014-02-09 23:50:00	0.7978865890324925	0.8214587458608015	19.137376033906047	21.75427599350481	51.72383990496086	19.42834741728384	21.71033494003482	50.58543046135375
2014-02-10 00:00:00	0.7978805105272102	0.8214906398758193	19.13778982877595	21.755285927337408	51.72778137962744	19.428829279984654	21.711270774741894	50.58748563226386
2014-02-10 00:10:00	0.7978744320219279	0.8215225338908371	19.13820362364585	21.756295861170006	51.731722854294034	19.429311142685467	21.712206609448966	50.58954080317398
2014-02-10 00:20:00	0.7978683535166455	0.8215544279058549	19.13861741851576	21.757305795002605	51.73566432896062	19.429793005386287	21.713142444156045	50.59159597408409
2014-02-10 00:30:00	0.7978622750113633	0.8215863219208728	19.139031213385667	21.7583157288352	51.739605803627214	19.430274868087093	21.71407827886312	50.59365114499421
2014-02-10 00:40:00	0.797856196506081	0.8216182159358906	19.139445008255574	21.759325662667788	51.7435472782938	19.430756730787913	21.715014113570195	50.59570631590431
2014-02-10 00:50:00	0.7978501180007986	0.8216501099509084	19.13985880312548	21.760335596500386	51.747488752960386	19.431238593488725	21.715949948277263	50.59776148681442
2014-02-10 01:00:00	0.7978440394955163	0.8216820039659262	19.140272597995388	21.76134553033297	51.75143022762697	19.43172045618953	21.716885782984352	50.59981665772453
2014-02-10 01:10:00	0.797837960990234	0.8217138979809441	19.140686392865295	21.762355464165573	51.755371702293566	19.432202318890354	21.717821617691428	50.60187182863464
2014-02-10 01:20:00	0.7978318824849516	0.8217457919959618	19.1411001877352	21.763365397998164	51.75931317696017	19.432684181591167	21.7187574523985	50.603926999544754
2014-02-10 01:30:00	0.7978258039796693	0.8217776860109797	19.141513982605108	21.764375331830763	51.76325465162676	19.43316604429198	21.719693287105574	50.605982170454865
2014-02-10 01:40:00	0.7978197254743871	0.8218095800259975	19.14192777747501	21.76538526566336	51.76719612629336	19.4336479069928	21.720629121812653	50.60803734136498
2014-02-10 01:50:00	0.7978136469691047	0.8218414740410153	19.14234157234492	21.766395199495953	51.77113760095994	19.43412976969361	21.721564956519728	50.6100925122751
2014-02-10 02:00:00	0.7978075684638224	0.8218733680560331	19.14275536721483	21.767405133328552	51.775079075626536	19.43461163239442	21.722500791226807	50.61214768318521
2014-02-10 02:10:00	0.79780148995854	0.8219052620710509	19.143169162084735	21.76841506716115	51.77902055029313	19.435093495095238	21.723436625933882	50.61420285409532
2014-02-10 02:20:00	0.7977954114532577	0.8219371560860687	19.143582956954642	21.76942500099374	51.782962024959716	19.43557535779605	21.72437246064096	50.61625802500543
2014-02-10 02:30:00	0.7977893329479754	0.8219690501010866	19.143996751824552	21.770434934826326	51.78690349962631	19.436057220496863	21.72530829534803	50.61831319591554
2014-02-10 02:40:00	0.7977832544426932	0.8220009441161044	19.144410546694452	21.77144486865893	51.790844974292895	19.43653908319768	21.726244130055107	50.620368366825645
2014-02-10 02:50:00	0.7977771759374108	0.8220328381311222	19.14482434156436	21.77245480249152	51.79478644895949	19.43702094589849	21.727179964762183	50.622423537735756
2014-02-10 03:00:00	0.7977710974321285	0.8220647321461401	19.14523813643427	21.77346473632412	51.79872792362608	19.437502808599305	21.72811579946926	50.62447870864587
2014-02-10 03:10:00	0.7977650189268461	0.8220966261611578	19.145651931304176	21.774474670156714	51.80266939829267	19.43798467130012	21.729051634176336	50.626533879555986
2014-02-10 03:20:00	0.7977589404215638	0.8221285201761755	19.146065726174086	21.77548460398931	51.80661087295926	19.438466534000934	21.729987468883404	50.6285890504661
2014-02-10 03:30:00	0.7977528619162815	0.8221604141911935	19.146479521043986	21.776494537821907	51.810552347625844	19.438948396701747	21.730923303590487	50.630644221376215
2014-02-10 03:40:00	0.7977467834109991	0.8221923082062113	19.146893315913893	21.777504471654506	51.814493822292434	19.439430259402567	21.731859138297573	50.63269939228633
2014-02-10 03:50:00	0.7977407049057169	0.822224202221229	19.1473071107838	21.778514405487094	51.81843529695903	19.439912122103365	21.73279497300464	50.63475456319644
2014-02-10 04:00:00	0.7977346264004346	0.8222560962362468	19.147720905653703	21.779524339319693	51.82237677162564	19.440393984804192	21.73373080771172	50.63680973410655
2014-02-10 04:10:00	0.7977285478951522	0.8222879902512646	19.148134700523613	21.780534273152284	51.82631824629222	19.440875847505005	21.734666642418794	50.63886490501666
2014-02-10 04:20:00	0.7977224693898699	0.8223198842662824	19.14854849539352	21.78154420698488	51.83025972095882	19.441357710205818	21.73560247712587	50.64092007592677
2014-02-10 04:30:00	0.7977163908845876	0.8223517782813003	19.148962290263427	21.782554140817474	51.83420119562541	19.44183957290663	21.736538311832945	50.64297524683688
2014-02-10 04:40:00	0.7977103123793052	0.8223836722963181	19.149376085133333	21.78356407465007	51.838142670291994	19.44232143560745	21.737474146540023	50.645030417747
2014-02-10 04:50:00	0.797704233874023	0.8224155663113359	19.149789880003237	21.784574008482664	51.842084144958584	19.442803298308267	21.738409981247106	50.64708558865711
2014-02-10 05:00:00	0.7976981553687407	0.8224474603263537	19.15020367487315	21.785583942315263	51.846025619625166	19.443285161009072	21.73934581595417	50.649140759567224
2014-02-10 05:10:00	0.7976920768634583	0.8224793543413715	19.15061746974305	21.78659387614785	51.849967094291756	19.443767023709885	21.74028165066125	50.65119593047732
2014-02-10 05:20:00	0.7976859983581759	0.8225112483563893	19.15103126461296	21.78760380998045	51.85390856895834	19.444248886410694	21.741217485368328	50.65325110138743
2014-02-10 05:30:00	0.7976799198528937	0.8225431423714072	19.151445059482867	21.788613743813052	51.857850043624936	19.444730749111518	21.742153320075406	50.65530627229757
2014-02-10 05:40:00	0.7976738413476113	0.822575036386425	19.151858854352774	21.78962367764565	51.86179151829153	19.44521261181233	21.74308915478248	50.657361443207684
2014-02-10 05:50:00	0.7976677628423291	0.8226069304014428	19.15227264922268	21.79063361147824	51.865732992958115	19.445694474513143	21.74402498948956	50.65941661411779
2014-02-10 06:00:00	0.7976616843370468	0.8226388244164606	19.152686444092588	21.79164354531084	51.86967446762472	19.446176337213963	21.744960824196628	50.66147178502789
2014-02-10 06:10:00	0.7976556058317644	0.8226707184314784	19.153100238962494	21.79265347914343	51.873615942291316	19.446658199914765	21.745896658903707	50.663526955937996
2014-02-10 06:20:00	0.7976495273264821	0.8227026124464962	19.153514033832398	21.79366341297602	51.877557416957906	19.447140062615585	21.74683249361079	50.665582126848115
2014-02-10 06:30:00	0.7976434488211998	0.8227345064615141	19.153927828702308	21.79467334680862	51.88149889162449	19.447621925316398	21.747768328317857	50.667637297758226
2014-02-10 06:40:00	0.7976373703159174	0.8227664004765319	19.15434162357221	21.795683280641214	51.88544036629107	19.44810378801721	21.748704163024936	50.669692468668345
2014-02-10 06:50:00	0.7976312918106351	0.8227982944915497	19.15475541844212	21.79669321447381	51.88938184095767	19.448585650718027	21.74963999773201	50.671747639578456
2014-02-10 07:00:00	0.7976252133053527	0.8228301885065675	19.155169213312032	21.797703148306407	51.89332331562426	19.44906751341884	21.750575832439083	50.67380281048856
2014-02-10 07:10:00	0.7976191348000705	0.8228620825215853	19.155583008181935	21.798713082139002	51.89726479029086	19.449549376119656	21.751511667146158	50.67585798139867
2014-02-10 07:20:00	0.7976130562947882	0.8228939765366031	19.15599680305184	21.799723015971594	51.90120626495746	19.45003123882047	21.752447501853236	50.67791315230879
2014-02-10 07:30:00	0.7976069777895058	0.822925870551621	19.156410597921745	21.800732949804196	51.905147739624034	19.45051310152128	21.753383336560315	50.6799683232189
2014-02-10 07:40:00	0.7976008992842235	0.8229577645666388	19.15682439279165	21.801742883636784	51.90908921429062	19.450994964222094	21.75431917126739	50.68202349412901
2014-02-10 07:50:00	0.7975948207789412	0.8229896585816566	19.15723818766156	21.80275281746938	51.913030688957214	19.45147682692291	21.75525500597447	50.68407866503912
2014-02-10 08:00:00	0.7975887422736588	0.8230215525966744	19.157651982531466	21.80376275130197	51.91697216362381	19.451958689623726	21.756190840681548	50.68613383594924
2014-02-10 08:10:00	0.7975826637683766	0.8230534466116922	19.158065777401365	21.80477268513457	51.920913638290386	19.45244055232454	21.757126675388626	50.68818900685935
2014-02-10 08:20:00	0.7975765852630943	0.8230853406267099	19.15847957227128	21.805782618967164	51.92485511295699	19.452922415025352	21.75806251009569	50.69024417776946
2014-02-10 08:30:00	0.7975705067578119	0.8231172346417279	19.158893367141182	21.806792552799763	51.92879658762358	19.453404277726165	21.758998344802777	50.69229934867957
2014-02-10 08:40:00	0.7975644282525296	0.8231491286567457	19.159307162011093	21.80780248663236	51.93273806229017	19.45388614042698	21.759934179509848	50.69435451958968
2014-02-10 08:50:00	0.7975583497472473	0.8231810226717635	19.159720956881	21.80881242046495	51.93667953695676	19.4543680031278	21.760870014216923	50.69640969049979
2014-02-10 09:00:00	0.7975522712419649	0.8232129166867813	19.160134751750906	21.809822354297552	51.940621011623364	19.45484986582861	21.761805848924	50.6984648614099
2014-02-10 09:10:00	0.7975461927366826	0.8232448107017991	19.160548546620813	21.81083228813014	51.94456248628994	19.455331728529426	21.762741683631077	50.70052003232002
2014-02-10 09:20:00	0.7975401142314004	0.8232767047168169	19.16096234149072	21.811842221962735	51.948503960956536	19.455813591230235	21.763677518338152	50.70257520323013
2014-02-10 09:30:00	0.7975340357261179	0.8233085987318348	19.16137613636063	21.812852155795326	51.95244543562313	19.456295453931048	21.764613353045224	50.704630374140244
2014-02-10 09:40:00	0.7975279572208357	0.8233404927468526	19.16178993123053	21.813862089627925	51.956386910289716	19.456777316631857	21.765549187752303	50.70668554505036
2014-02-10 09:50:00	0.7975218787155534	0.8233723867618704	19.162203726100444	21.81487202346052	51.96032838495631	19.45725917933268	21.766485022459374	50.70874071596047
2014-02-10 10:00:00	0.797515800210271	0.8234042807768882	19.162617520970347	21.815881957293115	51.964269859622895	19.45774104203349	21.767420857166453	50.71079588687058
2014-02-10 10:10:00	0.7975097217049887	0.8234361747919059	19.163031315840254	21.816891891125717	51.96821133428949	19.458222904734303	21.76835669187353	50.712851057780675
2014-02-10 10:20:00	0.7975036431997063	0.8234680688069238	19.16344511071016	21.817901824958305	51.97215280895608	19.458704767435123	21.76929252658061	50.714906228690786
2014-02-10 10:30:00	0.7974975646944241	0.8234999628219417	19.163858905580064	21.818911758790893	51.97609428362267	19.459186630135925	21.770228361287685	50.7169613996009
2014-02-10 10:40:00	0.7974914861891418	0.8235318568369595	19.16427270044997	21.81992169262349	51.98003575828926	19.459668492836748	21.771164195994764	50.71901657051102
2014-02-10 10:50:00	0.7974854076838594	0.8235637508519773	19.16468649531988	21.820931626456094	51.98397723295586	19.460150355537557	21.77210003070184	50.721071741421135
2014-02-10 11:00:00	0.7974793291785771	0.8235956448669951	19.165100290189788	21.821941560288693	51.98791870762245	19.46063221823837	21.77303586540891	50.723126912331246
2014-02-10 11:10:00	0.7974732506732948	0.8236275388820129	19.16551408505969	21.822951494121284	51.99186018228904	19.461114080939183	21.77397170011599	50.72518208324136
2014-02-10 11:20:00	0.7974671721680124	0.8236594328970307	19.1659278799296	21.82396142795388	51.99580165695564	19.461595943640003	21.774907534823065	50.727237254151476
2014-02-10 11:30:00	0.7974610936627302	0.8236913269120486	19.166341674799504	21.824971361786474	51.99974313162222	19.462077806340815	21.77584336953014	50.7292924250616
2014-02-10 11:40:00	0.7974550151574479	0.8237232209270664	19.16675546966941	21.82598129561907	52.00368460628882	19.462559669041628	21.77677920423722	50.7313475959717
2014-02-10 11:50:00	0.7974489366521655	0.8237551149420842	19.16716926453932	21.826991229451664	52.00762608095541	19.463041531742448	21.777715038944294	50.73340276688181
2014-02-10 12:00:00	0.7974428581468832	0.823787008957102	19.16758305940923	21.828001163284263	52.011567555621994	19.463523394443254	21.778650873651365	50.73545793779192
2014-02-10 12:10:00	0.7974367796416009	0.8238189029721198	19.167996854279128	21.82901109711685	52.015509030288584	19.46400525714407	21.779586708358444	50.73751310870203
2014-02-10 12:20:00	0.7974307011363185	0.8238507969871376	19.16841064914904	21.83002103094945	52.01945050495517	19.464487119844886	21.780522543065523	50.73956827961214
2014-02-10 12:30:00	0.7974246226310362	0.8238826910021555	19.168824444018945	21.831030964782048	52.023391979621756	19.4649689825457	21.7814583777726	50.74162345052226
2014-02-10 12:40:00	0.7974185441257541	0.8239145850171733	19.169238238888852	21.83204089861464	52.02733345428834	19.46545084524651	21.782394212479684	50.74367862143237
2014-02-10 12:50:00	0.7974124656204716	0.8239464790321911	19.169652033758762	21.833050832447235	52.031274928954964	19.465932707947328	21.78333004718675	50.74573379234247
2014-02-10 13:00:00	0.7974063871151893	0.8239783730472089	19.170065828628665	21.834060766279826	52.03521640362154	19.46641457064814	21.78426588189383	50.74778896325259
2014-02-10 13:10:00	0.7974003086099071	0.8240102670622267	19.170479623498565	21.835070700112425	52.039157878288144	19.466896433348953	21.785201716600906	50.7498441341627
2014-02-10 13:20:00	0.7973942301046246	0.8240421610772445	19.17089341836848	21.83608063394502	52.04309935295472	19.46737829604977	21.786137551307977	50.751899305072826
2014-02-10 13:30:00	0.7973881515993423	0.8240740550922624	19.171307213238386	21.837090567777615	52.047040827621316	19.467860158750586	21.78707338601505	50.75395447598293
2014-02-10 13:40:00	0.7973820730940601	0.8241059491072802	19.17172100810829	21.838100501610214	52.050982302287906	19.468342021451395	21.788009220722127	50.75600964689304
2014-02-10 13:50:00	0.7973759945887777	0.824137843122298	19.1721348029782	21.839110435442805	52.054923776954496	19.46882388415221	21.788945055429206	50.758064817803145
2014-02-10 14:00:00	0.7973699160834954	0.8241697371373158	19.172548597848106	21.840120369275397	52.05886525162109	19.469305746853024	21.78988089013628	50.76011998871326
2014-02-10 14:10:00	0.797363837578213	0.8242016311523336	19.172962392718013	21.841130303107995	52.06280672628768	19.46978760955384	21.79081672484336	50.76217515962338
2014-02-10 14:20:00	0.7973577590729307	0.8242335251673514	19.173376187587927	21.84214023694059	52.06674820095426	19.470269472254653	21.791752559550428	50.76423033053349
2014-02-10 14:30:00	0.7973516805676484	0.8242654191823693	19.173789982457823	21.843150170773182	52.07068967562086	19.470751334955466	21.792688394257517	50.766285501443605
2014-02-10 14:40:00	0.797345602062366	0.8242973131973871	19.174203777327737	21.84416010460578	52.07463115028746	19.471233197656282	21.793624228964585	50.76834067235371
2014-02-10 14:50:00	0.7973395235570838	0.8243292072124049	19.17461757219764	21.84517003843838	52.07857262495404	19.471715060357095	21.794560063671664	50.77039584326382
2014-02-10 15:00:00	0.7973334450518015	0.8243611012274227	19.175031367067547	21.84617997227097	52.08251409962063	19.472196923057908	21.79549589837874	50.77245101417392
2014-02-10 15:10:00	0.7973273665465191	0.8243929952424405	19.17544516193745	21.84718990610357	52.086455574287214	19.47267878575872	21.796431733085814	50.774506185084036
2014-02-10 15:20:00	0.7973212880412368	0.8244248892574583	19.175858956807357	21.84819983993616	52.09039704895381	19.473160648459533	21.797367567792893	50.77656135599416
2014-02-10 15:30:00	0.7973152095359545	0.8244567832724762	19.176272751677264	21.849209773768763	52.094338523620394	19.473642511160353	21.79830340249997	50.77861652690428
2014-02-10 15:40:00	0.7973091310306721	0.824488677287494	19.17668654654717	21.85021970760135	52.098279998287	19.47412437386116	21.799239237207047	50.78067169781438
2014-02-10 15:50:00	0.7973030525253898	0.8245205713025118	19.17710034141708	21.851229641433946	52.10222147295361	19.47460623656198	21.80017507191412	50.782726868724495
2014-02-10 16:00:00	0.7972969740201076	0.8245524653175296	19.177514136286984	21.852239575266548	52.106162947620184	19.475088099262788	21.801110906621197	50.78478203963461
2014-02-10 16:10:00	0.7972908955148252	0.8245843593325474	19.17792793115689	21.85324950909914	52.110104422286774	19.475569961963608	21.802046741328272	50.78683721054472
2014-02-10 16:20:00	0.7972848170095429	0.8246162533475652	19.1783417260268	21.854259442931735	52.114045896953364	19.47605182466442	21.802982576035348	50.78889238145483
2014-02-10 16:30:00	0.7972787385042606	0.8246481473625831	19.178755520896704	21.855269376764326	52.11798737161995	19.476533687365233	21.803918410742426	50.79094755236494
2014-02-10 16:40:00	0.7972726599989782	0.8246800413776009	19.179169315766607	21.856279310596925	52.121928846286536	19.477015550066046	21.8048542454495	50.79300272327505
2014-02-10 16:50:00	0.7972665814936959	0.8247119353926187	19.17958311063652	21.85728924442952	52.12587032095313	19.477497412766866	21.805790080156573	50.79505789418515
2014-02-10 17:00:00	0.7972605029884137	0.8247438294076365	19.179996905506425	21.858299178262115	52.129811795619716	19.477979275467675	21.806725914863648	50.79711306509528
2014-02-10 17:10:00	0.7972544244831313	0.8247757234226543	19.180410700376328	21.859309112094717	52.13375327028631	19.478461138168488	21.807661749570727	50.799168236005386
2014-02-10 17:20:00	0.7972483459778491	0.8248076174376721	19.180824495246238	21.860319045927305	52.137694744952896	19.478943000869304	21.808597584277805	50.801223406915504
2014-02-10 17:30:00	0.7972422674725667	0.82483951145269	19.181238290116145	21.861328979759893	52.1416362196195	19.47942486357012	21.80953341898488	50.803278577825616
2014-02-10 17:40:00	0.7972361889672843	0.8248714054677078	19.18165208498605	21.862338913592488	52.1455776942861	19.47990672627093	21.81046925369196	50.80533374873573
2014-02-10 17:50:00	0.797230110462002	0.8249032994827256	19.182065879855962	21.86334884742509	52.149519168952686	19.480388588971746	21.811405088399034	50.80738891964585
2014-02-10 18:00:00	0.7972240319567196	0.8249351934977434	19.182479674725865	21.864358781257682	52.15346064361927	19.48087045167256	21.812340923106106	50.809444090555964
2014-02-10 18:10:00	0.7972179534514374	0.8249670875127612	19.182893469595765	21.86536871509028	52.15740211828586	19.48135231437337	21.81327675781318	50.811499261466075
2014-02-10 18:20:00	0.7972118749461551	0.8249989815277791	19.183307264465675	21.86637864892288	52.16134359295245	19.481834177074187	21.81421259252026	50.81355443237617
2014-02-10 18:30:00	0.7972057964408727	0.8250308755427969	19.183721059335586	21.86738858275547	52.165285067619045	19.482316039775	21.81514842722734	50.81560960328628
2014-02-10 18:40:00	0.7971997179355904	0.8250627695578147	19.18413485420549	21.86839851658807	52.16922654228564	19.482797902475813	21.816084261934414	50.817664774196395
2014-02-10 18:50:00	0.7971936394303081	0.8250946635728325	19.1845486490754	21.86940845042066	52.17316801695223	19.48327976517663	21.81702009664149	50.8197199451065
2014-02-10 19:00:00	0.7971875609250257	0.8251265575878503	19.184962443945306	21.870418384253245	52.17710949161882	19.483761627877442	21.817955931348568	50.82177511601662
2014-02-10 19:10:00	0.7971814824197434	0.8251584516028679	19.18537623881521	21.87142831808585	52.18105096628541	19.484243490578255	21.81889176605565	50.82383028692674
2014-02-10 19:20:00	0.7971754039144612	0.8251903456178858	19.185790033685123	21.87243825191845	52.184992440951994	19.484725353279067	21.81982760076272	50.82588545783685
2014-02-10 19:30:00	0.7971693254091788	0.8252222396329038	19.186203828555023	21.873448185751037	52.18893391561859	19.485207215979887	21.8207634354698	50.82794062874696
2014-02-10 19:40:00	0.7971632469038965	0.8252541336479216	19.18661762342493	21.87445811958364	52.19287539028517	19.485689078680696	21.821699270176868	50.82999579965707
2014-02-10 19:50:00	0.7971571683986142	0.8252860276629393	19.18703141829484	21.875468053416228	52.19681686495177	19.486170941381516	21.822635104883947	50.83205097056718
2014-02-10 20:00:00	0.7971510898933318	0.8253179216779571	19.187445213164747	21.876477987248826	52.20075833961836	19.486652804082325	21.823570939591022	50.83410614147729
2014-02-10 20:10:00	0.7971450113880495	0.8253498156929749	19.18785900803465	21.877487921081425	52.204699814284965	19.487134666783138	21.824506774298097	50.83616131238741
2014-02-10 20:20:00	0.7971389328827673	0.8253817097079927	19.188272802904557	21.878497854914016	52.20864128895154	19.48761652948395	21.82544260900517	50.83821648329752
2014-02-10 20:30:00	0.7971328543774849	0.8254136037230106	19.188686597774463	21.87950778874661	52.212582763618144	19.488098392184764	21.826378443712244	50.84027165420762
2014-02-10 20:40:00	0.7971267758722026	0.8254454977380284	19.189100392644374	21.880517722579206	52.21652423828474	19.488580254885573	21.827314278419326	50.84232682511774
2014-02-10 20:50:00	0.7971206973669203	0.8254773917530462	19.18951418751428	21.8815276564118	52.22046571295132	19.489062117586393	21.828250113126398	50.84438199602785
2014-02-10 21:00:00	0.7971146188616379	0.8255092857680641	19.189927982384184	21.882537590244397	52.2244071876179	19.489543980287213	21.82918594783348	50.84643716693796
2014-02-10 21:10:00	0.7971085403563556	0.8255411797830818	19.19034177725409	21.883547524076995	52.228348662284496	19.490025842988018	21.830121782540555	50.84849233784807
2014-02-10 21:20:00	0.7971024618510733	0.8255730737980996	19.190755572124	21.88455745790959	52.23229013695109	19.490507705688838	21.83105761724763	50.85054750875819
2014-02-10 21:30:00	0.7970963833457909	0.8256049678131175	19.191169366993908	21.885567391742182	52.23623161161768	19.49098956838965	21.831993451954702	50.852602679668294
2014-02-10 21:40:00	0.7970903048405087	0.8256368618281353	19.191583161863807	21.88657732557478	52.24017308628427	19.491471431090464	21.832929286661788	50.854657850578405
2014-02-10 21:50:00	0.7970842263352264	0.8256687558431531	19.191996956733718	21.88758725940737	52.24411456095086	19.491953293791283	21.833865121368863	50.85671302148853
2014-02-10 22:00:00	0.797078147829944	0.8257006498581709	19.19241075160362	21.88859719323997	52.24805603561746	19.492435156492093	21.834800956075934	50.85876819239864
2014-02-10 22:10:00	0.7970720693246617	0.8257325438731887	19.192824546473528	21.88960712707257	52.25199751028404	19.492917019192905	21.83573679078301	50.860823363308754
2014-02-10 22:20:00	0.7970659908193793	0.8257644378882065	19.193238341343434	21.89061706090516	52.25593898495064	19.493398881893718	21.83667262549009	50.86287853421886
2014-02-10 22:30:00	0.7970599123140971	0.8257963319032244	19.19365213621334	21.891626994737763	52.259880459617214	19.49388074459453	21.837608460197163	50.86493370512896
2014-02-10 22:40:00	0.7970538338088148	0.8258282259182422	19.194065931083244	21.89263692857035	52.26382193428382	19.494362607295347	21.83854429490424	50.866988876039066
2014-02-10 22:50:00	0.7970477553035324	0.82586011993326	19.19447972595316	21.893646862402946	52.26776340895041	19.49484446999616	21.83948012961132	50.869044046949185
2014-02-10 23:00:00	0.7970416767982501	0.8258920139482778	19.194893520823054	21.894656796235537	52.271704883617	19.495326332696976	21.84041596431839	50.871099217859296
2014-02-10 23:10:00	0.7970355982929678	0.8259239079632956	19.19530731569297	21.895666730068136	52.27564635828361	19.49580819539779	21.841351799025468	50.87315438876943
2014-02-10 23:20:00	0.7970295197876854	0.8259558019783134	19.195721110562875	21.896676663900728	52.279587832950185	19.4962900580986	21.842287633732546	50.875209559679526
2014-02-10 23:30:00	0.7970234412824031	0.8259876959933313	19.196134905432785	21.897686597733326	52.283529307616774	19.496771920799414	21.843223468439607	50.877264730589644
2014-02-10 23:40:00	0.7970173627771209	0.8260195900083491	19.196548700302685	21.898696531565925	52.287470782283364	19.49725378350023	21.844159303146697	50.879319901499755
2014-02-10 23:50:00	0.7970112842718385	0.8260514840233669	19.196962495172592	21.89970646539852	52.29141225694995	19.497735646201047	21.84509513785377	50.88137507240987
2014-02-11 00:00:00	0.7970052057665562	0.8260833780383847	19.197376290042502	21.90071639923111	52.29535373161654	19.49821750890186	21.84603097256085	50.88343024331998
2014-02-11 00:10:00	0.7969991272612739	0.8261152720534025	19.19779008491241	21.901726333063703	52.29929520628313	19.498699371602672	21.84696680726793	50.88548541423009
2014-02-11 00:20:00	0.7969930487559915	0.8261471660684203	19.198203879782323	21.9027362668963	52.303236680949716	19.499181234303485	21.847902641975	50.8875405851402
2014-02-11 00:30:00	0.7969869702507092	0.8261790600834382	19.198617674652226	21.90374620072889	52.30717815561632	19.4996630970043	21.848838476682076	50.88959575605031
2014-02-11 00:40:00	0.7969808917454269	0.8262109540984559	19.19903146952213	21.904756134561485	52.31111963028291	19.500144959705114	21.84977431138915	50.89165092696042
2014-02-11 00:50:00	0.7969748132401446	0.8262428481134738	19.19944526439204	21.905766068394083	52.3150611049495	19.500626822405923	21.85071014609623	50.89370609787054
2014-02-11 01:00:00	0.7969687347348623	0.8262747421284916	19.199859059261943	21.90677600222668	52.3190025796161	19.501108685106747	21.851645980803305	50.89576126878065
2014-02-11 01:10:00	0.7969626562295798	0.8263066361435094	19.20027285413185	21.90778593605928	52.32294405428269	19.501590547807556	21.852581815510373	50.89781643969077
2014-02-11 01:20:00	0.7969565777242976	0.8263385301585272	19.200686649001764	21.908795869891872	52.326885528949276	19.50207241050837	21.853517650217448	50.89987161060088
2014-02-11 01:30:00	0.7969504992190153	0.8263704241735451	19.201100443871663	21.90980580372447	52.33082700361586	19.50255427320918	21.85445348492453	50.901926781510994
2014-02-11 01:40:00	0.7969444207137328	0.8264023181885629	19.201514238741566	21.910815737557073	52.33476847828246	19.50303613591	21.85538931963161	50.90398195242111
2014-02-11 01:50:00	0.7969383422084507	0.8264342122035807	19.20192803361148	21.911825671389657	52.338709952949046	19.50351799861081	21.856325154338684	50.90603712333121
2014-02-11 02:00:00	0.7969322637031684	0.8264661062185985	19.20234182848138	21.912835605222245	52.34265142761564	19.50399986131163	21.857260989045766	50.90809229424132
2014-02-11 02:10:00	0.7969261851978859	0.8264980002336163	19.20275562335129	21.913845539054847	52.346592902282225	19.504481724012447	21.85819682375284	50.91014746515143
2014-02-11 02:20:00	0.7969201066926037	0.8265298942486341	19.203169418221194	21.91485547288745	52.35053437694882	19.504963586713245	21.85913265845992	50.91220263606154
2014-02-11 02:30:00	0.7969140281873214	0.826561788263652	19.2035832130911	21.915865406720037	52.35447585161541	19.50544544941407	21.86006849316699	50.914257806971655
2014-02-11 02:40:00	0.796907949682039	0.8265936822786698	19.203997007961007	21.91687534055264	52.358417326281995	19.50592731211488	21.861004327874063	50.91631297788177
2014-02-11 02:50:00	0.7969018711767567	0.8266255762936876	19.204410802830914	21.917885274385227	52.36235880094859	19.50640917481569	21.861940162581142	50.91836814879189
2014-02-11 03:00:00	0.7968957926714745	0.8266574703087054	19.20482459770082	21.918895208217826	52.36630027561517	19.506891037516514	21.862875997288214	50.920423319701996
2014-02-11 03:10:00	0.7968897141661921	0.8266893643237232	19.205238392570728	21.919905142050425	52.370241750281785	19.507372900217323	21.863811831995285	50.92247849061211
2014-02-11 03:20:00	0.7968836356609098	0.8267212583387409	19.20565218744064	21.920915075883016	52.37418322494837	19.507854762918136	21.86474766670237	50.92453366152222
2014-02-11 03:30:00	0.7968775571556275	0.8267531523537589	19.206065982310538	21.92192500971561	52.37812469961497	19.508336625618952	21.86568350140945	50.92658883243233
2014-02-11 03:40:00	0.7968714786503451	0.8267850463687767	19.20647977718045	21.922934943548206	52.38206617428155	19.508818488319765	21.866619336116518	50.92864400334244
2014-02-11 03:50:00	0.7968654001450628	0.8268169403837945	19.206893572050355	21.9239448773808	52.386007648948144	19.509300351020574	21.867555170823607	50.930699174252545
2014-02-11 04:00:00	0.7968593216397805	0.8268488343988123	19.20730736692026	21.924954811213397	52.38994912361474	19.509782213721394	21.868491005530675	50.93275434516266
2014-02-11 04:10:00	0.7968532431344982	0.8268807284138301	19.207721161790168	21.925964745045984	52.393890598281324	19.510264076422207	21.86942684023775	50.934809516072775
2014-02-11 04:20:00	0.7968471646292159	0.8269126224288479	19.208134956660075	21.926974678878583	52.39783207294792	19.51074593912302	21.870362674944825	50.93686468698289
2014-02-11 04:30:00	0.7968410861239336	0.8269445164438658	19.208548751529978	21.92798461271118	52.401773547614496	19.51122780182384	21.8712985096519	50.938919857893
2014-02-11 04:40:00	0.7968350076186512	0.8269764104588836	19.208962546399885	21.928994546543773	52.40571502228109	19.51170966452465	21.87223434435898	50.94097502880311
2014-02-11 04:50:00	0.7968289291133689	0.8270083044739014	19.209376341269795	21.930004480376372	52.40965649694768	19.51219152722546	21.87317017906605	50.94303019971322
2014-02-11 05:00:00	0.7968228506080866	0.8270401984889192	19.209790136139702	21.93101441420897	52.41359797161429	19.51267338992628	21.874106013773126	50.94508537062333
2014-02-11 05:10:00	0.7968167721028043	0.827072092503937	19.21020393100961	21.93202434804156	52.41753944628087	19.51315525262709	21.875041848480205	50.94714054153345
2014-02-11 05:20:00	0.7968106935975219	0.8271039865189548	19.210617725879512	21.93303428187416	52.42148092094746	19.513637115327906	21.875977683187283	50.94919571244356
2014-02-11 05:30:00	0.7968046150922397	0.8271358805339727	19.211031520749426	21.934044215706752	52.42542239561404	19.51411897802872	21.87691351789436	50.95125088335367
2014-02-11 05:40:00	0.7967985365869573	0.8271677745489905	19.21144531561933	21.935054149539347	52.42936387028064	19.514600840729532	21.877849352601434	50.953306054263784
2014-02-11 05:50:00	0.796792458081675	0.8271996685640083	19.211859110489236	21.936064083371946	52.433305344947215	19.51508270343034	21.878785187308512	50.9553612251739
2014-02-11 06:00:00	0.7967863795763926	0.8272315625790261	19.21227290535914	21.937074017204537	52.437246819613826	19.51556456613116	21.879721022015588	50.95741639608401
2014-02-11 06:10:00	0.7967803010711103	0.8272634565940439	19.212686700229046	21.93808395103713	52.44118829428042	19.516046428831974	21.880656856722666	50.95947156699411
2014-02-11 06:20:00	0.7967742225658281	0.8272953506090617	19.213100495098953	21.939093884869727	52.44512976894701	19.516528291532786	21.881592691429734	50.961526737904215
2014-02-11 06:30:00	0.7967681440605457	0.8273272446240796	19.21351428996886	21.940103818702326	52.4490712436136	19.51701015423361	21.882528526136817	50.963581908814355
2014-02-11 06:40:00	0.7967620655552634	0.8273591386390974	19.213928084838766	21.941113752534925	52.453012718280185	19.517492016934415	21.88346436084389	50.96563707972445
2014-02-11 06:50:00	0.7967559870499811	0.8273910326541152	19.21434187970868	21.94212368636752	52.456954192946775	19.517973879635235	21.88440019555097	50.96769225063456
2014-02-11 07:00:00	0.7967499085446987	0.827422926669133	19.21475567457858	21.943133620200108	52.460895667613364	19.51845574233604	21.885336030258042	50.969747421544675
2014-02-11 07:10:00	0.7967438300394164	0.8274548206841508	19.215169469448487	21.944143554032703	52.46483714227996	19.518937605036854	21.88627186496512	50.971802592454786
2014-02-11 07:20:00	0.7967377515341342	0.8274867146991686	19.215583264318393	21.94515348786529	52.46877861694654	19.519419467737674	21.8872076996722	50.9738577633649
2014-02-11 07:30:00	0.7967316730288518	0.8275186087141865	19.2159970591883	21.94616342169789	52.47272009161314	19.519901330438486	21.888143534379267	50.97591293427502
2014-02-11 07:40:00	0.7967255945235695	0.8275505027292043	19.216410854058207	21.947173355530484	52.476661566279724	19.5203831931393	21.889079369086343	50.977968105185134
2014-02-11 07:50:00	0.7967195160182872	0.8275823967442221	19.216824648928114	21.948183289363083	52.48060304094632	19.520865055840112	21.890015203793425	50.98002327609524
2014-02-11 08:00:00	0.7967134375130048	0.8276142907592399	19.21723844379802	21.94919322319568	52.484544515612924	19.521346918540925	21.8909510385005	50.98207844700535
2014-02-11 08:10:00	0.7967073590077225	0.8276461847742577	19.217652238667927	21.95020315702828	52.48848599027952	19.521828781241734	21.891886873207575	50.98413361791546
2014-02-11 08:20:00	0.7967012805024402	0.8276780787892755	19.21806603353784	21.951213090860872	52.4924274649461	19.522310643942554	21.892822707914654	50.98618878882557
2014-02-11 08:30:00	0.7966952019971579	0.8277099728042934	19.218479828407734	21.95222302469347	52.49636893961269	19.522792506643366	21.893758542621725	50.98824395973568
2014-02-11 08:40:00	0.7966891234918756	0.8277418668193112	19.218893623277648	21.953232958526073	52.50031041427928	19.523274369344186	21.89469437732881	50.9902991306458
2014-02-11 08:50:00	0.7966830449865933	0.8277737608343291	19.21930741814755	21.954242892358657	52.50425188894586	19.523756232045	21.89563021203588	50.99235430155591
2014-02-11 09:00:00	0.7966769664813109	0.8278056548493468	19.219721213017454	21.955252826191245	52.50819336361246	19.524238094745808	21.896566046742958	50.99440947246602
2014-02-11 09:10:00	0.7966708879760286	0.8278375488643646	19.220135007887365	21.956262760023847	52.512134838279046	19.524719957446624	21.897501881450033	50.99646464337614
2014-02-11 09:20:00	0.7966648094707462	0.8278694428793824	19.22054880275727	21.95727269385644	52.51607631294564	19.52520182014744	21.898437716157108	50.99851981428626
2014-02-11 09:30:00	0.7966587309654639	0.8279013368944003	19.22096259762717	21.958282627689037	52.520017787612225	19.52568368284825	21.89937355086418	51.00057498519636
2014-02-11 09:40:00	0.7966526524601817	0.8279332309094181	19.221376392497085	21.95929256152164	52.52395926227882	19.526165545549066	21.900309385571266	51.00263015610647
2014-02-11 09:50:00	0.7966465739548994	0.8279651249244359	19.221790187366988	21.960302495354227	52.52790073694542	19.52664740824988	21.90124522027833	51.00468532701658
2014-02-11 10:00:00	0.796640495449617	0.8279970189394537	19.2222039822369	21.961312429186826	52.531842211611995	19.52712927095069	21.902181054985405	51.006740497926685
2014-02-11 10:10:00	0.7966344169443347	0.8280289129544715	19.222617777106805	21.962322363019414	52.5357836862786	19.527611133651508	21.903116889692487	51.0087956688368
2014-02-11 10:20:00	0.7966283384390523	0.8280608069694892	19.223031571976712	21.963332296852013	52.53972516094519	19.52809299635232	21.904052724399566	51.01085083974692
2014-02-11 10:30:00	0.79662225993377	0.8280927009845072	19.223445366846626	21.964342230684608	52.543666635611785	19.528574859053133	21.90498855910664	51.01290601065704
2014-02-11 10:40:00	0.7966161814284878	0.828124594999525	19.22385916171653	21.965352164517203	52.54760811027837	19.52905672175395	21.90592439381372	51.014961181567145
2014-02-11 10:50:00	0.7966101029232054	0.8281564890145428	19.224272956586432	21.9663620983498	52.55154958494497	19.52953858445476	21.9068602285208	51.01701635247724
2014-02-11 11:00:00	0.7966040244179231	0.8281883830295605	19.22468675145634	21.967372032182393	52.55549105961156	19.53002044715557	21.907796063227874	51.01907152338737
2014-02-11 11:10:00	0.7965979459126408	0.8282202770445783	19.225100546326246	21.968381966014984	52.559432534278145	19.53050230985639	21.908731897934945	51.02112669429748
2014-02-11 11:20:00	0.7965918674073584	0.8282521710595961	19.22551434119616	21.969391899847583	52.56337400894474	19.530984172557204	21.90966773264202	51.023181865207604
2014-02-11 11:30:00	0.7965857889020761	0.8282840650746139	19.22592813606606	21.970401833680178	52.567315483611324	19.531466035258017	21.9106035673491	51.02523703611771
2014-02-11 11:40:00	0.7965797103967938	0.8283159590896318	19.22634193093597	21.971411767512773	52.57125695827792	19.53194789795884	21.91153940205617	51.02729220702782
2014-02-11 11:50:00	0.7965736318915115	0.8283478531046496	19.226755725805873	21.972421701345368	52.57519843294451	19.53242976065965	21.91247523676325	51.02934737793792
2014-02-11 12:00:00	0.7965675533862292	0.8283797471196674	19.22716952067578	21.97343163517797	52.5791399076111	19.53291162336046	21.91341107147032	51.031402548848035
2014-02-11 12:10:00	0.7965614748809469	0.8284116411346852	19.227583315545687	21.97444156901056	52.58308138227769	19.53339348606127	21.914346906177407	51.03345771975815
2014-02-11 12:20:00	0.7965553963756645	0.828443535149703	19.227997110415593	21.97545150284316	52.58702285694429	19.533875348762084	21.915282740884482	51.03551289066826
2014-02-11 12:30:00	0.7965493178703822	0.828475429164721	19.228410905285497	21.97646143667575	52.59096433161087	19.534357211462893	21.916218575591554	51.03756806157837
2014-02-11 12:40:00	0.7965432393650999	0.8285073231797387	19.228824700155407	21.977471370508347	52.59490580627747	19.534839074163717	21.91715441029863	51.03962323248848
2014-02-11 12:50:00	0.7965371608598175	0.8285392171947565	19.229238495025307	21.978481304340946	52.598847280944064	19.53532093686453	21.918090245005708	51.04167840339859
2014-02-11 13:00:00	0.7965310823545353	0.8285711112097743	19.22965228989521	21.979491238173537	52.602788755610646	19.535802799565342	21.919026079712786	51.04373357430871
2014-02-11 13:10:00	0.796525003849253	0.8286030052247921	19.230066084765124	21.98050117200613	52.60673023027724	19.53628466226616	21.91996191441985	51.04578874521882
2014-02-11 13:20:00	0.7965189253439706	0.8286348992398099	19.23047987963503	21.981511105838727	52.610671704943826	19.536766524966968	21.920897749126937	51.04784391612893
2014-02-11 13:30:00	0.7965128468386883	0.8286667932548278	19.230893674504934	21.982521039671322	52.61461317961042	19.537248387667784	21.921833583834015	51.049899087039044
2014-02-11 13:40:00	0.7965067683334058	0.8286986872698456	19.231307469374844	21.983530973503925	52.61855465427701	19.537730250368604	21.922769418541087	51.05195425794915
2014-02-11 13:50:00	0.7965006898281236	0.8287305812848634	19.23172126424475	21.98454090733652	52.6224961289436	19.538212113069417	21.923705253248162	51.05400942885928
2014-02-11 14:00:00	0.7964946113228414	0.8287624752998812	19.232135059114658	21.985550841169108	52.62643760361019	19.538693975770226	21.924641087955237	51.056064599769385
2014-02-11 14:10:00	0.796488532817559	0.828794369314899	19.232548853984564	21.986560775001703	52.630379078276775	19.53917583847104	21.92557692266232	51.05811977067949
2014-02-11 14:20:00	0.7964824543122767	0.8288262633299168	19.232962648854468	21.987570708834294	52.634320552943365	19.53965770117185	21.92651275736939	51.0601749415896
2014-02-11 14:30:00	0.7964763758069944	0.8288581573449347	19.23337644372437	21.988580642666893	52.63826202760996	19.540139563872668	21.927448592076463	51.06223011249971
2014-02-11 14:40:00	0.796470297301712	0.8288900513599525	19.233790238594285	21.989590576499484	52.64220350227657	19.540621426573484	21.928384426783552	51.06428528340982
2014-02-11 14:50:00	0.7964642187964297	0.8289219453749703	19.23420403346419	21.990600510332083	52.64614497694315	19.541103289274297	21.92932026149062	51.066340454319935
2014-02-11 15:00:00	0.7964581402911474	0.8289538393899881	19.234617828334105	21.99161044416468	52.65008645160975	19.54158515197511	21.93025609619769	51.068395625230046
2014-02-11 15:10:00	0.7964520617858651	0.8289857334050059	19.235031623204005	21.992620377997273	52.65402792627633	19.542067014675926	21.93119193090477	51.07045079614017
2014-02-11 15:20:00	0.7964459832805828	0.8290176274200237	19.235445418073915	21.993630311829868	52.657969400942925	19.54254887737674	21.932127765611853	51.07250596705028
2014-02-11 15:30:00	0.7964399047753005	0.8290495214350416	19.235859212943822	21.99464024566247	52.66191087560952	19.54303074007755	21.933063600318928	51.07456113796039
2014-02-11 15:40:00	0.7964338262700181	0.8290814154500594	19.236273007813725	21.99565017949506	52.6658523502761	19.543512602778367	21.933999435026003	51.0766163088705
2014-02-11 15:50:00	0.7964277477647358	0.8291133094650772	19.236686802683632	21.996660113327646	52.66979382494269	19.54399446547918	21.934935269733074	51.07867147978061
2014-02-11 16:00:00	0.7964216692594535	0.829145203480095	19.23710059755354	21.99767004716025	52.67373529960928	19.54447632818	21.93587110444016	51.08072665069072
2014-02-11 16:10:00	0.7964155907541712	0.8291770974951128	19.237514392423442	21.998679980992843	52.67767677427587	19.54495819088081	21.93680693914723	51.08278182160082
2014-02-11 16:20:00	0.7964095122488889	0.8292089915101306	19.23792818729335	21.99968991482544	52.68161824894246	19.545440053581626	21.937742773854303	51.08483699251094
2014-02-11 16:30:00	0.7964034337436066	0.8292408855251485	19.238341982163245	22.000699848658037	52.68555972360907	19.545921916282435	21.938678608561386	51.08689216342106
2014-02-11 16:40:00	0.7963973552383242	0.8292727795401663	19.238755777033166	22.00170978249063	52.68950119827565	19.54640377898325	21.939614443268447	51.088947334331166
2014-02-11 16:50:00	0.7963912767330419	0.8293046735551841	19.239169571903073	22.002719716323227	52.69344267294224	19.546885641684067	21.94055027797552	51.09100250524128
2014-02-11 17:00:00	0.7963851982277595	0.8293365675702019	19.239583366772976	22.003729650155826	52.69738414760882	19.54736750438488	21.94148611268261	51.093057676151396
2014-02-11 17:10:00	0.7963791197224772	0.8293684615852197	19.239997161642886	22.004739583988414	52.70132562227542	19.54784936708569	21.942421947389693	51.09511284706151
2014-02-11 17:20:00	0.796373041217195	0.8294003556002375	19.24041095651279	22.005749517821013	52.705267096941995	19.548331229786502	21.94335778209676	51.09716801797162
2014-02-11 17:30:00	0.7963669627119127	0.8294322496152554	19.240824751382693	22.006759451653604	52.70920857160861	19.548813092487322	21.94429361680384	51.09922318888173
2014-02-11 17:40:00	0.7963608842066303	0.8294641436302732	19.241238546252607	22.0077693854862	52.7131500462752	19.549294955188127	21.94522945151091	51.10127835979184
2014-02-11 17:50:00	0.7963548057013481	0.8294960376452909	19.241652341122514	22.008779319318794	52.71709152094178	19.549776817888947	21.94616528621799	51.10333353070195
2014-02-11 18:00:00	0.7963487271960656	0.8295279316603088	19.242066135992413	22.009789253151393	52.72103299560839	19.55025868058976	21.947101120925065	51.105388701612064
2014-02-11 18:10:00	0.7963426486907833	0.8295598256753266	19.242479930862324	22.010799186983984	52.72497447027497	19.550740543290576	21.948036955632137	51.10744387252218
2014-02-11 18:20:00	0.796336570185501	0.8295917196903444	19.24289372573223	22.011809120816583	52.72891594494156	19.55122240599139	21.948972790339216	51.109499043432294
2014-02-11 18:30:00	0.7963304916802187	0.8296236137053623	19.243307520602137	22.012819054649178	52.732857419608145	19.551704268692202	21.94990862504629	51.11155421434239
2014-02-11 18:40:00	0.7963244131749364	0.8296555077203801	19.243721315472047	22.013828988481773	52.73679889427474	19.55218613139301	21.95084445975337	51.1136093852525
2014-02-11 18:50:00	0.7963183346696541	0.8296874017353979	19.24413511034195	22.014838922314368	52.740740368941324	19.552667994093827	21.951780294460445	51.11566455616264
2014-02-11 19:00:00	0.7963122561643717	0.8297192957504157	19.244548905211857	22.01584885614697	52.74468184360792	19.553149856794644	21.952716129167523	51.117719727072746
2014-02-11 19:10:00	0.7963061776590894	0.8297511897654335	19.244962700081764	22.01685878997956	52.74862331827451	19.553631719495453	21.953651963874602	51.11977489798286
2014-02-11 19:20:00	0.7963000991538071	0.8297830837804513	19.24537649495167	22.01786872381216	52.7525647929411	19.554113582196273	21.95458779858168	51.12183006889297
2014-02-11 19:30:00	0.7962940206485248	0.8298149777954692	19.245790289821574	22.01887865764475	52.7565062676077	19.554595444897085	21.95552363328875	51.123885239803066
2014-02-11 19:40:00	0.7962879421432425	0.8298468718104871	19.246204084691485	22.01988859147734	52.76044774227429	19.55507730759789	21.95645946799583	51.12594041071318
2014-02-11 19:50:00	0.7962818636379602	0.8298787658255048	19.246617879561388	22.02089852530994	52.76438921694088	19.555559170298714	21.95739530270291	51.127995581623296
2014-02-11 20:00:00	0.7962757851326778	0.8299106598405226	19.247031674431295	22.021908459142534	52.76833069160747	19.556041032999527	21.958331137409978	51.13005075253341
2014-02-11 20:10:00	0.7962697066273955	0.8299425538555404	19.2474454693012	22.02291839297513	52.772272166274064	19.55652289570034	21.959266972117053	51.132105923443525
2014-02-11 20:20:00	0.7962636281221132	0.8299744478705582	19.247859264171108	22.023928326807727	52.776213640940654	19.55700475840116	21.96020280682413	51.13416109435363
2014-02-11 20:30:00	0.7962575496168308	0.8300063418855761	19.24827305904101	22.024938260640322	52.78015511560724	19.55748662110197	21.961138641531207	51.13621626526374
2014-02-11 20:40:00	0.7962514711115486	0.8300382359005939	19.24868685391092	22.025948194472914	52.784096590273826	19.55796848380278	21.96207447623828	51.13827143617385
2014-02-11 20:50:00	0.7962453926062663	0.8300701299156117	19.24910064878083	22.026958128305512	52.78803806494042	19.5584503465036	21.963010310945357	51.140326607083956
2014-02-11 21:00:00	0.7962393141009839	0.8301020239306295	19.249514443650735	22.027968062138104	52.79197953960701	19.55893220920441	21.963946145652447	51.14238177799408
[truncated: 234,973 more rows]
