# Supplementary material for: Ergodic seismic precursors and transfer learning for short term eruption forecasting at data scarce volcanoes
Source: Nat Commun. 2025 Feb 25;16:1758. doi: 10.1038/s41467-025-56689-x (PMC11861682; doi:10.1038/s41467-025-56689-x)
Supplement: Supplementary file 3 — Supplementary Data 1 [file 41467_2025_56689_MOESM3_ESM.zip › data2share/data2share/readme.txt]

sta_code = {'WIZ': 'Whakaari',
            'FWVZ': 'Ruapehu',
            'KRVZ': 'Tongariro',
            'BELO': 'Bezymianny',
            'PVV': 'Pavlof',
            'VNSS': 'Veniaminof',
            'AUS': 'Agustine',
            'REF' : 'Redoubt',
            'SHW' : 'St. Helens',
            'CETU' : 'Semisopochnoi',
            'GSTR' : 'Great Sitkin',
            'OKWR' : 'Okmok',
            }

The steps below describe calculation of seismic data streams discussed in this study. 
The first step is to calculate the data stream. There are several sub-steps:
(1)	After removing the instrument response to the seismic signals, apply a bandpass filters to each 24 hours of data, between 2-4.5, 4-8 and 8-16 Hz (corresponding to the RSAM, MF and HF bands). 
(2)	Compute the absolute values of each signal. 
(3)	Subdivide the signals into 10 minutes intervals. For each interval, compute the average value as the RSAM, MF and HF datapoints assigned to that interval. 
(4)	Removing outliers associated with regional earthquakes is optional. We procced as follow: from (2), subdivide the signals into 10 minutes intervals. Calculated the mean and standard deviation (mu and sigma) for each interval. Apply z-score normalization in log-space to the interval using mu and sigma. Check if any value in the interval exceeds a threshold of 3.2 standard deviations above the mean. If yes, exclude data points from a 150s mask starting 15s before the outlier located. Calculate the average value in the interval excluding points inside the mask: this the RSAM, MF and HF value for the interval. 
To calculate the DSAR, procced as follow:
(1)	Integrate the bandpass filtered MF and HF data with time. 
(2)	Take the absolute value and compute averages on 10-minute intervals.
(3)	Compute the ratio between integrated MF and HF. 
