# Supplementary material for: Ergodic seismic precursors and transfer learning for short term eruption forecasting at data scarce volcanoes
Source: Nat Commun. 2025 Feb 25;16:1758. doi: 10.1038/s41467-025-56689-x (PMC11861682; doi:10.1038/s41467-025-56689-x)
Supplement: Supplementary file 3 — Supplementary Data 1 [file 41467_2025_56689_MOESM3_ESM.zip › data2share/data2share/REF_data.csv]

time	dsar	dsarF	hf	hfF	mf	mfF	rsam	rsamF
2008-01-01 00:00:00	1.2817086222150178	1.2913035577831662	21.674435730080766	21.746646936401266	13.692030664116295	13.832238053354187	12.486838551440805	12.558189128277245
2008-01-01 00:10:00	1.210674861474759	1.192079661689169	23.87392308436805	23.46880824718593	14.300637345155938	13.768229982355043	12.27102102133482	11.688463237799649
2008-01-01 00:20:00	1.4661709332577333	1.3356138790308982	22.70121169556603	22.382392857325506	16.303857994873994	14.73035788037925	13.993371760013494	12.839237279371153
2008-01-01 00:30:00	1.4641132710262257	1.2467953069417608	22.43646851164487	22.02927244322986	16.12431610248198	13.50186067379653	16.438898831537195	12.114625335318514
2008-01-01 00:40:00	1.2194365099343163	1.181565169600948	23.1500176034665	23.150728751159143	13.832377045247533	13.478590514521413	12.314766123510509	11.632808337738615
2008-01-01 00:50:00	1.3976175226245022	1.2323390620834913	25.908527327438154	23.27763836236113	18.117164087936974	14.259867993839768	17.627233164998845	13.288863245126073
2008-01-01 01:00:00	1.2368692373097387	1.1622173929694788	22.912550293172274	23.074617260481357	14.005661126842284	13.195045031757786	12.067523896480953	11.241914468827579
2008-01-01 01:10:00	1.2773611483394889	1.2378633413775249	22.70177650094325	22.33196975938201	14.11706651322027	13.367147363587694	12.4216300720709	12.128143236758573
2008-01-01 01:20:00	1.408037536321969	1.2790131490957413	23.31636499993139	21.88030861654206	16.00643103276731	13.856176959003566	16.412123817677873	12.274580926395776
2008-01-01 01:30:00	1.4467878630074469	1.345604605767112	22.53212978260698	21.251486347626663	16.364795556246616	14.202710693494685	18.025192892348443	15.243005256361382
2008-01-01 01:40:00	1.456098219145744	1.3785041536074445	23.537197600305923	23.55054000369496	16.92522022865585	16.031493048653108	23.467619559118308	19.361886844181768
2008-01-01 01:50:00	1.6377670955291737	1.4312443096245733	55.29044900120026	23.609162756251262	54.85701327393981	17.164321917447882	51.02506242796378	26.123804949482345
2008-01-01 02:00:00	1.4751226821574086	1.4493636594778962	26.4400791654852	25.204783316162104	20.350890489681216	19.224827203727212	36.333456160185854	37.39253284603606
2008-01-01 02:10:00	1.4892082291347153	1.4994846461835032	24.972048369386663	24.818848623617463	19.01387868743633	19.123215355727968	32.43349472291903	31.99717972893232
2008-01-01 02:20:00	1.3751599517714186	1.3611641617165389	19.163613733260558	19.05748876251234	13.001850087779264	12.666255605120075	12.002941300999813	12.027749307473776
2008-01-01 02:30:00	1.5168452965273893	1.4446389457533066	18.92146729662313	18.76945711956088	14.152906296898127	13.31094286000236	12.366879792168765	11.582755381671252
2008-01-01 02:40:00	1.4579889400808623	1.3530363356394457	19.397105032229234	18.820278478871785	14.288174814467515	12.750251403091063	12.374340629109314	11.476520185575971
2008-01-01 02:50:00	1.3936647047293893	1.3585314132204562	19.29437072843054	19.154484000353943	13.297009885353901	12.909097421153755	12.753060778883373	12.088496787076066
2008-01-01 03:00:00	1.410378039400024	1.3945197371414588	24.68987771110682	24.258333931881946	17.93517731810258	17.168979522206598	29.969994392863068	27.68183907781508
2008-01-01 03:10:00	1.394008116819039	1.3995170137008488	22.604704155703722	23.093710304895	15.756062583302475	16.157130404175977	18.622283819220087	19.546966641871983
2008-01-01 03:20:00	1.313088418876041	1.278737331475014	23.213923025038586	22.89919387570196	15.043631496858866	14.477988123173692	13.66737705469726	13.015738416378115
2008-01-01 03:30:00	1.4141074191827177	1.3819712333059704	21.83203380898857	21.045343647984108	15.296453136551447	14.4418350547835	14.304868609673045	13.101516475437323
2008-01-01 03:40:00	1.3996089564332823	1.370671314959076	23.572066662738386	22.993481606187604	16.288117478472387	15.574647369378186	18.801568311680708	16.08066166192729
2008-01-01 03:50:00	1.4263079887321592	1.4007894860308996	26.0842473034829	26.33725850154056	19.0923788767674	18.81384873213909	33.05427483617309	33.215480801009285
2008-01-01 04:00:00	1.3575387595375956	1.3197513183313638	26.16440196143639	26.286180092962045	18.29256346938615	17.951910979315	31.52697151398077	32.45791053948956
2008-01-01 04:10:00	1.5381129708118493	1.4136088100245394	24.54635005717348	24.31021658224762	18.67436334422072	17.184061776470838	24.550194070839574	23.944341155215664
2008-01-01 04:20:00	1.2578435913989827	1.2686463078125834	29.090197031283736	29.275526662312505	18.510677833988172	18.627444380769813	29.373284477908467	28.72375424523511
2008-01-01 04:30:00	1.6777970114022134	1.3646184741851028	28.108292959826997	25.62436922516785	23.13343866379601	17.761737129223725	29.559947171123422	24.33212908913314
2008-01-01 04:40:00	1.5675746794372307	1.3206925383219947	34.87520924602172	22.857822485903554	29.993401629845838	14.769532420143008	24.446477179521594	15.128679490101273
2008-01-01 04:50:00	1.3267620309424035	1.3279820076820803	24.20138448524175	24.39330348942192	15.944538136660562	16.019863195897766	19.273870302062736	19.478527607379416
2008-01-01 05:00:00	1.3684158631435133	1.3193135729107062	24.991362747563446	24.111975603639326	17.45955409158842	16.101127366041453	26.62052853760825	22.97330354096751
2008-01-01 05:10:00	3.1884206343203667	1.656507195858964	32.14448176659063	23.27997500163667	51.73292883125144	18.96358710696029	69.59564786283481	18.003801474556354
2008-01-01 05:20:00	1.5609410565326045	1.4551414266560565	22.08674974879112	21.63383551520835	17.069691666699573	15.63780528266692	16.279938577443982	14.216974943546653
2008-01-01 05:30:00	1.2464455402281966	1.2432879520897568	22.83666142359184	23.069836278274234	14.166889920736596	14.303296006788536	12.613528883332059	12.424208657548725
2008-01-01 05:40:00	1.2983415010024768	1.2650834843286396	21.502319678029302	21.350206947797712	13.807199033561833	13.327241820897415	12.057346353535493	11.844616845638411
2008-01-01 05:50:00	1.3924362256744982	1.3113383933826892	25.876505295327984	25.52909265750959	17.870304643213423	16.73208557140283	21.58668776447113	18.73933676072295
2008-01-01 06:00:00	1.5364897761855592	1.4817891903732925	28.623052574666637	28.64441536082077	22.322187305070898	21.658326626790853	37.75114607376121	35.610495498519285
2008-01-01 06:10:00	1.4627366979416765	1.3564517939549223	30.45981888668567	29.612666871857343	23.161794697025837	20.72579691631832	34.308330283883905	33.21361518525795
2008-01-01 06:20:00	1.3906090212075453	1.3010301508414308	27.77865617008646	27.692732738419384	19.92748410613761	18.633681617849497	33.38851914874007	32.144569576534856
2008-01-01 06:30:00	1.3582996642738503	1.3548025312447831	25.11731862027743	24.699844851554733	17.363955711443666	17.066747396946745	26.508663071458425	26.0458138392832
2008-01-01 06:40:00	1.3276065743327077	1.3187721634515837	24.214139465380484	24.34894674662652	16.02165027303769	16.015573125923936	19.48409507218185	20.619600952924927
2008-01-01 06:50:00	1.3382949095352554	1.3186450401883365	23.340578431732393	23.431962445976247	15.437909313477554	15.192267902716598	14.879175637255528	14.18416446713984
2008-01-01 07:00:00	1.2252456471274449	1.229821040313765	22.73484883687975	22.56308224453057	13.6992220056071	13.617940340159464	12.58500513439063	12.647109136303435
2008-01-01 07:10:00	1.3169739436468582	1.29032366464733	21.2146953435758	20.846587762313725	13.857291815201295	13.416712616008944	12.878425378940186	12.39430628197829
2008-01-01 07:20:00	1.3422281434056376	1.2712037214710243	21.865593543859788	22.040572227699453	14.526903456610606	13.966954561772196	14.066445290037219	12.823721825083275
2008-01-01 07:30:00	1.3421073957958631	1.312299261125225	20.83981663166389	20.93017882510095	13.822600969545364	13.560649695360539	12.810731495091119	12.404491368695815
2008-01-01 07:40:00	1.3433257949948565	1.3247203260466405	19.451453129172265	19.151950084715878	13.110340888682634	12.688945521946206	11.750825798193322	11.448100572540724
2008-01-01 07:50:00	1.3677882530942336	1.2985687947191913	21.478417852730427	21.199811951187094	14.357643908929276	13.468102391873247	13.581313296979955	12.702102393319757
2008-01-01 08:00:00	1.39341458291566	1.3822513736954058	20.371145687178394	20.3238270438022	13.781591874684295	13.674777607936287	12.637481939816036	12.592299327419404
2008-01-01 08:10:00	1.2570834912525082	1.203395548673353	22.233293714355856	22.579507914705506	13.85506062131858	13.433255356284715	12.305786829553403	11.851158917142005
2008-01-01 08:20:00	1.3273951732483966	1.2951591151114308	22.472677915462206	22.588638927139286	14.747336630345846	14.31766062886612	12.945574190751474	12.861607090118687
2008-01-01 08:30:00	1.4618914553833071	1.1761137381341882	27.621070764795927	24.25857324087492	20.258070605000047	13.95099372211458	20.14150304998734	12.5143187436531
2008-01-01 08:40:00	1.3165892876878669	1.3320594243441806	21.178141731195602	21.483258812933503	13.555429287755734	13.96447360664226	12.349601519703558	12.487287700638039
2008-01-01 08:50:00	1.3663893731274146	1.308649031969031	23.90750776393127	23.816430401251306	16.016842033626595	15.2185550717032	14.440104863838885	13.583150796587589
2008-01-01 09:00:00	1.235411164055784	1.2012126152780618	24.02845702435625	24.28022419005763	14.567384042213858	14.2584313295125	12.791882372829328	12.683169562165961
2008-01-01 09:10:00	1.5069197467453972	1.3836796313199091	21.185592339934164	20.497993642875297	15.656022990094506	13.910074242587356	14.771381286613511	13.165866185174561
2008-01-01 09:20:00	1.4130594447190823	1.3922241757770164	21.16001350759165	20.956213440130178	14.590482422243678	14.150940429234128	13.733960368577092	13.560953199651339
2008-01-01 09:30:00	1.5328632956509216	1.4871587354462896	21.026135136381047	20.46112854551589	15.986823228772586	15.10111726502105	14.641660138662836	13.582645732810136
2008-01-01 09:40:00	1.3275800881451252	1.3299956187037982	21.422992159164483	20.95995331111865	13.929690335310642	13.64316531125001	13.198867669684407	12.79988288099001
2008-01-01 09:50:00	1.3233377620371234	1.3048715997835243	23.33560784870719	22.9681757206636	15.385845478474092	14.939738861345852	13.544132733635713	13.30871133838799
2008-01-01 10:00:00	1.1391504582443035	1.1442066226758698	26.806047989606466	27.020412073110922	14.96478876288267	15.163272523050786	13.444947934959107	13.614715380835168
2008-01-01 10:10:00	1.2690783942839998	1.2363454575505903	24.067315579213144	23.569608153910913	15.05722275867092	14.291414591312016	14.226604375079381	13.884346389026794
2008-01-01 10:20:00	1.272459466977608	1.2486395667628327	23.296699215126022	23.14697646979611	14.632536732285182	14.272220851313575	13.014748973788006	12.780832140288295
2008-01-01 10:30:00	1.4194681480674844	1.328205940494105	24.364133522573407	23.96934106232493	17.0693538045379	15.693119548391506	15.87217308342342	14.53835426129708
2008-01-01 10:40:00	1.351938182603455	1.2817569021055764	22.462488690269822	22.61843759276639	14.986186337804833	14.320866897824285	14.166965837843025	13.405057536677248
2008-01-01 10:50:00	1.2751738008076547	1.2295400184174554	22.137088686646386	22.17154566058908	13.946697443246832	13.480953917072675	13.586671208796954	13.37377825646548
2008-01-01 11:00:00	1.7590445025568728	1.5034579079110373	24.254006289581557	22.690729639915066	21.209045046167482	16.972830684432054	21.34836999764376	17.07780616569207
2008-01-01 11:10:00	1.540173550782019	1.4571584094884855	22.225648777126878	21.75145389900784	16.459574135568236	15.318128842597499	17.077123173840153	15.842521927241636
2008-01-01 11:20:00	1.3829404761893993	1.3252291076600993	20.975348760489453	21.145909173004448	14.21874580437923	13.80644596338222	14.172012012188675	13.418784078910727
2008-01-01 11:30:00	1.3311221127552657	1.2993431179986652	20.48152147373264	20.595408193211764	13.516927250514968	13.202751620163426	13.388045649814096	12.829331067162347
2008-01-01 11:40:00	1.3604955880637049	1.296035796356861	20.948441882077304	20.881716850879755	14.17732674733734	13.586545058920475	15.287032381887094	14.344195987005179
2008-01-01 11:50:00	1.2881776480225118	1.3017136459903575	22.54949432705791	22.397610855778648	14.266050417210753	14.284901699339262	14.296307828794987	14.436337614163342
2008-01-01 12:00:00	1.1896896291801102	1.1784688504545575	23.986772617654534	24.17667618041139	14.021906058430025	14.02678619755223	13.425875675146976	13.460446503445494
2008-01-01 12:10:00	1.293353670539492	1.3157966168193096	26.427855673014502	26.557342904179805	16.93231173109197	17.253519543060328	15.456094421537404	15.756309550241985
2008-01-01 12:20:00	1.199980625493397	1.1853762640475194	26.808317276247987	26.57838433893411	16.08375664775525	15.641026042055099	13.897844676974495	13.690393098049245
2008-01-01 12:30:00	1.3632255446842327	1.2731443388993955	27.01451390767673	26.08126987358119	17.825393039708352	16.083651253298974	16.780676593144026	15.29709264523181
2008-01-01 12:40:00	1.17501534156138	1.1280420090067986	25.762607554974647	25.702508224535322	14.954808855904615	14.4273451695194	13.585781348861447	13.301647532968696
2008-01-01 12:50:00	1.2855785618576148	1.2383709477081517	26.96220863412024	26.782938100269664	16.91020158720554	16.261930943009155	14.992628177999418	14.219493266325069
2008-01-01 13:00:00	1.2809557335879678	1.2042630958948577	24.963103087628326	24.910176972182345	15.80114072512601	14.73688233159798	14.244079893125152	13.73286585596561
2008-01-01 13:10:00	1.5470527712743647	1.3879047711634518	24.418553677780256	24.12407211982737	18.338069581022985	16.494642301834098	17.16165060858019	14.818064165309556
2008-01-01 13:20:00	1.5380024614883914	1.5492486455446532	19.623069397506267	19.610016942008397	15.14988614877602	15.216184938109196	14.939631984291054	14.9665885731529
2008-01-01 13:30:00	1.4968588855534095	1.4944323617399642	18.65434243272092	18.74320212141456	13.866355876199894	14.024677214936359	13.741735394606025	13.799865467281963
2008-01-01 13:40:00	1.4313956325062471	1.3740791357332507	19.939352682510208	20.26056778173218	14.049003924714107	13.685165829587874	13.891634273796024	13.692348852354574
2008-01-01 13:50:00	1.4239775328749966	1.3588927801312152	21.408799745074173	21.122718056659288	14.905059108340303	14.028903911952465	14.3651915911535	13.881687006001794
2008-01-01 14:00:00	1.6717054284368789	1.5794962410672166	21.582860452236933	21.36139937214585	17.872995108970436	16.743473499225498	16.811925027905946	15.217539430162097
2008-01-01 14:10:00	1.645220562929385	1.4243914546220784	23.23523841501943	22.44593649024281	18.31080836536828	15.268807127045784	21.42731308648519	14.919654004099026
2008-01-01 14:20:00	1.2688340598413441	1.2527852616778692	22.505124038735214	22.35998316915096	14.165166401126745	13.858913429968624	13.6079833861204	13.194289546904736
2008-01-01 14:30:00	1.3222867525051298	1.3125804489352886	23.071419829567517	23.14957672318356	14.997808415854266	14.891996612788935	14.970314871771615	15.115778555647518
2008-01-01 14:40:00	1.5186252944911254	1.5248718101442646	21.103545399376053	21.300472751712906	15.622111991115146	15.811984904978134	14.887536487943056	15.241149671949445
2008-01-01 14:50:00	1.4929797857897302	1.3662635377921366	22.72627540065309	22.327149052821728	16.407041580409118	14.833844474801474	15.367049588430646	14.075706380830152
2008-01-01 15:00:00	1.3717842948077188	1.33072450346088	20.076724615524626	19.868263343679786	13.66742426717783	13.132945767427126	14.123700247516634	13.020394956040196
2008-01-01 15:10:00	1.5127935713657978	1.4874473301926627	18.19731611314587	18.012798790531374	13.779180366697679	13.425000923155839	13.304494478939526	12.9752480098857
2008-01-01 15:20:00	1.375441972706834	1.2808116146487034	20.351681336089307	20.711908343989833	13.82112445433409	13.124168561486455	13.626347189354687	13.062266461533644
2008-01-01 15:30:00	1.3659248420478778	1.3507127090215565	20.883584062569152	21.34348010842436	14.101661450235955	14.32214761062705	13.821410196641574	13.86298696997194
2008-01-01 15:40:00	1.2551544786855875	1.26325919346287	22.28579947201641	21.858177466252194	13.707955124457984	13.549538440780461	13.244598634918166	12.882950633128305
2008-01-01 15:50:00	1.6682815566691165	1.4377701940570422	23.535512378410864	21.803913063452924	19.584389101161726	15.371933988552373	21.32881101673802	15.80029159069469
2008-01-01 16:00:00	1.1615633965386434	1.1648730536594096	26.5729233275064	26.16581305584088	15.097543879232486	14.856589062313509	15.357551779529539	15.037962761432588
2008-01-01 16:10:00	1.245972543654044	1.2330996176692697	28.16106124461329	28.456100747007397	17.227919036013493	17.241264912861816	20.824508791600522	21.848776060165186
2008-01-01 16:20:00	1.9380567918097216	1.1833842227677582	39.079978942200825	27.628586813912353	39.62239048437315	16.39090443268767	46.27760095842154	24.11243001899298
2008-01-01 16:30:00	1.2670784966543982	1.195827671675758	27.468984281249533	27.418422675707887	16.892719840214063	15.992573857996733	18.87185258602888	16.599016697292324
2008-01-01 16:40:00	1.1868409936847335	1.207367241373248	26.57892228973703	26.463415641105428	15.414160615863548	15.683546894509798	14.734658930487928	14.552820027441351
2008-01-01 16:50:00	1.1281221341536103	1.1294534177322266	27.68975374470389	27.584603405365147	15.45530453283825	15.4241641110849	13.966271400635009	13.900181979876056
2008-01-01 17:00:00	1.2163347824984303	1.2209957990426257	28.15694895278375	28.469583916634	16.82903172526612	17.20101540867522	15.544076360829372	16.020103106296506
2008-01-01 17:10:00	1.1919045605970189	1.0902536669304197	28.290089833252978	27.44131783308673	16.64900978065962	14.905987339449531	15.280561613784542	13.103479191515438
2008-01-01 17:20:00	1.1730856894056862	1.0779049186644627	27.498108876839208	27.64394331529633	15.621485399126385	14.785615569946186	15.616510618431391	13.423735290026393
2008-01-01 17:30:00	1.1844088575240952	1.1787779523464377	30.43573271251945	30.140129515015825	18.159065546257906	17.77504078094965	25.933791671698323	24.23760586460112
2008-01-01 17:40:00	1.2323908919826028	1.143608270380306	36.378725628495935	37.15619591476905	23.54839265641149	22.180044664197226	19.717017827659124	18.3614806075012
2008-01-01 17:50:00	1.116585546339498	1.110530257794894	28.71204083001389	28.74835679624085	15.92407532732939	15.888655236813548	14.17471878178588	13.762975188859329
2008-01-01 18:00:00	1.2436154480044497	1.206241846836237	28.727397176404608	28.16961113689205	17.397321740485545	16.517603722508515	16.57480654859991	15.573452634278256
2008-01-01 18:10:00	1.1634975936023766	1.105715779463826	27.802468536567503	27.591929150408678	15.880302920997465	14.971364204026921	15.853649952148054	14.472723728298767
2008-01-01 18:20:00	1.3158463642820848	1.2677974553461666	29.59909407280657	28.846889453327922	19.46247404093246	18.2552087987228	22.979590211161074	20.90815161472468
2008-01-01 18:30:00	1.254464375884079	1.2511164370096413	31.08117733399534	30.89041810319037	19.998561126434282	19.745738514655685	31.857662706677786	30.741704119293672
2008-01-01 18:40:00	1.2101252136043446	1.2072586274008326	27.958467762745546	28.003453177250968	16.781823215220985	16.919412592120477	18.525191395835634	18.86452946559868
2008-01-01 18:50:00	1.2818059219969669	1.1832918329302369	28.843837923338853	27.43357603158081	18.54575706043629	15.975662642219048	15.849929907946567	14.391073204508894
2008-01-01 19:00:00	1.115026976561539	1.1092134623646974	26.921481337358394	26.691355877959765	14.782052434470776	14.596978853427725	13.76449891097825	13.884369255753914
2008-01-01 19:10:00	1.1732816690042025	1.1025303614706008	27.630890629058275	27.669780584007373	15.817974455198815	14.925087876797955	14.44380193559778	13.961976676221758
2008-01-01 19:20:00	1.712910737330856	1.201167325279698	39.12341071161409	28.50689107877306	35.174557321743144	16.960548215567567	32.800899489311426	15.125894132950124
2008-01-01 19:30:00	1.30884107755848	1.2292434638987917	28.998938622559045	28.17540188920329	18.888379244743323	17.046222765779547	17.332998815890342	15.961065043836
2008-01-01 19:40:00	1.2115660697328356	1.149421994012907	28.607946785428723	27.7786720673984	16.933357000074828	15.664173243873837	15.741707763933587	14.067310779746585
2008-01-01 19:50:00	1.2648532003839266	1.1956331989641944	28.79943334145469	28.74257206558709	17.70785929327279	16.84876469308275	19.909023172650183	19.689877149316427
2008-01-01 20:00:00	1.350593769850471	1.2640711194310703	31.158450347304374	31.201955674663786	21.419190730709364	20.12501343930509	32.81252981901821	31.28464013435202
2008-01-01 20:10:00	1.2865327213347282	1.2652056104796374	28.047388991088877	27.73563381394632	17.822315984624073	17.284613594213507	17.86246120722402	17.616042492390648
2008-01-01 20:20:00	1.2012238084212956	1.1741604648064392	27.10655524298921	27.173267687543856	15.959846561458011	15.666708761095009	14.30736427316264	13.924563140200505
2008-01-01 20:30:00	1.1809424274222466	1.0999085467089982	28.00905169901906	26.897476906314587	16.547176654540788	14.688459012181475	14.284807353964473	13.149217135289064
2008-01-01 20:40:00	1.2100903359391828	1.2278299291875765	27.953770894326983	28.03542765077365	16.56748176661615	16.860576756765802	15.348245439002676	15.123111326906395
2008-01-01 20:50:00	1.1892015249079246	1.1544752052682663	27.970113420015398	28.090495940200988	16.340374894246818	15.997323379936475	15.380316337904825	14.56667505854453
2008-01-01 21:00:00	1.2075909634871609	1.1004420496195089	28.0627845189052	27.691770688406482	16.529159769665807	14.990038384978686	15.061486479359715	13.173178215564542
2008-01-01 21:10:00	1.2231364654505887	1.2238878693298911	28.493637608625196	28.34437753550229	17.205269854189705	17.217226896260296	15.568544101485429	15.22715799525523
2008-01-01 21:20:00	1.1134764380901505	1.1104508145603855	27.88538563909564	27.9529992158954	15.213462457456849	15.2107898878234	13.360586067218616	13.284356525610638
2008-01-01 21:30:00	1.1723471579253593	1.1309188099905056	28.828805697101988	28.28754198118409	16.74675829707985	15.760113433336391	18.131580470304726	15.05745556084329
2008-01-01 21:40:00	1.2832114139738142	1.301299338691554	29.596030762789397	29.681182682345533	18.92813067969205	19.272847711461626	19.041153441475405	20.017711568395047
2008-01-01 21:50:00	1.1649535410838854	1.1329731752051382	29.494437074335607	28.861001868228044	17.223495476170353	16.241982267014116	20.833885998010174	19.642426214956807
2008-01-01 22:00:00	1.829105398828097	1.116549111836736	43.407788535815676	30.33543620157332	37.65400875757585	15.846373381594965	58.348706579088976	13.944211719495053
2008-01-01 22:10:00	1.1151953844152016	1.1365766043039809	27.5096327263245	27.26719545042349	15.291291832230046	15.383864401171568	13.29753566731966	13.450999930201158
2008-01-01 22:20:00	1.0649998932469615	1.0427874711202083	28.233109115775484	27.98764797232295	14.866175024141786	14.44985954385558	12.718504383554091	12.15405508129878
2008-01-01 22:30:00	1.1311519018862846	1.0770032878327225	27.59981629816303	27.46549913025098	15.336114095843966	14.603313361494699	13.667575859101179	12.626437923903445
2008-01-01 22:40:00	1.3626926979774279	1.242530605343618	28.57206841771904	27.805443405459165	19.55994227807605	17.217808698108243	19.106750913695773	14.73858196970506
2008-01-01 22:50:00	1.2870289941485291	1.2827688551223708	23.191597615125733	22.95407885792764	14.767460174877238	14.510042631807034	13.857220315263634	13.332340550180595
2008-01-01 23:00:00	1.3056664907693576	1.3013399223911333	18.97272763926413	18.840183468565574	12.298510991821539	12.19639375211334	11.826048002540475	11.797243079477653
2008-01-01 23:10:00	1.2694818285691791	1.2521814967525886	19.992454943610472	20.126087959654413	12.583464661729872	12.466739856028607	12.291137595177526	12.100636681357901
2008-01-01 23:20:00	1.4942183214488325	1.3767662048605869	20.63232382544264	20.185213266144395	15.371832562544265	13.89568639248568	15.054518701599882	12.908121110969253
2008-01-01 23:30:00	1.3136315385572772	1.3302367827494357	19.30389586191608	19.41178870224631	12.748042377504625	13.031778896062816	12.52993732791029	12.736079259694195
2008-01-01 23:40:00	1.4348794332013408	1.426256137154387	22.89092074043847	23.336901895488637	17.319952326920713	17.636253921658316	33.131602778814155	33.96278874466981
2008-01-01 23:50:00	1.3879527708330277	1.4142313201485133	19.001311739210788	18.692360066701244	13.431625650349314	13.325636695557401	14.621830723521215	14.751713921941727
2008-01-02 00:00:00	1.6749251041086186	1.5949023284509556	15.319188345130492	15.344954777245572	13.149677115575695	12.624130344809124	12.15577042625953	11.499358599424895
2008-01-02 00:10:00	1.5464729237909831	1.5113136278451824	15.065381328493686	14.735631732189061	12.335867408677526	11.6402970416803	11.305900247325113	10.514816436847774
2008-01-02 00:20:00	1.5918859881589889	1.594320710090211	13.155103213466752	13.002204373927855	10.498438852770354	10.437603310670498	10.360277376133057	9.9790542915651
2008-01-02 00:30:00	1.2980510741000204	1.2918758613928714	15.724952576364375	15.854185237217147	10.419098760356162	10.506321983254756	9.447885773746387	9.508809207056775
2008-01-02 00:40:00	1.804858428368704	1.616312512415979	17.371995944053747	15.309960432872892	16.60287645029103	12.555590792145505	17.708181074825845	12.859086458268033
2008-01-02 00:50:00	1.7200677792405858	1.5849770095586082	15.112876218101215	14.645124146352105	13.43049730721688	11.984615054249904	13.601705163018492	11.211914219135881
2008-01-02 01:00:00	1.7233593524882616	1.4504910495008243	15.102187864196123	14.823442255968814	13.249476653664484	10.920099824985225	14.376793498676154	12.357435081935856
2008-01-02 01:10:00	1.4439886141552107	1.3879507494727104	14.648244541934133	14.159588838452976	10.658532759071312	9.94454763026431	11.019428024058504	9.837757470060557
2008-01-02 01:20:00	1.5129680906499383	1.4553687275489484	15.114259624582512	14.539649021576519	11.63511762220707	10.881419390024774	10.720624370869523	9.980698341192817
2008-01-02 01:30:00	1.5801638588520053	1.3718694702628684	18.547462211330775	17.230753290417823	14.699786495564515	12.028661835778234	14.543562143546323	10.82824031892599
2008-01-02 01:40:00	1.7170357821121525	1.5900578003649022	15.078461882519633	15.011574366621735	13.123996347846761	11.990302164393865	11.367839904575506	10.962691887758298
2008-01-02 01:50:00	1.3730888234772929	1.3081806159617102	22.18301427606915	20.394992744846803	15.567423185624552	13.358452582268148	13.465790538658116	12.252565574975412
2008-01-02 02:00:00	1.2886570335531642	1.2021773789544492	23.42003520562848	21.262099519983284	15.055127819394162	12.91356780550409	16.326603324130403	10.97167353244927
2008-01-02 02:10:00	1.2173089084682158	1.1776500589891616	22.979382132527128	22.8675923205409	13.945887807396405	13.445452028245144	11.850187062282364	11.3669824713008
2008-01-02 02:20:00	1.2302905206012762	1.1567120217687312	23.17706280660175	22.848262689826555	14.460256890163743	13.415986886464298	11.878043121808036	10.988266197076797
2008-01-02 02:30:00	1.2632606902657513	1.2010954082928698	23.230139270546665	22.97182116190353	14.6135672251569	13.765727722217727	12.427857588888669	11.41593358259075
2008-01-02 02:40:00	1.353607139427019	1.1877086510547132	23.635691583155545	22.44416546178305	15.637962158885093	13.291240258507907	16.57437743109278	10.880327411667919
2008-01-02 02:50:00	1.1938707350553597	1.1926237669053712	23.068733209629197	23.018843928403346	13.923168641759892	13.863308080540655	12.195000289539864	12.088643617097926
2008-01-02 03:00:00	1.1393238568714406	1.1101405538114195	23.23061343401868	23.10128841275885	13.275599392569914	12.93370133151624	11.431172777166006	10.928750921914167
2008-01-02 03:10:00	1.2545003660846363	1.2255784231219051	23.304169563322805	23.18289692040537	14.548187863129243	14.178920088835307	12.709941899438613	12.303078726392805
2008-01-02 03:20:00	1.1880634968207842	1.1229863954540342	24.310813754299744	24.08367619630765	14.261501529900528	13.48875937653107	12.626597641405153	11.817298216215296
2008-01-02 03:30:00	1.3058592083332041	1.2505657723042525	25.47644434861517	24.23264344186991	17.215508599525553	15.183152795385285	14.559282116748236	12.512048123786164
2008-01-02 03:40:00	1.3261746712259843	1.1935629391277802	25.022625686911105	24.18854416352487	16.862828449984754	14.627063219122643	13.201741102237522	11.96337079449605
2008-01-02 03:50:00	1.2650312061718765	1.2011949748274742	24.220021470364323	24.1856258187833	15.20155579824963	14.395472950232485	12.982610386235914	12.43688813184859
2008-01-02 04:00:00	1.3611389302109116	1.2233242073663946	30.951024079448064	28.21220752091247	22.039195245471625	17.698757973463053	20.25734723785872	14.400423626449678
2008-01-02 04:10:00	1.0739914464350069	1.0589417303769952	29.30648100615954	29.280226222181447	15.90108890231095	15.614016833727524	12.50048901065893	12.229003196898791
2008-01-02 04:20:00	1.3692675614472467	1.187533214055408	30.62955707750679	30.06523016179218	21.093473306873253	18.012034058655793	18.13002325544408	15.500046735469349
2008-01-02 04:30:00	1.2041912276787907	1.0905100135907642	32.49916660772723	32.44242118786766	19.59149223952375	17.82098488402461	18.59738298741669	17.251195182019096
2008-01-02 04:40:00	1.3827109734111405	1.1971005218668729	31.826835358049074	30.926991892234202	21.869936840666394	18.428235711221976	19.288512224554406	16.297775631852595
2008-01-02 04:50:00	1.1729484692227763	1.1934052717921435	29.68467982069111	29.54822014130197	17.578739000002418	17.809060689822534	14.49132648158629	14.50397192488358
2008-01-02 05:00:00	1.2400772676283869	1.2420024625513586	29.33801945523005	29.10643089962167	18.280910026788927	18.151973364555896	15.607587402442586	15.828530775394752
2008-01-02 05:10:00	1.248100569250997	1.2719030445177666	29.14929378169441	28.53464271588469	18.55800011974293	18.469460124152558	15.173748554694773	15.106089760358493
2008-01-02 05:20:00	1.1807625390072014	1.172729560243567	31.63216093553316	30.90012976472926	18.52003383339484	17.935832914539933	16.21957854000549	15.53866516091374
2008-01-02 05:30:00	1.1061687479834093	1.082113712291134	36.88570211757329	36.515208906341634	20.405734744520444	19.736711513940605	16.6753867915773	16.580131000463453
2008-01-02 05:40:00	1.0972938216987342	1.0722594272983437	39.04579377025564	38.995724542014756	21.540657075279668	21.07224149852096	17.93606869269754	16.67868686131603
2008-01-02 05:50:00	1.085437872781695	1.0821682356135442	39.886687628854624	39.58156459815487	21.524251189268174	21.272641335065924	16.872804317166594	16.873343278216534
2008-01-02 06:00:00	1.06347238834141	1.0452812910816638	41.25242074133165	40.36961107657111	21.86205891449804	20.9231200994078	17.14320095784463	16.89967618569214
2008-01-02 06:10:00	1.0842572534333803	0.9959121490513486	42.30533710728571	42.1566047063804	22.88556606434286	21.0472874739873	17.806905230730358	16.492395528040085
2008-01-02 06:20:00	1.143706812507689	1.0005218687401785	44.78251717540043	41.84279502225749	25.74914121953324	20.983544321317687	22.613119228377727	16.30364395500685
2008-01-02 06:30:00	1.0405882114476346	1.01024505352743	42.92048277449052	41.96844116619381	22.265642199288703	21.027222283569348	18.07772269560531	16.60258938195188
2008-01-02 06:40:00	1.0125413383480606	1.009096971859584	41.49214479591368	42.093101829212216	20.908400539990172	21.135952730461593	16.240046563828624	16.358550123234153
2008-01-02 06:50:00	1.0742604249006935	1.045603006568515	36.36598674372545	36.81765431373177	19.596607553088703	19.3402394383357	15.730534797193634	15.446886308379927
2008-01-02 07:00:00	1.2698991157095585	1.2233957627284802	25.43898136753554	25.007899770266608	16.256297778040985	15.541048207562785	14.10986715634419	12.887326546856492
2008-01-02 07:10:00	1.2482102415233691	1.1739534435677563	22.72411465851951	22.61983422594643	14.084757536222627	13.40620821865301	13.437449879918267	11.575654583588646
2008-01-02 07:20:00	1.3152321104344118	1.2401776437830103	24.15625881251778	24.27070896494789	15.889221913483384	15.16950048362687	14.106368076513212	12.815447911121595
2008-01-02 07:30:00	1.2037849541374988	1.127268533994234	25.73016571483553	25.62815089551464	15.644972433863465	14.638853179187295	13.071398642363985	12.296748521297085
2008-01-02 07:40:00	1.1045851300865426	1.1055114007123823	26.788697543457666	26.499175237400824	14.718867831978304	14.575641897331426	11.937712351358256	11.532574917448347
2008-01-02 07:50:00	3.3647929245820896	1.1784564322553617	32113.93534745045	28.225748437650232	58425.638858315135	16.480157644854536	127310.03289357664	13.807390920086124
2008-01-02 08:00:00	1.09410307780134	1.0893254321282622	27.960841182156035	27.36587199324666	15.220355733036811	14.745809208606849	12.716086078469171	12.387890245478284
2008-01-02 08:10:00	1.0844074569818585	1.0747317751433203	27.633838846712212	27.33240413134537	14.932061180981295	14.745213808631934	12.557693864912245	11.424830218697267
2008-01-02 08:20:00	1.1559575329394074	1.075981500025917	27.626921354797698	27.45364886079963	15.79049010448202	14.838061512720769	14.270417506646044	12.216873487547105
2008-01-02 08:30:00	1.0998138885752418	1.1018633637277164	27.40880288646557	27.37907938992979	15.065056106559922	15.086320009868825	12.516601709499795	12.539952596902225
2008-01-02 08:40:00	1.1607339594267423	1.1755313735003785	27.318054110477053	26.56584181039432	15.8478334013009	15.649654265861782	13.518240836225932	13.542666814785356
2008-01-02 08:50:00	1.189872044104533	1.1545723776110937	28.153779799680578	28.00756714417879	16.831423502866436	16.170916693450753	16.598911214865062	16.57388728646195
2008-01-02 09:00:00	1.2181654912171598	1.1775803269923897	27.120977598951693	26.607165458479404	16.522294396593793	15.459442465949508	14.018044539572251	13.719611073883948
2008-01-02 09:10:00	1.2415639385749666	1.0951425329548972	27.70425454357419	26.715931943713976	17.34400504447463	14.818060870135989	15.484781410706365	11.708765003243954
2008-01-02 09:20:00	1.138544834738341	1.107516683122482	27.487756385315162	27.780924445069854	15.687794587898535	15.569645196279314	12.913578062972233	12.252086876861295
2008-01-02 09:30:00	1.1855701611531235	1.1070570536926925	27.14733435401989	27.03446230496873	16.150950381325806	15.225460497150648	13.106401041816769	12.311662112816713
2008-01-02 09:40:00	1.1648615845850099	1.113504234873377	27.6838504276618	27.282746834941072	16.20519028813267	15.32702323689108	13.702770174988615	12.555728269841948
2008-01-02 09:50:00	1.1357309982471584	1.1227208867719851	28.411535209310106	27.87917893449743	16.239972998575272	15.665095332734074	13.823117643108413	13.709791357516036
2008-01-02 10:00:00	1.3254489024075755	1.2387847207123992	28.655868436769435	28.174110270777465	18.941139636352247	17.56723523178582	17.672780027710182	15.235326394368975
2008-01-02 10:10:00	1.1121551805442635	1.0652615942694577	27.574797892968412	27.19418312182664	15.258173934112019	14.474781690998244	13.009157656645426	12.132602250472026
2008-01-02 10:20:00	1.0706769370797191	1.0730582462220566	27.96388026073768	27.49339358062873	15.063368585322635	14.812927668855554	12.80823305687512	12.703027775610574
2008-01-02 10:30:00	1.187429766164344	1.126459749876709	29.395231408443113	28.25694609985919	17.586830030257968	16.03067955138678	14.551497177748807	13.508040636339269
2008-01-02 10:40:00	1.1260048327787604	1.1102802668815928	26.56190039526061	26.51909594724393	15.080981262351115	14.88842673101022	12.688905146984892	12.512015154196035
2008-01-02 10:50:00	1.1585906326524034	1.1334005093525334	25.125823105325928	24.869817674220013	14.716926596558896	14.240091156549141	12.835327059998315	12.28948544964891
2008-01-02 11:00:00	1.23364547547773	1.1361047790808203	26.316819191003464	25.808491584220075	16.144594944859694	14.609356847934508	13.70721619778258	12.238160404180178
2008-01-02 11:10:00	1.1765991189679188	1.12730857020003	25.24649270935261	25.100197220159	14.895773147264904	14.261296485491645	12.826130469978732	11.475539116738124
2008-01-02 11:20:00	1.2194377650023331	1.2293071207128539	25.417314622836233	25.116480090572292	15.351233954198554	15.267750425554745	13.356532805806925	12.71667970980082
2008-01-02 11:30:00	1.1978118388722647	1.2099888390727704	25.967878871254825	26.27306519824352	15.553703153492956	15.83198211815165	12.745086737093999	12.670500803151233
2008-01-02 11:40:00	1.15793407804266	1.1431581261416957	25.457867847131357	25.313133476544305	14.801215651798053	14.49583398999208	12.111654636858663	11.65185230205152
2008-01-02 11:50:00	1.2131174596274523	1.1308905331784913	26.565347516717488	26.560887290351893	16.326855337428018	15.288288971739712	13.281800302244525	12.185999371652372
2008-01-02 12:00:00	1.2763259496497668	1.2223609012503458	28.795614088818013	28.459002874522266	18.421594252998734	17.515569606836735	14.764876595247614	14.419499963099794
2008-01-02 12:10:00	1.1065833483215943	1.1044899055289037	29.08162167652872	29.05325076173065	16.236044106364933	16.26864383771188	12.56457318503026	12.374802689028332
2008-01-02 12:20:00	1.1919207561199006	1.1305027810878674	28.44752290551587	28.169549155416004	16.856037955169224	15.66955246809877	15.65501021542378	12.62142948324707
2008-01-02 12:30:00	1.1285092897267244	1.107981581561168	26.73839072059821	26.134995946210474	15.19270199819458	14.637403059749953	12.3361124485519	11.906177279690981
2008-01-02 12:40:00	1.1147526282680258	1.0948498022984952	25.63201163115512	25.276260802486487	14.510240182702253	13.977109075623071	11.660035596959405	11.133513658912687
2008-01-02 12:50:00	1.154115743088504	1.1618402961681809	26.83244586974057	26.403845383999826	15.743237322002974	15.57150179100666	12.502366454147866	12.378024955531234
2008-01-02 13:00:00	1.1266078516038287	1.1361478156949087	25.149635648563056	25.14223727890405	14.245427444231634	14.304796372939027	11.684583826834455	11.831999153454547
2008-01-02 13:10:00	1.1767336278456195	1.1851937241828927	25.685674897130717	25.786070098620637	15.210472384222966	15.462310811410566	12.41519605221134	12.691989710413807
2008-01-02 13:20:00	1.1310320597687071	1.1128925767518392	25.84873029407541	26.05796488456848	14.643889239968214	14.553374118066795	12.342560229134385	11.963768782185412
2008-01-02 13:30:00	1.1449670133631604	1.077709145857804	24.971196857468648	24.72804176868482	14.415545457481045	13.443476160548196	11.74325032727121	11.138549262089775
2008-01-02 13:40:00	1.1099667239841364	1.1157453151698848	25.46377812911268	25.559397002602328	14.321554667289414	14.471362816245561	11.39117380289597	11.385973467528348
2008-01-02 13:50:00	1.1366624095149191	1.1276488649664484	25.1139807619186	24.90895503504145	14.346596593549759	14.100546648479572	12.427233706792087	12.454847555596075
2008-01-02 14:00:00	1.1919016923589285	1.1340903310711752	25.57398181094197	25.135111838300066	15.259233852928949	14.327576657642016	13.0674940925617	12.076269114053733
2008-01-02 14:10:00	1.4411457921753297	1.1713303934558792	25.88080811771891	25.089771683611488	18.304911889553583	14.651478787950733	20.235499158339426	12.97237960031493
2008-01-02 14:20:00	1.1527205229495896	1.133237739370382	25.89549288977281	25.879077570697646	14.869470528640733	14.687552198417356	13.01014375237093	12.628732643250434
2008-01-02 14:30:00	1.238793735111216	1.2088771349045595	26.30861335102753	26.14990935356716	16.225797647204693	15.750156630524664	14.359895677306259	13.642941850633974
2008-01-02 14:40:00	1.2822007738977583	1.290904651537635	25.621162966928324	25.754835779220066	16.167305540447614	16.34929704721451	14.22852417672968	14.33165472272414
2008-01-02 14:50:00	1.1566713689603172	1.0755572452009328	25.236118867083864	24.868718328856826	14.584174086291075	13.439021412348115	12.899870190529313	10.825187685468178
2008-01-02 15:00:00	1.2300807818109571	1.20417109133713	24.24482527941162	23.976729392305174	14.984180501533489	14.505415312882926	12.625832732671759	12.168659335894926
2008-01-02 15:10:00	1.2632818223886535	1.188553055478536	21.54836104819009	21.134942836821548	13.719584333239586	12.743777303954554	12.26088919982116	11.606644242897403
2008-01-02 15:20:00	1.1682325642617062	1.1718018945971964	20.857483533497273	20.832522683434807	12.261707679850836	12.275227572375922	11.7997712519299	11.721509751508052
2008-01-02 15:30:00	1.820817151757917	1.3641427536321915	24.698326538820076	19.83704656852152	22.72197731723229	13.688872683552257	25.381633076911868	12.588173775753367
2008-01-02 15:40:00	1.2820793697496884	1.2150224196618635	20.21594746168709	19.491399234446607	13.338689112863682	11.965227209700437	11.667872084707387	10.692926463071805
2008-01-02 15:50:00	1.5020547169172749	1.2804648718686793	23.369889394987073	21.065497751751447	17.41520003487883	13.862443529218151	17.43473538224295	12.824820039611161
2008-01-02 16:00:00	1.2784035085982972	1.2913215057001228	23.143092520770175	22.77262832004077	14.872552742963189	14.828063671659601	13.436340567971213	13.157539505241447
2008-01-02 16:10:00	1.1516534351658296	1.132943017622355	24.262328013462344	24.205703250313878	14.283603131290093	13.96683832897793	12.05345799559839	11.804121066333485
2008-01-02 16:20:00	1.0855807909943151	1.0805189693382098	23.72874375317965	23.440334644400643	13.093109626492641	12.818422122907533	10.764486619631867	10.579718171950287
2008-01-02 16:30:00	1.17833151367325	1.1178858592081993	24.37548964990141	24.17034543813895	14.436432119862644	13.724024137952233	12.831863985168136	10.894137997554374
2008-01-02 16:40:00	1.152153981429809	1.1359408746806845	24.93115934445528	24.23242866277341	14.38565427122218	13.742733296521013	11.667317222524776	11.112764735080383
2008-01-02 16:50:00	1.3157481812065264	1.2014368289243167	27.22696149867701	27.057549963918337	17.827462261753695	16.15626702961033	15.35897143896391	13.385445403464846
2008-01-02 17:00:00	1.1140806698726238	1.0727390660240783	26.575570451167998	26.39844293367988	14.926321722035599	14.237188105349107	13.040944963314637	11.693968374855174
2008-01-02 17:10:00	1.1398646715293692	1.1391713322168575	25.53745700447157	25.426769067832517	14.728183770338635	14.649620409256064	13.891488079408546	13.380662464560414
2008-01-02 17:20:00	1.1445645988863844	1.0775158219365224	25.11562664663588	25.086850693389373	14.350718033729004	13.54858138143418	11.906433263689165	11.131423785466804
2008-01-02 17:30:00	1.162685458590137	1.1709810137213044	26.080239670862017	26.374528546241752	15.365334489917831	15.70721901225114	13.0588184654671	12.565896966515806
2008-01-02 17:40:00	1.0831562086048243	1.08379828702664	26.83078988460582	26.82144283383273	14.750349180958686	14.768728358759365	11.9129798525281	11.910220790015115
2008-01-02 17:50:00	1.1525038009109387	1.111927208454491	27.279267952267872	27.550672568256445	15.770029290202508	15.44607296549951	12.277474459984868	11.91695824739662
2008-01-02 18:00:00	1.0966649369186228	1.1035319899469729	28.21686500489809	28.96219953057269	15.55211517165239	16.07411607746091	12.763431160521648	12.89751912199786
2008-01-02 18:10:00	1.4044666102633991	1.2075021090544078	27.787249394844647	27.0188836829587	20.19829997908849	16.694467987229807	15.03198023614549	12.596178827928865
2008-01-02 18:20:00	1.2890888037098618	1.217634047115711	26.637809729498905	26.461797439431173	16.919394183173807	16.176050430941903	15.374386053549268	14.884291448531398
2008-01-02 18:30:00	1.4293817146144263	1.214205648733374	27.47636775502023	27.024035970604785	19.190768795137974	16.243374577418482	18.278271804202333	14.425156588404725
2008-01-02 18:40:00	3.365228882730695	1.1706278927129152	32106.89849135305	21.30349386668339	58422.27061385336	12.416283072843587	127308.85757234845	10.570717393128454
2008-01-02 18:50:00	1.9899679787870352	1.347281703103708	22.759998845063446	21.02717810766595	22.503873735782967	14.357271728614302	26.734617216166573	12.893649658704696
2008-01-02 19:00:00	1.24039001990133	1.187843779466329	21.654028361799345	21.5693583885815	13.518709697982693	13.010218343668287	11.572142919809982	11.572884940601261
2008-01-02 19:10:00	1.3107413479736354	1.2233009574660136	22.229936449825626	22.26960868421816	14.816046611063438	13.87617812161153	12.423155364122126	11.541919680031269
2008-01-02 19:20:00	1.1336587368453976	1.1255325062323251	25.067530015962753	25.218150702337066	14.327779037253928	14.267675308880206	11.864675072866975	11.496518558561904
2008-01-02 19:30:00	1.209139246480194	1.1214953271178798	22.970377794772894	22.796618087668662	13.927611923926527	12.890407085101184	14.270215176529392	10.9660271631407
2008-01-02 19:40:00	1.1301226324668112	1.1084278850618139	27.24204603900055	26.66693368477275	15.600082134163525	14.900527549800598	13.559374255852733	13.41354159861815
2008-01-02 19:50:00	1.1757434871638477	1.1513618941053243	27.41376924733541	27.397327268913035	16.243210527689367	15.867639694318802	13.879303455107568	13.954864793424495
2008-01-02 20:00:00	1.390596953205132	1.2151645519839929	28.21408658093777	28.13304182269719	19.43564169440997	17.10522772458557	18.88957305965808	14.88317687868272
2008-01-02 20:10:00	1.1511790717451946	1.1372507229062994	27.92613694611487	27.66463716676217	16.046555668982197	15.688902294251784	13.670677478413804	13.393077863304589
2008-01-02 20:20:00	1.0932083120391645	1.0579410367002706	28.75126033982909	28.9721177777347	15.753574344607868	15.32115632219696	13.149929286984	12.78783923569406
2008-01-02 20:30:00	1.1762436553713074	1.083911680975443	28.083561699807372	27.782228915311762	16.71178267474805	15.118260119757593	14.293842665503394	12.975169393613813
2008-01-02 20:40:00	1.1902763034840296	1.1321646019488472	27.840823024028783	27.9065587234519	16.60384267255195	15.867933521142831	14.030344013543827	12.934270008767376
2008-01-02 20:50:00	1.3275125230250764	1.2253332579312584	28.791286684285122	27.30011984517233	19.592698519554297	16.760402988753963	15.673611851478205	14.335149468695226
2008-01-02 21:00:00	1.1569806608983315	1.1665834423952606	27.40458115125348	25.67527603099648	16.189284311678644	15.081685224322085	14.364742071227214	14.003817397382786
2008-01-02 21:10:00	1.0965967183846694	1.0743337861125848	25.14986342287187	24.92988689497625	13.80782757879097	13.476352079330216	11.729131935146105	11.081819441462752
2008-01-02 21:20:00	1.1508062562295749	1.1188269909652864	29.167271456708487	29.486734271708652	16.785851142560833	16.507978902059712	13.562960743470773	12.865259776459133
2008-01-02 21:30:00	1.3058235745245883	1.1886452155721678	24.583977581611038	25.551435354749888	16.275827640532604	15.251651971815553	13.898908287939602	12.893762965060967
2008-01-02 21:40:00	1.6841757734587115	1.656354882970944	21.09473149786232	21.400188685383608	18.09114927595232	17.448359001879023	19.44581523585413	17.696013634867835
2008-01-02 21:50:00	1.404292576764102	1.2878631834194598	17.851150913559888	19.04507382900817	12.610677415313306	12.23959615778154	11.710755069307744	10.905991351087964
2008-01-02 22:00:00	2.092089374799676	1.2050033366176394	28.960425224849228	17.648854655427222	28.80262611366797	10.118216592092974	47.593504770337546	9.323884610884106
2008-01-02 22:10:00	2.0169449045901047	1.924636292233196	16.576534013290413	14.775367857609401	17.11859256240074	14.703669359359262	18.42634767687445	13.306231332855205
2008-01-02 22:20:00	1.7117174829427275	1.704688366389376	14.916605493798158	14.750216990782087	13.394235387161565	13.213416104539125	14.225247853494606	13.905421538808687
2008-01-02 22:30:00	1.4605480130293091	1.4066455089126069	14.551395634986894	15.416512839533222	10.84114205957625	11.10439268266182	10.459056698850675	10.308034208904422
2008-01-02 22:40:00	2.7094860700551706	1.5061533993419127	25.95757169843668	12.198921902261374	37.810395153302075	9.38144126754306	43.15923074725136	8.880946168364867
2008-01-02 22:50:00	1.770388433195578	1.562557062667127	14.165649114469053	13.626356777565231	12.688904653171114	10.745749062269974	11.839285984621556	10.047444973464328
2008-01-02 23:00:00	1.6354667513558752	1.5409468794109047	14.77912495220292	14.925675063725569	12.296728149953413	11.76382787482634	12.00349169832448	11.055868168972028
2008-01-02 23:10:00	1.5606800340374771	1.4604482348380434	14.563399585517224	14.450243027906707	11.416971850646204	10.515986934026284	11.18984381592467	9.76817961537709
2008-01-02 23:20:00	1.4543319295372914	1.4083519165197211	14.60226589821677	14.838824580459425	10.766504305134875	10.632170818566102	10.993061736415438	10.677855668193256
2008-01-02 23:30:00	1.5037631129882605	1.4253673637735051	13.17604937744653	13.101155883093574	10.058814276735836	9.516393404170334	9.085245904372183	8.366414816802134
2008-01-02 23:40:00	1.6733542137023658	1.5199627752081268	13.640394055184126	13.735855534982841	11.474105186720353	10.578854794493482	10.896178590300105	9.99501613877449
2008-01-02 23:50:00	1.4672255129916043	1.4211409106507105	13.99628257088466	14.51461897049143	10.34546037316306	10.40905791201149	9.460526593099443	9.575689538422342
2008-01-03 00:00:00	1.3875024965384115	1.4136129005733689	19.050509971855853	18.743892307158198	13.451128603200367	13.345015706224293	14.639558168055395	14.764721758017915
2008-01-03 00:10:00	1.3874993911984488	1.4136086356107818	19.050849270012023	18.744247701919967	13.45126310632348	13.345149354573724	14.63968042629356	14.764811467232231
2008-01-03 00:20:00	1.3874962858584858	1.4136043706481944	19.051188568168193	18.744603096681747	13.451397609446593	13.345283002923148	14.639802684531727	14.764901176446552
2008-01-03 00:30:00	1.3874931805185229	1.4136001056856071	19.051527866324367	18.74495849144352	13.4515321125697	13.345416651272574	14.639924942769895	14.76499088566087
2008-01-03 00:40:00	1.3874900751785602	1.4135958407230202	19.051867164480537	18.745313886205288	13.451666615692814	13.345550299622	14.640047201008064	14.765080594875188
2008-01-03 00:50:00	1.3874869698385972	1.4135915757604331	19.052206462636715	18.74566928096706	13.451801118815922	13.345683947971427	14.640169459246227	14.765170304089509
2008-01-03 01:00:00	1.3874838644986345	1.4135873107978456	19.05254576079289	18.74602467572884	13.451935621939034	13.345817596320856	14.640291717484395	14.765260013303823
2008-01-03 01:10:00	1.3874807591586715	1.4135830458352583	19.05288505894906	18.74638007049061	13.452070125062145	13.345951244670287	14.640413975722563	14.765349722518144
2008-01-03 01:20:00	1.3874776538187088	1.4135787808726712	19.053224357105233	18.74673546525237	13.452204628185255	13.346084893019713	14.640536233960724	14.765439431732464
2008-01-03 01:30:00	1.3874745484787459	1.413574515910084	19.053563655261406	18.747090860014147	13.452339131308365	13.346218541369135	14.640658492198892	14.765529140946779
2008-01-03 01:40:00	1.387471443138783	1.4135702509474968	19.053902953417577	18.747446254775923	13.452473634431474	13.346352189718564	14.640780750437065	14.765618850161099
2008-01-03 01:50:00	1.3874683377988202	1.4135659859849097	19.05424225157375	18.747801649537692	13.452608137554588	13.34648583806799	14.64090300867523	14.765708559375419
2008-01-03 02:00:00	1.3874652324588572	1.4135617210223224	19.054581549729928	18.748157044299465	13.452742640677698	13.346619486417415	14.641025266913395	14.765798268589736
2008-01-03 02:10:00	1.3874621271188945	1.4135574560597353	19.05492084788609	18.74851243906124	13.452877143800807	13.346753134766846	14.641147525151565	14.765887977804056
2008-01-03 02:20:00	1.3874590217789315	1.4135531910971482	19.055260146042272	18.74886783382301	13.45301164692392	13.346886783116267	14.641269783389733	14.765977687018376
2008-01-03 02:30:00	1.3874559164389686	1.4135489261345608	19.055599444198442	18.749223228584786	13.453146150047033	13.347020431465696	14.641392041627894	14.766067396232692
2008-01-03 02:40:00	1.3874528110990056	1.4135446611719735	19.055938742354613	18.749578623346554	13.45328065317014	13.347154079815125	14.641514299866063	14.766157105447009
2008-01-03 02:50:00	1.3874497057590431	1.4135403962093864	19.056278040510787	18.749934018108327	13.453415156293252	13.34728772816455	14.641636558104231	14.766246814661331
2008-01-03 03:00:00	1.38744660041908	1.4135361312467989	19.05661733866696	18.750289412870096	13.453549659416366	13.347421376513974	14.641758816342394	14.766336523875651
2008-01-03 03:10:00	1.3874434950791172	1.4135318662842118	19.05695663682313	18.750644807631872	13.453684162539473	13.347555024863405	14.641881074580564	14.766426233089964
2008-01-03 03:20:00	1.3874403897391543	1.4135276013216251	19.057295934979305	18.75100020239364	13.453818665662586	13.347688673212831	14.64200333281873	14.766515942304284
2008-01-03 03:30:00	1.3874372843991911	1.4135233363590376	19.057635233135482	18.751355597155413	13.453953168785697	13.347822321562257	14.642125591056896	14.766605651518605
2008-01-03 03:40:00	1.3874341790592286	1.4135190713964505	19.05797453129165	18.751710991917182	13.454087671908805	13.347955969911686	14.642247849295066	14.76669536073292
2008-01-03 03:50:00	1.3874310737192657	1.4135148064338632	19.058313829447826	18.752066386678962	13.454222175031914	13.348089618261113	14.64237010753323	14.76678506994724
2008-01-03 04:00:00	1.3874279683793027	1.413510541471276	19.058653127604	18.75242178144073	13.454356678155026	13.348223266610539	14.642492365771394	14.76687477916156
2008-01-03 04:10:00	1.38742486303934	1.4135062765086888	19.05899242576017	18.752777176202503	13.454491181278136	13.348356914959965	14.642614624009564	14.766964488375876
2008-01-03 04:20:00	1.387421757699377	1.4135020115461017	19.059331723916344	18.75313257096429	13.454625684401247	13.348490563309396	14.64273688224773	14.767054197590197
2008-01-03 04:30:00	1.387418652359414	1.4134977465835143	19.059671022072514	18.753487965726052	13.454760187524359	13.348624211658821	14.6428591404859	14.767143906804517
2008-01-03 04:40:00	1.3874155470194514	1.4134934816209273	19.060010320228685	18.753843360487817	13.454894690647473	13.348757860008247	14.642981398724064	14.767233616018832
2008-01-03 04:50:00	1.3874124416794884	1.4134892166583402	19.060349618384866	18.75419875524959	13.45502919377058	13.348891508357672	14.64310365696223	14.767323325233152
2008-01-03 05:00:00	1.3874093363395257	1.4134849516957528	19.06068891654103	18.75455415001136	13.45516369689369	13.349025156707098	14.643225915200398	14.76741303444747
2008-01-03 05:10:00	1.3874062309995627	1.4134806867331655	19.061028214697206	18.754909544773128	13.455298200016804	13.349158805056527	14.643348173438563	14.767502743661787
2008-01-03 05:20:00	1.3874031256595998	1.4134764217705784	19.06136751285338	18.755264939534907	13.455432703139913	13.349292453405953	14.64347043167673	14.767592452876107
2008-01-03 05:30:00	1.387400020319637	1.4134721568079909	19.061706811009554	18.75562033429668	13.455567206263025	13.34942610175538	14.643592689914898	14.767682162090425
2008-01-03 05:40:00	1.3873969149796743	1.413467891845404	19.062046109165724	18.75597572905845	13.455701709386132	13.349559750104804	14.643714948153065	14.767771871304744
2008-01-03 05:50:00	1.3873938096397112	1.413463626882817	19.06238540732189	18.756331123820225	13.455836212509244	13.349693398454232	14.643837206391227	14.767861580519064
2008-01-03 06:00:00	1.3873907042997484	1.4134593619202296	19.062724705478068	18.756686518582	13.455970715632356	13.34982704680366	14.6439594646294	14.767951289733384
2008-01-03 06:10:00	1.3873875989597857	1.4134550969576425	19.06306400363424	18.757041913343766	13.456105218755464	13.349960695153088	14.644081722867565	14.768040998947699
2008-01-03 06:20:00	1.3873844936198223	1.4134508319950552	19.063403301790405	18.75739730810554	13.456239721878575	13.350094343502517	14.644203981105733	14.768130708162019
2008-01-03 06:30:00	1.3873813882798598	1.413446567032468	19.06374259994659	18.757752702867307	13.456374225001689	13.35022799185194	14.6443262393439	14.768220417376337
2008-01-03 06:40:00	1.3873782829398968	1.4134423020698808	19.064081898102764	18.758108097629087	13.456508728124799	13.350361640201369	14.644448497582063	14.768310126590654
2008-01-03 06:50:00	1.3873751775999341	1.4134380371072937	19.064421196258934	18.758463492390856	13.45664323124791	13.350495288550794	14.644570755820231	14.768399835804974
2008-01-03 07:00:00	1.3873720722599712	1.4134337721447063	19.064760494415108	18.75881888715263	13.456777734371018	13.350628936900222	14.644693014058399	14.768489545019293
2008-01-03 07:10:00	1.3873689669200082	1.4134295071821192	19.06509979257128	18.759174281914397	13.45691223749413	13.350762585249653	14.644815272296565	14.768579254233613
2008-01-03 07:20:00	1.3873658615800455	1.413425242219532	19.06543909072745	18.75952967667617	13.457046740617239	13.350896233599071	14.644937530534733	14.768668963447931
2008-01-03 07:30:00	1.3873627562400823	1.4134209772569448	19.065778388883626	18.759885071437946	13.457181243740349	13.351029881948502	14.6450597887729	14.768758672662248
2008-01-03 07:40:00	1.3873596509001196	1.4134167122943575	19.0661176870398	18.760240466199715	13.457315746863465	13.35116353029793	14.645182047011065	14.768848381876564
2008-01-03 07:50:00	1.3873565455601569	1.4134124473317704	19.066456985195973	18.760595860961487	13.457450249986572	13.351297178647355	14.645304305249233	14.768938091090885
2008-01-03 08:00:00	1.387353440220194	1.413408182369183	19.066796283352144	18.760951255723267	13.457584753109685	13.351430826996785	14.645426563487401	14.769027800305205
2008-01-03 08:10:00	1.387350334880231	1.413403917406596	19.06713558150832	18.761306650485032	13.457719256232796	13.35156447534621	14.645548821725564	14.769117509519525
2008-01-03 08:20:00	1.3873472295402682	1.413399652444009	19.067474879664488	18.761662045246805	13.457853759355904	13.351698123695636	14.645671079963732	14.76920721873384
2008-01-03 08:30:00	1.3873441242003053	1.4133953874814216	19.067814177820665	18.762017440008574	13.457988262479017	13.351831772045063	14.6457933382019	14.76929692794816
2008-01-03 08:40:00	1.3873410188603426	1.4133911225188345	19.068153475976835	18.76237283477035	13.458122765602127	13.35196542039449	14.645915596440064	14.769386637162476
2008-01-03 08:50:00	1.3873379135203796	1.4133868575562472	19.068492774133013	18.76272822953212	13.458257268725236	13.352099068743918	14.646037854678235	14.769476346376797
2008-01-03 09:00:00	1.3873348081804169	1.41338259259366	19.068832072289183	18.76308362429389	13.458391771848348	13.352232717093345	14.6461601129164	14.769566055591117
2008-01-03 09:10:00	1.387331702840454	1.4133783276310727	19.06917137044536	18.763439019055664	13.458526274971463	13.352366365442775	14.646282371154564	14.769655764805432
2008-01-03 09:20:00	1.3873285975004908	1.4133740626684856	19.069510668601527	18.76379441381744	13.45866077809457	13.3525000137922	14.646404629392734	14.769745474019752
2008-01-03 09:30:00	1.387325492160528	1.4133697977058983	19.06984996675769	18.764149808579205	13.45879528121768	13.352633662141626	14.646526887630902	14.76983518323407
2008-01-03 09:40:00	1.3873223868205653	1.4133655327433112	19.070189264913875	18.76450520334098	13.458929784340794	13.352767310491052	14.646649145869064	14.769924892448387
2008-01-03 09:50:00	1.3873192814806024	1.413361267780724	19.070528563070045	18.764860598102754	13.459064287463901	13.352900958840479	14.646771404107234	14.770014601662707
2008-01-03 10:00:00	1.3873161761406394	1.4133570028181368	19.07086786122622	18.765215992864526	13.459198790587013	13.353034607189903	14.6468936623454	14.770104310877027
2008-01-03 10:10:00	1.387313070800677	1.4133527378555495	19.071207159382393	18.7655713876263	13.459333293710124	13.353168255539332	14.647015920583565	14.770194020091346
2008-01-03 10:20:00	1.3873099654607135	1.4133484728929624	19.071546457538567	18.76592678238807	13.459467796833234	13.35330190388876	14.647138178821736	14.770283729305664
2008-01-03 10:30:00	1.387306860120751	1.413344207930375	19.071885755694733	18.766282177149844	13.459602299956346	13.353435552238189	14.6472604370599	14.770373438519984
2008-01-03 10:40:00	1.387303754780788	1.413339942967788	19.07222505385091	18.766637571911613	13.459736803079455	13.353569200587616	14.647382695298068	14.7704631477343
2008-01-03 10:50:00	1.387300649440825	1.4133356780052009	19.072564352007085	18.766992966673385	13.459871306202569	13.35370284893704	14.647504953536234	14.770552856948619
2008-01-03 11:00:00	1.3872975441008624	1.4133314130426136	19.072903650163255	18.76734836143516	13.460005809325676	13.353836497286467	14.647627211774399	14.770642566162937
2008-01-03 11:10:00	1.3872944387608994	1.4133271480800262	19.07324294831943	18.76770375619693	13.460140312448788	13.353970145635893	14.647749470012569	14.770732275377258
2008-01-03 11:20:00	1.3872913334209365	1.4133228831174391	19.07358224647561	18.768059150958702	13.4602748155719	13.354103793985319	14.647871728250735	14.770821984591574
2008-01-03 11:30:00	1.3872882280809735	1.4133186181548518	19.073921544631773	18.76841454572048	13.460409318695008	13.354237442334748	14.6479939864889	14.770911693805893
2008-01-03 11:40:00	1.3872851227410108	1.4133143531922647	19.07426084278795	18.768769940482247	13.460543821818119	13.35437109068417	14.648116244727069	14.771001403020213
2008-01-03 11:50:00	1.3872820174010478	1.4133100882296774	19.07460014094412	18.76912533524402	13.460678324941233	13.3545047390336	14.648238502965233	14.771091112234533
2008-01-03 12:00:00	1.3872789120610851	1.4133058232670903	19.074939439100294	18.769480730005792	13.46081282806434	13.354638387383027	14.648360761203401	14.771180821448848
2008-01-03 12:10:00	1.3872758067211222	1.4133015583045032	19.075278737256465	18.769836124767565	13.460947331187453	13.354772035732456	14.648483019441569	14.771270530663168
2008-01-03 12:20:00	1.3872727013811592	1.413297293341916	19.075618035412642	18.770191519529334	13.461081834310562	13.354905684081881	14.648605277679735	14.771360239877485
2008-01-03 12:30:00	1.3872695960411965	1.4132930283793288	19.07595733356881	18.770546914291106	13.461216337433676	13.355039332431307	14.6487275359179	14.771449949091805
2008-01-03 12:40:00	1.3872664907012335	1.4132887634167417	19.076296631724986	18.77090230905288	13.461350840556786	13.355172980780734	14.648849794156067	14.771539658306125
2008-01-03 12:50:00	1.3872633853612708	1.4132844984541544	19.07663592988116	18.77125770381465	13.461485343679895	13.355306629130164	14.648972052394235	14.771629367520445
2008-01-03 13:00:00	1.3872602800213079	1.4132802334915668	19.07697522803733	18.771613098576427	13.461619846803005	13.35544027747959	14.6490943106324	14.77171907673476
2008-01-03 13:10:00	1.387257174681345	1.41327596852898	19.077314526193504	18.7719684933382	13.461754349926114	13.355573925829015	14.649216568870568	14.771808785949078
2008-01-03 13:20:00	1.3872540693413822	1.4132717035663926	19.077653824349674	18.77232388809997	13.461888853049224	13.355707574178442	14.649338827108734	14.771898495163395
2008-01-03 13:30:00	1.3872509640014192	1.4132674386038055	19.07799312250585	18.772679282861734	13.462023356172338	13.355841222527866	14.649461085346902	14.771988204377715
2008-01-03 13:40:00	1.3872478586614565	1.4132631736412182	19.078332420662026	18.773034677623514	13.462157859295447	13.355974870877295	14.64958334358507	14.772077913592033
2008-01-03 13:50:00	1.3872447533214936	1.4132589086786311	19.078671718818192	18.77339007238529	13.46229236241856	13.356108519226725	14.649705601823234	14.772167622806352
2008-01-03 14:00:00	1.3872416479815306	1.4132546437160438	19.07901101697437	18.77374546714705	13.462426865541673	13.35624216757615	14.649827860061402	14.772257332020668
2008-01-03 14:10:00	1.3872385426415677	1.4132503787534567	19.07935031513054	18.774100861908828	13.46256136866478	13.35637581592558	14.64995011829957	14.772347041234989
2008-01-03 14:20:00	1.3872354373016051	1.4132461137908694	19.079689613286714	18.7744562566706	13.462695871787892	13.356509464275005	14.650072376537736	14.772436750449307
2008-01-03 14:30:00	1.3872323319616422	1.4132418488282823	19.080028911442888	18.774811651432373	13.462830374911006	13.35664311262443	14.650194634775904	14.772526459663627
2008-01-03 14:40:00	1.3872292266216792	1.413237583865695	19.08036820959905	18.775167046194145	13.462964878034112	13.356776760973856	14.650316893014073	14.772616168877946
2008-01-03 14:50:00	1.3872261212817163	1.4132333189031083	19.080707507755235	18.77552244095592	13.463099381157225	13.356910409323284	14.650439151252234	14.772705878092266
2008-01-03 15:00:00	1.3872230159417531	1.4132290539405206	19.0810468059114	18.775877835717694	13.463233884280337	13.357044057672713	14.650561409490402	14.772795587306582
2008-01-03 15:10:00	1.3872199106017906	1.4132247889779337	19.081386104067573	18.776233230479466	13.463368387403445	13.35717770602214	14.65068366772857	14.7728852965209
2008-01-03 15:20:00	1.3872168052618277	1.413220524015346	19.08172540222375	18.776588625241228	13.463502890526554	13.357311354371564	14.650805925966734	14.772975005735221
2008-01-03 15:30:00	1.3872136999218647	1.413216259052759	19.082064700379924	18.776944020003004	13.463637393649664	13.357445002720993	14.650928184204902	14.773064714949536
2008-01-03 15:40:00	1.387210594581902	1.4132119940901715	19.082403998536094	18.777299414764773	13.463771896772776	13.35757865107042	14.65105044244307	14.773154424163856
2008-01-03 15:50:00	1.3872074892419388	1.4132077291275846	19.082743296692268	18.77765480952656	13.463906399895887	13.357712299419847	14.651172700681233	14.773244133378176
2008-01-03 16:00:00	1.3872043839019756	1.4132034641649975	19.08308259484844	18.77801020428832	13.464040903018999	13.357845947769272	14.651294958919404	14.773333842592493
2008-01-03 16:10:00	1.3872012785620134	1.4131991992024102	19.083421893004612	18.778365599050094	13.46417540614211	13.357979596118698	14.65141721715757	14.773423551806813
2008-01-03 16:20:00	1.3871981732220504	1.4131949342398231	19.083761191160786	18.778720993811863	13.46430990926522	13.358113244468127	14.651539475395735	14.773513261021133
2008-01-03 16:30:00	1.3871950678820877	1.4131906692772358	19.084100489316963	18.779076388573642	13.46444441238833	13.358246892817553	14.651661733633905	14.77360297023545
2008-01-03 16:40:00	1.3871919625421247	1.4131864043146487	19.084439787473134	18.779431783335408	13.464578915511446	13.35838054116698	14.65178399187207	14.773692679449768
2008-01-03 16:50:00	1.3871888572021618	1.4131821393520614	19.084779085629307	18.77978717809718	13.464713418634553	13.358514189516413	14.651906250110235	14.773782388664086
2008-01-03 17:00:00	1.387185751862199	1.4131778743894745	19.08511838378548	18.780142572858953	13.464847921757665	13.358647837865831	14.652028508348405	14.773872097878403
2008-01-03 17:10:00	1.387182646522236	1.413173609426887	19.085457681941648	18.780497967620725	13.464982424880773	13.35878148621526	14.652150766586573	14.773961807092723
2008-01-03 17:20:00	1.3871795411822732	1.4131693444642999	19.08579698009782	18.780853362382494	13.465116928003885	13.358915134564688	14.652273024824732	14.774051516307043
2008-01-03 17:30:00	1.3871764358423104	1.4131650795017126	19.086136278254003	18.78120875714427	13.465251431126996	13.359048782914117	14.652395283062903	14.77414122552136
2008-01-03 17:40:00	1.3871733305023477	1.4131608145391257	19.086475576410173	18.781564151906046	13.465385934250104	13.35918243126354	14.652517541301071	14.774230934735675
2008-01-03 17:50:00	1.3871702251623843	1.4131565495765381	19.086814874566343	18.781919546667808	13.465520437373213	13.359316079612968	14.652639799539235	14.774320643949995
2008-01-03 18:00:00	1.3871671198224218	1.4131522846139508	19.087154172722517	18.782274941429588	13.465654940496329	13.359449727962394	14.652762057777405	14.774410353164315
2008-01-03 18:10:00	1.3871640144824589	1.4131480196513635	19.087493470878687	18.78263033619136	13.465789443619439	13.35958337631182	14.652884316015573	14.774500062378635
2008-01-03 18:20:00	1.387160909142496	1.4131437546887766	19.08783276903486	18.782985730953133	13.465923946742553	13.359717024661247	14.653006574253736	14.774589771592956
2008-01-03 18:30:00	1.3871578038025332	1.4131394897261893	19.088172067191035	18.78334112571489	13.466058449865661	13.359850673010676	14.653128832491904	14.774679480807276
2008-01-03 18:40:00	1.3871546984625702	1.4131352247636022	19.088511365347205	18.783696520476674	13.46619295298877	13.359984321360102	14.653251090730073	14.774769190021589
2008-01-03 18:50:00	1.3871515931226075	1.4131309598010149	19.08885066350338	18.78405191523845	13.466327456111882	13.36011796970953	14.653373348968241	14.774858899235909
2008-01-03 19:00:00	1.3871484877826443	1.4131266948384278	19.089189961659557	18.78440731000022	13.46646195923499	13.360251618058955	14.653495607206404	14.774948608450227
2008-01-03 19:10:00	1.3871453824426816	1.4131224298758407	19.089529259815727	18.784762704761988	13.466596462358105	13.360385266408384	14.653617865444572	14.775038317664544
2008-01-03 19:20:00	1.3871422771027189	1.4131181649132534	19.08986855797189	18.785118099523768	13.466730965481212	13.36051891475781	14.653740123682738	14.775128026878864
2008-01-03 19:30:00	1.387139171762756	1.4131138999506665	19.09020785612807	18.785473494285537	13.466865468604324	13.360652563107235	14.653862381920906	14.775217736093182
2008-01-03 19:40:00	1.387136066422793	1.4131096349880792	19.090547154284245	18.78582888904731	13.466999971727436	13.360786211456663	14.653984640159075	14.7753074453075
2008-01-03 19:50:00	1.3871329610828302	1.413105370025492	19.090886452440415	18.786184283809078	13.467134474850544	13.360919859806087	14.654106898397238	14.775397154521821
2008-01-03 20:00:00	1.3871298557428673	1.4131011050629043	19.09122575059659	18.786539678570854	13.467268977973655	13.361053508155518	14.654229156635404	14.775486863736134
2008-01-03 20:10:00	1.3871267504029046	1.4130968401003174	19.091565048752766	18.786895073332623	13.467403481096769	13.361187156504945	14.654351414873572	14.775576572950456
2008-01-03 20:20:00	1.3871236450629416	1.41309257513773	19.091904346908933	18.787250468094395	13.467537984219875	13.361320804854367	14.65447367311174	14.775666282164776
2008-01-03 20:30:00	1.3871205397229789	1.4130883101751432	19.09224364506511	18.787605862856168	13.46767248734299	13.361454453203798	14.654595931349904	14.775755991379096
2008-01-03 20:40:00	1.387117434383016	1.4130840452125557	19.09258294322128	18.78796125761794	13.467806990466098	13.361588101553226	14.654718189588072	14.775845700593411
2008-01-03 20:50:00	1.387114329043053	1.4130797802499686	19.092922241377455	18.788316652379716	13.46794149358921	13.361721749902651	14.654840447826238	14.775935409807731
2008-01-03 21:00:00	1.38711122370309	1.4130755152873813	19.093261539533625	18.788672047141485	13.46807599671232	13.361855398252079	14.654962706064406	14.77602511902205
2008-01-03 21:10:00	1.3871081183631273	1.4130712503247942	19.0936008376898	18.789027441903254	13.468210499835427	13.361989046601506	14.655084964302572	14.776114828236368
2008-01-03 21:20:00	1.3871050130231644	1.4130669853622069	19.093940135845973	18.78938283666503	13.468345002958536	13.362122694950932	14.65520722254074	14.776204537450688
2008-01-03 21:30:00	1.3871019076832014	1.4130627203996198	19.094279434002143	18.789738231426803	13.468479506081653	13.36225634330036	14.655329480778908	14.776294246665005
2008-01-03 21:40:00	1.387098802343239	1.4130584554370325	19.09461873215832	18.790093626188572	13.468614009204767	13.362389991649787	14.655451739017069	14.776383955879323
2008-01-03 21:50:00	1.3870956970032755	1.4130541904744454	19.094958030314487	18.790449020950344	13.468748512327876	13.362523639999216	14.655573997255239	14.776473665093643
2008-01-03 22:00:00	1.387092591663313	1.4130499255118585	19.095297328470664	18.79080441571212	13.468883015450986	13.362657288348641	14.655696255493407	14.776563374307964
2008-01-03 22:10:00	1.38708948632335	1.4130456605492712	19.095636626626835	18.79115981047389	13.469017518574095	13.362790936698067	14.655818513731573	14.776653083522275
2008-01-03 22:20:00	1.3870863809833869	1.4130413955866838	19.09597592478301	18.79151520523566	13.469152021697207	13.362924585047493	14.65594077196974	14.776742792736595
2008-01-03 22:30:00	1.3870832756434244	1.4130371306240963	19.096315222939182	18.791870599997434	13.469286524820314	13.363058233396918	14.656063030207909	14.776832501950915
2008-01-03 22:40:00	1.3870801703034614	1.4130328656615094	19.09665452109536	18.792225994759207	13.469421027943428	13.363191881746348	14.656185288446071	14.776922211165235
2008-01-03 22:50:00	1.3870770649634985	1.413028600698922	19.096993819251527	18.792581389520983	13.469555531066534	13.363325530095773	14.656307546684241	14.777011920379556
2008-01-03 23:00:00	1.3870739596235355	1.413024335736335	19.0973331174077	18.792936784282745	13.469690034189648	13.363459178445199	14.656429804922409	14.777101629593872
2008-01-03 23:10:00	1.3870708542835728	1.4130200707737477	19.097672415563874	18.793292179044517	13.46982453731276	13.363592826794624	14.656552063160571	14.777191338808189
2008-01-03 23:20:00	1.3870677489436098	1.4130158058111606	19.098011713720048	18.793647573806293	13.469959040435873	13.363726475144055	14.65667432139874	14.777281048022509
2008-01-03 23:30:00	1.3870646436036471	1.4130115408485733	19.09835101187622	18.79400296856807	13.470093543558981	13.363860123493481	14.656796579636907	14.777370757236831
2008-01-03 23:40:00	1.3870615382636842	1.4130072758859862	19.098690310032392	18.794358363329838	13.470228046682092	13.363993771842908	14.656918837875073	14.777460466451144
2008-01-03 23:50:00	1.3870584329237214	1.4130030109233989	19.09902960818856	18.79471375809161	13.470362549805202	13.364127420192338	14.657041096113241	14.777550175665464
2008-01-04 00:00:00	1.3870553275837585	1.4129987459608118	19.099368906344733	18.795069152853387	13.470497052928314	13.364261068541765	14.657163354351413	14.777639884879784
2008-01-04 00:10:00	1.3870522222437955	1.4129944809982244	19.09970820450091	18.795424547615163	13.470631556051426	13.364394716891189	14.657285612589574	14.7777295940941
2008-01-04 00:20:00	1.3870491169038328	1.4129902160356371	19.100047502657088	18.795779942376925	13.470766059174535	13.364528365240615	14.657407870827742	14.77781930330842
2008-01-04 00:30:00	1.38704601156387	1.4129859510730498	19.100386800813254	18.796135337138697	13.470900562297645	13.364662013590042	14.65753012906591	14.777909012522741
2008-01-04 00:40:00	1.387042906223907	1.4129816861104632	19.100726098969425	18.79649073190047	13.471035065420756	13.364795661939473	14.657652387304076	14.777998721737056
2008-01-04 00:50:00	1.3870398008839442	1.4129774211478756	19.101065397125602	18.79684612666224	13.471169568543868	13.364929310288892	14.657774645542242	14.778088430951376
2008-01-04 01:00:00	1.3870366955439812	1.4129731561852883	19.101404695281765	18.79720152142401	13.471304071666978	13.365062958638322	14.657896903780408	14.778178140165696
2008-01-04 01:10:00	1.3870335902040185	1.4129688912227012	19.101743993437946	18.79755691618579	13.471438574790087	13.36519660698775	14.658019162018574	14.778267849380011
2008-01-04 01:20:00	1.3870304848640556	1.412964626260114	19.10208329159412	18.79791231094756	13.471573077913199	13.365330255337176	14.65814142025674	14.778357558594331
2008-01-04 01:30:00	1.3870273795240926	1.412960361297527	19.102422589750294	18.79826770570933	13.471707581036313	13.365463903686605	14.658263678494908	14.77844726780865
2008-01-04 01:40:00	1.3870242741841299	1.4129560963349397	19.102761887906464	18.798623100471104	13.47184208415942	13.36559755203603	14.658385936733074	14.778536977022968
2008-01-04 01:50:00	1.387021168844167	1.4129518313723526	19.10310118606264	18.798978495232877	13.471976587282533	13.365731200385456	14.658508194971242	14.778626686237288
2008-01-04 02:00:00	1.3870180635042042	1.4129475664097653	19.103440484218808	18.799333889994646	13.472111090405646	13.365864848734883	14.658630453209405	14.778716395451605
2008-01-04 02:10:00	1.3870149581642413	1.4129433014471782	19.103779782374986	18.799689284756425	13.472245593528752	13.36599849708431	14.658752711447574	14.778806104665925
2008-01-04 02:20:00	1.3870118528242783	1.4129390364845908	19.10411908053116	18.80004467951819	13.472380096651865	13.366132145433738	14.658874969685742	14.778895813880244
2008-01-04 02:30:00	1.3870087474843154	1.4129347715220038	19.10445837868733	18.800400074279963	13.472514599774975	13.366265793783164	14.658997227923908	14.778985523094564
2008-01-04 02:40:00	1.3870056421443526	1.4129305065594164	19.104797676843503	18.800755469041725	13.472649102898085	13.366399442132591	14.659119486162071	14.779075232308884
2008-01-04 02:50:00	1.3870025368043897	1.4129262415968291	19.10513697499968	18.801110863803512	13.472783606021194	13.36653309048202	14.659241744400244	14.779164941523199
2008-01-04 03:00:00	1.3869994314644267	1.412921976634242	19.105476273155848	18.80146625856528	13.472918109144304	13.366666738831446	14.659364002638409	14.779254650737515
2008-01-04 03:10:00	1.386996326124464	1.4129177116716551	19.10581557131202	18.80182165332705	13.473052612267413	13.366800387180872	14.659486260876575	14.779344359951837
2008-01-04 03:20:00	1.3869932207845008	1.4129134467090676	19.106154869468195	18.802177048088826	13.473187115390527	13.366934035530301	14.659608519114744	14.779434069166156
2008-01-04 03:30:00	1.3869901154445383	1.4129091817464805	19.106494167624366	18.8025324428506	13.47332161851364	13.367067683879723	14.659730777352907	14.779523778380472
2008-01-04 03:40:00	1.3869870101045754	1.4129049167838932	19.10683346578054	18.802887837612367	13.473456121636753	13.367201332229152	14.659853035591073	14.779613487594789
2008-01-04 03:50:00	1.3869839047646124	1.412900651821306	19.10717276393672	18.80324323237414	13.47359062475986	13.36733498057858	14.659975293829243	14.779703196809109
2008-01-04 04:00:00	1.3869807994246497	1.4128963868587188	19.107512062092887	18.803598627135912	13.473725127882972	13.367468628928009	14.660097552067409	14.779792906023431
2008-01-04 04:10:00	1.3869776940846867	1.4128921218961317	19.10785136024905	18.803954021897685	13.47385963100608	13.367602277277431	14.660219810305572	14.779882615237744
2008-01-04 04:20:00	1.3869745887447238	1.4128878569335444	19.10819065840523	18.804309416659454	13.473994134129192	13.36773592562686	14.660342068543745	14.779972324452064
2008-01-04 04:30:00	1.386971483404761	1.4128835919709573	19.108529956561405	18.80466481142123	13.474128637252305	13.367869573976288	14.66046432678191	14.780062033666384
2008-01-04 04:40:00	1.386968378064798	1.4128793270083702	19.108869254717575	18.805020206183	13.474263140375411	13.368003222325713	14.660586585020075	14.780151742880705
2008-01-04 04:50:00	1.3869652727248352	1.4128750620457828	19.10920855287375	18.805375600944775	13.474397643498525	13.368136870675142	14.660708843258245	14.78024145209502
2008-01-04 05:00:00	1.3869621673848724	1.4128707970831955	19.109547851029927	18.805730995706547	13.474532146621636	13.368270519024568	14.660831101496413	14.78033116130934
2008-01-04 05:10:00	1.3869590620449097	1.4128665321206084	19.109887149186093	18.80608639046832	13.474666649744744	13.368404167373994	14.660953359734574	14.780420870523658
2008-01-04 05:20:00	1.3869559567049468	1.412862267158021	19.110226447342264	18.806441785230085	13.474801152867856	13.36853781572342	14.661075617972744	14.780510579737976
2008-01-04 05:30:00	1.3869528513649838	1.412858002195434	19.11056574549844	18.80679717999186	13.474935655990969	13.368671464072847	14.661197876210911	14.780600288952296
2008-01-04 05:40:00	1.3869497460250209	1.412853737232847	19.110905043654615	18.80715257475364	13.475070159114079	13.368805112422276	14.66132013444908	14.780689998166613
2008-01-04 05:50:00	1.386946640685058	1.4128494722702596	19.111244341810785	18.807507969515406	13.47520466223719	13.368938760771707	14.661442392687244	14.780779707380931
2008-01-04 06:00:00	1.3869435353450952	1.4128452073076725	19.11158363996696	18.80786336427718	13.475339165360301	13.369072409121127	14.66156465092541	14.78086941659525
2008-01-04 06:10:00	1.3869404300051322	1.4128409423450852	19.111922938123133	18.808218759038947	13.47547366848341	13.369206057470555	14.661686909163578	14.78095912580957
2008-01-04 06:20:00	1.3869373246651695	1.412836677382498	19.112262236279303	18.808574153800727	13.475608171606519	13.369339705819984	14.661809167401746	14.781048835023887
2008-01-04 06:30:00	1.3869342193252066	1.4128324124199108	19.11260153443548	18.808929548562496	13.475742674729632	13.36947335416941	14.66193142563991	14.781138544238205
2008-01-04 06:40:00	1.3869311139852436	1.4128281474573237	19.112940832591647	18.809284943324272	13.475877177852745	13.369607002518835	14.662053683878078	14.781228253452525
2008-01-04 06:50:00	1.3869280086452809	1.4128238824947363	19.113280130747825	18.80964033808604	13.476011680975851	13.369740650868266	14.662175942116244	14.781317962666845
2008-01-04 07:00:00	1.3869249033053177	1.4128196175321492	19.113619428904	18.809995732847806	13.476146184098964	13.369874299217686	14.662298200354412	14.781407671881164
2008-01-04 07:10:00	1.3869217979653552	1.412815352569562	19.11395872706017	18.810351127609586	13.476280687222074	13.370007947567116	14.662420458592575	14.78149738109548
2008-01-04 07:20:00	1.3869186926253922	1.4128110876069748	19.114298025216343	18.810706522371355	13.476415190345184	13.370141595916545	14.662542716830744	14.7815870903098
2008-01-04 07:30:00	1.3869155872854293	1.4128068226443875	19.11463732337252	18.811061917133127	13.476549693468295	13.37027524426597	14.662664975068912	14.781676799524114
2008-01-04 07:40:00	1.3869124819454666	1.4128025576818004	19.114976621528687	18.8114173118949	13.476684196591409	13.3704088926154	14.662787233307078	14.781766508738437
2008-01-04 07:50:00	1.3869093766055036	1.412798292719213	19.115315919684857	18.811772706656672	13.476818699714515	13.370542540964825	14.662909491545243	14.781856217952758
2008-01-04 08:00:00	1.3869062712655411	1.412794027756626	19.115655217841038	18.812128101418445	13.476953202837628	13.370676189314251	14.66303174978341	14.781945927167072
2008-01-04 08:10:00	1.386903165925578	1.412789762794039	19.1159945159972	18.81248349618021	13.477087705960741	13.370809837663677	14.66315400802158	14.78203563638139
2008-01-04 08:20:00	1.386900060585615	1.4127854978314516	19.11633381415338	18.812838890941986	13.47722220908385	13.370943486013106	14.663276266259745	14.782125345595713
2008-01-04 08:30:00	1.3868969552456525	1.4127812328688645	19.116673112309552	18.813194285703762	13.477356712206962	13.371077134362533	14.663398524497913	14.782215054810028
2008-01-04 08:40:00	1.386893849905689	1.4127769679062772	19.117012410465726	18.81354968046553	13.47749121533007	13.37121078271196	14.66352078273608	14.782304764024346
2008-01-04 08:50:00	1.3868907445657264	1.4127727029436898	19.117351708621896	18.813905075227304	13.477625718453181	13.371344431061384	14.663643040974245	14.782394473238664
2008-01-04 09:00:00	1.3868876392257636	1.4127684379811027	19.11769100677807	18.81426046998908	13.477760221576293	13.371478079410815	14.663765299212413	14.782484182452984
2008-01-04 09:10:00	1.3868845338858011	1.4127641730185156	19.118030304934248	18.81461586475085	13.477894724699404	13.371611727760241	14.66388755745058	14.782573891667305
2008-01-04 09:20:00	1.3868814285458375	1.4127599080559283	19.118369603090414	18.81497125951262	13.478029227822516	13.371745376109665	14.664009815688743	14.78266360088162
2008-01-04 09:30:00	1.3868783232058748	1.4127556430933412	19.118708901246592	18.815326654274394	13.478163730945626	13.371879024459092	14.664132073926911	14.78275331009594
2008-01-04 09:40:00	1.386875217865912	1.412751378130754	19.119048199402762	18.815682049036173	13.478298234068735	13.372012672808518	14.66425433216508	14.782843019310258
2008-01-04 09:50:00	1.3868721125259489	1.4127471131681668	19.119387497558925	18.816037443797935	13.478432737191849	13.372146321157947	14.664376590403245	14.782932728524575
2008-01-04 10:00:00	1.3868690071859864	1.4127428482055795	19.119726795715106	18.816392838559707	13.478567240314955	13.372279969507373	14.664498848641411	14.783022437738895
2008-01-04 10:10:00	1.3868659018460234	1.4127385832429924	19.12006609387128	18.81674823332148	13.478701743438068	13.3724136178568	14.66462110687958	14.783112146953213
2008-01-04 10:20:00	1.3868627965060605	1.412734318280405	19.12040539202745	18.817103628083245	13.478836246561176	13.372547266206224	14.664743365117744	14.783201856167533
2008-01-04 10:30:00	1.3868596911660978	1.412730053317818	19.120744690183624	18.81745902284502	13.478970749684287	13.372680914555652	14.664865623355913	14.783291565381848
2008-01-04 10:40:00	1.3868565858261348	1.4127257883552309	19.1210839883398	18.8178144176068	13.4791052528074	13.37281456290508	14.664987881594081	14.783381274596168
2008-01-04 10:50:00	1.386853480486172	1.4127215233926436	19.12142328649597	18.81816981236857	13.479239755930507	13.372948211254508	14.665110139832244	14.783470983810489
2008-01-04 11:00:00	1.3868503751462091	1.4127172584300562	19.121762584652146	18.818525207130342	13.47937425905362	13.373081859603937	14.665232398070414	14.783560693024807
2008-01-04 11:10:00	1.3868472698062462	1.4127129934674691	19.12210188280832	18.818880601892115	13.479508762176733	13.37321550795336	14.66535465630858	14.783650402239125
2008-01-04 11:20:00	1.3868441644662834	1.4127087285048818	19.12244118096449	18.819235996653887	13.479643265299842	13.373349156302789	14.665476914546748	14.783740111453445
2008-01-04 11:30:00	1.3868410591263205	1.4127044635422947	19.122780479120664	18.819591391415656	13.479777768422954	13.373482804652214	14.665599172784916	14.783829820667762
2008-01-04 11:40:00	1.3868379537863575	1.4127001985797076	19.123119777276834	18.81994678617743	13.479912271546063	13.373616453001642	14.66572143102308	14.78391952988208
2008-01-04 11:50:00	1.3868348484463948	1.4126959336171203	19.123459075433008	18.8203021809392	13.480046774669175	13.373750101351073	14.665843689261248	14.7840092390964
2008-01-04 12:00:00	1.3868317431064323	1.4126916686545332	19.12379837358917	18.820657575700974	13.480181277792285	13.373883749700491	14.665965947499414	14.784098948310714
2008-01-04 12:10:00	1.3868286377664691	1.412687403691946	19.12413767174536	18.821012970462746	13.480315780915394	13.374017398049922	14.666088205737582	14.784188657525036
2008-01-04 12:20:00	1.3868255324265062	1.4126831387293588	19.12447696990153	18.82136836522452	13.480450284038508	13.37415104639935	14.66621046397575	14.784278366739356
2008-01-04 12:30:00	1.3868224270865432	1.4126788737667717	19.1248162680577	18.821723759986288	13.480584787161618	13.374284694748775	14.666332722213914	14.784368075953672
2008-01-04 12:40:00	1.3868193217465803	1.4126746088041844	19.125155566213873	18.822079154748064	13.480719290284727	13.374418343098204	14.66645498045208	14.784457785167987
2008-01-04 12:50:00	1.3868162164066176	1.4126703438415968	19.125494864370047	18.82243454950984	13.48085379340784	13.37455199144763	14.666577238690248	14.78454749438231
2008-01-04 13:00:00	1.3868131110666546	1.4126660788790102	19.12583416252621	18.822789944271605	13.480988296530947	13.374685639797056	14.666699496928413	14.78463720359663
2008-01-04 13:10:00	1.386810005726692	1.4126618139164226	19.12617346068239	18.82314533903337	13.48112279965406	13.374819288146483	14.66682175516658	14.784726912810948
2008-01-04 13:20:00	1.386806900386729	1.4126575489538356	19.126512758838565	18.82350073379515	13.481257302777172	13.37495293649591	14.666944013404748	14.784816622025266
2008-01-04 13:30:00	1.3868037950467658	1.4126532839912482	19.126852056994736	18.823856128556926	13.481391805900286	13.375086584845338	14.667066271642915	14.784906331239586
2008-01-04 13:40:00	1.3868006897068033	1.4126490190286611	19.12719135515091	18.82421152331869	13.481526309023392	13.375220233194765	14.667188529881079	14.784996040453903
2008-01-04 13:50:00	1.3867975843668403	1.4126447540660738	19.127530653307087	18.824566918080468	13.481660812146506	13.375353881544195	14.667310788119247	14.785085749668221
2008-01-04 14:00:00	1.3867944790268774	1.4126404891034867	19.127869951463254	18.824922312842236	13.481795315269615	13.375487529893618	14.667433046357415	14.78517545888254
2008-01-04 14:10:00	1.3867913736869146	1.4126362241408994	19.128209249619427	18.825277707604013	13.481929818392725	13.375621178243046	14.66755530459558	14.785265168096855
2008-01-04 14:20:00	1.3867882683469517	1.4126319591783123	19.1285485477756	18.825633102365785	13.482064321515837	13.375754826592472	14.667677562833747	14.785354877311175
2008-01-04 14:30:00	1.3867851630069887	1.412627694215725	19.128887845931764	18.825988497127554	13.482198824638946	13.375888474941899	14.667799821071913	14.785444586525495
2008-01-04 14:40:00	1.386782057667026	1.4126234292531383	19.129227144087945	18.82634389188933	13.482333327762055	13.376022123291323	14.667922079310081	14.785534295739813
2008-01-04 14:50:00	1.386778952327063	1.4126191642905508	19.129566442244123	18.826699286651106	13.482467830885167	13.376155771640752	14.668044337548249	14.785624004954133
2008-01-04 15:00:00	1.3867758469871003	1.4126148993279637	19.129905740400293	18.82705468141287	13.482602334008279	13.37628941999018	14.668166595786412	14.785713714168455
2008-01-04 15:10:00	1.3867727416471374	1.4126106343653764	19.130245038556463	18.827410076174644	13.482736837131393	13.376423068339605	14.66828885402458	14.785803423382768
2008-01-04 15:20:00	1.3867696363071744	1.4126063694027893	19.13058433671264	18.827765470936416	13.4828713402545	13.376556716689036	14.66841111226275	14.785893132597089
2008-01-04 15:30:00	1.3867665309672117	1.4126021044402015	19.130923634868807	18.828120865698192	13.48300584337761	13.376690365038463	14.668533370500915	14.785982841811409
2008-01-04 15:40:00	1.3867634256272487	1.4125978394776146	19.131262933024985	18.82847626045996	13.483140346500726	13.376824013387887	14.668655628739085	14.786072551025724
2008-01-04 15:50:00	1.3867603202872858	1.4125935745150275	19.131602231181155	18.828831655221734	13.483274849623832	13.376957661737313	14.668777886977253	14.786162260240044
2008-01-04 16:00:00	1.3867572149473228	1.4125893095524402	19.13194152933733	18.829187049983503	13.483409352746945	13.377091310086739	14.668900145215414	14.786251969454362
2008-01-04 16:10:00	1.3867541096073601	1.4125850445898531	19.132280827493503	18.829542444745275	13.483543855870053	13.377224958436168	14.669022403453589	14.78634167866868
2008-01-04 16:20:00	1.3867510042673972	1.4125807796272658	19.13262012564968	18.829897839507044	13.483678358993163	13.37735860678559	14.66914466169175	14.786431387883
2008-01-04 16:30:00	1.3867478989274344	1.4125765146646787	19.132959423805847	18.83025323426882	13.483812862116276	13.377492255135019	14.669266919929914	14.786521097097314
2008-01-04 16:40:00	1.3867447935874715	1.4125722497020914	19.13329872196202	18.830608629030603	13.483947365239384	13.377625903484445	14.669389178168087	14.786610806311634
2008-01-04 16:50:00	1.3867416882475088	1.4125679847395043	19.133638020118195	18.830964023792358	13.484081868362491	13.377759551833876	14.66951143640625	14.786700515525956
2008-01-04 17:00:00	1.3867385829075458	1.4125637197769172	19.133977318274365	18.831319418554138	13.484216371485608	13.377893200183301	14.669633694644412	14.786790224740276
2008-01-04 17:10:00	1.3867354775675829	1.41255945481433	19.13431661643054	18.83167481331591	13.484350874608722	13.378026848532727	14.669755952882586	14.786879933954587
2008-01-04 17:20:00	1.3867323722276201	1.4125551898517426	19.13465591458672	18.832030208077683	13.484485377731831	13.378160496882154	14.669878211120752	14.786969643168911
2008-01-04 17:30:00	1.3867292668876572	1.4125509248891557	19.134995212742886	18.832385602839448	13.48461988085494	13.378294145231585	14.670000469358914	14.78705935238323
2008-01-04 17:40:00	1.3867261615476942	1.412546659926568	19.135334510899057	18.832740997601224	13.48475438397805	13.37842779358101	14.670122727597086	14.787149061597548
2008-01-04 17:50:00	1.3867230562077315	1.4125423949639808	19.13567380905523	18.833096392363	13.484888887101159	13.378561441930435	14.67024498583525	14.787238770811866
2008-01-04 18:00:00	1.3867199508677686	1.4125381300013942	19.136013107211408	18.83345178712477	13.485023390224272	13.378695090279862	14.670367244073415	14.787328480026186
2008-01-04 18:10:00	1.3867168455278056	1.4125338650388066	19.136352405367575	18.83380718188653	13.485157893347385	13.378828738629286	14.670489502311584	14.787418189240508
2008-01-04 18:20:00	1.3867137401878429	1.4125296000762195	19.136691703523766	18.83416257664832	13.485292396470491	13.378962386978715	14.67061176054975	14.787507898454821
2008-01-04 18:30:00	1.38671063484788	1.4125253351136322	19.137031001679922	18.834517971410087	13.485426899593605	13.379096035328145	14.670734018787911	14.787597607669143
2008-01-04 18:40:00	1.3867075295079172	1.412521070151045	19.137370299836093	18.83487336617186	13.485561402716716	13.37922968367757	14.670856277026086	14.787687316883455
2008-01-04 18:50:00	1.3867044241679545	1.4125168051884578	19.137709597992266	18.835228760933628	13.485695905839824	13.379363332027	14.670978535264249	14.787777026097775
2008-01-04 19:00:00	1.3867013188279913	1.4125125402258707	19.13804889614844	18.835584155695408	13.485830408962936	13.379496980376425	14.671100793502415	14.787866735312095
2008-01-04 19:10:00	1.3866982134880286	1.4125082752632834	19.138388194304614	18.835939550457173	13.485964912086045	13.37963062872585	14.671223051740586	14.787956444526415
2008-01-04 19:20:00	1.3866951081480656	1.4125040103006965	19.138727492460784	18.836294945218945	13.486099415209155	13.379764277075276	14.671345309978747	14.788046153740735
2008-01-04 19:30:00	1.386692002808103	1.4124997453381092	19.139066790616962	18.836650339980718	13.486233918332267	13.379897925424704	14.671467568216915	14.788135862955055
2008-01-04 19:40:00	1.3866888974681395	1.412495480375522	19.13940608877313	18.83700573474249	13.486368421455381	13.380031573774133	14.671589826455085	14.788225572169369
2008-01-04 19:50:00	1.386685792128177	1.4124912154129343	19.139745386929306	18.837361129504266	13.48650292457849	13.38016522212356	14.671712084693253	14.788315281383689
2008-01-04 20:00:00	1.386682686788214	1.4124869504503474	19.14008468508548	18.837716524266035	13.4866374277016	13.380298870472984	14.67183434293142	14.788404990598009
2008-01-04 20:10:00	1.386679581448251	1.41248268548776	19.14042398324165	18.838071919027808	13.48677193082471	13.380432518822413	14.671956601169589	14.788494699812324
2008-01-04 20:20:00	1.3866764761082884	1.412478420525173	19.140763281397824	18.838427313789577	13.486906433947821	13.38056616717184	14.672078859407751	14.788584409026644
2008-01-04 20:30:00	1.3866733707683256	1.4124741555625857	19.141102579553994	18.838782708551353	13.487040937070933	13.380699815521266	14.672201117645919	14.788674118240962
2008-01-04 20:40:00	1.3866702654283627	1.4124698905999986	19.141441877710168	18.83913810331312	13.487175440194044	13.380833463870692	14.672323375884087	14.78876382745528
2008-01-04 20:50:00	1.3866671600883995	1.4124656256374113	19.141781175866345	18.83949349807489	13.487309943317154	13.380967112220118	14.672445634122253	14.7888535366696
2008-01-04 21:00:00	1.386664054748437	1.4124613606748242	19.14212047402252	18.839848892836667	13.487444446440264	13.381100760569543	14.672567892360421	14.788943245883914
2008-01-04 21:10:00	1.3866609494084745	1.4124570957122369	19.14245977217869	18.84020428759844	13.487578949563375	13.381234408918973	14.672690150598585	14.789032955098238
2008-01-04 21:20:00	1.3866578440685111	1.4124528307496498	19.14279907033486	18.84055968236021	13.487713452686489	13.3813680572684	14.672812408836752	14.789122664312556
2008-01-04 21:30:00	1.3866547387285484	1.4124485657870631	19.143138368491034	18.840915077121984	13.487847955809595	13.381501705617833	14.67293466707492	14.789212373526876
2008-01-04 21:40:00	1.3866516333885854	1.4124443008244754	19.143477666647204	18.84127047188376	13.487982458932708	13.381635353967251	14.67305692531309	14.789302082741196
2008-01-04 21:50:00	1.3866485280486225	1.4124400358618885	19.14381696480337	18.841625866645533	13.488116962055821	13.38176900231668	14.673179183551252	14.789391791955511
2008-01-04 22:00:00	1.3866454227086598	1.4124357708993012	19.14415626295955	18.8419812614073	13.488251465178928	13.381902650666108	14.67330144178942	14.78948150116983
2008-01-04 22:10:00	1.3866423173686968	1.4124315059367138	19.14449556111573	18.842336656169074	13.48838596830204	13.382036299015533	14.673423700027586	14.78957121038415
2008-01-04 22:20:00	1.386639212028734	1.4124272409741263	19.144834859271885	18.842692050930843	13.488520471425149	13.382169947364964	14.673545958265752	14.789660919598465
2008-01-04 22:30:00	1.3866361066887711	1.4124229760115394	19.145174157428073	18.84304744569261	13.48865497454826	13.382303595714388	14.67366821650392	14.789750628812785
2008-01-04 22:40:00	1.3866330013488082	1.4124187110489521	19.145513455584247	18.843402840454388	13.488789477671373	13.382437244063814	14.673790474742086	14.789840338027105
2008-01-04 22:50:00	1.3866298960088457	1.412414446086365	19.145852753740414	18.84375823521616	13.488923980794482	13.38257089241324	14.673912732980252	14.789930047241421
2008-01-04 23:00:00	1.3866267906688825	1.4124101811237777	19.146192051896588	18.844113629977933	13.489058483917596	13.382704540762667	14.674034991218418	14.790019756455743
2008-01-04 23:10:00	1.3866236853289196	1.4124059161611906	19.14653135005276	18.844469024739706	13.489192987040706	13.382838189112096	14.674157249456586	14.790109465670055
2008-01-04 23:20:00	1.3866205799889568	1.4124016511986033	19.14687064820893	18.84482441950148	13.489327490163815	13.382971837461527	14.674279507694752	14.790199174884375
2008-01-04 23:30:00	1.386617474648994	1.4123973862360162	19.147209946365106	18.84517981426325	13.489461993286927	13.38310548581095	14.67440176593292	14.790288884098695
2008-01-04 23:40:00	1.3866143693090311	1.4123931212734289	19.147549244521283	18.845535209025023	13.489596496410035	13.383239134160375	14.674524024171085	14.790378593313015
2008-01-04 23:50:00	1.3866112639690682	1.4123888563108418	19.147888542677453	18.845890603786792	13.489730999533148	13.383372782509804	14.674646282409253	14.790468302527337
2008-01-05 00:00:00	1.3866081586291052	1.4123845913482544	19.148227840833627	18.846245998548568	13.489865502656258	13.38350643085923	14.67476854064742	14.790558011741652
2008-01-05 00:10:00	1.3866050532891423	1.4123803263856674	19.1485671389898	18.846601393310337	13.490000005779367	13.383640079208655	14.674890798885588	14.79064772095597
2008-01-05 00:20:00	1.3866019479491796	1.41237606142308	19.14890643714597	18.84695678807211	13.49013450890248	13.383773727558086	14.675013057123751	14.790737430170289
2008-01-05 00:30:00	1.3865988426092166	1.4123717964604932	19.149245735302145	18.84731218283388	13.490269012025587	13.383907375907507	14.675135315361919	14.790827139384609
2008-01-05 00:40:00	1.386595737269254	1.4123675314979058	19.149585033458315	18.847667577595654	13.4904035151487	13.384041024256938	14.675257573600087	14.790916848598926
2008-01-05 00:50:00	1.386592631929291	1.4123632665353183	19.149924331614486	18.848022972357427	13.490538018271813	13.384174672606365	14.675379831838255	14.791006557813244
2008-01-05 01:00:00	1.3865895265893278	1.4123590015727314	19.150263629770667	18.8483783671192	13.490672521394922	13.384308320955787	14.67550209007642	14.791096267027562
2008-01-05 01:10:00	1.3865864212493653	1.412354736610144	19.15060292792684	18.84873376188097	13.490807024518032	13.384441969305218	14.675624348314589	14.791185976241882
2008-01-05 01:20:00	1.3865833159094023	1.412350471647557	19.150942226083007	18.849089156642734	13.490941527641144	13.384575617654646	14.675746606552757	14.791275685456199
2008-01-05 01:30:00	1.3865802105694394	1.4123462066849697	19.15128152423918	18.84944455140452	13.491076030764255	13.384709266004071	14.67586886479092	14.79136539467052
2008-01-05 01:40:00	1.3865771052294766	1.4123419417223826	19.151620822395355	18.84979994616629	13.491210533887365	13.384842914353499	14.675991123029089	14.791455103884838
2008-01-05 01:50:00	1.3865739998895137	1.4123376767597953	19.151960120551525	18.85015534092805	13.491345037010474	13.384976562702926	14.676113381267257	14.791544813099156
2008-01-05 02:00:00	1.386570894549551	1.4123334117972082	19.1522994187077	18.850510735689827	13.491479540133586	13.385110211052352	14.67623563950542	14.791634522313476
2008-01-05 02:10:00	1.3865677892095878	1.4123291468346209	19.152638716863876	18.85086613045161	13.491614043256694	13.385243859401779	14.676357897743587	14.791724231527793
2008-01-05 02:20:00	1.386564683869625	1.4123248818720338	19.152978015020047	18.851221525213376	13.491748546379807	13.385377507751205	14.676480155981755	14.791813940742113
2008-01-05 02:30:00	1.3865615785296623	1.4123206169094464	19.15331731317621	18.851576919975148	13.49188304950292	13.385511156100636	14.676602414219921	14.79190364995643
2008-01-05 02:40:00	1.3865584731896994	1.4123163519468591	19.15365661133239	18.85193231473692	13.492017552626027	13.385644804450061	14.676724672458088	14.79199335917075
2008-01-05 02:50:00	1.3865553678497364	1.412312086984272	19.153995909488565	18.852287709498693	13.49215205574914	13.385778452799485	14.676846930696255	14.792083068385065
2008-01-05 03:00:00	1.3865522625097737	1.412307822021685	19.154335207644735	18.852643104260462	13.49228655887225	13.385912101148913	14.676969188934422	14.792172777599385
2008-01-05 03:10:00	1.3865491571698108	1.4123035570590976	19.15467450580091	18.852998499022235	13.492421061995366	13.386045749498338	14.677091447172588	14.792262486813705
2008-01-05 03:20:00	1.3865460518298478	1.4122992920965105	19.155013803957086	18.853353893784007	13.492555565118472	13.386179397847767	14.677213705410754	14.792352196028025
2008-01-05 03:30:00	1.386542946489885	1.4122950271339232	19.155353102113253	18.85370928854578	13.492690068241586	13.386313046197193	14.677335963648922	14.792441905242345
2008-01-05 03:40:00	1.386539841149922	1.412290762171336	19.155692400269427	18.85406468330755	13.492824571364693	13.386446694546619	14.677458221887088	14.79253161445666
2008-01-05 03:50:00	1.3865367358099594	1.412286497208749	19.1560316984256	18.854420078069325	13.492959074487805	13.386580342896044	14.677580480125256	14.792621323670973
2008-01-05 04:00:00	1.3865336304699964	1.4122822322461617	19.156370996581774	18.854775472831093	13.493093577610916	13.386713991245475	14.67770273836342	14.792711032885293
2008-01-05 04:10:00	1.3865305251300335	1.4122779672835746	19.156710294737945	18.85513086759287	13.493228080734026	13.386847639594901	14.677824996601588	14.792800742099613
2008-01-05 04:20:00	1.3865274197900708	1.4122737023209873	19.15704959289412	18.855486262354642	13.493362583857136	13.386981287944328	14.677947254839756	14.792890451313937
2008-01-05 04:30:00	1.3865243144501078	1.4122694373584002	19.15738889105029	18.85584165711641	13.493497086980247	13.387114936293758	14.678069513077922	14.792980160528252
2008-01-05 04:40:00	1.3865212091101449	1.4122651723958128	19.157728189206463	18.856197051878183	13.493631590103359	13.38724858464318	14.678191771316087	14.79306986974257
2008-01-05 04:50:00	1.3865181037701821	1.4122609074332255	19.15806748736264	18.85655244663996	13.493766093226473	13.387382232992609	14.678314029554254	14.793159578956887
2008-01-05 05:00:00	1.3865149984302192	1.4122566424706384	19.158406785518807	18.85690784140173	13.49390059634958	13.387515881342035	14.678436287792422	14.793249288171207
2008-01-05 05:10:00	1.3865118930902562	1.412252377508051	19.158746083674984	18.8572632361635	13.49403509947269	13.387649529691462	14.67855854603059	14.793338997385526
2008-01-05 05:20:00	1.3865087877502935	1.412248112545464	19.159085381831158	18.857618630925273	13.494169602595804	13.387783178040893	14.678680804268756	14.793428706599846
2008-01-05 05:30:00	1.3865056824103306	1.412243847582877	19.15942467998733	18.857974025687046	13.494304105718912	13.387916826390311	14.678803062506926	14.793518415814164
2008-01-05 05:40:00	1.3865025770703678	1.4122395826202896	19.159763978143502	18.858329420448825	13.494438608842025	13.388050474739742	14.678925320745089	14.793608125028484
2008-01-05 05:50:00	1.3864994717304049	1.4122353176577025	19.16010327629968	18.85868481521059	13.494573111965131	13.38818412308917	14.679047578983257	14.793697834242801
2008-01-05 06:00:00	1.3864963663904422	1.4122310526951152	19.160442574455846	18.85904020997236	13.494707615088243	13.388317771438595	14.679169837221426	14.79378754345712
2008-01-05 06:10:00	1.3864932610504792	1.412226787732528	19.16078187261202	18.85939560473413	13.494842118211356	13.388451419788025	14.67929209545959	14.793877252671438
2008-01-05 06:20:00	1.3864901557105165	1.4122225227699408	19.161121170768194	18.85975099949591	13.494976621334464	13.38858506813745	14.679414353697755	14.793966961885754
2008-01-05 06:30:00	1.3864870503705533	1.4122182578073537	19.161460468924364	18.86010639425768	13.495111124457575	13.388718716486876	14.679536611935925	14.794056671100074
2008-01-05 06:40:00	1.3864839450305906	1.4122139928447663	19.16179976708053	18.86046178901945	13.495245627580688	13.388852364836303	14.67965887017409	14.794146380314393
2008-01-05 06:50:00	1.3864808396906276	1.4122097278821792	19.162139065236712	18.860817183781226	13.495380130703795	13.38898601318573	14.679781128412257	14.794236089528713
2008-01-05 07:00:00	1.386477734350665	1.4122054629195917	19.162478363392886	18.861172578542995	13.49551463382691	13.389119661535158	14.679903386650428	14.794325798743026
2008-01-05 07:10:00	1.3864746290107022	1.4122011979570048	19.162817661549056	18.861527973304764	13.495649136950018	13.389253309884586	14.680025644888591	14.794415507957348
2008-01-05 07:20:00	1.386471523670739	1.4121969329944175	19.16315695970523	18.86188336806654	13.49578364007313	13.389386958234011	14.680147903126755	14.794505217171665
2008-01-05 07:30:00	1.3864684183307765	1.4121926680318304	19.163496257861407	18.86223876282831	13.49591814319624	13.38952060658344	14.680270161364925	14.794594926385988
2008-01-05 07:40:00	1.3864653129908129	1.412188403069243	19.163835556017574	18.86259415759008	13.496052646319349	13.389654254932866	14.680392419603093	14.794684635600305
2008-01-05 07:50:00	1.3864622076508504	1.412184138106656	19.164174854173748	18.86294955235185	13.496187149442461	13.389787903282292	14.680514677841256	14.794774344814625
2008-01-05 08:00:00	1.3864591023108876	1.4121798731440691	19.16451415232992	18.863304947113626	13.496321652565573	13.389921551631721	14.680636936079425	14.794864054028942
2008-01-05 08:10:00	1.3864559969709247	1.4121756081814816	19.164853450486085	18.8636603418754	13.496456155688687	13.390055199981143	14.680759194317591	14.79495376324326
2008-01-05 08:20:00	1.3864528916309615	1.4121713432188945	19.165192748642266	18.86401573663717	13.496590658811796	13.390188848330572	14.68088145255576	14.79504347245758
2008-01-05 08:30:00	1.386449786290999	1.4121670782563072	19.16553204679845	18.864371131398944	13.496725161934904	13.39032249668	14.681003710793927	14.795133181671893
2008-01-05 08:40:00	1.3864466809510358	1.4121628132937198	19.165871344954613	18.86472652616072	13.496859665058016	13.390456145029425	14.681125969032092	14.795222890886214
2008-01-05 08:50:00	1.3864435756110731	1.4121585483311327	19.16621064311079	18.86508192092249	13.496994168181127	13.390589793378851	14.681248227270258	14.795312600100536
2008-01-05 09:00:00	1.3864404702711104	1.4121542833685456	19.16654994126696	18.86543731568426	13.497128671304235	13.39072344172828	14.681370485508426	14.795402309314852
2008-01-05 09:10:00	1.3864373649311474	1.4121500184059583	19.166889239423128	18.86579271044603	13.497263174427347	13.390857090077708	14.68149274374659	14.795492018529167
2008-01-05 09:20:00	1.3864342595911847	1.4121457534433712	19.167228537579305	18.866148105207802	13.497397677550454	13.390990738427133	14.681615001984758	14.795581727743487
2008-01-05 09:30:00	1.3864311542512218	1.4121414884807844	19.16756783573548	18.866503499969575	13.497532180673568	13.391124386776562	14.681737260222926	14.795671436957807
2008-01-05 09:40:00	1.3864280489112588	1.4121372235181968	19.16790713389165	18.866858894731347	13.49766668379668	13.391258035125988	14.681859518461092	14.795761146172127
2008-01-05 09:50:00	1.386424943571296	1.4121329585556095	19.168246432047823	18.867214289493123	13.497801186919787	13.391391683475414	14.681981776699256	14.795850855386446
2008-01-05 10:00:00	1.3864218382313331	1.4121286935930224	19.168585730204	18.86756968425489	13.497935690042901	13.39152533182484	14.682104034937424	14.795940564600766
2008-01-05 10:10:00	1.3864187328913702	1.412124428630435	19.168925028360167	18.867925079016665	13.498070193166013	13.391658980174267	14.682226293175592	14.796030273815086
2008-01-05 10:20:00	1.3864156275514077	1.4121201636678482	19.16926432651634	18.86828047377844	13.498204696289122	13.391792628523696	14.682348551413758	14.796119983029401
2008-01-05 10:30:00	1.3864125222114445	1.4121158987052609	19.169603624672515	18.86863586854021	13.498339199412234	13.391926276873127	14.682470809651926	14.796209692243721
2008-01-05 10:40:00	1.3864094168714816	1.4121116337426736	19.169942922828685	18.86899126330198	13.498473702535346	13.392059925222547	14.68259306789009	14.796299401458034
2008-01-05 10:50:00	1.3864063115315188	1.4121073687800865	19.17028222098486	18.86934665806375	13.498608205658455	13.392193573571975	14.682715326128259	14.796389110672354
2008-01-05 11:00:00	1.3864032061915559	1.4121031038174992	19.17062151914104	18.869702052825524	13.498742708781565	13.392327221921404	14.682837584366426	14.796478819886675
2008-01-05 11:10:00	1.386400100851593	1.4120988388549118	19.170960817297203	18.870057447587296	13.498877211904675	13.39246087027083	14.682959842604593	14.796568529100993
2008-01-05 11:20:00	1.3863969955116302	1.4120945738923247	19.171300115453374	18.870412842349072	13.499011715027788	13.392594518620255	14.683082100842759	14.796658238315313
2008-01-05 11:30:00	1.3863938901716673	1.4120903089297376	19.17163941360955	18.870768237110838	13.4991462181509	13.39272816696968	14.683204359080927	14.796747947529633
2008-01-05 11:40:00	1.3863907848317043	1.4120860439671503	19.171978711765725	18.871123631872614	13.499280721274008	13.392861815319106	14.683326617319093	14.796837656743946
2008-01-05 11:50:00	1.3863876794917416	1.4120817790045632	19.17231800992189	18.871479026634386	13.499415224397119	13.392995463668536	14.68344887555726	14.796927365958268
2008-01-05 12:00:00	1.3863845741517786	1.4120775140419757	19.17265730807807	18.87183442139616	13.499549727520227	13.393129112017965	14.683571133795429	14.797017075172588
2008-01-05 12:10:00	1.386381468811816	1.4120732490793888	19.172996606234246	18.872189816157924	13.49968423064334	13.39326276036739	14.683693392033591	14.797106784386905
2008-01-05 12:20:00	1.3863783634718532	1.4120689841168017	19.173335904390413	18.8725452109197	13.499818733766453	13.39339640871682	14.68381565027176	14.797196493601225
2008-01-05 12:30:00	1.38637525813189	1.4120647191542144	19.173675202546587	18.87290060568148	13.499953236889562	13.393530057066245	14.683937908509927	14.797286202815542
2008-01-05 12:40:00	1.3863721527919273	1.4120604541916268	19.174014500702764	18.873256000443245	13.500087740012672	13.39366370541567	14.684060166748091	14.79737591202986
2008-01-05 12:50:00	1.3863690474519643	1.4120561892290402	19.174353798858935	18.873611395205018	13.500222243135786	13.393797353765097	14.68418242498626	14.79746562124418
2008-01-05 13:00:00	1.3863659421120014	1.4120519242664529	19.174693097015105	18.87396678996679	13.500356746258895	13.393931002114526	14.684304683224427	14.797555330458493
2008-01-05 13:10:00	1.3863628367720386	1.4120476593038656	19.175032395171282	18.87432218472856	13.500491249382005	13.394064650463953	14.68442694146259	14.797645039672814
2008-01-05 13:20:00	1.3863597314320757	1.4120433943412782	19.175371693327453	18.874677579490328	13.500625752505114	13.39419829881338	14.684549199700761	14.797734748887134
2008-01-05 13:30:00	1.386356626092113	1.4120391293786911	19.175710991483623	18.87503297425211	13.500760255628224	13.394331947162804	14.68467145793893	14.797824458101456
2008-01-05 13:40:00	1.3863535207521498	1.412034864416104	19.1760502896398	18.87538836901388	13.500894758751334	13.394465595512235	14.684793716177097	14.797914167315767
2008-01-05 13:50:00	1.386350415412187	1.4120305994535167	19.176389587795967	18.87574376377565	13.501029261874447	13.394599243861661	14.684915974415262	14.798003876530087
2008-01-05 14:00:00	1.3863473100722243	1.4120263344909296	19.176728885952144	18.87609915853742	13.50116376499756	13.394732892211087	14.685038232653428	14.79809358574441
2008-01-05 14:10:00	1.3863442047322614	1.4120220695283423	19.177068184108318	18.876454553299197	13.501298268120667	13.394866540560512	14.685160490891596	14.798183294958728
2008-01-05 14:20:00	1.3863410993922984	1.4120178045657552	19.17740748226449	18.876809948060966	13.50143277124378	13.395000188909938	14.685282749129765	14.798273004173046
2008-01-05 14:30:00	1.3863379940523357	1.412013539603168	19.177746780420662	18.87716534282274	13.501567274366893	13.395133837259364	14.685405007367928	14.798362713387366
2008-01-05 14:40:00	1.3863348887123728	1.4120092746405808	19.17808607857684	18.87752073758451	13.501701777490005	13.395267485608793	14.685527265606096	14.798452422601686
2008-01-05 14:50:00	1.3863317833724098	1.4120050096779937	19.178425376733006	18.877876132346284	13.501836280613112	13.39540113395822	14.685649523844262	14.798542131816001
2008-01-05 15:00:00	1.386328678032447	1.4120007447154064	19.17876467488918	18.878231527108053	13.501970783736224	13.395534782307644	14.685771782082426	14.798631841030321
2008-01-05 15:10:00	1.3863255726924844	1.4119964797528193	19.179103973045358	18.87858692186983	13.502105286859331	13.395668430657071	14.685894040320596	14.798721550244634
2008-01-05 15:20:00	1.3863224673525214	1.411992214790232	19.17944327120152	18.8789423166316	13.502239789982445	13.3958020790065	14.686016298558762	14.798811259458954
2008-01-05 15:30:00	1.3863193620125585	1.4119879498276446	19.17978256935769	18.87929771139337	13.502374293105554	13.395935727355928	14.686138556796928	14.798900968673275
2008-01-05 15:40:00	1.3863162566725955	1.4119836848650575	19.180121867513872	18.879653106155146	13.502508796228664	13.396069375705357	14.686260815035094	14.798990677887593
2008-01-05 15:50:00	1.3863131513326328	1.4119794199024702	19.180461165670046	18.880008500916915	13.502643299351776	13.39620302405478	14.68638307327326	14.799080387101913
2008-01-05 16:00:00	1.3863100459926698	1.4119751549398831	19.180800463826216	18.880363895678688	13.502777802474887	13.396336672404209	14.686505331511428	14.799170096316233
2008-01-05 16:10:00	1.3863069406527069	1.4119708899772958	19.18113976198239	18.88071929044046	13.502912305597995	13.396470320753634	14.686627589749596	14.79925980553055
2008-01-05 16:20:00	1.3863038353127441	1.4119666250147087	19.181479060138567	18.881074685202233	13.503046808721109	13.396603969103062	14.686749847987766	14.799349514744868
2008-01-05 16:30:00	1.3863007299727812	1.4119623600521214	19.181818358294734	18.881430079964005	13.50318131184422	13.396737617452487	14.686872106225927	14.799439223959189
2008-01-05 16:40:00	1.3862976246328182	1.4119580950895343	19.182157656450904	18.881785474725774	13.50331581496733	13.396871265801911	14.686994364464095	14.799528933173509
2008-01-05 16:50:00	1.3862945192928555	1.411953830126947	19.18249695460708	18.882140869487547	13.503450318090437	13.397004914151342	14.687116622702264	14.799618642387824
2008-01-05 17:00:00	1.3862914139528926	1.41194956516436	19.182836252763256	18.88249626424932	13.503584821213552	13.39713856250077	14.687238880940427	14.799708351602142
2008-01-05 17:10:00	1.3862883086129298	1.4119453002017728	19.183175550919426	18.88285165901109	13.503719324336664	13.397272210850195	14.687361139178595	14.799798060816462
2008-01-05 17:20:00	1.3862852032729671	1.4119410352391857	19.1835148490756	18.883207053772864	13.503853827459777	13.397405859199624	14.687483397416766	14.79988777003078
2008-01-05 17:30:00	1.3862820979330042	1.4119367702765984	19.183854147231774	18.88356244853464	13.503988330582885	13.39753950754905	14.687605655654929	14.799977479245095
2008-01-05 17:40:00	1.3862789925930412	1.411932505314011	19.184193445387944	18.883917843296413	13.504122833705996	13.397673155898476	14.687727913893097	14.800067188459414
2008-01-05 17:50:00	1.3862758872530785	1.4119282403514242	19.18453274354412	18.88427323805818	13.504257336829104	13.397806804247903	14.687850172131267	14.800156897673734
2008-01-05 18:00:00	1.386272781913115	1.4119239753888366	19.184872041700288	18.884628632819954	13.504391839952214	13.39794045259733	14.68797243036943	14.800246606888056
2008-01-05 18:10:00	1.3862696765731526	1.4119197104262495	19.185211339856465	18.884984027581726	13.504526343075328	13.398074100946758	14.688094688607595	14.800336316102376
2008-01-05 18:20:00	1.3862665712331896	1.4119154454636622	19.18555063801264	18.88533942234349	13.504660846198435	13.398207749296185	14.688216946845765	14.800426025316687
2008-01-05 18:30:00	1.3862634658932271	1.4119111805010751	19.18588993616881	18.885694817105264	13.504795349321547	13.398341397645614	14.688339205083931	14.80051573453101
2008-01-05 18:40:00	1.386260360553264	1.4119069155384878	19.186229234324983	18.88605021186704	13.504929852444661	13.398475045995038	14.688461463322096	14.800605443745328
2008-01-05 18:50:00	1.3862572552133008	1.4119026505759007	19.186568532481154	18.886405606628813	13.50506435556777	13.398608694344466	14.688583721560265	14.800695152959644
2008-01-05 19:00:00	1.3862541498733385	1.4118983856133134	19.186907830637328	18.886761001390585	13.505198858690882	13.398742342693891	14.68870597979843	14.800784862173964
2008-01-05 19:10:00	1.3862510445333749	1.4118941206507265	19.187247128793498	18.88711639615236	13.50533336181399	13.398875991043319	14.688828238036598	14.800874571388285
2008-01-05 19:20:00	1.3862479391934124	1.4118898556881392	19.187586426949675	18.887471790914127	13.505467864937101	13.399009639392743	14.688950496274764	14.800964280602601
2008-01-05 19:30:00	1.3862448338534497	1.4118855907255519	19.18792572510584	18.887827185675906	13.505602368060211	13.399143287742172	14.68907275451293	14.801053989816921
2008-01-05 19:40:00	1.3862417285134867	1.4118813257629643	19.18826502326202	18.888182580437675	13.505736871183323	13.3992769360916	14.689195012751098	14.801143699031238
2008-01-05 19:50:00	1.3862386231735238	1.4118770608003774	19.188604321418193	18.888537975199444	13.505871374306436	13.399410584441025	14.689317270989266	14.801233408245555
2008-01-05 20:00:00	1.386235517833561	1.4118727958377901	19.188943619574363	18.888893369961213	13.506005877429544	13.399544232790456	14.68943952922743	14.801323117459875
2008-01-05 20:10:00	1.386232412493598	1.411868530875203	19.18928291773053	18.88924876472299	13.506140380552655	13.399677881139883	14.689561787465598	14.801412826674195
2008-01-05 20:20:00	1.3862293071536351	1.411864265912616	19.18962221588671	18.88960415948476	13.506274883675768	13.399811529489305	14.689684045703766	14.801502535888512
2008-01-05 20:30:00	1.3862262018136724	1.4118600009500286	19.18996151404289	18.88995955424653	13.506409386798875	13.399945177838733	14.68980630394193	14.801592245102832
2008-01-05 20:40:00	1.3862230964737094	1.4118557359874415	19.19030081219905	18.890314949008307	13.50654388992199	13.400078826188158	14.689928562180095	14.80168195431715
2008-01-05 20:50:00	1.3862199911337467	1.4118514710248542	19.19064011035523	18.890670343770076	13.5066783930451	13.400212474537584	14.690050820418264	14.801771663531468
2008-01-05 21:00:00	1.3862168857937838	1.4118472060622669	19.190979408511406	18.89102573853185	13.506812896168208	13.40034612288701	14.69017307865643	14.801861372745789
2008-01-05 21:10:00	1.3862137804538208	1.4118429410996798	19.191318706667573	18.891381133293624	13.50694739929132	13.400479771236439	14.690295336894598	14.801951081960105
2008-01-05 21:20:00	1.386210675113858	1.411838676137093	19.191658004823747	18.8917365280554	13.507081902414427	13.400613419585865	14.690417595132766	14.802040791174425
2008-01-05 21:30:00	1.3862075697738951	1.4118344111745054	19.19199730297992	18.892091922817173	13.50721640553754	13.400747067935296	14.690539853370929	14.802130500388742
2008-01-05 21:40:00	1.3862044644339322	1.4118301462119185	19.192336601136095	18.892447317578934	13.507350908660653	13.400880716284721	14.690662111609099	14.802220209603062
2008-01-05 21:50:00	1.3862013590939697	1.411825881249331	19.192675899292265	18.89280271234071	13.507485411783762	13.401014364634149	14.690784369847266	14.802309918817382
2008-01-05 22:00:00	1.3861982537540063	1.411821616286744	19.193015197448442	18.893158107102483	13.507619914906876	13.401148012983574	14.690906628085427	14.802399628031699
2008-01-05 22:10:00	1.3861951484140436	1.4118173513241563	19.193354495604613	18.893513501864255	13.507754418029986	13.401281661333005	14.6910288863236	14.802489337246016
2008-01-05 22:20:00	1.3861920430740808	1.4118130863615694	19.19369379376079	18.893868896626028	13.507888921153095	13.401415309682429	14.691151144561765	14.802579046460336
2008-01-05 22:30:00	1.3861889377341179	1.411808821398982	19.19403309191696	18.8942242913878	13.508023424276205	13.401548958031855	14.691273402799931	14.802668755674656
2008-01-05 22:40:00	1.3861858323941552	1.411804556436395	19.194372390073127	18.894579686149573	13.508157927399314	13.401682606381282	14.6913956610381	14.802758464888973
2008-01-05 22:50:00	1.3861827270541922	1.4118002914738077	19.194711688229305	18.894935080911342	13.508292430522427	13.401816254730713	14.691517919276269	14.802848174103293
2008-01-05 23:00:00	1.3861796217142293	1.4117960265112206	19.195050986385482	18.895290475673114	13.508426933645534	13.401949903080135	14.691640177514431	14.80293788331761
2008-01-05 23:10:00	1.3861765163742663	1.4117917615486333	19.19539028454165	18.895645870434887	13.508561436768648	13.402083551429564	14.691762435752599	14.803027592531926
2008-01-05 23:20:00	1.3861734110343036	1.4117874965860462	19.195729582697822	18.89600126519666	13.50869593989176	13.40221719977899	14.691884693990765	14.803117301746244
2008-01-05 23:30:00	1.3861703056943406	1.4117832316234589	19.196068880854	18.896356659958435	13.508830443014867	13.402350848128414	14.692006952228933	14.803207010960564
2008-01-05 23:40:00	1.386167200354378	1.4117789666608718	19.196408179010167	18.896712054720204	13.508964946137981	13.402484496477845	14.6921292104671	14.803296720174885
2008-01-05 23:50:00	1.3861640950144152	1.4117747016982851	19.19674747716634	18.897067449481977	13.509099449261091	13.40261814482727	14.692251468705265	14.8033864293892
2008-01-06 00:00:00	1.3861609896744522	1.4117704367356974	19.197086775322514	18.89742284424375	13.509233952384202	13.402751793176696	14.692373726943432	14.80347613860352
2008-01-06 00:10:00	1.3861578843344893	1.4117661717731105	19.197426073478685	18.897778239005522	13.509368455507312	13.402885441526124	14.6924959851816	14.80356584781784
2008-01-06 00:20:00	1.3861547789945263	1.4117619068105234	19.19776537163486	18.898133633767294	13.509502958630419	13.403019089875553	14.692618243419766	14.803655557032158
2008-01-06 00:30:00	1.3861516736545636	1.4117576418479358	19.198104669791032	18.898489028529067	13.509637461753535	13.403152738224973	14.692740501657937	14.803745266246473
2008-01-06 00:40:00	1.3861485683146006	1.4117533768853483	19.198443967947206	18.89884442329084	13.509771964876645	13.403286386574404	14.6928627598961	14.803834975460793
2008-01-06 00:50:00	1.3861454629746377	1.4117491119227614	19.198783266103376	18.899199818052608	13.509906467999757	13.403420034923833	14.692985018134266	14.803924684675113
2008-01-06 01:00:00	1.386142357634675	1.411744846960174	19.19912256425955	18.89955521281437	13.510040971122866	13.40355368327326	14.693107276372436	14.804014393889432
2008-01-06 01:10:00	1.3861392522947118	1.4117405819975868	19.199461862415728	18.89991060757616	13.510175474245974	13.403687331622686	14.6932295346106	14.80410410310375
2008-01-06 01:20:00	1.3861361469547488	1.4117363170349997	19.19980116057189	18.900266002337926	13.510309977369086	13.403820979972112	14.693351792848766	14.804193812318067
2008-01-06 01:30:00	1.3861330416147863	1.4117320520724126	19.200140458728065	18.90062139709969	13.510444480492199	13.403954628321538	14.693474051086936	14.804283521532387
2008-01-06 01:40:00	1.3861299362748234	1.4117277871098253	19.20047975688424	18.90097679186147	13.510578983615307	13.404088276670963	14.693596309325097	14.804373230746705
2008-01-06 01:50:00	1.3861268309348604	1.4117235221472382	19.200819055040416	18.901332186623247	13.51071348673842	13.404221925020392	14.693718567563266	14.804462939961025
2008-01-06 02:00:00	1.3861237255948975	1.4117192571846509	19.201158353196586	18.901687581385012	13.51084798986153	13.40435557336982	14.693840825801434	14.804552649175339
2008-01-06 02:10:00	1.3861206202549348	1.4117149922220638	19.20149765135276	18.902042976146785	13.510982492984645	13.404489221719244	14.6939630840396	14.80464235838966
2008-01-06 02:20:00	1.3861175149149718	1.4117107272594764	19.201836949508934	18.902398370908557	13.511116996107752	13.404622870068671	14.694085342277765	14.80473206760398
2008-01-06 02:30:00	1.386114409575009	1.4117064622968891	19.202176247665104	18.90275376567033	13.511251499230864	13.4047565184181	14.694207600515936	14.8048217768183
2008-01-06 02:40:00	1.386111304235046	1.4117021973343018	19.20251554582128	18.903109160432106	13.511386002353973	13.404890166767526	14.6943298587541	14.804911486032614
2008-01-06 02:50:00	1.3861081988950834	1.411697932371715	19.20285484397745	18.903464555193874	13.511520505477085	13.405023815116953	14.694452116992268	14.805001195246934
2008-01-06 03:00:00	1.3861050935551205	1.4116936674091278	19.203194142133626	18.90381994995565	13.511655008600194	13.405157463466384	14.694574375230436	14.805090904461254
2008-01-06 03:10:00	1.3861019882151575	1.4116894024465405	19.2035334402898	18.904175344717427	13.511789511723304	13.405291111815808	14.694696633468599	14.805180613675573
2008-01-06 03:20:00	1.3860988828751948	1.4116851374839534	19.20387273844597	18.904530739479192	13.511924014846413	13.405424760165234	14.694818891706767	14.805270322889893
2008-01-06 03:30:00	1.3860957775352318	1.411680872521366	19.204212036602144	18.904886134240964	13.512058517969527	13.40555840851466	14.694941149944935	14.805360032104213
2008-01-06 03:40:00	1.3860926721952689	1.4116766075587792	19.20455133475832	18.905241529002733	13.512193021092632	13.405692056864087	14.6950634081831	14.805449741318526
2008-01-06 03:50:00	1.3860895668553062	1.4116723425961917	19.204890632914488	18.905596923764502	13.512327524215749	13.405825705213516	14.695185666421269	14.805539450532846
2008-01-06 04:00:00	1.3860864615153432	1.4116680776336046	19.205229931070658	18.905952318526282	13.51246202733886	13.405959353562947	14.695307924659435	14.805629159747165
2008-01-06 04:10:00	1.3860833561753805	1.4116638126710173	19.205569229226835	18.90630771328805	13.512596530461972	13.40609300191237	14.6954301828976	14.805718868961485
2008-01-06 04:20:00	1.3860802508354175	1.4116595477084302	19.205908527383013	18.906663108049823	13.512731033585082	13.406226650261795	14.695552441135767	14.805808578175805
2008-01-06 04:30:00	1.3860771454954546	1.4116552827458428	19.20624782553918	18.90701850281161	13.51286553670819	13.406360298611224	14.695674699373937	14.80589828739012
2008-01-06 04:40:00	1.3860740401554918	1.4116510177832555	19.206587123695353	18.907373897573365	13.513000039831304	13.40649394696065	14.6957969576121	14.80598799660444
2008-01-06 04:50:00	1.386070934815529	1.4116467528206684	19.206926421851524	18.90772929233514	13.513134542954411	13.406627595310075	14.69591921585027	14.806077705818758
2008-01-06 05:00:00	1.386067829475566	1.411642487858081	19.207265720007697	18.908084687096924	13.513269046077525	13.406761243659506	14.696041474088435	14.806167415033073
2008-01-06 05:10:00	1.3860647241356032	1.411638222895494	19.20760501816387	18.90844008185868	13.513403549200635	13.406894892008927	14.6961637323266	14.806257124247393
2008-01-06 05:20:00	1.3860616187956405	1.4116339579329071	19.20794431632005	18.90879547662045	13.513538052323744	13.407028540358356	14.696285990564773	14.806346833461713
2008-01-06 05:30:00	1.386058513455677	1.4116296929703196	19.208283614476205	18.909150871382227	13.513672555446856	13.407162188707785	14.696408248802936	14.806436542676034
2008-01-06 05:40:00	1.3860554081157146	1.4116254280077325	19.208622912632393	18.909506266144	13.513807058569968	13.40729583705721	14.696530507041102	14.80652625189035
2008-01-06 05:50:00	1.3860523027757516	1.4116211630451452	19.208962210788567	18.909861660905765	13.513941561693075	13.407429485406638	14.69665276527927	14.806615961104667
2008-01-06 06:00:00	1.3860491974357891	1.4116168980825583	19.209301508944737	18.910217055667545	13.514076064816187	13.407563133756065	14.696775023517434	14.806705670318987
2008-01-06 06:10:00	1.386046092095826	1.4116126331199708	19.209640807100907	18.91057245042932	13.514210567939301	13.407696782105491	14.696897281755602	14.806795379533305
2008-01-06 06:20:00	1.3860429867558632	1.4116083681573837	19.209980105257078	18.91092784519109	13.51434507106241	13.407830430454919	14.69701953999377	14.806885088747626
2008-01-06 06:30:00	1.3860398814159005	1.4116041031947966	19.21031940341325	18.911283239952862	13.514479574185515	13.407964078804346	14.697141798231936	14.806974797961946
2008-01-06 06:40:00	1.3860367760759371	1.4115998382322092	19.210658701569425	18.91163863471463	13.51461407730863	13.408097727153773	14.697264056470098	14.80706450717626
2008-01-06 06:50:00	1.3860336707359744	1.4115955732696222	19.21099799972561	18.911994029476407	13.51474858043174	13.408231375503199	14.697386314708268	14.80715421639058
2008-01-06 07:00:00	1.3860305653960117	1.4115913083070348	19.211337297881773	18.912349424238176	13.514883083554851	13.408365023852625	14.697508572946436	14.8072439256049
2008-01-06 07:10:00	1.3860274600560487	1.4115870433444475	19.211676596037947	18.91270481899995	13.515017586677963	13.408498672202056	14.697630831184606	14.807333634819214
2008-01-06 07:20:00	1.3860243547160858	1.4115827783818604	19.21201589419412	18.913060213761717	13.515152089801074	13.408632320551481	14.69775308942277	14.807423344033534
2008-01-06 07:30:00	1.386021249376123	1.411578513419273	19.21235519235029	18.913415608523493	13.515286592924184	13.408765968900905	14.697875347660935	14.807513053247854
2008-01-06 07:40:00	1.38601814403616	1.4115742484566862	19.212694490506465	18.913771003285266	13.515421096047294	13.408899617250333	14.697997605899104	14.807602762462173
2008-01-06 07:50:00	1.3860150386961974	1.4115699834940991	19.213033788662635	18.91412639804704	13.515555599170408	13.409033265599758	14.69811986413727	14.807692471676493
2008-01-06 08:00:00	1.3860119333562344	1.4115657185315116	19.21337308681881	18.91448179280881	13.515690102293515	13.409166913949184	14.698242122375436	14.807782180890813
2008-01-06 08:10:00	1.3860088280162717	1.4115614535689245	19.213712384974986	18.914837187570587	13.515824605416627	13.409300562298613	14.698364380613606	14.807871890105126
2008-01-06 08:20:00	1.3860057226763087	1.4115571886063372	19.21405168313116	18.915192582332352	13.515959108539741	13.409434210648039	14.698486638851767	14.807961599319446
2008-01-06 08:30:00	1.3860026173363458	1.4115529236437498	19.21439098128733	18.915547977094125	13.516093611662848	13.409567858997464	14.698608897089937	14.808051308533766
2008-01-06 08:40:00	1.3859995119963828	1.4115486586811627	19.2147302794435	18.91590337185589	13.516228114785962	13.409701507346892	14.698731155328105	14.808141017748088
2008-01-06 08:50:00	1.38599640665642	1.4115443937185757	19.215069577599674	18.916258766617673	13.51636261790907	13.409835155696321	14.69885341356627	14.808230726962405
2008-01-06 09:00:00	1.3859933013164571	1.4115401287559883	19.215408875755845	18.916614161379442	13.516497121032181	13.409968804045748	14.698975671804435	14.808320436176722
2008-01-06 09:10:00	1.3859901959764942	1.4115358637934012	19.21574817391202	18.91696955614121	13.516631624155293	13.410102452395178	14.699097930042605	14.80841014539104
2008-01-06 09:20:00	1.3859870906365317	1.411531598830814	19.21608747206819	18.917324950902987	13.516766127278402	13.4102361007446	14.699220188280773	14.808499854605358
2008-01-06 09:30:00	1.3859839852965683	1.4115273338682268	19.216426770224366	18.91768034566476	13.516900630401516	13.410369749094029	14.699342446518935	14.808589563819675
2008-01-06 09:40:00	1.3859808799566058	1.4115230689056395	19.216766068380533	18.918035740426532	13.517035133524626	13.410503397443454	14.699464704757107	14.808679273033993
2008-01-06 09:50:00	1.3859777746166428	1.4115188039430524	19.21710536653671	18.9183911351883	13.517169636647735	13.410637045792882	14.699586962995276	14.808768982248314
2008-01-06 10:00:00	1.38597466927668	1.4115145389804653	19.217444664692884	18.918746529950074	13.517304139770848	13.410770694142313	14.699709221233435	14.808858691462634
2008-01-06 10:10:00	1.3859715639367172	1.4115102740178782	19.21778396284905	18.919101924711846	13.517438642893955	13.410904342491735	14.699831479471605	14.808948400676947
2008-01-06 10:20:00	1.3859684585967542	1.4115060090552909	19.21812326100523	18.919457319473626	13.517573146017067	13.411037990841162	14.699953737709773	14.809038109891267
2008-01-06 10:30:00	1.3859653532567913	1.4115017440927036	19.2184625591614	18.91981271423539	13.517707649140176	13.41117163919059	14.700075995947936	14.809127819105587
2008-01-06 10:40:00	1.3859622479168283	1.4114974791301165	19.218801857317573	18.920168108997164	13.517842152263286	13.411305287540015	14.700198254186105	14.809217528319907
2008-01-06 10:50:00	1.3859591425768656	1.4114932141675292	19.219141155473746	18.920523503758933	13.517976655386398	13.411438935889445	14.700320512424273	14.809307237534226
2008-01-06 11:00:00	1.3859560372369026	1.411488949204942	19.219480453629924	18.920878898520712	13.518111158509507	13.41157258423887	14.700442770662436	14.809396946748546
2008-01-06 11:10:00	1.38595293189694	1.4114846842423547	19.219819751786094	18.92123429328248	13.51824566163262	13.411706232588296	14.700565028900607	14.809486655962862
2008-01-06 11:20:00	1.385949826556977	1.4114804192797676	19.220159049942264	18.92158968804425	13.518380164755733	13.411839880937723	14.700687287138775	14.80957636517718
2008-01-06 11:30:00	1.3859467212170142	1.4114761543171803	19.22049834809844	18.921945082806026	13.518514667878842	13.41197352928715	14.700809545376938	14.809666074391501
2008-01-06 11:40:00	1.3859436158770513	1.4114718893545932	19.22083764625461	18.922300477567795	13.518649171001954	13.412107177636578	14.700931803615106	14.809755783605821
2008-01-06 11:50:00	1.3859405105370883	1.411467624392006	19.221176944410786	18.922655872329567	13.518783674125064	13.412240825986006	14.701054061853275	14.809845492820134
2008-01-06 12:00:00	1.3859374051971256	1.4114633594294188	19.22151624256696	18.92301126709134	13.518918177248175	13.412374474335431	14.701176320091438	14.809935202034454
2008-01-06 12:10:00	1.3859342998571629	1.4114590944668317	19.22185554072313	18.923366661853112	13.519052680371285	13.41250812268486	14.701298578329606	14.810024911248775
2008-01-06 12:20:00	1.3859311945171997	1.4114548295042444	19.222194838879304	18.92372205661489	13.519187183494394	13.412641771034286	14.701420836567776	14.810114620463093
2008-01-06 12:30:00	1.3859280891772372	1.411450564541657	19.22253413703548	18.924077451376654	13.519321686617506	13.412775419383712	14.70154309480594	14.810204329677413
2008-01-06 12:40:00	1.3859249838372742	1.4114462995790702	19.222873435191648	18.92443284613843	13.519456189740614	13.41290906773314	14.701665353044104	14.81029403889173
2008-01-06 12:50:00	1.385921878497311	1.4114420346164829	19.22321273334782	18.9247882409002	13.519590692863725	13.413042716082563	14.701787611282272	14.810383748106046
2008-01-06 13:00:00	1.3859187731573483	1.4114377696538956	19.223552031504	18.925143635661968	13.51972519598684	13.413176364431992	14.70190986952044	14.810473457320366
2008-01-06 13:10:00	1.3859156678173854	1.4114335046913085	19.223891329660173	18.925499030423747	13.519859699109947	13.41331001278142	14.702032127758606	14.810563166534688
2008-01-06 13:20:00	1.3859125624774224	1.4114292397287211	19.22423062781634	18.92585442518552	13.51999420223306	13.413443661130845	14.702154385996772	14.810652875749009
2008-01-06 13:30:00	1.3859094571374595	1.411424974766134	19.22456992597252	18.92620981994729	13.52012870535617	13.413577309480276	14.702276644234939	14.810742584963322
2008-01-06 13:40:00	1.3859063517974968	1.4114207098035467	19.224909224128684	18.92656521470905	13.520263208479285	13.4137109578297	14.702398902473107	14.81083229417764
2008-01-06 13:50:00	1.385903246457534	1.4114164448409596	19.22524852228485	18.92692060947084	13.520397711602392	13.413844606179126	14.702521160711276	14.810922003391955
2008-01-06 14:00:00	1.385900141117571	1.4114121798783723	19.22558782044103	18.92727600423261	13.520532214725499	13.413978254528553	14.702643418949439	14.811011712606275
2008-01-06 14:10:00	1.385897035777608	1.4114079149157852	19.2259271185972	18.92763139899438	13.520666717848613	13.414111902877979	14.702765677187607	14.811101421820595
2008-01-06 14:20:00	1.3858939304376454	1.411403649953198	19.226266416753376	18.927986793756148	13.520801220971725	13.414245551227404	14.702887935425773	14.811191131034914
2008-01-06 14:30:00	1.3858908250976825	1.4113993849906108	19.22660571490955	18.92834218851792	13.520935724094837	13.414379199576835	14.70301019366394	14.811280840249234
2008-01-06 14:40:00	1.3858877197577195	1.4113951200280237	19.226945013065727	18.92869758327969	13.521070227217946	13.41451284792626	14.703132451902109	14.811370549463556
2008-01-06 14:50:00	1.3858846144177568	1.4113908550654364	19.22728431122189	18.929052978041465	13.521204730341056	13.414646496275687	14.703254710140273	14.811460258677867
2008-01-06 15:00:00	1.3858815090777938	1.411386590102849	19.227623609378067	18.929408372803238	13.521339233464165	13.414780144625116	14.70337696837844	14.811549967892187
2008-01-06 15:10:00	1.3858784037378309	1.411382325140262	19.227962907534238	18.929763767565014	13.521473736587277	13.41491379297454	14.703499226616607	14.811639677106507
2008-01-06 15:20:00	1.3858752983978682	1.4113780601776746	19.228302205690415	18.930119162326783	13.521608239710385	13.415047441323967	14.703621484854775	14.811729386320824
2008-01-06 15:30:00	1.3858721930579052	1.4113737952150875	19.228641503846585	18.930474557088555	13.5217427428335	13.415181089673395	14.70374374309294	14.811819095535144
2008-01-06 15:40:00	1.3858690877179425	1.4113695302525002	19.228980802002766	18.930829951850328	13.52187724595661	13.415314738022824	14.703866001331107	14.811908804749462
2008-01-06 15:50:00	1.3858659823779795	1.4113652652899131	19.229320100158933	18.9311853466121	13.522011749079725	13.41544838637225	14.703988259569273	14.81199851396378
2008-01-06 16:00:00	1.3858628770380166	1.4113610003273258	19.22965939831511	18.93154074137387	13.52214625220283	13.415582034721675	14.704110517807438	14.812088223178101
2008-01-06 16:10:00	1.385859771698054	1.4113567353647387	19.22999869647128	18.93189613613564	13.522280755325944	13.4157156830711	14.70423277604561	14.812177932392418
2008-01-06 16:20:00	1.385856666358091	1.4113524704021516	19.23033799462745	18.932251530897414	13.522415258449053	13.415849331420526	14.704355034283775	14.812267641606734
2008-01-06 16:30:00	1.3858535610181275	1.4113482054395643	19.230677292783625	18.932606925659183	13.522549761572163	13.415982979769955	14.704477292521947	14.812357350821054
2008-01-06 16:40:00	1.3858504556781652	1.4113439404769772	19.231016590939795	18.932962320420962	13.522684264695275	13.416116628119385	14.704599550760108	14.812447060035375
2008-01-06 16:50:00	1.3858473503382025	1.4113396755143899	19.23135588909597	18.93331771518273	13.522818767818384	13.41625027646881	14.704721808998276	14.812536769249695
2008-01-06 17:00:00	1.3858442449982389	1.4113354105518028	19.231695187252146	18.933673109944504	13.522953270941494	13.416383924818234	14.704844067236442	14.812626478464011
2008-01-06 17:10:00	1.3858411396582766	1.4113311455892157	19.23203448540832	18.93402850470628	13.523087774064605	13.416517573167665	14.704966325474608	14.81271618767833
2008-01-06 17:20:00	1.3858380343183136	1.4113268806266284	19.23237378356449	18.93438389946805	13.523222277187715	13.41665122151709	14.705088583712776	14.812805896892648
2008-01-06 17:30:00	1.3858349289783507	1.411322615664041	19.23271308172066	18.934739294229818	13.523356780310829	13.416784869866516	14.705210841950946	14.812895606106968
2008-01-06 17:40:00	1.385831823638388	1.411318350701454	19.233052379876835	18.93509468899159	13.523491283433941	13.416918518215946	14.705333100189106	14.812985315321285
2008-01-06 17:50:00	1.385828718298425	1.4113140857388666	19.233391678033005	18.935450083753363	13.52362578655705	13.417052166565373	14.705455358427274	14.813075024535605
2008-01-06 18:00:00	1.3858256129584623	1.4113098207762795	19.23373097618918	18.935805478515135	13.523760289680158	13.4171858149148	14.705577616665444	14.813164733749922
2008-01-06 18:10:00	1.3858225076184991	1.4113055558136922	19.23407027434536	18.936160873276908	13.523894792803269	13.417319463264224	14.705699874903607	14.813254442964238
2008-01-06 18:20:00	1.3858194022785364	1.4113012908511051	19.234409572501526	18.93651626803868	13.52402929592638	13.417453111613655	14.705822133141774	14.813344152178555
2008-01-06 18:30:00	1.3858162969385737	1.4112970258885178	19.234748870657693	18.936871662800453	13.524163799049491	13.417586759963081	14.705944391379942	14.813433861392875
2008-01-06 18:40:00	1.3858131915986107	1.4112927609259307	19.23508816881387	18.93722705756223	13.524298302172609	13.417720408312507	14.706066649618108	14.813523570607195
2008-01-06 18:50:00	1.3858100862586478	1.4112884959633434	19.235427466970048	18.937582452323998	13.524432805295715	13.417854056661932	14.706188907856276	14.813613279821515
2008-01-06 19:00:00	1.3858069809186853	1.4112842310007565	19.23576676512621	18.93793784708577	13.524567308418824	13.417987705011358	14.706311166094446	14.813702989035836
2008-01-06 19:10:00	1.385803875578722	1.411279966038169	19.23610606328239	18.93829324184754	13.524701811541936	13.418121353360783	14.706433424332607	14.813792698250152
2008-01-06 19:20:00	1.3858007702387594	1.4112757010755819	19.23644536143856	18.938648636609308	13.524836314665047	13.418255001710213	14.706555682570775	14.81388240746447
2008-01-06 19:30:00	1.3857976648987964	1.4112714361129948	19.236784659594733	18.939004031371084	13.524970817788155	13.41838865005964	14.706677940808945	14.813972116678785
2008-01-06 19:40:00	1.3857945595588337	1.4112671711504077	19.237123957750907	18.939359426132857	13.525105320911267	13.418522298409064	14.706800199047107	14.814061825893106
2008-01-06 19:50:00	1.3857914542188707	1.4112629061878204	19.237463255907077	18.93971482089463	13.525239824034376	13.418655946758491	14.706922457285275	14.814151535107426
2008-01-06 20:00:00	1.3857883488789078	1.411258641225233	19.237802554063254	18.940070215656398	13.525374327157488	13.41878959510792	14.707044715523445	14.814241244321744
2008-01-06 20:10:00	1.3857852435389448	1.411254376262646	19.238141852219428	18.94042561041817	13.5255088302806	13.418923243457346	14.707166973761609	14.814330953536064
2008-01-06 20:20:00	1.385782138198982	1.4112501113000586	19.238481150375602	18.94078100517995	13.52564333340371	13.419056891806777	14.707289231999777	14.81442066275038
2008-01-06 20:30:00	1.3857790328590192	1.4112458463374715	19.238820448531765	18.94113639994172	13.52577783652682	13.4191905401562	14.707411490237945	14.814510371964701
2008-01-06 20:40:00	1.3857759275190562	1.4112415813748842	19.239159746687946	18.941491794703488	13.525912339649933	13.419324188505628	14.707533748476115	14.814600081179018
2008-01-06 20:50:00	1.3857728221790937	1.4112373164122969	19.239499044844123	18.941847189465264	13.526046842773043	13.419457836855054	14.707656006714275	14.814689790393338
2008-01-06 21:00:00	1.3857697168391303	1.4112330514497098	19.239838343000287	18.94220258422704	13.526181345896154	13.419591485204482	14.707778264952445	14.814779499607655
2008-01-06 21:10:00	1.3857666114991678	1.4112287864871231	19.240177641156468	18.942557978988805	13.526315849019266	13.419725133553907	14.707900523190613	14.814869208821975
2008-01-06 21:20:00	1.3857635061592048	1.4112245215245354	19.24051693931264	18.942913373750574	13.526450352142374	13.419858781903336	14.708022781428776	14.814958918036295
2008-01-06 21:30:00	1.385760400819242	1.4112202565619485	19.240856237468808	18.94326876851235	13.526584855265483	13.419992430252762	14.708145039666945	14.815048627250615
2008-01-06 21:40:00	1.3857572954792792	1.4112159915993607	19.241195535624982	18.94362416327413	13.526719358388595	13.42012607860219	14.708267297905113	14.81513833646493
2008-01-06 21:50:00	1.3857541901393162	1.4112117266367743	19.241534833781163	18.943979558035885	13.526853861511707	13.420259726951615	14.708389556143274	14.815228045679248
2008-01-06 22:00:00	1.3857510847993533	1.4112074616741863	19.241874131937326	18.944334952797668	13.526988364634821	13.420393375301044	14.708511814381444	14.815317754893568
2008-01-06 22:10:00	1.3857479794593903	1.4112031967115994	19.2422134300935	18.944690347559444	13.527122867757928	13.42052702365047	14.708634072619612	14.815407464107885
2008-01-06 22:20:00	1.3857448741194276	1.411198931749012	19.242552728249677	18.94504574232121	13.527257370881038	13.420660671999896	14.708756330857778	14.815497173322205
2008-01-06 22:30:00	1.3857417687794646	1.411194666786425	19.242892026405844	18.945401137082985	13.527391874004149	13.420794320349323	14.708878589095946	14.815586882536525
2008-01-06 22:40:00	1.385738663439502	1.4111904018238377	19.24323132456201	18.945756531844754	13.52752637712726	13.42092796869875	14.709000847334115	14.815676591750838
2008-01-06 22:50:00	1.385735558099539	1.4111861368612506	19.24357062271819	18.946111926606527	13.527660880250373	13.421061617048176	14.709123105572278	14.815766300965162
2008-01-06 23:00:00	1.3857324527595762	1.4111818718986635	19.243909920874366	18.9464673213683	13.527795383373482	13.421195265397605	14.709245363810446	14.815856010179482
2008-01-06 23:10:00	1.3857293474196133	1.4111776069360762	19.244249219030536	18.94682271613007	13.527929886496592	13.421328913747027	14.709367622048616	14.815945719393795
2008-01-06 23:20:00	1.3857262420796503	1.4111733419734889	19.24458851718671	18.947178110891844	13.528064389619706	13.421462562096455	14.709489880286775	14.816035428608116
2008-01-06 23:30:00	1.3857231367396876	1.4111690770109018	19.244927815342887	18.947533505653613	13.528198892742815	13.421596210445886	14.709612138524944	14.816125137822436
2008-01-06 23:40:00	1.3857200313997249	1.411164812048315	19.24526711349905	18.947888900415386	13.528333395865927	13.421729858795311	14.709734396763112	14.816214847036752
2008-01-06 23:50:00	1.3857169260597615	1.4111605470857274	19.245606411655224	18.948244295177158	13.528467898989035	13.421863507144739	14.709856655001278	14.81630455625107
2008-01-07 00:00:00	1.3857138207197992	1.4111562821231405	19.245945709811398	18.94859968993893	13.528602402112146	13.421997155494163	14.709978913239446	14.816394265465386
2008-01-07 00:10:00	1.385710715379836	1.4111520171605534	19.246285007967575	18.948955084700703	13.528736905235254	13.422130803843592	14.710101171477616	14.816483974679706
2008-01-07 00:20:00	1.385707610039873	1.4111477521979658	19.246624306123746	18.94931047946248	13.528871408358365	13.42226445219302	14.710223429715779	14.816573683894026
2008-01-07 00:30:00	1.3857045046999104	1.4111434872353783	19.24696360427992	18.949665874224245	13.529005911481473	13.422398100542445	14.710345687953945	14.816663393108346
2008-01-07 00:40:00	1.3857013993599474	1.4111392222727914	19.247302902436093	18.95002126898602	13.529140414604587	13.422531748891876	14.710467946192114	14.816753102322664
2008-01-07 00:50:00	1.3856982940199851	1.411134957310204	19.247642200592264	18.9503766637478	13.5292749177277	13.422665397241301	14.71059020443028	14.81684281153698
2008-01-07 01:00:00	1.3856951886800215	1.4111306923476168	19.24798149874844	18.950732058509566	13.529409420850813	13.422799045590725	14.710712462668447	14.8169325207513
2008-01-07 01:10:00	1.3856920833400588	1.4111264273850297	19.248320796904608	18.951087453271338	13.529543923973925	13.422932693940153	14.710834720906613	14.81702222996562
2008-01-07 01:20:00	1.385688978000096	1.4111221624224426	19.248660095060785	18.951442848033107	13.529678427097032	13.423066342289578	14.710956979144779	14.817111939179938
2008-01-07 01:30:00	1.3856858726601329	1.4111178974598553	19.248999393216952	18.95179824279488	13.52981293022014	13.423199990639004	14.711079237382949	14.817201648394256
2008-01-07 01:40:00	1.3856827673201702	1.4111136324972682	19.24933869137313	18.95215363755665	13.529947433343253	13.42333363898843	14.711201495621113	14.817291357608573
2008-01-07 01:50:00	1.3856796619802074	1.4111093675346809	19.249677989529303	18.952509032318424	13.530081936466365	13.423467287337859	14.71132375385928	14.817381066822893
2008-01-07 02:00:00	1.3856765566402445	1.4111051025720938	19.25001728768548	18.9528644270802	13.530216439589474	13.423600935687285	14.711446012097447	14.817470776037213
2008-01-07 02:10:00	1.3856734513002815	1.4111008376095069	19.250356585841647	18.95321982184197	13.530350942712586	13.423734584036715	14.711568270335611	14.81756048525153
2008-01-07 02:20:00	1.3856703459603188	1.4110965726469191	19.25069588399782	18.953575216603745	13.530485445835696	13.423868232386141	14.71169052857378	14.817650194465847
2008-01-07 02:30:00	1.3856672406203558	1.4110923076843322	19.251035182153995	18.953930611365518	13.530619948958805	13.424001880735569	14.711812786811947	14.817739903680167
2008-01-07 02:40:00	1.3856641352803931	1.4110880427217452	19.251374480310165	18.954286006127287	13.530754452081911	13.424135529084994	14.711935045050113	14.817829612894485
2008-01-07 02:50:00	1.3856610299404302	1.4110837777591578	19.25171377846634	18.954641400889056	13.530888955205029	13.424269177434425	14.712057303288276	14.817919322108805
2008-01-07 03:00:00	1.3856579246004672	1.4110795127965703	19.25205307662252	18.95499679565083	13.53102345832814	13.424402825783849	14.712179561526446	14.818009031323125
2008-01-07 03:10:00	1.3856548192605045	1.4110752478339834	19.252392374778687	18.9553521904126	13.53115796145125	13.424536474133275	14.712301819764614	14.818098740537446
2008-01-07 03:20:00	1.3856517139205415	1.411070982871396	19.252731672934857	18.955707585174373	13.531292464574358	13.424670122482702	14.71242407800278	14.818188449751759
2008-01-07 03:30:00	1.3856486085805786	1.4110667179088092	19.25307097109103	18.956062979936146	13.53142696769747	13.424803770832133	14.712546336240948	14.81827815896608
2008-01-07 03:40:00	1.385645503240616	1.4110624529462217	19.253410269247198	18.956418374697922	13.531561470820582	13.424937419181555	14.712668594479116	14.818367868180394
2008-01-07 03:50:00	1.3856423979006531	1.4110581879836346	19.25374956740337	18.95677376945969	13.531695973943693	13.425071067530984	14.71279085271728	14.818457577394714
2008-01-07 04:00:00	1.38563929256069	1.4110539230210473	19.254088865559552	18.957129164221467	13.531830477066805	13.42520471588041	14.712913110955448	14.818547286609034
2008-01-07 04:10:00	1.3856361872207272	1.4110496580584602	19.254428163715726	18.95748455898324	13.531964980189915	13.425338364229836	14.713035369193616	14.818636995823352
2008-01-07 04:20:00	1.3856330818807645	1.4110453930958728	19.25476746187189	18.957839953745	13.532099483313026	13.425472012579265	14.713157627431777	14.81872670503767
2008-01-07 04:30:00	1.3856299765408016	1.4110411281332855	19.255106760028067	18.958195348506774	13.532233986436136	13.42560566092869	14.713279885669944	14.818816414251993
2008-01-07 04:40:00	1.3856268712008386	1.4110368631706984	19.255446058184237	18.958550743268553	13.532368489559245	13.425739309278116	14.713402143908114	14.818906123466306
2008-01-07 04:50:00	1.3856237658608757	1.4110325982081109	19.255785356340414	18.95890613803032	13.532502992682355	13.425872957627545	14.71352440214628	14.818995832680626
2008-01-07 05:00:00	1.385620660520913	1.4110283332455242	19.256124654496585	18.959261532792095	13.532637495805464	13.426006605976973	14.713646660384448	14.819085541894946
2008-01-07 05:10:00	1.3856175551809498	1.411024068282937	19.256463952652762	18.959616927553867	13.532771998928581	13.426140254326393	14.713768918622616	14.819175251109266
2008-01-07 05:20:00	1.385614449840987	1.4110198033203498	19.256803250808925	18.95997232231564	13.53290650205169	13.426273902675824	14.713891176860782	14.819264960323586
2008-01-07 05:30:00	1.3856113445010243	1.4110155383577625	19.257142548965106	18.960327717077405	13.533041005174804	13.426407551025253	14.714013435098947	14.8193546695379
2008-01-07 05:40:00	1.3856082391610614	1.4110112733951754	19.25748184712128	18.960683111839185	13.53317550829791	13.42654119937468	14.714135693337116	14.81944437875222
2008-01-07 05:50:00	1.3856051338210984	1.4110070084325883	19.25782114527745	18.96103850660096	13.53331001142102	13.426674847724106	14.714257951575284	14.819534087966538
2008-01-07 06:00:00	1.3856020284811357	1.411002743470001	19.258160443433624	18.961393901362726	13.533444514544131	13.426808496073532	14.714380209813447	14.819623797180855
2008-01-07 06:10:00	1.3855989231411727	1.4109984785074137	19.2584997415898	18.9617492961245	13.533579017667243	13.426942144422961	14.714502468051615	14.819713506395175
2008-01-07 06:20:00	1.38559581780121	1.4109942135448266	19.25883903974597	18.962104690886267	13.533713520790355	13.427075792772383	14.714624726289784	14.819803215609493
2008-01-07 06:30:00	1.385592712461247	1.4109899485822393	19.259178337902146	18.962460085648047	13.533848023913464	13.427209441121812	14.714746984527947	14.819892924823813
2008-01-07 06:40:00	1.3855896071212843	1.4109856836196522	19.25951763605832	18.962815480409816	13.533982527036574	13.42734308947124	14.714869242766115	14.819982634038134
2008-01-07 06:50:00	1.3855865017813214	1.4109814186570648	19.25985693421449	18.96317087517159	13.534117030159686	13.427476737820664	14.714991501004286	14.820072343252447
2008-01-07 07:00:00	1.3855833964413584	1.4109771536944775	19.26019623237066	18.96352626993336	13.534251533282795	13.427610386170091	14.715113759242447	14.820162052466767
2008-01-07 07:10:00	1.3855802911013957	1.4109728887318904	19.26053553052684	18.963881664695133	13.534386036405909	13.42774403451952	14.715236017480613	14.820251761681087
2008-01-07 07:20:00	1.3855771857614327	1.4109686237693033	19.260874828683004	18.964237059456906	13.534520539529018	13.427877682868946	14.715358275718785	14.820341470895405
2008-01-07 07:30:00	1.3855740804214698	1.410964358806716	19.261214126839175	18.964592454218675	13.534655042652128	13.428011331218373	14.71548053395695	14.820431180109725
2008-01-07 07:40:00	1.3855709750815068	1.4109600938441291	19.261553424995352	18.964947848980447	13.53478954577524	13.428144979567804	14.715602792195115	14.820520889324042
2008-01-07 07:50:00	1.385567869741544	1.4109558288815416	19.261892723151526	18.96530324374222	13.534924048898349	13.428278627917225	14.715725050433285	14.820610598538359
2008-01-07 08:00:00	1.3855647644015812	1.4109515639189545	19.262232021307696	18.965658638503992	13.53505855202146	13.428412276266654	14.715847308671448	14.82070030775268
2008-01-07 08:10:00	1.3855616590616184	1.4109472989563672	19.26257131946387	18.966014033265765	13.535193055144573	13.42854592461608	14.715969566909616	14.820790016966994
2008-01-07 08:20:00	1.3855585537216557	1.41094303399378	19.262910617620047	18.966369428027534	13.535327558267682	13.428679572965507	14.716091825147787	14.820879726181314
2008-01-07 08:30:00	1.3855554483816923	1.4109387690311928	19.26324991577621	18.96672482278931	13.535462061390795	13.428813221314936	14.71621408338595	14.820969435395634
2008-01-07 08:40:00	1.3855523430417298	1.4109345040686057	19.263589213932388	18.96708021755108	13.535596564513906	13.428946869664367	14.716336341624114	14.821059144609952
2008-01-07 08:50:00	1.3855492377017669	1.4109302391060186	19.263928512088558	18.96743561231285	13.535731067637016	13.429080518013787	14.716458599862285	14.821148853824267
2008-01-07 09:00:00	1.385546132361804	1.4109259741434312	19.264267810244736	18.967791007074627	13.535865570760127	13.429214166363215	14.71658085810045	14.82123856303859
2008-01-07 09:10:00	1.3855430270218412	1.4109217091808441	19.264607108400906	18.968146401836396	13.536000073883235	13.429347814712644	14.716703116338616	14.82132827225291
2008-01-07 09:20:00	1.3855399216818782	1.4109174442182568	19.26494640655708	18.96850179659817	13.536134577006347	13.42948146306207	14.716825374576786	14.821417981467226
2008-01-07 09:30:00	1.3855368163419153	1.4109131792556695	19.265285704713254	18.96885719135994	13.536269080129454	13.429615111411495	14.716947632814946	14.821507690681546
2008-01-07 09:40:00	1.3855337110019526	1.4109089142930824	19.265625002869424	18.969212586121714	13.536403583252568	13.429748759760926	14.717069891053116	14.821597399895866
2008-01-07 09:50:00	1.3855306056619896	1.4109046493304953	19.2659643010256	18.96956798088349	13.536538086375678	13.42988240811035	14.717192149291284	14.821687109110186
2008-01-07 10:00:00	1.3855275003220269	1.4109003843679082	19.266303599181768	18.969923375645266	13.536672589498787	13.430016056459776	14.71731440752945	14.8217768183245
2008-01-07 10:10:00	1.385524394982064	1.4108961194053211	19.266642897337945	18.97027877040703	13.5368070926219	13.430149704809205	14.717436665767618	14.82186652753882
2008-01-07 10:20:00	1.385521289642101	1.4108918544427336	19.26698219549412	18.970634165168804	13.536941595745013	13.43028335315863	14.717558924005784	14.821956236753135
2008-01-07 10:30:00	1.3855181843021382	1.4108875894801465	19.26732149365029	18.970989559930565	13.537076098868122	13.430417001508054	14.71768118224395	14.822045945967455
2008-01-07 10:40:00	1.3855150789621753	1.4108833245175592	19.267660791806463	18.971344954692345	13.537210601991232	13.430550649857485	14.717803440482118	14.822135655181775
2008-01-07 10:50:00	1.3855119736222123	1.410879059554972	19.26800008996264	18.97170034945412	13.53734510511434	13.430684298206911	14.717925698720286	14.822225364396093
2008-01-07 11:00:00	1.3855088682822496	1.4108747945923847	19.268339388118807	18.97205574421589	13.537479608237454	13.430817946556337	14.718047956958447	14.822315073610413
2008-01-07 11:10:00	1.3855057629422871	1.4108705296297976	19.26867868627498	18.972411138977662	13.537614111360565	13.430951594905766	14.718170215196615	14.82240478282473
2008-01-07 11:20:00	1.3855026576023235	1.4108662646672103	19.26901798443116	18.972766533739435	13.537748614483675	13.431085243255193	14.718292473434785	14.82249449203905
2008-01-07 11:30:00	1.3854995522623608	1.4108619997046232	19.269357282587322	18.973121928501207	13.537883117606786	13.431218891604619	14.718414731672947	14.822584201253367
2008-01-07 11:40:00	1.3854964469223978	1.410857734742036	19.269696580743503	18.97347732326298	13.538017620729894	13.431352539954045	14.71853698991112	14.822673910467687
2008-01-07 11:50:00	1.385493341582435	1.4108534697794488	19.27003587889968	18.973832718024767	13.538152123853008	13.431486188303476	14.718659248149285	14.822763619682007
2008-01-07 12:00:00	1.3854902362424724	1.4108492048168615	19.270375177055847	18.974188112786525	13.538286626976118	13.431619836652901	14.718781506387453	14.822853328896324
2008-01-07 12:10:00	1.3854871309025094	1.4108449398542744	19.270714475212017	18.974543507548294	13.538421130099227	13.431753485002325	14.718903764625619	14.822943038110642
2008-01-07 12:20:00	1.3854840255625471	1.4108406748916873	19.27105377336819	18.974898902310066	13.53855563322234	13.431887133351752	14.719026022863787	14.82303274732496
2008-01-07 12:30:00	1.3854809202225835	1.4108364099291	19.27139307152436	18.975254297071842	13.538690136345446	13.432020781701178	14.719148281101955	14.82312245653928
2008-01-07 12:40:00	1.3854778148826208	1.4108321449665129	19.27173236968053	18.97560969183361	13.538824639468565	13.432154430050604	14.719270539340119	14.823212165753596
2008-01-07 12:50:00	1.385474709542658	1.4108278800039256	19.272071667836713	18.975965086595387	13.538959142591672	13.432288078400033	14.719392797578285	14.823301874967914
2008-01-07 13:00:00	1.385471604202695	1.4108236150413385	19.272410965992886	18.97632048135716	13.539093645714786	13.43242172674946	14.719515055816453	14.823391584182234
2008-01-07 13:10:00	1.3854684988627322	1.4108193500787511	19.272750264149057	18.97667587611893	13.539228148837893	13.432555375098884	14.719637314054621	14.82348129339655
2008-01-07 13:20:00	1.3854653935227694	1.410815085116164	19.273089562305227	18.97703127088069	13.539362651961005	13.432689023448312	14.719759572292785	14.823571002610874
2008-01-07 13:30:00	1.3854622881828065	1.4108108201535767	19.2734288604614	18.97738666564248	13.539497155084113	13.43282267179774	14.719881830530953	14.823660711825195
2008-01-07 13:40:00	1.3854591828428435	1.4108065551909896	19.273768158617575	18.977742060404246	13.539631658207226	13.432956320147165	14.72000408876912	14.82375042103951
2008-01-07 13:50:00	1.3854560775028808	1.4108022902284023	19.274107456773745	18.97809745516601	13.539766161330336	13.433089968496597	14.720126347007284	14.823840130253828
2008-01-07 14:00:00	1.3854529721629179	1.4107980252658152	19.274446754929922	18.97845284992779	13.539900664453445	13.43322361684602	14.720248605245454	14.823929839468146
2008-01-07 14:10:00	1.3854498668229551	1.410793760303228	19.274786053086096	18.978808244689557	13.540035167576553	13.433357265195449	14.72037086348362	14.824019548682466
2008-01-07 14:20:00	1.3854467614829922	1.4107894953406408	19.275125351242266	18.979163639451333	13.540169670699669	13.433490913544874	14.720493121721786	14.824109257896788
2008-01-07 14:30:00	1.3854436561430292	1.4107852303780537	19.27546464939844	18.979519034213105	13.54030417382278	13.433624561894302	14.720615379959956	14.8241989671111
2008-01-07 14:40:00	1.3854405508030665	1.4107809654154664	19.27580394755461	18.979874428974878	13.540438676945893	13.433758210243733	14.720737638198118	14.82428867632542
2008-01-07 14:50:00	1.3854374454631035	1.410776700452879	19.276143245710784	18.98022982373665	13.540573180069	13.433891858593155	14.720859896436286	14.82437838553974
2008-01-07 15:00:00	1.3854343401231406	1.410772435490292	19.276482543866955	18.980585218498426	13.54070768319211	13.434025506942582	14.720982154674456	14.824468094754055
2008-01-07 15:10:00	1.3854312347831779	1.4107681705277049	19.27682184202313	18.98094061326019	13.540842186315222	13.43415915529201	14.721104412912615	14.824557803968375
2008-01-07 15:20:00	1.3854281294432151	1.4107639055651175	19.277161140179306	18.981296008021964	13.540976689438331	13.434292803641435	14.721226671150784	14.824647513182693
2008-01-07 15:30:00	1.385425024103252	1.4107596406025305	19.27750043833548	18.981651402783736	13.541111192561445	13.434426451990864	14.721348929388954	14.824737222397015
2008-01-07 15:40:00	1.3854219187632892	1.4107553756399431	19.27783973649165	18.982006797545512	13.541245695684552	13.43456010034029	14.72147118762712	14.824826931611335
2008-01-07 15:50:00	1.3854188134233263	1.4107511106773558	19.27817903464782	18.98236219230728	13.541380198807664	13.434693748689716	14.721593445865285	14.82491664082565
2008-01-07 16:00:00	1.3854157080833636	1.4107468457147687	19.278518332803994	18.98271758706905	13.541514701930776	13.434827397039143	14.721715704103456	14.825006350039967
2008-01-07 16:10:00	1.3854126027434006	1.4107425807521816	19.278857630960164	18.983072981830823	13.541649205053885	13.43496104538857	14.721837962341619	14.825096059254287
2008-01-07 16:20:00	1.3854094974034377	1.4107383157895943	19.27919692911634	18.983428376592602	13.541783708176995	13.435094693737993	14.721960220579787	14.825185768468607
2008-01-07 16:30:00	1.385406392063475	1.4107340508270072	19.279536227272512	18.98378377135437	13.541918211300109	13.435228342087425	14.722082478817955	14.825275477682927
2008-01-07 16:40:00	1.3854032867235118	1.4107297858644199	19.27987552542869	18.984139166116144	13.542052714423221	13.435361990436853	14.722204737056119	14.825365186897242
2008-01-07 16:50:00	1.385400181383549	1.4107255209018328	19.280214823584856	18.984494560877913	13.54218721754633	13.435495638786275	14.722326995294287	14.82545489611156
2008-01-07 17:00:00	1.3853970760435863	1.4107212559392457	19.28055412174103	18.984849955639685	13.542321720669436	13.435629287135706	14.722449253532455	14.82554460532588
2008-01-07 17:10:00	1.3853939707036234	1.4107169909766584	19.280893419897204	18.985205350401454	13.54245622379255	13.435762935485132	14.722571511770616	14.825634314540196
2008-01-07 17:20:00	1.3853908653636604	1.410712726014071	19.28123271805337	18.98556074516323	13.54259072691566	13.43589658383456	14.722693770008789	14.825724023754516
2008-01-07 17:30:00	1.3853877600236977	1.410708461051484	19.281572016209548	18.985916139925003	13.542725230038776	13.436030232183983	14.722816028246957	14.825813732968836
2008-01-07 17:40:00	1.3853846546837347	1.4107041960888966	19.28191131436572	18.98627153468677	13.542859733161885	13.436163880533412	14.72293828648512	14.825903442183154
2008-01-07 17:50:00	1.385381549343772	1.4106999311263095	19.282250612521885	18.986626929448548	13.542994236284995	13.43629752888284	14.723060544723287	14.825993151397475
2008-01-07 18:00:00	1.385378444003809	1.4106956661637222	19.282589910678066	18.98698232421032	13.543128739408104	13.436431177232265	14.723182802961455	14.826082860611795
2008-01-07 18:10:00	1.385375338663846	1.4106914012011351	19.282929208834236	18.987337718972093	13.543263242531214	13.436564825581696	14.72330506119962	14.82617256982611
2008-01-07 18:20:00	1.3853722333238834	1.4106871362385478	19.283268506990414	18.98769311373385	13.543397745654323	13.43669847393112	14.723427319437787	14.826262279040428
2008-01-07 18:30:00	1.3853691279839204	1.4106828712759607	19.283607805146588	18.98804850849564	13.543532248777435	13.436832122280546	14.723549577675955	14.826351988254745
2008-01-07 18:40:00	1.3853660226439577	1.4106786063133736	19.28394710330276	18.988403903257407	13.543666751900547	13.436965770629973	14.723671835914118	14.826441697469065
2008-01-07 18:50:00	1.3853629173039947	1.4106743413507865	19.284286401458925	18.98875929801918	13.543801255023658	13.437099418979399	14.723794094152286	14.826531406683385
2008-01-07 19:00:00	1.3853598119640318	1.4106700763881992	19.284625699615106	18.98911469278095	13.543935758146768	13.437233067328824	14.723916352390455	14.826621115897698
2008-01-07 19:10:00	1.3853567066240688	1.4106658114256116	19.284964997771283	18.989470087542728	13.544070261269882	13.43736671567825	14.724038610628623	14.826710825112018
2008-01-07 19:20:00	1.3853536012841061	1.4106615464630248	19.28530429592745	18.989825482304497	13.54420476439299	13.437500364027679	14.72416086886679	14.826800534326338
2008-01-07 19:30:00	1.3853504959441432	1.4106572815004377	19.285643594083623	18.99018087706627	13.5443392675161	13.437634012377107	14.724283127104954	14.826890243540655
2008-01-07 19:40:00	1.3853473906041804	1.4106530165378504	19.2859828922398	18.990536271828038	13.544473770639213	13.437767660726536	14.724405385343122	14.826979952754975
2008-01-07 19:50:00	1.3853442852642175	1.410648751575263	19.286322190395968	18.990891666589807	13.544608273762321	13.437901309075961	14.72452764358129	14.827069661969295
2008-01-07 20:00:00	1.3853411799242543	1.4106444866126762	19.28666148855214	18.991247061351586	13.544742776885435	13.438034957425387	14.724649901819456	14.827159371183615
2008-01-07 20:10:00	1.3853380745842918	1.4106402216500886	19.287000786708315	18.991602456113355	13.544877280008546	13.438168605774814	14.724772160057626	14.827249080397932
2008-01-07 20:20:00	1.3853349692443289	1.4106359566875015	19.28734008486449	18.99195785087513	13.545011783131654	13.438302254124244	14.724894418295785	14.82733878961225
2008-01-07 20:30:00	1.385331863904366	1.4106316917249142	19.28767938302066	18.9923132456369	13.545146286254766	13.43843590247367	14.725016676533954	14.827428498826569
2008-01-07 20:40:00	1.3853287585644032	1.4106274267623269	19.28801868117684	18.99266864039868	13.545280789377875	13.438569550823095	14.725138934772122	14.827518208040885
2008-01-07 20:50:00	1.3853256532244402	1.4106231617997398	19.288357979333007	18.993024035160445	13.545415292500989	13.438703199172522	14.72526119301029	14.827607917255206
2008-01-07 21:00:00	1.3853225478844773	1.4106188968371527	19.288697277489177	18.99337942992221	13.5455497956241	13.438836847521946	14.725383451248454	14.827697626469526
2008-01-07 21:10:00	1.3853194425445146	1.4106146318745654	19.28903657564535	18.993734824683987	13.545684298747208	13.438970495871375	14.725505709486622	14.827787335683842
2008-01-07 21:20:00	1.3853163372045516	1.4106103669119785	19.28937587380152	18.994090219445766	13.545818801870318	13.439104144220805	14.725627967724789	14.827877044898159
2008-01-07 21:30:00	1.3853132318645889	1.4106061019493907	19.28971517195769	18.99444561420753	13.545953304993427	13.43923779257023	14.725750225962956	14.827966754112479
2008-01-07 21:40:00	1.385310126524626	1.410601836986804	19.29005447011388	18.994801008969304	13.546087808116539	13.439371440919654	14.725872484201126	14.8280564633268
2008-01-07 21:50:00	1.3853070211846632	1.4105975720242168	19.290393768270047	18.99515640373108	13.546222311239653	13.439505089269085	14.725994742439287	14.828146172541118
2008-01-07 22:00:00	1.3853039158447005	1.4105933070616294	19.290733066426217	18.995511798492853	13.546356814362762	13.43963873761851	14.726117000677455	14.828235881755436
2008-01-07 22:10:00	1.3853008105047373	1.4105890420990423	19.291072364582387	18.99586719325462	13.546491317485875	13.439772385967936	14.726239258915625	14.828325590969756
2008-01-07 22:20:00	1.3852977051647744	1.4105847771364552	19.29141166273856	18.996222588016394	13.546625820608982	13.439906034317366	14.72636151715379	14.828415300184073
2008-01-07 22:30:00	1.3852945998248116	1.4105805121738682	19.291750960894735	18.996577982778167	13.546760323732094	13.440039682666793	14.726483775391955	14.828505009398393
2008-01-07 22:40:00	1.385291494484849	1.4105762472112806	19.292090259050905	18.996933377539946	13.546894826855205	13.440173331016213	14.726606033630125	14.828594718612713
2008-01-07 22:50:00	1.3852883891448855	1.4105719822486935	19.29242955720708	18.997288772301708	13.547029329978313	13.440306979365644	14.726728291868293	14.828684427827024
2008-01-07 23:00:00	1.385285283804923	1.4105677172861062	19.292768855363253	18.99764416706348	13.547163833101425	13.440440627715073	14.726850550106453	14.828774137041345
2008-01-07 23:10:00	1.3852821784649598	1.410563452323519	19.293108153519427	18.997999561825253	13.547298336224534	13.4405742760645	14.726972808344623	14.828863846255665
2008-01-07 23:20:00	1.385279073124997	1.4105591873609318	19.2934474516756	18.998354956587022	13.547432839347648	13.440707924413926	14.727095066582791	14.828953555469985
2008-01-07 23:30:00	1.3852759677850344	1.410554922398345	19.29378674983177	18.9987103513488	13.547567342470758	13.440841572763352	14.727217324820955	14.829043264684305
2008-01-07 23:40:00	1.3852728624450714	1.4105506574357574	19.294126047987945	18.99906574611057	13.547701845593867	13.440975221112778	14.727339583059125	14.829132973898625
2008-01-07 23:50:00	1.3852697571051087	1.4105463924731705	19.294465346144115	18.999421140872343	13.54783634871698	13.441108869462203	14.727461841297293	14.829222683112938
2008-01-08 00:00:00	1.3852666517651455	1.4105421275105832	19.29480464430029	18.999776535634123	13.547970851840091	13.441242517811633	14.727584099535456	14.829312392327259
2008-01-08 00:10:00	1.3852635464251828	1.4105378625479958	19.295143942456466	19.000131930395888	13.548105354963205	13.44137616616106	14.727706357773625	14.829402101541572
2008-01-08 00:20:00	1.38526044108522	1.4105335975854083	19.29548324061264	19.00048732515766	13.548239858086312	13.441509814510484	14.727828616011793	14.829491810755894
2008-01-08 00:30:00	1.3852573357452571	1.4105293326228214	19.29582253876881	19.00084271991943	13.548374361209419	13.441643462859911	14.727950874249954	14.829581519970214
2008-01-08 00:40:00	1.3852542304052942	1.4105250676602343	19.29616183692498	19.0011981146812	13.548508864332533	13.44177711120934	14.728073132488124	14.829671229184532
2008-01-08 00:50:00	1.3852511250653314	1.410520802697647	19.296501135081154	19.001553509442974	13.548643367455645	13.441910759558766	14.728195390726292	14.82976093839885
2008-01-08 01:00:00	1.3852480197253685	1.4105165377350597	19.296840433237325	19.001908904204747	13.548777870578757	13.442044407908197	14.728317648964458	14.829850647613167
2008-01-08 01:10:00	1.3852449143854058	1.4105122727724726	19.2971797313935	19.00226429896652	13.548912373701866	13.44217805625762	14.728439907202626	14.829940356827487
2008-01-08 01:20:00	1.3852418090454428	1.4105080078098855	19.297519029549672	19.00261969372829	13.549046876824976	13.442311704607048	14.728562165440795	14.830030066041806
2008-01-08 01:30:00	1.38523870370548	1.4105037428472982	19.29785832770585	19.002975088490068	13.549181379948086	13.442445352956474	14.728684423678956	14.830119775256126
2008-01-08 01:40:00	1.3852355983655171	1.410499477884711	19.298197625862016	19.00333048325184	13.549315883071197	13.4425790013059	14.728806681917126	14.830209484470446
2008-01-08 01:50:00	1.3852324930255542	1.4104952129221238	19.298536924018194	19.00368587801361	13.549450386194307	13.442712649655327	14.728928940155294	14.830299193684766
2008-01-08 02:00:00	1.3852293876855912	1.410490947959537	19.298876222174364	19.00404127277538	13.54958488931742	13.442846298004756	14.729051198393455	14.83038890289908
2008-01-08 02:10:00	1.3852262823456285	1.4104866829969491	19.29921552033053	19.004396667537147	13.54971939244053	13.442979946354182	14.729173456631624	14.8304786121134
2008-01-08 02:20:00	1.3852231770056656	1.4104824180343625	19.299554818486712	19.004752062298923	13.54985389556364	13.44311359470361	14.729295714869792	14.830568321327718
2008-01-08 02:30:00	1.3852200716657026	1.410478153071775	19.29989411664288	19.005107457060696	13.54998839868675	13.443247243053035	14.729417973107958	14.830658030542034
2008-01-08 02:40:00	1.3852169663257399	1.4104738881091878	19.300233414799045	19.005462851822468	13.550122901809864	13.443380891402464	14.729540231346126	14.830747739756355
2008-01-08 02:50:00	1.3852138609857771	1.4104696231466003	19.300572712955226	19.00581824658424	13.550257404932973	13.44351453975189	14.729662489584296	14.830837448970671
2008-01-08 03:00:00	1.3852107556458142	1.4104653581840134	19.300912011111397	19.00617364134601	13.550391908056085	13.443648188101315	14.72978474782246	14.830927158184993
2008-01-08 03:10:00	1.3852076503058512	1.410461093221426	19.301251309267574	19.006529036107786	13.550526411179195	13.443781836450743	14.729907006060627	14.831016867399313
2008-01-08 03:20:00	1.3852045449658883	1.4104568282588392	19.301590607423748	19.006884430869558	13.550660914302304	13.44391548480017	14.730029264298793	14.831106576613625
2008-01-08 03:30:00	1.3852014396259256	1.4104525632962517	19.30192990557992	19.007239825631327	13.550795417425412	13.444049133149596	14.730151522536962	14.831196285827945
2008-01-08 03:40:00	1.3851983342859626	1.4104482983336646	19.302269203736085	19.007595220393103	13.550929920548525	13.444182781499025	14.730273780775127	14.831285995042265
2008-01-08 03:50:00	1.3851952289459997	1.4104440333710773	19.302608501892266	19.007950615154872	13.551064423671635	13.444316429848447	14.730396039013293	14.831375704256587
2008-01-08 04:00:00	1.3851921236060372	1.4104397684084902	19.302947800048443	19.008306009916645	13.551198926794749	13.444450078197875	14.73051829725146	14.831465413470905
2008-01-08 04:10:00	1.385189018266074	1.4104355034459028	19.30328709820461	19.008661404678413	13.55133342991786	13.444583726547306	14.730640555489625	14.831555122685222
2008-01-08 04:20:00	1.3851859129261108	1.4104312384833158	19.303626396360787	19.00901679944019	13.551467933040971	13.444717374896731	14.730762813727793	14.831644831899538
2008-01-08 04:30:00	1.3851828075861483	1.4104269735207289	19.30396569451696	19.009372194201962	13.551602436164082	13.444851023246155	14.730885071965961	14.831734541113859
2008-01-08 04:40:00	1.3851797022461854	1.4104227085581411	19.30430499267313	19.009727588963734	13.55173693928719	13.444984671595586	14.731007330204127	14.831824250328175
2008-01-08 04:50:00	1.3851765969062226	1.4104184435955542	19.3046442908293	19.010082983725507	13.5518714424103	13.445118319945012	14.731129588442291	14.831913959542494
2008-01-08 05:00:00	1.3851734915662597	1.410414178632967	19.304983588985483	19.010438378487283	13.552005945533411	13.44525196829444	14.73125184668046	14.832003668756814
2008-01-08 05:10:00	1.3851703862262967	1.4104099136703798	19.305322887141646	19.01079377324905	13.552140448656525	13.445385616643865	14.731374104918627	14.832093377971132
2008-01-08 05:20:00	1.3851672808863338	1.4104056487077925	19.30566218529782	19.01114916801082	13.552274951779632	13.445519264993296	14.731496363156793	14.832183087185447
2008-01-08 05:30:00	1.3851641755463708	1.4104013837452054	19.306001483454	19.011504562772593	13.552409454902744	13.445652913342721	14.731618621394961	14.832272796399767
2008-01-08 05:40:00	1.385161070206408	1.410397118782618	19.306340781610167	19.01185995753437	13.552543958025856	13.445786561692145	14.731740879633124	14.832362505614087
2008-01-08 05:50:00	1.3851579648664454	1.410392853820031	19.306680079766334	19.012215352296145	13.552678461148965	13.445920210041573	14.731863137871294	14.832452214828406
2008-01-08 06:00:00	1.3851548595264824	1.4103885888574437	19.30701937792251	19.01257074705791	13.552812964272075	13.446053858390998	14.731985396109462	14.832541924042726
2008-01-08 06:10:00	1.3851517541865197	1.4103843238948566	19.307358676078685	19.012926141819683	13.552947467395187	13.446187506740424	14.732107654347628	14.832631633257046
2008-01-08 06:20:00	1.3851486488465568	1.4103800589322693	19.307697974234856	19.013281536581456	13.553081970518296	13.44632115508985	14.732229912585796	14.832721342471366
2008-01-08 06:30:00	1.3851455435065938	1.4103757939696822	19.30803727239103	19.013636931343232	13.553216473641408	13.446454803439279	14.732352170823965	14.83281105168568
2008-01-08 06:40:00	1.3851424381666309	1.4103715290070948	19.308376570547203	19.013992326105	13.55335097676452	13.446588451788704	14.732474429062128	14.8329007609
2008-01-08 06:50:00	1.3851393328266681	1.4103672640445075	19.30871586870337	19.01434772086677	13.55348547988763	13.446722100138135	14.732596687300296	14.83299047011432
2008-01-08 07:00:00	1.3851362274867052	1.4103629990819204	19.309055166859547	19.01470311562855	13.55361998301074	13.446855748487561	14.732718945538466	14.833080179328634
2008-01-08 07:10:00	1.3851331221467424	1.410358734119333	19.309394465015718	19.01505851039032	13.553754486133853	13.446989396836988	14.732841203776625	14.833169888542955
2008-01-08 07:20:00	1.3851300168067795	1.410354469156746	19.30973376317189	19.015413905152084	13.553888989256961	13.447123045186414	14.732963462014794	14.833259597757273
2008-01-08 07:30:00	1.3851269114668163	1.4103502041941591	19.310073061328065	19.01576929991386	13.554023492380074	13.447256693535845	14.733085720252962	14.833349306971593
2008-01-08 07:40:00	1.3851238061268538	1.4103459392315716	19.31041235948424	19.016124694675632	13.554157995503186	13.447390341885269	14.733207978491128	14.833439016185913
2008-01-08 07:50:00	1.3851207007868909	1.4103416742689845	19.310751657640413	19.016480089437405	13.554292498626294	13.447523990234695	14.733330236729294	14.833528725400225
2008-01-08 08:00:00	1.385117595446928	1.4103374093063974	19.311090955796587	19.016835484199177	13.554427001749403	13.447657638584122	14.733452494967462	14.833618434614547
2008-01-08 08:10:00	1.3851144901069652	1.41033314434381	19.31143025395276	19.017190878960946	13.554561504872515	13.447791286933553	14.733574753205627	14.833708143828867
2008-01-08 08:20:00	1.3851113847670022	1.410328879381223	19.311769552108927	19.01754627372272	13.554696007995627	13.447924935282975	14.733697011443795	14.833797853043187
2008-01-08 08:30:00	1.3851082794270395	1.4103246144186357	19.312108850265105	19.017901668484487	13.554830511118734	13.448058583632402	14.733819269681964	14.833887562257507
2008-01-08 08:40:00	1.3851051740870766	1.4103203494560486	19.312448148421264	19.018257063246264	13.554965014241848	13.44819223198183	14.733941527920127	14.833977271471822
2008-01-08 08:50:00	1.3851020687471136	1.4103160844934612	19.31278744657745	19.01861245800804	13.555099517364958	13.448325880331256	14.734063786158295	14.83406698068614
2008-01-08 09:00:00	1.3850989634071509	1.410311819530874	19.313126744733623	19.01896785276981	13.555234020488069	13.448459528680685	14.734186044396465	14.83415668990046
2008-01-08 09:10:00	1.385095858067188	1.4103075545682868	19.3134660428898	19.019323247531574	13.55536852361118	13.44859317703011	14.734308302634627	14.834246399114775
2008-01-08 09:20:00	1.3850927527272252	1.4103032896056995	19.313805341045967	19.01967864229336	13.555503026734293	13.448726825379536	14.734430560872795	14.834336108329095
2008-01-08 09:30:00	1.3850896473872625	1.4102990246431124	19.31414463920214	19.02003403705513	13.5556375298574	13.448860473728965	14.734552819110966	14.834425817543414
2008-01-08 09:40:00	1.3850865420472993	1.4102947596805249	19.314483937358318	19.02038943181689	13.555772032980512	13.44899412207839	14.734675077349124	14.834515526757732
2008-01-08 09:50:00	1.3850834367073364	1.4102904947179382	19.314823235514485	19.020744826578667	13.555906536103622	13.449127770427813	14.734797335587293	14.834605235972052
2008-01-08 10:00:00	1.3850803313673736	1.410286229755351	19.31516253367066	19.02110022134045	13.556041039226734	13.449261418777244	14.734919593825465	14.834694945186367
2008-01-08 10:10:00	1.385077226027411	1.4102819647927636	19.31550183182684	19.021455616102198	13.556175542349846	13.449395067126673	14.735041852063633	14.83478465440069
2008-01-08 10:20:00	1.3850741206874482	1.4102776998301765	19.315841129983006	19.021811010863985	13.556310045472955	13.449528715476095	14.735164110301795	14.834874363615008
2008-01-08 10:30:00	1.3850710153474852	1.4102734348675892	19.316180428139177	19.02216640562576	13.556444548596065	13.449662363825526	14.735286368539965	14.834964072829326
2008-01-08 10:40:00	1.385067910007522	1.4102691699050018	19.31651972629535	19.02252180038753	13.556579051719178	13.449796012174952	14.735408626778133	14.835053782043646
2008-01-08 10:50:00	1.3850648046675589	1.4102649049424147	19.316859024451524	19.022877195149306	13.556713554842286	13.449929660524376	14.735530885016296	14.835143491257966
2008-01-08 11:00:00	1.3850616993275964	1.4102606399798276	19.31719832260769	19.023232589911075	13.556848057965398	13.450063308873803	14.735653143254464	14.83523320047228
2008-01-08 11:10:00	1.3850585939876334	1.4102563750172403	19.317537620763872	19.023587984672847	13.556982561088507	13.450196957223232	14.735775401492633	14.8353229096866
2008-01-08 11:20:00	1.3850554886476707	1.4102521100546532	19.31787691892004	19.023943379434613	13.557117064211619	13.45033060557266	14.735897659730798	14.83541261890092
2008-01-08 11:30:00	1.3850523833077075	1.410247845092066	19.318216217076216	19.024298774196392	13.557251567334733	13.450464253922085	14.736019917968964	14.835502328115235
2008-01-08 11:40:00	1.3850492779677448	1.4102435801294788	19.318555515232386	19.02465416895816	13.55738607045784	13.450597902271511	14.73614217620713	14.835592037329555
2008-01-08 11:50:00	1.3850461726277818	1.4102393151668915	19.318894813388557	19.025009563719934	13.557520573580954	13.45073155062094	14.736264434445298	14.835681746543873
2008-01-08 12:00:00	1.3850430672878191	1.4102350502043044	19.319234111544734	19.025364958481703	13.557655076704064	13.450865198970366	14.736386692683466	14.835771455758193
2008-01-08 12:10:00	1.3850399619478562	1.4102307852417173	19.319573409700908	19.02572035324348	13.557789579827173	13.450998847319793	14.736508950921635	14.835861164972513
2008-01-08 12:20:00	1.3850368566078934	1.4102265202791298	19.31991270785708	19.02607574800525	13.557924082950285	13.451132495669222	14.736631209159794	14.83595087418683
2008-01-08 12:30:00	1.3850337512679305	1.4102222553165429	19.320252006013245	19.026431142767024	13.558058586073392	13.451266144018645	14.736753467397964	14.836040583401148
2008-01-08 12:40:00	1.3850306459279678	1.4102179903539556	19.320591304169426	19.0267865375288	13.558193089196505	13.451399792368074	14.736875725636132	14.836130292615467
2008-01-08 12:50:00	1.3850275405880048	1.4102137253913685	19.32093060232561	19.027141932290565	13.558327592319614	13.4515334407175	14.736997983874295	14.836220001829787
2008-01-08 13:00:00	1.385024435248042	1.4102094604287811	19.32126990048177	19.027497327052327	13.558462095442724	13.451667089066927	14.737120242112464	14.836309711044107
2008-01-08 13:10:00	1.3850213299080791	1.410205195466194	19.321609198637944	19.02785272181411	13.558596598565837	13.451800737416356	14.737242500350632	14.836399420258422
2008-01-08 13:20:00	1.3850182245681162	1.4102009305036067	19.32194849679412	19.028208116575886	13.558731101688947	13.451934385765787	14.737364758588798	14.83648912947274
2008-01-08 13:30:00	1.3850151192281532	1.4101966655410196	19.322287794950288	19.028563511337648	13.558865604812059	13.452068034115207	14.737487016826966	14.83657883868706
2008-01-08 13:40:00	1.3850120138881905	1.4101924005784323	19.322627093106465	19.028918906099427	13.55900010793517	13.452201682464635	14.737609275065136	14.836668547901375
2008-01-08 13:50:00	1.3850089085482276	1.4101881356158452	19.32296639126264	19.0292743008612	13.55913461105828	13.452335330814064	14.737731533303304	14.836758257115696
2008-01-08 14:00:00	1.3850058032082646	1.410183870653258	19.32330568941881	19.02962969562297	13.55926911418139	13.45246897916349	14.737853791541465	14.836847966330016
2008-01-08 14:10:00	1.3850026978683019	1.4101796056906708	19.32364498757498	19.029985090384745	13.559403617304502	13.452602627512915	14.737976049779633	14.836937675544336
2008-01-08 14:20:00	1.384999592528339	1.4101753407280837	19.32398428573116	19.030340485146514	13.559538120427613	13.452736275862346	14.7380983080178	14.83702738475865
2008-01-08 14:30:00	1.3849964871883762	1.4101710757654964	19.324323583887328	19.03069587990829	13.559672623550725	13.45286992421177	14.738220566255965	14.83711709397297
2008-01-08 14:40:00	1.3849933818484133	1.4101668108029093	19.324662882043494	19.03105127467006	13.559807126673832	13.453003572561196	14.738342824494133	14.83720680318729
2008-01-08 14:50:00	1.3849902765084503	1.4101625458403215	19.32500218019967	19.031406669431828	13.559941629796946	13.453137220910625	14.7384650827323	14.837296512401608
2008-01-08 15:00:00	1.3849871711684876	1.4101582808777349	19.325341478355845	19.031762064193607	13.560076132920056	13.45327086926005	14.738587340970463	14.837386221615924
2008-01-08 15:10:00	1.3849840658285246	1.4101540159151476	19.325680776512016	19.032117458955376	13.560210636043164	13.453404517609474	14.738709599208635	14.837475930830244
2008-01-08 15:20:00	1.3849809604885617	1.4101497509525605	19.32602007466819	19.03247285371715	13.560345139166277	13.453538165958905	14.738831857446801	14.837565640044565
2008-01-08 15:30:00	1.3849778551485992	1.4101454859899731	19.326359372824363	19.03282824847892	13.560479642289385	13.453671814308331	14.738954115684965	14.837655349258881
2008-01-08 15:40:00	1.384974749808636	1.4101412210273858	19.326698670980534	19.03318364324069	13.560614145412496	13.453805462657757	14.739076373923133	14.837745058473198
2008-01-08 15:50:00	1.3849716444686728	1.4101369560647987	19.327037969136708	19.033539038002466	13.56074864853561	13.453939111007186	14.7391986321613	14.837834767687518
2008-01-08 16:00:00	1.3849685391287103	1.4101326911022116	19.327377267292878	19.033894432764235	13.560883151658725	13.454072759356613	14.739320890399465	14.837924476901836
2008-01-08 16:10:00	1.3849654337887474	1.4101284261396243	19.32771656544905	19.034249827526008	13.56101765478183	13.454206407706033	14.739443148637633	14.838014186116155
2008-01-08 16:20:00	1.3849623284487846	1.4101241611770372	19.32805586360523	19.03460522228778	13.561152157904939	13.454340056055464	14.739565406875801	14.838103895330475
2008-01-08 16:30:00	1.3849592231088217	1.41011989621445	19.3283951617614	19.03496061704956	13.561286661028054	13.454473704404895	14.739687665113964	14.838193604544792
2008-01-08 16:40:00	1.3849561177688587	1.4101156312518628	19.328734459917573	19.03531601181132	13.561421164151163	13.454607352754321	14.739809923352134	14.838283313759112
2008-01-08 16:50:00	1.3849530124288962	1.4101113662892757	19.329073758073747	19.035671406573094	13.561555667274272	13.454741001103745	14.7399321815903	14.83837302297343
2008-01-08 17:00:00	1.384949907088933	1.4101071013266884	19.329413056229924	19.036026801334874	13.561690170397384	13.454874649453172	14.740054439828468	14.838462732187748
2008-01-08 17:10:00	1.38494680174897	1.4101028363641008	19.329752354386088	19.03638219609665	13.561824673520494	13.455008297802598	14.740176698066636	14.838552441402069
2008-01-08 17:20:00	1.3849436964090074	1.4100985714015142	19.330091652542265	19.036737590858415	13.561959176643605	13.455141946152024	14.7402989563048	14.838642150616385
2008-01-08 17:30:00	1.3849405910690444	1.4100943064389266	19.33043095069843	19.037092985620184	13.562093679766715	13.455275594501453	14.740421214542966	14.838731859830705
2008-01-08 17:40:00	1.3849374857290817	1.4100900414763395	19.33077024885461	19.03744838038196	13.562228182889829	13.45540924285088	14.740543472781134	14.838821569045026
2008-01-08 17:50:00	1.3849343803891188	1.4100857765137524	19.331109547010783	19.03780377514373	13.562362686012936	13.455542891200304	14.740665731019304	14.838911278259339
2008-01-08 18:00:00	1.3849312750491558	1.4100815115511651	19.33144884516696	19.0381591699055	13.562497189136048	13.455676539549732	14.740787989257464	14.839000987473659
2008-01-08 18:10:00	1.3849281697091929	1.4100772465885782	19.331788143323127	19.038514564667274	13.56263169225916	13.45581018789916	14.740910247495634	14.839090696687975
2008-01-08 18:20:00	1.38492506436923	1.4100729816259907	19.3321274414793	19.038869959429046	13.562766195382268	13.455943836248586	14.7410325057338	14.839180405902296
2008-01-08 18:30:00	1.3849219590292672	1.4100687166634036	19.33246673963548	19.03922535419082	13.56290069850538	13.456077484598017	14.741154763971968	14.839270115116616
2008-01-08 18:40:00	1.3849188536893045	1.4100644517008163	19.332806037791645	19.039580748952588	13.563035201628493	13.45621113294744	14.741277022210136	14.839359824330936
2008-01-08 18:50:00	1.3849157483493415	1.4100601867382292	19.333145335947822	19.039936143714364	13.5631697047516	13.456344781296869	14.7413992804483	14.83944953354525
2008-01-08 19:00:00	1.3849126430093786	1.4100559217756417	19.333484634104	19.040291538476133	13.563304207874713	13.456478429646294	14.741521538686467	14.839539242759571
2008-01-08 19:10:00	1.3849095376694158	1.4100516568130548	19.333823932260167	19.040646933237905	13.563438710997824	13.456612077995722	14.741643796924635	14.839628951973893
2008-01-08 19:20:00	1.3849064323294529	1.4100473918504677	19.334163230416337	19.04100232799968	13.563573214120936	13.456745726345147	14.741766055162802	14.839718661188204
2008-01-08 19:30:00	1.38490332698949	1.4100431268878804	19.33450252857251	19.04135772276145	13.563707717244046	13.456879374694575	14.741888313400967	14.839808370402524
2008-01-08 19:40:00	1.3849002216495272	1.4100388619252933	19.33484182672868	19.041713117523226	13.563842220367155	13.457013023044002	14.742010571639135	14.839898079616844
2008-01-08 19:50:00	1.3848971163095642	1.4100345969627062	19.33518112488485	19.042068512284995	13.563976723490267	13.457146671393428	14.742132829877301	14.839987788831165
2008-01-08 20:00:00	1.3848940109696015	1.4100303320001186	19.335520423041032	19.042423907046768	13.564111226613376	13.457280319742855	14.742255088115465	14.84007749804548
2008-01-08 20:10:00	1.3848909056296386	1.4100260670375315	19.335859721197203	19.042779301808537	13.564245729736488	13.457413968092284	14.742377346353635	14.8401672072598
2008-01-08 20:20:00	1.3848878002896756	1.4100218020749442	19.336199019353376	19.04313469657032	13.564380232859595	13.45754761644171	14.742499604591801	14.840256916474118
2008-01-08 20:30:00	1.384884694949713	1.4100175371123571	19.336538317509547	19.043490091332078	13.564514735982707	13.457681264791136	14.742621862829967	14.840346625688438
2008-01-08 20:40:00	1.38488158960975	1.4100132721497698	19.33687761566572	19.043845486093854	13.56464923910582	13.457814913140563	14.742744121068135	14.840436334902757
2008-01-08 20:50:00	1.384878484269787	1.4100090071871827	19.33721691382189	19.04420088085563	13.564783742228933	13.45794856148999	14.742866379306305	14.840526044117071
2008-01-08 21:00:00	1.3848753789298245	1.4100047422245956	19.337556211978065	19.0445562756174	13.56491824535204	13.458082209839413	14.74298863754447	14.840615753331392
2008-01-08 21:10:00	1.3848722735898609	1.4100004772620085	19.33789551013424	19.04491167037917	13.565052748475154	13.458215858188845	14.743110895782635	14.840705462545712
2008-01-08 21:20:00	1.3848691682498984	1.4099962122994212	19.338234808290405	19.045267065140944	13.565187251598262	13.458349506538275	14.743233154020805	14.84079517176003
2008-01-08 21:30:00	1.3848660629099356	1.409991947336834	19.338574106446586	19.045622459902717	13.565321754721374	13.458483154887695	14.743355412258973	14.840884880974347
2008-01-08 21:40:00	1.384862957569973	1.4099876823742468	19.33891340460276	19.04597785466449	13.565456257844485	13.458616803237126	14.743477670497134	14.840974590188667
2008-01-08 21:50:00	1.38485985223001	1.4099834174116594	19.33925270275893	19.04633324942626	13.565590760967595	13.458750451586551	14.743599928735303	14.841064299402984
2008-01-08 22:00:00	1.3848567468900472	1.4099791524490723	19.339592000915104	19.046688644188034	13.565725264090705	13.458884099935975	14.743722186973471	14.841154008617305
2008-01-08 22:10:00	1.384853641550084	1.4099748874864853	19.33993129907128	19.047044038949803	13.565859767213814	13.459017748285403	14.743844445211634	14.841243717831626
2008-01-08 22:20:00	1.3848505362101209	1.4099706225238982	19.34027059722745	19.047399433711576	13.565994270336928	13.459151396634832	14.743966703449805	14.841333427045939
2008-01-08 22:30:00	1.3848474308701584	1.4099663575613106	19.340609895383626	19.047754828473348	13.566128773460038	13.459285044984258	14.74408896168797	14.841423136260259
2008-01-08 22:40:00	1.3848443255301954	1.4099620925987235	19.3409491935398	19.04811022323512	13.566263276583149	13.459418693333685	14.744211219926136	14.841512845474579
2008-01-08 22:50:00	1.3848412201902327	1.4099578276361362	19.34128849169597	19.04846561799689	13.566397779706259	13.459552341683116	14.744333478164306	14.841602554688894
2008-01-08 23:00:00	1.3848381148502698	1.409953562673549	19.34162778985214	19.048821012758665	13.566532282829368	13.45968599003254	14.744455736402474	14.841692263903214
2008-01-08 23:10:00	1.3848350095103068	1.4099492977109618	19.341967088008314	19.04917640752044	13.56666678595248	13.459819638381965	14.744577994640634	14.841781973117536
2008-01-08 23:20:00	1.384831904170344	1.409945032748375	19.342306386164488	19.04953180228221	13.566801289075592	13.459953286731393	14.744700252878804	14.84187168233185
2008-01-08 23:30:00	1.3848287988303811	1.4099407677857874	19.342645684320658	19.049887197043983	13.566935792198706	13.460086935080819	14.74482251111697	14.841961391546171
2008-01-08 23:40:00	1.3848256934904184	1.4099365028232005	19.342984982476832	19.050242591805755	13.567070295321813	13.460220583430244	14.744944769355135	14.842051100760493
2008-01-08 23:50:00	1.3848225881504554	1.4099322378606132	19.34332428063301	19.050597986567524	13.567204798444926	13.46035423177967	14.745067027593304	14.842140809974804
2008-01-09 00:00:00	1.3848194828104925	1.4099279728980258	19.343663578789176	19.050953381329297	13.567339301568037	13.460487880129099	14.74518928583147	14.842230519189124
2008-01-09 00:10:00	1.3848163774705298	1.4099237079354388	19.344002876945353	19.05130877609107	13.567473804691145	13.460621528478525	14.745311544069637	14.842320228403445
2008-01-09 00:20:00	1.3848132721305668	1.4099194429728514	19.344342175101524	19.05166417085284	13.567608307814254	13.460755176827956	14.745433802307804	14.842409937617765
2008-01-09 00:30:00	1.384810166790604	1.4099151780102643	19.34468147325769	19.05201956561461	13.567742810937364	13.460888825177381	14.74555606054597	14.842499646832087
2008-01-09 00:40:00	1.3848070614506411	1.4099109130476766	19.345020771413868	19.052374960376387	13.567877314060473	13.461022473526807	14.745678318784135	14.842589356046405
2008-01-09 00:50:00	1.3848039561106782	1.40990664808509	19.345360069570038	19.052730355138163	13.568011817183587	13.461156121876234	14.745800577022305	14.84267906526072
2008-01-09 01:00:00	1.3848008507707152	1.4099023831225026	19.34569936772621	19.053085749899925	13.568146320306699	13.461289770225664	14.74592283526047	14.842768774475038
2008-01-09 01:10:00	1.3847977454307523	1.4098981181599155	19.346038665882386	19.053441144661697	13.568280823429813	13.46142341857509	14.746045093498635	14.842858483689357
2008-01-09 01:20:00	1.3847946400907896	1.4098938531973282	19.34637796403856	19.05379653942348	13.56841532655292	13.461557066924515	14.746167351736805	14.842948192903677
2008-01-09 01:30:00	1.3847915347508268	1.409889588234741	19.346717262194733	19.054151934185246	13.56854982967603	13.461690715273942	14.746289609974973	14.843037902117992
2008-01-09 01:40:00	1.384788429410864	1.4098853232721538	19.347056560350907	19.05450732894701	13.568684332799142	13.461824363623366	14.74641186821314	14.843127611332312
2008-01-09 01:50:00	1.384785324070901	1.409881058309567	19.347395858507078	19.05486272370879	13.568818835922253	13.461958011972795	14.746534126451303	14.843217320546632
2008-01-09 02:00:00	1.3847822187309382	1.4098767933469794	19.34773515666325	19.055218118470567	13.568953339045365	13.462091660322224	14.746656384689471	14.843307029760947
2008-01-09 02:10:00	1.3847791133909753	1.4098725283843925	19.348074454819425	19.055573513232336	13.569087842168472	13.46222530867165	14.746778642927639	14.843396738975267
2008-01-09 02:20:00	1.3847760080510123	1.409868263421805	19.34841375297561	19.055928907994108	13.569222345291585	13.462358957021074	14.746900901165805	14.843486448189585
2008-01-09 02:30:00	1.3847729027110496	1.4098639984592178	19.34875305113177	19.056284302755877	13.569356848414696	13.462492605370505	14.747023159403973	14.843576157403906
2008-01-09 02:40:00	1.3847697973710866	1.4098597334966303	19.34909234928795	19.056639697517653	13.569491351537804	13.46262625371993	14.747145417642141	14.843665866618226
2008-01-09 02:50:00	1.3847666920311237	1.4098554685340434	19.34943164744412	19.056995092279426	13.569625854660915	13.462759902069356	14.747267675880305	14.843755575832546
2008-01-09 03:00:00	1.3847635866911607	1.409851203571456	19.349770945600287	19.057350487041194	13.569760357784029	13.462893550418785	14.747389934118473	14.843845285046859
2008-01-09 03:10:00	1.384760481351198	1.409846938608869	19.35011024375646	19.05770588180297	13.569894860907135	13.463027198768213	14.747512192356641	14.84393499426118
2008-01-09 03:20:00	1.3847573760112353	1.4098426736462817	19.350449541912635	19.05806127656474	13.57002936403025	13.463160847117633	14.747634450594804	14.8440247034755
2008-01-09 03:30:00	1.3847542706712723	1.4098384086836946	19.350788840068805	19.058416671326512	13.570163867153358	13.463294495467064	14.747756708832972	14.844114412689814
2008-01-09 03:40:00	1.3847511653313094	1.4098341437211075	19.35112813822498	19.058772066088284	13.57029837027647	13.463428143816493	14.74787896707114	14.844204121904134
2008-01-09 03:50:00	1.3847480599913466	1.4098298787585202	19.35146743638116	19.059127460850057	13.570432873399579	13.463561792165914	14.748001225309306	14.844293831118453
2008-01-09 04:00:00	1.3847449546513837	1.409825613795933	19.351806734537327	19.059482855611826	13.570567376522696	13.463695440515346	14.748123483547475	14.844383540332773
2008-01-09 04:10:00	1.3847418493114207	1.4098213488333458	19.352146032693497	19.059838250373602	13.570701879645805	13.463829088864772	14.74824574178564	14.844473249547093
2008-01-09 04:20:00	1.384738743971458	1.4098170838707589	19.35248533084967	19.06019364513537	13.570836382768912	13.463962737214198	14.748368000023804	14.844562958761408
2008-01-09 04:30:00	1.3847356386314953	1.4098128189081711	19.352824629005845	19.060549039897143	13.570970885892027	13.464096385563623	14.748490258261972	14.844652667975724
2008-01-09 04:40:00	1.3847325332915321	1.4098085539455842	19.35316392716201	19.06090443465892	13.571105389015136	13.464230033913053	14.748612516500142	14.844742377190045
2008-01-09 04:50:00	1.3847294279515694	1.409804288982997	19.353503225318192	19.06125982942069	13.571239892138244	13.46436368226248	14.748734774738304	14.844832086404365
2008-01-09 05:00:00	1.3847263226116064	1.4098000240204098	19.353842523474363	19.06161522418246	13.571374395261355	13.464497330611904	14.748857032976472	14.844921795618687
2008-01-09 05:10:00	1.3847232172716435	1.4097957590578225	19.354181821630537	19.061970618944233	13.571508898384467	13.464630978961331	14.74897929121464	14.845011504833002
2008-01-09 05:20:00	1.3847201119316808	1.4097914940952354	19.354521119786707	19.062326013706006	13.571643401507574	13.46476462731076	14.749101549452806	14.84510121404732
2008-01-09 05:30:00	1.3847170065917178	1.409787229132648	19.35486041794288	19.062681408467785	13.571777904630688	13.464898275660186	14.749223807690976	14.845190923261638
2008-01-09 05:40:00	1.3847139012517549	1.409782964170061	19.35519971609905	19.06303680322955	13.571912407753803	13.465031924009613	14.74934606592914	14.845280632475955
2008-01-09 05:50:00	1.384710795911792	1.4097786992074737	19.355539014255235	19.06339219799132	13.57204691087691	13.465165572359039	14.749468324167307	14.845370341690275
2008-01-09 06:00:00	1.3847076905718292	1.4097744342448866	19.3558783124114	19.063747592753085	13.57218141400002	13.465299220708468	14.749590582405474	14.845460050904595
2008-01-09 06:10:00	1.3847045852318665	1.4097701692822993	19.356217610567576	19.064102987514865	13.572315917123131	13.465432869057894	14.749712840643639	14.845549760118912
2008-01-09 06:20:00	1.3847014798919035	1.4097659043197122	19.356556908723746	19.06445838227664	13.572450420246241	13.46556651740732	14.749835098881807	14.845639469333232
2008-01-09 06:30:00	1.3846983745519406	1.4097616393571248	19.35689620687992	19.06481377703841	13.57258492336935	13.465700165756747	14.749957357119975	14.845729178547547
2008-01-09 06:40:00	1.3846952692119778	1.4097573743945375	19.35723550503609	19.065169171800186	13.572719426492464	13.465833814106176	14.75007961535814	14.845818887761867
2008-01-09 06:50:00	1.3846921638720149	1.4097531094319506	19.357574803192264	19.065524566561955	13.572853929615574	13.465967462455602	14.750201873596305	14.845908596976187
2008-01-09 07:00:00	1.3846890585320522	1.409748844469363	19.35791410134844	19.065879961323727	13.572988432738686	13.466101110805027	14.750324131834473	14.845998306190506
2008-01-09 07:10:00	1.3846859531920892	1.4097445795067762	19.35825339950461	19.0662353560855	13.573122935861795	13.466234759154455	14.750446390072641	14.846088015404826
2008-01-09 07:20:00	1.3846828478521265	1.409740314544189	19.358592697660786	19.066590750847272	13.573257438984909	13.466368407503884	14.750568648310807	14.846177724619142
2008-01-09 07:30:00	1.3846797425121635	1.4097360495816018	19.35893199581696	19.066946145609037	13.573391942108016	13.466502055853308	14.750690906548975	14.84626743383346
2008-01-09 07:40:00	1.3846766371722006	1.4097317846190145	19.35927129397313	19.067301540370813	13.573526445231128	13.466635704202735	14.75081316478714	14.84635714304778
2008-01-09 07:50:00	1.3846735318322376	1.4097275196564274	19.3596105921293	19.067656935132586	13.57366094835424	13.466769352552163	14.750935423025307	14.8464468522621
2008-01-09 08:00:00	1.384670426492275	1.40972325469384	19.35994989028548	19.06801232989436	13.573795451477348	13.46690300090159	14.751057681263475	14.846536561476414
2008-01-09 08:10:00	1.3846673211523122	1.409718989731253	19.360289188441648	19.068367724656127	13.57392995460046	13.467036649251016	14.751179939501641	14.846626270690734
2008-01-09 08:20:00	1.384664215812349	1.4097147247686657	19.360628486597818	19.068723119417907	13.574064457723573	13.467170297600445	14.751302197739804	14.846715979905053
2008-01-09 08:30:00	1.3846611104723865	1.4097104598060786	19.360967784753992	19.06907851417968	13.57419896084668	13.467303945949867	14.751424455977974	14.846805689119373
2008-01-09 08:40:00	1.3846580051324229	1.4097061948434912	19.361307082910173	19.06943390894145	13.574333463969793	13.467437594299295	14.751546714216142	14.84689539833369
2008-01-09 08:50:00	1.3846548997924606	1.409701929880904	19.361646381066336	19.06978930370322	13.574467967092902	13.467571242648726	14.751668972454308	14.84698510754801
2008-01-09 09:00:00	1.3846517944524976	1.4096976649183168	19.361985679222514	19.070144698464986	13.574602470216016	13.467704890998151	14.751791230692476	14.847074816762328
2008-01-09 09:10:00	1.3846486891125347	1.4096933999557295	19.362324977378684	19.070500093226762	13.574736973339126	13.467838539347575	14.751913488930642	14.847164525976643
2008-01-09 09:20:00	1.384645583772572	1.4096891349931424	19.362664275534858	19.07085548798853	13.574871476462235	13.467972187697006	14.752035747168806	14.847254235190963
2008-01-09 09:30:00	1.3846424784326092	1.4096848700305549	19.363003573691028	19.071210882750307	13.575005979585345	13.468105836046432	14.752158005406976	14.847343944405287
2008-01-09 09:40:00	1.384639373092646	1.409680605067968	19.363342871847202	19.07156627751208	13.575140482708454	13.468239484395854	14.752280263645144	14.847433653619602
2008-01-09 09:50:00	1.3846362677526831	1.409676340105381	19.363682170003376	19.07192167227385	13.575274985831568	13.468373132745285	14.752402521883305	14.84752336283392
2008-01-09 10:00:00	1.3846331624127204	1.4096720751427936	19.364021468159546	19.072277067035625	13.575409488954678	13.468506781094716	14.752524780121474	14.847613072048235
2008-01-09 10:10:00	1.3846300570727574	1.4096678101802065	19.364360766315716	19.0726324617974	13.575543992077787	13.468640429444134	14.752647038359642	14.847702781262555
2008-01-09 10:20:00	1.3846269517327947	1.4096635452176194	19.36470006447189	19.072987856559173	13.5756784952009	13.468774077793565	14.75276929659781	14.847792490476875
2008-01-09 10:30:00	1.3846238463928318	1.4096592802550318	19.365039362628067	19.073343251320946	13.575812998324013	13.468907726142993	14.752891554835974	14.847882199691195
2008-01-09 10:40:00	1.3846207410528688	1.4096550152924452	19.365378660784238	19.07369864608271	13.57594750144712	13.469041374492418	14.753013813074142	14.84797190890551
2008-01-09 10:50:00	1.384617635712906	1.4096507503298576	19.36571795894041	19.074054040844484	13.576082004570232	13.469175022841844	14.75313607131231	14.84806161811983
2008-01-09 11:00:00	1.3846145303729431	1.4096464853672706	19.366057257096585	19.074409435606253	13.57621650769334	13.469308671191273	14.753258329550473	14.84815132733415
2008-01-09 11:10:00	1.3846114250329804	1.4096422204046832	19.366396555252766	19.07476483036803	13.576351010816452	13.469442319540699	14.753380587788644	14.848241036548467
2008-01-09 11:20:00	1.3846083196930177	1.409637955442096	19.36673585340893	19.0751202251298	13.576485513939565	13.469575967890124	14.753502846026812	14.848330745762787
2008-01-09 11:30:00	1.3846052143530545	1.4096336904795088	19.367075151565107	19.075475619891574	13.576620017062677	13.469709616239555	14.753625104264975	14.848420454977104
2008-01-09 11:40:00	1.3846021090130918	1.4096294255169215	19.36741444972128	19.075831014653343	13.576754520185785	13.469843264588981	14.753747362503145	14.848510164191424
2008-01-09 11:50:00	1.3845990036731288	1.4096251605543344	19.36775374787745	19.076186409415122	13.576889023308894	13.469976912938408	14.75386962074131	14.848599873405742
2008-01-09 12:00:00	1.3845958983331659	1.4096208955917473	19.36809304603362	19.076541804176887	13.577023526432006	13.470110561287838	14.753991878979475	14.848689582620061
2008-01-09 12:10:00	1.3845927929932031	1.4096166306291598	19.368432344189795	19.07689719893866	13.577158029555116	13.47024420963726	14.754114137217648	14.848779291834381
2008-01-09 12:20:00	1.3845896876532402	1.4096123656665729	19.368771642345965	19.077252593700432	13.577292532678227	13.470377857986689	14.754236395455813	14.848869001048698
2008-01-09 12:30:00	1.3845865823132772	1.4096081007039856	19.36911094050214	19.0776079884622	13.577427035801339	13.470511506336114	14.754358653693972	14.848958710263016
2008-01-09 12:40:00	1.3845834769733143	1.4096038357413985	19.36945023865832	19.077963383223977	13.57756153892445	13.470645154685542	14.754480911932145	14.849048419477336
2008-01-09 12:50:00	1.3845803716333516	1.4095995707788112	19.36978953681449	19.07831877798575	13.57769604204756	13.470778803034966	14.754603170170311	14.849138128691651
2008-01-09 13:00:00	1.3845772662933888	1.4095953058162245	19.370128834970654	19.07867417274752	13.57783054517067	13.470912451384395	14.754725428408475	14.849227837905971
2008-01-09 13:10:00	1.384574160953426	1.4095910408536367	19.370468133126828	19.079029567509295	13.577965048293786	13.471046099733822	14.754847686646645	14.849317547120291
2008-01-09 13:20:00	1.384571055613463	1.4095867758910496	19.370807431283005	19.079384962271067	13.578099551416893	13.471179748083248	14.754969944884813	14.84940725633461
2008-01-09 13:30:00	1.3845679502735002	1.4095825109284623	19.37114672943917	19.07974035703284	13.578234054540005	13.471313396432675	14.755092203122974	14.849496965548928
2008-01-09 13:40:00	1.3845648449335373	1.4095782459658752	19.37148602759535	19.08009575179461	13.578368557663113	13.471447044782105	14.755214461361144	14.849586674763248
2008-01-09 13:50:00	1.3845617395935743	1.4095739810032881	19.371825325751523	19.08045114655638	13.578503060786225	13.47158069313153	14.755336719599311	14.849676383977563
2008-01-09 14:00:00	1.3845586342536116	1.4095697160407008	19.372164623907693	19.080806541318157	13.578637563909336	13.471714341480956	14.755458977837474	14.849766093191885
2008-01-09 14:10:00	1.3845555289136486	1.4095654510781137	19.372503922063867	19.081161936079926	13.578772067032444	13.471847989830385	14.755581236075644	14.849855802406205
2008-01-09 14:20:00	1.3845524235736857	1.4095611861155264	19.372843220220037	19.0815173308417	13.578906570155555	13.47198163817981	14.755703494313812	14.849945511620517
2008-01-09 14:30:00	1.384549318233723	1.4095569211529393	19.37318251837621	19.081872725603468	13.579041073278669	13.472115286529233	14.755825752551978	14.850035220834839
2008-01-09 14:40:00	1.38454621289376	1.4095526561903515	19.37352181653239	19.082228120365244	13.579175576401775	13.472248934878664	14.755948010790146	14.850124930049155
2008-01-09 14:50:00	1.3845431075537973	1.4095483912277649	19.37386111468856	19.082583515127016	13.579310079524893	13.472382583228093	14.756070269028315	14.850214639263475
2008-01-09 15:00:00	1.3845400022138343	1.4095441262651776	19.374200412844733	19.08293890988879	13.579444582648001	13.472516231577515	14.756192527266474	14.850304348477795
2008-01-09 15:10:00	1.3845368968738714	1.4095398613025905	19.374539711000907	19.08329430465056	13.57957908577111	13.472649879926946	14.756314785504644	14.850394057692116
2008-01-09 15:20:00	1.3845337915339089	1.4095355963400031	19.374879009157077	19.08364969941233	13.579713588894222	13.472783528276372	14.756437043742812	14.85048376690643
2008-01-09 15:30:00	1.3845306861939457	1.409531331377416	19.37521830731325	19.084005094174106	13.57984809201733	13.472917176625796	14.756559301980975	14.85057347612075
2008-01-09 15:40:00	1.3845275808539828	1.4095270664148287	19.375557605469425	19.084360488935875	13.579982595140445	13.473050824975223	14.756681560219144	14.850663185335069
2008-01-09 15:50:00	1.38452447551402	1.4095228014522416	19.375896903625602	19.084715883697648	13.580117098263552	13.473184473324652	14.756803818457312	14.850752894549384
2008-01-09 16:00:00	1.384521370174057	1.4095185364896543	19.37623620178177	19.085071278459424	13.580251601386664	13.473318121674078	14.756926076695475	14.850842603763704
2008-01-09 16:10:00	1.3845182648340941	1.4095142715270672	19.376575499937946	19.0854266732212	13.580386104509776	13.473451770023505	14.757048334933643	14.850932312978024
2008-01-09 16:20:00	1.3845151594941314	1.40951000656448	19.37691479809412	19.085782067982965	13.580520607632884	13.473585418372931	14.757170593171814	14.851022022192344
2008-01-09 16:30:00	1.3845120541541684	1.4095057416018928	19.37725409625029	19.086137462744734	13.580655110755995	13.47371906672236	14.75729285140998	14.851111731406661
2008-01-09 16:40:00	1.3845089488142055	1.4095014766393057	19.37759339440646	19.086492857506503	13.580789613879109	13.473852715071786	14.757415109648148	14.851201440620981
2008-01-09 16:50:00	1.3845058434742428	1.4094972116767184	19.37793269256264	19.08684825226829	13.580924117002215	13.473986363421213	14.757537367886313	14.851291149835298
2008-01-09 17:00:00	1.3845027381342798	1.4094929467141313	19.378271990718808	19.08720364703005	13.581058620125328	13.474120011770642	14.75765962612448	14.851380859049616
2008-01-09 17:10:00	1.384499632794317	1.409488681751544	19.378611288874986	19.087559041791824	13.581193123248436	13.474253660120064	14.757781884362647	14.851470568263936
2008-01-09 17:20:00	1.384496527454354	1.4094844167889569	19.378950587031152	19.087914436553604	13.58132762637155	13.474387308469494	14.757904142600813	14.851560277478256
2008-01-09 17:30:00	1.3844934221143912	1.4094801518263695	19.379289885187326	19.08826983131537	13.58146212949466	13.47452095681892	14.75802640083898	14.851649986692571
2008-01-09 17:40:00	1.3844903167744285	1.4094758868637824	19.379629183343496	19.08862522607714	13.581596632617767	13.474654605168347	14.758148659077149	14.851739695906891
2008-01-09 17:50:00	1.3844872114344655	1.4094716219011951	19.37996848149967	19.088980620838914	13.581731135740881	13.474788253517776	14.758270917315311	14.851829405121212
2008-01-09 18:00:00	1.3844841060945026	1.4094673569386085	19.380307779655844	19.08933601560069	13.581865638863993	13.474921901867207	14.758393175553481	14.851919114335528
2008-01-09 18:10:00	1.3844810007545398	1.4094630919760207	19.38064707781201	19.089691410362448	13.582000141987104	13.475055550216627	14.758515433791649	14.852008823549848
2008-01-09 18:20:00	1.3844778954145769	1.4094588270134336	19.380986375968188	19.090046805124224	13.582134645110214	13.475189198566055	14.758637692029811	14.852098532764163
2008-01-09 18:30:00	1.3844747900746142	1.4094545620508463	19.38132567412436	19.090402199886	13.582269148233323	13.475322846915484	14.75875995026798	14.852188241978483
2008-01-09 18:40:00	1.3844716847346512	1.4094502970882592	19.381664972280536	19.090757594647773	13.582403651356435	13.47545649526491	14.758882208506147	14.852277951192805
2008-01-09 18:50:00	1.3844685793946885	1.4094460321256719	19.382004270436703	19.091112989409545	13.582538154479547	13.475590143614335	14.759004466744313	14.852367660407117
2008-01-09 19:00:00	1.3844654740547255	1.4094417671630848	19.38234356859288	19.09146838417132	13.582672657602654	13.47572379196376	14.759126724982481	14.852457369621439
2008-01-09 19:10:00	1.3844623687147626	1.4094375022004977	19.38268286674905	19.09182377893309	13.582807160725768	13.475857440313186	14.759248983220653	14.852547078835759
2008-01-09 19:20:00	1.3844592633747996	1.4094332372379104	19.383022164905228	19.092179173694863	13.582941663848874	13.475991088662616	14.759371241458814	14.852636788050075
2008-01-09 19:30:00	1.384456158034837	1.4094289722753233	19.383361463061398	19.09253456845664	13.583076166971988	13.476124737012045	14.759493499696982	14.852726497264396
2008-01-09 19:40:00	1.3844530526948742	1.409424707312736	19.383700761217565	19.092889963218404	13.5832106700951	13.47625838536147	14.759615757935148	14.852816206478716
2008-01-09 19:50:00	1.384449947354911	1.4094204423501486	19.384040059373746	19.093245357980177	13.583345173218213	13.476392033710894	14.759738016173316	14.852905915693032
2008-01-09 20:00:00	1.3844468420149485	1.4094161773875615	19.384379357529927	19.09360075274195	13.583479676341321	13.476525682060325	14.759860274411485	14.85299562490735
2008-01-09 20:10:00	1.3844437366749849	1.4094119124249744	19.38471865568609	19.093956147503718	13.583614179464432	13.47665933040975	14.759982532649648	14.853085334121669
2008-01-09 20:20:00	1.3844406313350226	1.4094076474623871	19.385057953842267	19.09431154226549	13.583748682587542	13.476792978759176	14.760104790887814	14.853175043335993
2008-01-09 20:30:00	1.3844375259950596	1.4094033824998	19.38539725199844	19.094666937027267	13.583883185710654	13.476926627108606	14.760227049125982	14.853264752550304
2008-01-09 20:40:00	1.3844344206550967	1.4093991175372127	19.38573655015461	19.09502233178904	13.584017688833766	13.477060275458033	14.760349307364152	14.853354461764624
2008-01-09 20:50:00	1.384431315315134	1.4093948525746256	19.38607584831078	19.095377726550808	13.584152191956875	13.477193923807453	14.760471565602314	14.853444170978944
2008-01-09 21:00:00	1.3844282099751708	1.4093905876120385	19.386415146466955	19.095733121312584	13.584286695079985	13.477327572156884	14.760593823840482	14.85353388019326
2008-01-09 21:10:00	1.3844251046352078	1.4093863226494512	19.38675444462313	19.09608851607436	13.584421198203096	13.477461220506315	14.760716082078648	14.85362358940758
2008-01-09 21:20:00	1.3844219992952451	1.409382057686864	19.3870937427793	19.096443910836125	13.584555701326208	13.477594868855734	14.760838340316816	14.8537132986219
2008-01-09 21:30:00	1.3844188939552824	1.4093777927242768	19.38743304093548	19.09679930559789	13.584690204449318	13.477728517205165	14.760960598554982	14.853803007836218
2008-01-09 21:40:00	1.3844157886153194	1.4093735277616894	19.38777233909165	19.09715470035967	13.584824707572427	13.477862165554592	14.761082856793148	14.853892717050536
2008-01-09 21:50:00	1.3844126832753567	1.4093692627991024	19.388111637247817	19.097510095121446	13.584959210695539	13.477995813904018	14.761205115031315	14.853982426264857
2008-01-09 22:00:00	1.3844095779353938	1.409364997836515	19.388450935403988	19.097865489883205	13.585093713818653	13.478129462253444	14.761327373269484	14.854072135479171
2008-01-09 22:10:00	1.3844064725954308	1.4093607328739282	19.388790233560165	19.098220884644988	13.58522821694176	13.478263110602873	14.761449631507649	14.854161844693492
2008-01-09 22:20:00	1.384403367255468	1.4093564679113406	19.38912953171633	19.09857627940676	13.585362720064873	13.4783967589523	14.761571889745815	14.854251553907812
2008-01-09 22:30:00	1.3844002619155051	1.4093522029487535	19.38946882987252	19.098931674168533	13.585497223187986	13.478530407301724	14.761694147983984	14.854341263122127
2008-01-09 22:40:00	1.3843971565755424	1.4093479379861662	19.389808128028683	19.099287068930305	13.585631726311092	13.478664055651151	14.761816406222147	14.854430972336447
2008-01-09 22:50:00	1.3843940512355797	1.409343673023579	19.390147426184853	19.099642463692074	13.585766229434205	13.47879770400058	14.761938664460313	14.854520681550765
2008-01-09 23:00:00	1.3843909458956165	1.4093394080609918	19.390486724341027	19.099997858453847	13.585900732557313	13.478931352350006	14.762060922698483	14.854610390765085
2008-01-09 23:10:00	1.3843878405556538	1.409335143098405	19.390826022497198	19.10035325321562	13.586035235680425	13.479065000699437	14.762183180936649	14.854700099979405
2008-01-09 23:20:00	1.3843847352156908	1.4093308781358176	19.39116532065337	19.10070864797739	13.586169738803534	13.47919864904886	14.762305439174812	14.854789809193726
2008-01-09 23:30:00	1.3843816298757279	1.4093266131732305	19.39150461880955	19.101064042739164	13.586304241926644	13.479332297398289	14.762427697412985	14.854879518408039
2008-01-09 23:40:00	1.3843785245357652	1.4093223482106432	19.39184391696572	19.101419437500933	13.586438745049756	13.479465945747714	14.76254995565115	14.854969227622359
2008-01-09 23:50:00	1.3843754191958022	1.4093180832480559	19.392183215121893	19.101774832262713	13.586573248172867	13.479599594097142	14.762672213889315	14.855058936836677
2008-01-10 00:00:00	1.3843723138558397	1.4093138182854688	19.392522513278067	19.10213022702448	13.58670775129598	13.479733242446567	14.762794472127485	14.855148646050994
2008-01-10 00:10:00	1.3843692085158763	1.4093095533228814	19.392861811434237	19.102485621786254	13.586842254419091	13.479866890795995	14.762916730365653	14.855238355265314
2008-01-10 00:20:00	1.3843661031759136	1.4093052883602943	19.39320110959041	19.102841016548023	13.5869767575422	13.480000539145422	14.763038988603814	14.855328064479632
2008-01-10 00:30:00	1.3843629978359508	1.4093010233977068	19.39354040774659	19.1031964113098	13.58711126066531	13.480134187494848	14.763161246841983	14.85541777369395
2008-01-10 00:40:00	1.384359892495988	1.40929675843512	19.393879705902762	19.103551806071568	13.587245763788419	13.480267835844275	14.763283505080151	14.855507482908273
2008-01-10 00:50:00	1.384356787156025	1.4092924934725326	19.394219004058925	19.10390720083334	13.587380266911532	13.480401484193704	14.76340576331832	14.855597192122588
2008-01-10 01:00:00	1.3843536818160622	1.4092882285099455	19.394558302215106	19.104262595595113	13.587514770034645	13.480535132543128	14.763528021556485	14.855686901336904
2008-01-10 01:10:00	1.3843505764760993	1.4092839635473582	19.394897600371284	19.104617990356886	13.587649273157751	13.480668780892556	14.76365027979465	14.855776610551224
2008-01-10 01:20:00	1.3843474711361363	1.4092796985847709	19.395236898527447	19.104973385118647	13.587783776280865	13.480802429241983	14.763772538032818	14.855866319765545
2008-01-10 01:30:00	1.3843443657961736	1.4092754336221838	19.39557619668362	19.10532877988043	13.587918279403976	13.48093607759141	14.763894796270984	14.855956028979865
2008-01-10 01:40:00	1.3843412604562106	1.4092711686595971	19.3959154948398	19.105684174642203	13.588052782527086	13.481069725940836	14.764017054509154	14.85604573819418
2008-01-10 01:50:00	1.384338155116248	1.4092669036970094	19.39625479299597	19.10603956940398	13.588187285650196	13.481203374290265	14.764139312747318	14.8561354474085
2008-01-10 02:00:00	1.384335049776285	1.4092626387344225	19.396594091152142	19.106394964165748	13.588321788773309	13.481337022639694	14.764261570985484	14.856225156622818
2008-01-10 02:10:00	1.3843319444363222	1.409258373771835	19.396933389308312	19.10675035892752	13.588456291896415	13.481470670989115	14.76438382922365	14.856314865837135
2008-01-10 02:20:00	1.3843288390963593	1.4092541088092478	19.397272687464486	19.10710575368929	13.58859079501953	13.481604319338546	14.764506087461818	14.856404575051455
2008-01-10 02:30:00	1.3843257337563963	1.4092498438466603	19.397611985620657	19.107461148451065	13.588725298142641	13.481737967687971	14.764628345699984	14.856494284265773
2008-01-10 02:40:00	1.3843226284164334	1.4092455788840734	19.39795128377683	19.107816543212834	13.58885980126575	13.481871616037395	14.76475060393815	14.856583993480092
2008-01-10 02:50:00	1.3843195230764709	1.4092413139214863	19.398290581933004	19.10817193797461	13.588994304388859	13.482005264386823	14.764872862176318	14.856673702694412
2008-01-10 03:00:00	1.3843164177365077	1.409237048958899	19.39862988008917	19.10852733273638	13.589128807511972	13.482138912736252	14.764995120414483	14.856763411908727
2008-01-10 03:10:00	1.3843133123965448	1.4092327839963117	19.398969178245352	19.108882727498152	13.589263310635085	13.482272561085678	14.76511737865265	14.856853121123047
2008-01-10 03:20:00	1.384310207056582	1.4092285190337246	19.39930847640152	19.109238122259928	13.589397813758195	13.482406209435105	14.765239636890822	14.856942830337365
2008-01-10 03:30:00	1.384307101716619	1.4092242540711375	19.399647774557696	19.109593517021693	13.589532316881304	13.482539857784536	14.765361895128985	14.857032539551685
2008-01-10 03:40:00	1.3843039963766564	1.4092199891085502	19.399987072713863	19.109948911783462	13.589666820004414	13.482673506133954	14.765484153367147	14.857122248766006
2008-01-10 03:50:00	1.3843008910366934	1.4092157241459633	19.40032637087004	19.11030430654524	13.589801323127524	13.482807154483385	14.76560641160532	14.857211957980322
2008-01-10 04:00:00	1.3842977856967305	1.4092114591833758	19.40066566902621	19.11065970130701	13.589935826250635	13.482940802832813	14.765728669843485	14.85730166719464
2008-01-10 04:10:00	1.3842946803567675	1.4092071942207889	19.401004967182384	19.11101509606879	13.590070329373749	13.483074451182238	14.765850928081653	14.85739137640896
2008-01-10 04:20:00	1.3842915750168048	1.4092029292582011	19.401344265338558	19.11137049083056	13.590204832496855	13.483208099531664	14.76597318631982	14.857481085623276
2008-01-10 04:30:00	1.3842884696768418	1.4091986642956142	19.40168356349473	19.111725885592328	13.590339335619968	13.483341747881092	14.766095444557983	14.857570794837596
2008-01-10 04:40:00	1.384285364336879	1.4091943993330267	19.402022861650906	19.1120812803541	13.590473838743081	13.483475396230519	14.766217702796151	14.857660504051914
2008-01-10 04:50:00	1.3842822589969161	1.4091901343704398	19.40236215980708	19.112436675115873	13.59060834186619	13.483609044579945	14.76633996103432	14.857750213266232
2008-01-10 05:00:00	1.3842791536569532	1.4091858694078525	19.40270145796325	19.112792069877642	13.5907428449893	13.483742692929376	14.766462219272485	14.857839922480547
2008-01-10 05:10:00	1.3842760483169905	1.4091816044452654	19.403040756119424	19.113147464639415	13.590877348112409	13.483876341278801	14.766584477510653	14.85792963169487
2008-01-10 05:20:00	1.3842729429770275	1.409177339482678	19.4033800542756	19.113502859401187	13.591011851235518	13.484009989628227	14.766706735748821	14.858019340909188
2008-01-10 05:30:00	1.3842698376370648	1.4091730745200908	19.403719352431764	19.11385825416296	13.591146354358633	13.484143637977654	14.766828993986984	14.858109050123508
2008-01-10 05:40:00	1.3842667322971018	1.4091688095575037	19.40405865058794	19.11421364892473	13.591280857481744	13.484277286327085	14.766951252225153	14.858198759337823
2008-01-10 05:50:00	1.3842636269571391	1.4091645445949166	19.40439794874412	19.114569043686505	13.591415360604856	13.484410934676509	14.767073510463321	14.858288468552143
2008-01-10 06:00:00	1.3842605216171762	1.4091602796323297	19.40473724690029	19.11492443844828	13.591549863727966	13.484544583025935	14.767195768701484	14.858378177766463
2008-01-10 06:10:00	1.3842574162772132	1.4091560146697422	19.40507654505646	19.11527983321005	13.591684366851075	13.484678231375362	14.767318026939654	14.85846788698078
2008-01-10 06:20:00	1.3842543109372505	1.4091517497071548	19.40541584321264	19.115635227971822	13.591818869974187	13.484811879724786	14.76744028517782	14.8585575961951
2008-01-10 06:30:00	1.3842512055972875	1.4091474847445675	19.405755141368807	19.11599062273359	13.591953373097295	13.484945528074215	14.767562543415986	14.858647305409415
2008-01-10 06:40:00	1.3842481002573246	1.4091432197819806	19.406094439524978	19.116346017495363	13.592087876220408	13.485079176423644	14.767684801654156	14.858737014623735
2008-01-10 06:50:00	1.3842449949173616	1.409138954819393	19.406433737681148	19.116701412257136	13.592222379343514	13.485212824773068	14.76780705989232	14.858826723838055
2008-01-10 07:00:00	1.3842418895773991	1.4091346898568062	19.406773035837325	19.11705680701891	13.592356882466627	13.485346473122494	14.767929318130484	14.858916433052373
2008-01-10 07:10:00	1.384238784237436	1.4091304248942191	19.407112333993496	19.11741220178068	13.59249138558974	13.485480121471925	14.768051576368654	14.859006142266693
2008-01-10 07:20:00	1.3842356788974732	1.4091261599316318	19.40745163214968	19.117767596542453	13.592625888712847	13.48561376982135	14.768173834606818	14.85909585148101
2008-01-10 07:30:00	1.3842325735575105	1.4091218949690445	19.407790930305843	19.118122991304226	13.592760391835961	13.485747418170776	14.768296092844984	14.859185560695328
2008-01-10 07:40:00	1.3842294682175473	1.4091176300064574	19.408130228462017	19.118478386066002	13.592894894959073	13.485881066520205	14.768418351083154	14.859275269909649
2008-01-10 07:50:00	1.3842263628775846	1.4091133650438703	19.408469526618187	19.11883378082777	13.593029398082182	13.486014714869633	14.76854060932132	14.859364979123967
2008-01-10 08:00:00	1.3842232575376217	1.4091091000812832	19.408808824774358	19.119189175589547	13.593163901205294	13.486148363219053	14.768662867559488	14.859454688338284
2008-01-10 08:10:00	1.3842201521976587	1.4091048351186957	19.40914812293053	19.119544570351312	13.593298404328403	13.486282011568484	14.768785125797653	14.859544397552604
2008-01-10 08:20:00	1.3842170468576962	1.4091005701561086	19.409487421086702	19.11989996511309	13.593432907451515	13.486415659917913	14.76890738403582	14.859634106766922
2008-01-10 08:30:00	1.384213941517733	1.4090963051935212	19.40982671924288	19.120255359874857	13.593567410574625	13.486549308267335	14.769029642273988	14.85972381598124
2008-01-10 08:40:00	1.38421083617777	1.4090920402309342	19.41016601739905	19.12061075463663	13.593701913697734	13.486682956616766	14.769151900512155	14.85981352519556
2008-01-10 08:50:00	1.3842077308378071	1.4090877752683468	19.410505315555227	19.1209661493984	13.593836416820848	13.486816604966192	14.769274158750319	14.859903234409876
2008-01-10 09:00:00	1.3842046254978444	1.4090835103057595	19.410844613711397	19.121321544160175	13.593970919943958	13.486950253315618	14.769396416988487	14.859992943624196
2008-01-10 09:10:00	1.3842015201578817	1.4090792453431724	19.41118391186757	19.12167693892195	13.594105423067068	13.487083901665043	14.769518675226655	14.860082652838516
2008-01-10 09:20:00	1.3841984148179187	1.4090749803805849	19.411523210023745	19.12203233368372	13.59423992619018	13.487217550014472	14.76964093346482	14.860172362052829
2008-01-10 09:30:00	1.3841953094779558	1.4090707154179982	19.411862508179922	19.12238772844549	13.594374429313287	13.487351198363898	14.769763191702989	14.860262071267153
2008-01-10 09:40:00	1.3841922041379928	1.409066450455411	19.41220180633609	19.12274312320726	13.5945089324364	13.487484846713324	14.769885449941153	14.860351780481473
2008-01-10 09:50:00	1.38418909879803	1.4090621854928238	19.412541104492266	19.123098517969037	13.594643435559512	13.487618495062751	14.770007708179321	14.86044148969579
2008-01-10 10:00:00	1.3841859934580671	1.4090579205302365	19.41288040264844	19.12345391273081	13.594777938682626	13.48775214341218	14.770129966417489	14.860531198910108
2008-01-10 10:10:00	1.3841828881181044	1.4090536555676494	19.41321970080461	19.12380930749258	13.594912441805732	13.487885791761606	14.770252224655655	14.860620908124426
2008-01-10 10:20:00	1.3841797827781417	1.4090493906050616	19.41355899896078	19.12416470225435	13.595046944928846	13.488019440111033	14.77037448289382	14.860710617338743
2008-01-10 10:30:00	1.3841766774381783	1.4090451256424752	19.41389829711695	19.124520097016124	13.595181448051955	13.488153088460464	14.77049674113199	14.860800326553063
2008-01-10 10:40:00	1.3841735720982158	1.4090408606798877	19.41423759527313	19.124875491777896	13.595315951175065	13.488286736809885	14.770618999370155	14.860890035767381
2008-01-10 10:50:00	1.3841704667582528	1.4090365957173006	19.414576893429306	19.125230886539672	13.595450454298177	13.488420385159314	14.770741257608321	14.8609797449817
2008-01-10 11:00:00	1.38416736141829	1.4090323307547132	19.41491619158548	19.12558628130144	13.595584957421286	13.48855403350874	14.770863515846493	14.861069454196016
2008-01-10 11:10:00	1.3841642560783272	1.4090280657921261	19.41525548974165	19.12594167606321	13.595719460544396	13.488687681858167	14.770985774084654	14.861159163410337
2008-01-10 11:20:00	1.3841611507383642	1.4090238008295388	19.415594787897817	19.126297070824986	13.595853963667507	13.488821330207596	14.771108032322822	14.861248872624655
2008-01-10 11:30:00	1.3841580453984017	1.4090195358669515	19.41593408605399	19.12665246558675	13.595988466790619	13.488954978557027	14.77123029056099	14.861338581838973
2008-01-10 11:40:00	1.3841549400584383	1.4090152709043644	19.416273384210164	19.127007860348527	13.596122969913733	13.489088626906447	14.771352548799154	14.861428291053295
2008-01-10 11:50:00	1.3841518347184756	1.4090110059417773	19.416612682366345	19.127363255110303	13.59625747303684	13.489222275255875	14.771474807037322	14.861518000267615
2008-01-10 12:00:00	1.3841487293785129	1.4090067409791898	19.416951980522512	19.127718649872072	13.59639197615995	13.489355923605304	14.77159706527549	14.86160770948193
2008-01-10 12:10:00	1.38414562403855	1.4090024760166031	19.41729127867868	19.128074044633845	13.596526479283064	13.489489571954728	14.771719323513654	14.861697418696249
2008-01-10 12:20:00	1.3841425186985867	1.4089982110540156	19.417630576834856	19.128429439395614	13.596660982406172	13.489623220304155	14.771841581751824	14.861787127910569
2008-01-10 12:30:00	1.3841394133586242	1.4089939460914285	19.417969874991027	19.12878483415739	13.596795485529285	13.489756868653586	14.771963839989992	14.861876837124884
2008-01-10 12:40:00	1.3841363080186613	1.4089896811288414	19.4183091731472	19.12914022891916	13.596929988652391	13.489890517003007	14.772086098228154	14.861966546339204
2008-01-10 12:50:00	1.3841332026786983	1.4089854161662545	19.41864847130337	19.12949562368093	13.597064491775505	13.490024165352436	14.772208356466324	14.862056255553524
2008-01-10 13:00:00	1.3841300973387356	1.408981151203667	19.418987769459548	19.129851018442704	13.597198994898616	13.490157813701865	14.77233061470449	14.86214596476784
2008-01-10 13:10:00	1.3841269919987726	1.4089768862410796	19.41932706761572	19.130206413204483	13.597333498021724	13.490291462051287	14.772452872942655	14.86223567398216
2008-01-10 13:20:00	1.38412388665881	1.4089726212784923	19.41966636577189	19.13056180796625	13.597468001144836	13.490425110400714	14.772575131180826	14.862325383196476
2008-01-10 13:30:00	1.384120781318847	1.4089683563159052	19.420005663928066	19.130917202728018	13.597602504267948	13.490558758750145	14.77269738941899	14.862415092410796
2008-01-10 13:40:00	1.384117675978884	1.4089640913533181	19.42034496208424	19.1312725974898	13.597737007391055	13.490692407099571	14.772819647657151	14.862504801625116
2008-01-10 13:50:00	1.3841145706389213	1.4089598263907308	19.42068426024041	19.131627992251566	13.59787151051417	13.490826055448995	14.772941905895324	14.862594510839436
2008-01-10 14:00:00	1.3841114652989583	1.4089555614281437	19.421023558396584	19.13198338701334	13.598006013637281	13.490959703798426	14.773064164133489	14.862684220053751
2008-01-10 14:10:00	1.3841083599589954	1.4089512964655564	19.42136285655276	19.13233878177511	13.59814051676039	13.491093352147852	14.773186422371655	14.862773929268071
2008-01-10 14:20:00	1.3841052546190329	1.4089470315029693	19.421702154708928	19.13269417653688	13.598275019883499	13.491227000497274	14.773308680609825	14.86286363848239
2008-01-10 14:30:00	1.3841021492790695	1.408942766540382	19.422041452865106	19.133049571298653	13.598409523006612	13.491360648846705	14.77343093884799	14.862953347696708
2008-01-10 14:40:00	1.3840990439391068	1.4089385015777949	19.42238075102128	19.133404966060425	13.598544026129725	13.491494297196136	14.773553197086155	14.863043056911025
2008-01-10 14:50:00	1.3840959385991438	1.4089342366152076	19.42272004917745	19.133760360822198	13.598678529252831	13.491627945545554	14.773675455324323	14.863132766125345
2008-01-10 15:00:00	1.3840928332591809	1.4089299716526205	19.423059347333623	19.134115755583966	13.598813032375945	13.491761593894985	14.773797713562493	14.863222475339663
2008-01-10 15:10:00	1.3840897279192184	1.4089257066900331	19.4233986454898	19.134471150345746	13.598947535499056	13.491895242244413	14.773919971800654	14.863312184553983
2008-01-10 15:20:00	1.3840866225792554	1.408921441727446	19.423737943645968	19.134826545107515	13.599082038622164	13.492028890593838	14.774042230038823	14.863401893768305
2008-01-10 15:30:00	1.3840835172392925	1.4089171767648587	19.424077241802138	19.13518193986929	13.599216541745276	13.492162538943264	14.774164488276991	14.863491602982617
2008-01-10 15:40:00	1.3840804118993295	1.4089129118022716	19.424416539958308	19.13553733463106	13.599351044868385	13.492296187292693	14.774286746515155	14.863581312196937
2008-01-10 15:50:00	1.3840773065593668	1.4089086468396843	19.42475583811449	19.13589272939283	13.599485547991495	13.492429835642119	14.774409004753325	14.863671021411257
2008-01-10 16:00:00	1.3840742012194038	1.4089043818770972	19.425095136270656	19.1362481241546	13.599620051114607	13.492563483991544	14.774531262991493	14.863760730625575
2008-01-10 16:10:00	1.3840710958794409	1.4089001169145101	19.425434434426826	19.13660351891637	13.599754554237721	13.492697132340972	14.774653521229654	14.863850439839895
2008-01-10 16:20:00	1.3840679905394782	1.4088958519519228	19.425773732583004	19.136958913678146	13.59988905736083	13.4928307806904	14.774775779467824	14.863940149054212
2008-01-10 16:30:00	1.3840648851995152	1.4088915869893357	19.426113030739177	19.137314308439922	13.60002356048394	13.492964429039828	14.774898037705992	14.86402985826853
2008-01-10 16:40:00	1.3840617798595525	1.4088873220267484	19.426452328895348	19.13766970320169	13.60015806360705	13.493098077389257	14.77502029594416	14.864119567482849
2008-01-10 16:50:00	1.3840586745195895	1.4088830570641613	19.42679162705152	19.138025097963464	13.600292566730161	13.49323172573868	14.775142554182324	14.864209276697169
2008-01-10 17:00:00	1.3840555691796268	1.408878792101574	19.427130925207685	19.13838049272524	13.600427069853273	13.493365374088109	14.775264812420492	14.864298985911484
2008-01-10 17:10:00	1.3840524638396638	1.4088745271389869	19.427470223363866	19.13873588748701	13.600561572976384	13.493499022437534	14.77538707065866	14.864388695125804
2008-01-10 17:20:00	1.3840493584997011	1.4088702621763995	19.42780952152004	19.139091282248774	13.600696076099494	13.493632670786962	14.775509328896826	14.864478404340124
2008-01-10 17:30:00	1.3840462531597382	1.4088659972138124	19.42814881967621	19.13944667701055	13.600830579222606	13.493766319136386	14.775631587134994	14.864568113554439
2008-01-10 17:40:00	1.3840431478197752	1.4088617322512251	19.428488117832387	19.139802071772326	13.600965082345715	13.493899967485815	14.775753845373163	14.86465782276876
2008-01-10 17:50:00	1.3840400424798125	1.408857467288638	19.42882741598856	19.140157466534095	13.601099585468829	13.494033615835242	14.775876103611324	14.864747531983078
2008-01-10 18:00:00	1.3840369371398495	1.4088532023260507	19.42916671414473	19.140512861295868	13.601234088591935	13.494167264184668	14.775998361849492	14.864837241197398
2008-01-10 18:10:00	1.3840338317998866	1.4088489373634636	19.429506012300905	19.14086825605764	13.601368591715048	13.494300912534095	14.77612062008766	14.864926950411716
2008-01-10 18:20:00	1.3840307264599236	1.4088446724008763	19.429845310457075	19.141223650819413	13.60150309483816	13.494434560883525	14.776242878325824	14.865016659626036
2008-01-10 18:30:00	1.384027621119961	1.4088404074382892	19.43018460861325	19.141579045581185	13.601637597961268	13.494568209232948	14.776365136563992	14.865106368840351
2008-01-10 18:40:00	1.384024515779998	1.4088361424757019	19.430523906769427	19.14193444034296	13.60177210108438	13.494701857582376	14.77648739480216	14.865196078054671
2008-01-10 18:50:00	1.3840214104400352	1.4088318775131148	19.4308632049256	19.14228983510473	13.601906604207487	13.494835505931805	14.776609653040323	14.86528578726899
2008-01-10 19:00:00	1.3840183051000725	1.4088276125505277	19.431202503081764	19.1426452298665	13.6020411073306	13.494969154281227	14.77673191127849	14.865375496483304
2008-01-10 19:10:00	1.3840151997601091	1.4088233475879404	19.43154180123794	19.143000624628264	13.602175610453713	13.495102802630653	14.77685416951666	14.865465205697625
2008-01-10 19:20:00	1.3840120944201466	1.4088190826253533	19.431881099394115	19.143356019390048	13.602310113576822	13.495236450980086	14.776976427754828	14.865554914911945
2008-01-10 19:30:00	1.3840089890801837	1.408814817662766	19.43222039755029	19.143711414151817	13.602444616699936	13.495370099329513	14.777098685992993	14.865644624126265
2008-01-10 19:40:00	1.3840058837402207	1.4088105527001789	19.43255969570646	19.144066808913593	13.602579119823046	13.495503747678935	14.777220944231159	14.865734333340585
2008-01-10 19:50:00	1.3840027784002582	1.4088062877375915	19.43289899386264	19.144422203675358	13.602713622946155	13.495637396028366	14.777343202469327	14.8658240425549
2008-01-10 20:00:00	1.383999673060295	1.4088020227750044	19.43323829201881	19.144777598437134	13.602848126069267	13.495771044377792	14.777465460707493	14.86591375176922
2008-01-10 20:10:00	1.383996567720332	1.4087977578124171	19.433577590174977	19.145132993198906	13.602982629192375	13.495904692727215	14.77758771894566	14.866003460983539
2008-01-10 20:20:00	1.3839934623803694	1.40879349284983	19.433916888331147	19.14548838796068	13.603117132315488	13.496038341076643	14.777709977183829	14.866093170197857
2008-01-10 20:30:00	1.3839903570404064	1.4087892278872427	19.434256186487325	19.145843782722448	13.603251635438598	13.496171989426072	14.777832235421991	14.866182879412177
2008-01-10 20:40:00	1.3839872517004437	1.4087849629246556	19.4345954846435	19.14619917748422	13.603386138561707	13.496305637775498	14.77795449366016	14.866272588626494
2008-01-10 20:50:00	1.3839841463604807	1.4087806979620685	19.434934782799672	19.146554572246	13.60352064168482	13.496439286124925	14.778076751898329	14.866362297840812
2008-01-10 21:00:00	1.3839810410205178	1.4087764329994812	19.435274080955843	19.146909967007765	13.603655144807927	13.496572934474347	14.778199010136492	14.86645200705513
2008-01-10 21:10:00	1.3839779356805548	1.4087721680368939	19.435613379112016	19.14726536176953	13.60378964793104	13.496706582823775	14.77832126837466	14.866541716269447
2008-01-10 21:20:00	1.383974830340592	1.4087679030743068	19.435952677268187	19.147620756531307	13.603924151054153	13.496840231173206	14.778443526612827	14.866631425483767
2008-01-10 21:30:00	1.3839717250006291	1.4087636381117197	19.43629197542436	19.147976151293086	13.604058654177262	13.496973879522633	14.778565784850993	14.866721134698086
2008-01-10 21:40:00	1.3839686196606664	1.4087593731491324	19.43663127358053	19.14833154605485	13.604193157300372	13.497107527872062	14.778688043089161	14.866810843912404
2008-01-10 21:50:00	1.3839655143207037	1.4087551081865448	19.436970571736712	19.148686940816628	13.604327660423484	13.497241176221484	14.778810301327331	14.866900553126724
2008-01-10 22:00:00	1.3839624089807403	1.408750843223958	19.43730986989288	19.1490423355784	13.604462163546595	13.497374824570914	14.778932559565494	14.866990262341039
2008-01-10 22:10:00	1.3839593036407778	1.4087465782613706	19.437649168049045	19.14939773034017	13.604596666669705	13.49750847292034	14.779054817803662	14.86707997155536
2008-01-10 22:20:00	1.3839561983008148	1.4087423132987835	19.437988466205226	19.14975312510194	13.604731169792814	13.497642121269767	14.779177076041828	14.86716968076968
2008-01-10 22:30:00	1.3839530929608521	1.4087380483361964	19.438327764361397	19.150108519863714	13.604865672915926	13.497775769619196	14.779299334279996	14.867259389983998
2008-01-10 22:40:00	1.3839499876208892	1.408733783373609	19.43866706251757	19.150463914625487	13.605000176039034	13.49790941796862	14.779421592518165	14.867349099198314
2008-01-10 22:50:00	1.3839468822809262	1.4087295184110218	19.439006360673748	19.150819309387266	13.60513467916215	13.498043066318047	14.779543850756328	14.867438808412635
2008-01-10 23:00:00	1.3839437769409637	1.4087252534484351	19.43934565882992	19.15117470414903	13.605269182285259	13.498176714667474	14.779666108994494	14.867528517626953
2008-01-10 23:10:00	1.3839406716010003	1.4087209884858476	19.43968495698609	19.151530098910804	13.605403685408367	13.498310363016904	14.779788367232662	14.867618226841273
2008-01-10 23:20:00	1.3839375662610376	1.4087167235232605	19.440024255142266	19.151885493672573	13.60553818853148	13.49844401136633	14.779910625470828	14.867707936055588
2008-01-10 23:30:00	1.3839344609210749	1.4087124585606732	19.440363553298443	19.15224088843435	13.60567269165459	13.498577659715755	14.780032883708994	14.867797645269908
2008-01-10 23:40:00	1.383931355581112	1.4087081935980859	19.44070285145461	19.15259628319612	13.605807194777706	13.49871130806518	14.780155141947162	14.867887354484225
2008-01-10 23:50:00	1.383928250241149	1.4087039286354988	19.44104214961078	19.15295167795789	13.605941697900812	13.498844956414606	14.780277400185328	14.867977063698545
2008-01-11 00:00:00	1.3839251449011862	1.4086996636729114	19.441381447766954	19.153307072719663	13.606076201023926	13.498978604764035	14.780399658423494	14.868066772912865
2008-01-11 00:10:00	1.3839220395612233	1.4086953987103243	19.441720745923128	19.15366246748145	13.606210704147033	13.499112253113465	14.780521916661662	14.868156482127185
2008-01-11 00:20:00	1.3839189342212606	1.4086911337477368	19.442060044079298	19.154017862243208	13.606345207270145	13.499245901462887	14.780644174899829	14.868246191341502
2008-01-11 00:30:00	1.3839158288812976	1.40868686878515	19.442399342235472	19.15437325700498	13.606479710393256	13.499379549812314	14.780766433137995	14.86833590055582
2008-01-11 00:40:00	1.3839127235413349	1.4086826038225626	19.44273864039165	19.154728651766753	13.606614213516364	13.499513198161745	14.780888691376164	14.86842560977014
2008-01-11 00:50:00	1.383909618201372	1.4086783388599755	19.443077938547816	19.155084046528522	13.606748716639473	13.499646846511169	14.781010949614327	14.868515318984455
2008-01-11 01:00:00	1.3839065128614092	1.4086740738973882	19.443417236703986	19.155439441290298	13.606883219762588	13.499780494860596	14.781133207852495	14.868605028198775
2008-01-11 01:10:00	1.383903407521446	1.4086698089348009	19.443756534860164	19.155794836052067	13.607017722885695	13.499914143210026	14.781255466090665	14.868694737413096
2008-01-11 01:20:00	1.3839003021814833	1.4086655439722138	19.444095833016338	19.15615023081384	13.607152226008813	13.500047791559453	14.781377724328827	14.868784446627412
2008-01-11 01:30:00	1.3838971968415203	1.408661279009627	19.444435131172508	19.15650562557561	13.60728672913192	13.500181439908873	14.781499982566993	14.868874155841727
2008-01-11 01:40:00	1.3838940915015574	1.4086570140470394	19.44477442932868	19.156861020337384	13.60742123225503	13.500315088258304	14.781622240805163	14.868963865056047
2008-01-11 01:50:00	1.383890986161595	1.4086527490844525	19.445113727484856	19.15721641509916	13.607555735378142	13.500448736607733	14.78174449904333	14.869053574270367
2008-01-11 02:00:00	1.3838878808216315	1.4086484841218652	19.445453025641026	19.15757180986093	13.60769023850125	13.500582384957154	14.781866757281492	14.869143283484686
2008-01-11 02:10:00	1.383884775481669	1.4086442191592778	19.4457923237972	19.157927204622702	13.607824741624365	13.500716033306587	14.781989015519665	14.869232992699006
2008-01-11 02:20:00	1.3838816701417065	1.4086399541966907	19.44613162195337	19.158282599384478	13.607959244747471	13.500849681656012	14.782111273757833	14.869322701913324
2008-01-11 02:30:00	1.383878564801743	1.4086356892341034	19.446470920109547	19.158637994146247	13.608093747870585	13.500983330005438	14.782233531995995	14.869412411127644
2008-01-11 02:40:00	1.3838754594617804	1.4086314242715163	19.446810218265718	19.158993388908016	13.608228250993696	13.501116978354863	14.782355790234165	14.869502120341961
2008-01-11 02:50:00	1.3838723541218174	1.4086271593089288	19.44714951642189	19.159348783669788	13.608362754116804	13.501250626704293	14.782478048472333	14.86959182955628
2008-01-11 03:00:00	1.3838692487818545	1.4086228943463417	19.447488814578065	19.159704178431557	13.608497257239915	13.501384275053717	14.782600306710494	14.869681538770598
2008-01-11 03:10:00	1.3838661434418915	1.4086186293837546	19.44782811273424	19.160059573193333	13.608631760363028	13.501517923403144	14.782722564948664	14.869771247984914
2008-01-11 03:20:00	1.3838630381019288	1.4086143644211675	19.44816741089041	19.160414967955106	13.608766263486135	13.501651571752571	14.782844823186831	14.869860957199235
2008-01-11 03:30:00	1.3838599327619658	1.4086100994585802	19.448506709046587	19.160770362716878	13.60890076660925	13.501785220102	14.782967081425	14.869950666413553
2008-01-11 03:40:00	1.3838568274220029	1.4086058344959933	19.44884600720276	19.16112575747865	13.609035269732358	13.501918868451426	14.783089339663164	14.870040375627873
2008-01-11 03:50:00	1.3838537220820402	1.4086015695334058	19.449185305358924	19.161481152240427	13.60916977285547	13.502052516800857	14.783211597901332	14.870130084842188
2008-01-11 04:00:00	1.3838506167420774	1.4085973045708189	19.4495246035151	19.1618365470022	13.60930427597858	13.50218616515028	14.783333856139498	14.870219794056508
2008-01-11 04:10:00	1.3838475114021145	1.4085930396082311	19.449863901671275	19.162191941763965	13.609438779101687	13.502319813499708	14.783456114377664	14.870309503270828
2008-01-11 04:20:00	1.3838444060621515	1.4085887746456442	19.45020319982745	19.162547336525733	13.609573282224801	13.502453461849134	14.78357837261583	14.870399212485149
2008-01-11 04:30:00	1.3838413007221888	1.4085845096830567	19.45054249798362	19.16290273128752	13.609707785347913	13.502587110198562	14.783700630853998	14.870488921699465
2008-01-11 04:40:00	1.3838381953822259	1.4085802447204698	19.4508817961398	19.16325812604928	13.609842288471027	13.502720758547987	14.783822889092164	14.870578630913785
2008-01-11 04:50:00	1.383835090042263	1.4085759797578823	19.45122109429597	19.16361352081105	13.609976791594136	13.502854406897415	14.783945147330332	14.870668340128102
2008-01-11 05:00:00	1.3838319847023002	1.4085717147952954	19.451560392452137	19.16396891557283	13.610111294717244	13.502988055246842	14.784067405568495	14.87075804934242
2008-01-11 05:10:00	1.3838288793623372	1.4085674498327083	19.451899690608307	19.16432431033461	13.610245797840355	13.503121703596268	14.784189663806664	14.87084775855674
2008-01-11 05:20:00	1.3838257740223745	1.4085631848701208	19.452238988764485	19.164679705096365	13.610380300963467	13.503255351945695	14.784311922044832	14.870937467771055
2008-01-11 05:30:00	1.3838226686824115	1.408558919907534	19.45257828692066	19.165035099858144	13.610514804086574	13.503389000295124	14.784434180282998	14.871027176985375
2008-01-11 05:40:00	1.3838195633424486	1.4085546549449466	19.45291758507683	19.165390494619924	13.610649307209687	13.503522648644548	14.784556438521163	14.871116886199696
2008-01-11 05:50:00	1.3838164580024859	1.4085503899823597	19.453256883233003	19.165745889381686	13.610783810332794	13.503656296993976	14.78467869675933	14.871206595414012
2008-01-11 06:00:00	1.3838133526625231	1.4085461250197722	19.453596181389177	19.16610128414346	13.610918313455908	13.503789945343403	14.784800954997499	14.871296304628329
2008-01-11 06:10:00	1.38381024732256	1.408541860057185	19.453935479545347	19.16645667890523	13.61105281657902	13.503923593692827	14.784923213235665	14.871386013842649
2008-01-11 06:20:00	1.3838071419825972	1.4085375950945975	19.454274777701517	19.166812073667003	13.611187319702132	13.504057242042256	14.785045471473833	14.87147572305697
2008-01-11 06:30:00	1.3838040366426343	1.4085333301320109	19.45461407585769	19.167167468428765	13.611321822825241	13.504190890391685	14.785167729712	14.871565432271288
2008-01-11 06:40:00	1.3838009313026711	1.4085290651694231	19.454953374013872	19.167522863190552	13.61145632594835	13.504324538741107	14.785289987950168	14.871655141485606
2008-01-11 06:50:00	1.3837978259627086	1.4085248002068362	19.45529267217004	19.16787825795232	13.611590829071462	13.504458187090535	14.785412246188333	14.871744850699926
2008-01-11 07:00:00	1.3837947206227457	1.4085205352442491	19.455631970326213	19.168233652714093	13.611725332194574	13.504591835439966	14.7855345044265	14.871834559914243
2008-01-11 07:10:00	1.3837916152827827	1.4085162702816618	19.455971268482386	19.168589047475862	13.611859835317686	13.504725483789391	14.785656762664669	14.871924269128561
2008-01-11 07:20:00	1.38378850994282	1.4085120053190745	19.456310566638557	19.168944442237642	13.611994338440795	13.504859132138815	14.785779020902831	14.872013978342881
2008-01-11 07:30:00	1.383785404602857	1.4085077403564874	19.45664986479473	19.169299836999407	13.612128841563905	13.504992780488243	14.785901279141	14.872103687557194
2008-01-11 07:40:00	1.3837822992628943	1.4085034753939	19.456989162950908	19.16965523176118	13.612263344687015	13.505126428837672	14.786023537379167	14.872193396771516
2008-01-11 07:50:00	1.3837791939229314	1.4084992104313132	19.45732846110708	19.170010626522952	13.612397847810128	13.505260077187094	14.786145795617333	14.872283105985836
2008-01-11 08:00:00	1.3837760885829684	1.4084949454687257	19.457667759263245	19.170366021284725	13.61253235093324	13.505393725536525	14.7862680538555	14.872372815200153
2008-01-11 08:10:00	1.3837729832430057	1.4084906805061386	19.458007057419426	19.170721416046497	13.612666854056348	13.505527373885956	14.786390312093667	14.872462524414473
2008-01-11 08:20:00	1.3837698779030427	1.4084864155435517	19.458346355575603	19.17107681080827	13.61280135717946	13.505661022235374	14.786512570331832	14.872552233628788
2008-01-11 08:30:00	1.3837667725630798	1.4084821505809642	19.458685653731767	19.17143220557004	13.612935860302567	13.505794670584805	14.786634828570001	14.87264194284311
2008-01-11 08:40:00	1.383763667223117	1.408477885618377	19.45902495188794	19.17178760033181	13.61307036342568	13.505928318934233	14.78675708680817	14.872731652057428
2008-01-11 08:50:00	1.383760561883154	1.4084736206557895	19.45936425004411	19.172142995093587	13.613204866548793	13.506061967283658	14.786879345046337	14.872821361271749
2008-01-11 09:00:00	1.3837574565431912	1.4084693556932026	19.45970354820029	19.17249838985536	13.613339369671902	13.506195615633084	14.7870016032845	14.872911070486063
2008-01-11 09:10:00	1.3837543512032284	1.4084650907306149	19.460042846356465	19.17285378461713	13.613473872795012	13.506329263982511	14.787123861522668	14.873000779700384
2008-01-11 09:20:00	1.3837512458632657	1.4084608257680282	19.460382144512632	19.17320917937889	13.613608375918126	13.506462912331939	14.787246119760836	14.873090488914702
2008-01-11 09:30:00	1.3837481405233027	1.408456560805441	19.460721442668806	19.173564574140673	13.613742879041235	13.506596560681364	14.787368377999	14.87318019812902
2008-01-11 09:40:00	1.3837450351833398	1.4084522958428538	19.461060740824976	19.17391996890245	13.613877382164345	13.506730209030795	14.787490636237168	14.87326990734334
2008-01-11 09:50:00	1.3837419298433768	1.4084480308802665	19.46140003898115	19.17427536366422	13.614011885287454	13.506863857380221	14.787612894475336	14.873359616557655
2008-01-11 10:00:00	1.3837388245034141	1.4084437659176794	19.461739337137324	19.174630758425987	13.614146388410564	13.506997505729649	14.787735152713498	14.873449325771976
2008-01-11 10:10:00	1.3837357191634512	1.4084395009550916	19.462078635293494	19.174986153187767	13.614280891533674	13.507131154079074	14.787857410951665	14.873539034986296
2008-01-11 10:20:00	1.3837326138234882	1.408435235992505	19.462417933449668	19.175341547949536	13.614415394656787	13.507264802428505	14.787979669189838	14.873628744200616
2008-01-11 10:30:00	1.3837295084835255	1.4084309710299177	19.46275723160584	19.175696942711305	13.6145498977799	13.507398450777929	14.788101927428002	14.873718453414929
2008-01-11 10:40:00	1.3837264031435623	1.4084267060673306	19.463096529762016	19.176052337473077	13.614684400903007	13.507532099127355	14.788224185666168	14.873808162629249
2008-01-11 10:50:00	1.3837232978035996	1.4084224411047432	19.463435827918182	19.176407732234853	13.61481890402612	13.507665747476782	14.788346443904336	14.87389787184357
2008-01-11 11:00:00	1.3837201924636369	1.4084181761421561	19.46377512607436	19.176763126996626	13.614953407149232	13.507799395826206	14.7884687021425	14.873987581057888
2008-01-11 11:10:00	1.383717087123674	1.4084139111795688	19.46411442423053	19.177118521758395	13.61508791027234	13.507933044175635	14.788590960380668	14.874077290272204
2008-01-11 11:20:00	1.383713981783711	1.4084096462169815	19.464453722386708	19.177473916520167	13.615222413395452	13.508066692525064	14.788713218618836	14.874166999486524
2008-01-11 11:30:00	1.3837108764437482	1.4084053812543944	19.464793020542878	19.17782931128194	13.615356916518564	13.508200340874488	14.788835476857006	14.874256708700845
2008-01-11 11:40:00	1.3837077711037853	1.4084011162918073	19.46513231869905	19.178184706043712	13.615491419641671	13.508333989223914	14.788957735095167	14.874346417915161
2008-01-11 11:50:00	1.3837046657638226	1.4083968513292202	19.465471616855226	19.178540100805485	13.615625922764785	13.508467637573345	14.789079993333335	14.874436127129481
2008-01-11 12:00:00	1.3837015604238596	1.4083925863666331	19.4658109150114	19.178895495567254	13.615760425887895	13.508601285922769	14.789202251571504	14.874525836343794
2008-01-11 12:10:00	1.3836984550838969	1.4083883214040458	19.46615021316757	19.179250890329023	13.615894929011006	13.508734934272196	14.789324509809669	14.874615545558115
2008-01-11 12:20:00	1.383695349743934	1.4083840564414585	19.466489511323743	19.179606285090802	13.616029432134116	13.508868582621625	14.789446768047835	14.874705254772437
2008-01-11 12:30:00	1.3836922444039708	1.4083797914788714	19.46682880947992	19.17996167985257	13.616163935257227	13.509002230971053	14.789569026286006	14.874794963986757
2008-01-11 12:40:00	1.383689139064008	1.408375526516284	19.467168107636088	19.180317074614344	13.616298438380337	13.509135879320473	14.789691284524169	14.874884673201072
2008-01-11 12:50:00	1.3836860337240453	1.4083712615536967	19.46750740579226	19.18067246937612	13.616432941503446	13.509269527669904	14.789813542762337	14.874974382415392
2008-01-11 13:00:00	1.3836829283840824	1.4083669965911096	19.467846703948425	19.18102786413789	13.61656744462656	13.509403176019333	14.789935801000507	14.87506409162971
2008-01-11 13:10:00	1.3836798230441194	1.4083627316285223	19.46818600210461	19.18138325889966	13.61670194774967	13.509536824368755	14.79005805923867	14.875153800844028
2008-01-11 13:20:00	1.383676717704157	1.4083584666659352	19.468525300260783	19.181738653661434	13.616836450872777	13.509670472718186	14.790180317476835	14.875243510058349
2008-01-11 13:30:00	1.3836736123641935	1.4083542017033481	19.468864598416953	19.182094048423203	13.61697095399589	13.509804121067612	14.790302575715005	14.875333219272663
2008-01-11 13:40:00	1.383670507024231	1.4083499367407608	19.469203896573127	19.182449443184968	13.617105457119004	13.509937769417038	14.790424833953171	14.875422928486984
2008-01-11 13:50:00	1.383667401684268	1.4083456717781735	19.469543194729297	19.182804837946748	13.617239960242115	13.510071417766463	14.790547092191336	14.875512637701302
2008-01-11 14:00:00	1.3836642963443049	1.4083414068155864	19.469882492885468	19.18316023270852	13.617374463365225	13.510205066115892	14.790669350429509	14.875602346915619
2008-01-11 14:10:00	1.3836611910043424	1.4083371418529993	19.470221791041645	19.18351562747029	13.617508966488336	13.510338714465318	14.79079160866767	14.875692056129939
2008-01-11 14:20:00	1.3836580856643794	1.408332876890412	19.47056108919782	19.18387102223207	13.617643469611444	13.510472362814744	14.790913866905838	14.875781765344255
2008-01-11 14:30:00	1.3836549803244165	1.4083286119278249	19.47090038735399	19.18422641699384	13.617777972734554	13.510606011164171	14.791036125144005	14.875871474558576
2008-01-11 14:40:00	1.3836518749844535	1.4083243469652376	19.471239685510163	19.18458181175561	13.617912475857668	13.510739659513595	14.79115838338217	14.875961183772896
2008-01-11 14:50:00	1.3836487696444908	1.4083200820026505	19.471578983666337	19.184937206517386	13.618046978980775	13.510873307863026	14.791280641620336	14.876050892987216
2008-01-11 15:00:00	1.3836456643045278	1.4083158170400634	19.471918281822507	19.185292601279148	13.618181482103887	13.511006956212453	14.791402899858506	14.876140602201533
2008-01-11 15:10:00	1.3836425589645651	1.4083115520774758	19.47225757997868	19.185647996040927	13.618315985227001	13.511140604561882	14.791525158096672	14.876230311415851
2008-01-11 15:20:00	1.3836394536246022	1.408307287114889	19.47259687813485	19.186003390802696	13.61845048835011	13.511274252911305	14.79164741633484	14.87632002063017
2008-01-11 15:30:00	1.3836363482846394	1.4083030221523016	19.472936176291032	19.18635878556447	13.618584991473222	13.511407901260734	14.791769674573006	14.87640972984449
2008-01-11 15:40:00	1.3836332429446765	1.4082987571897143	19.4732754744472	19.186714180326238	13.61871949459633	13.51154154961016	14.79189193281117	14.876499439058804
2008-01-11 15:50:00	1.3836301376047135	1.4082944922271272	19.473614772603373	19.187069575088014	13.618853997719441	13.511675197959587	14.792014191049338	14.876589148273125
2008-01-11 16:00:00	1.3836270322647508	1.40829022726454	19.473954070759547	19.187424969849783	13.618988500842551	13.511808846309016	14.792136449287504	14.876678857487445
2008-01-11 16:10:00	1.383623926924788	1.4082859623019528	19.474293368915717	19.18778036461156	13.619123003965663	13.511942494658447	14.79225870752567	14.87676856670176
2008-01-11 16:20:00	1.383620821584825	1.4082816973393657	19.47463266707189	19.188135759373328	13.619257507088776	13.512076143007867	14.792380965763838	14.87685827591608
2008-01-11 16:30:00	1.3836177162448622	1.4082774323767784	19.474971965228068	19.1884911541351	13.619392010211884	13.512209791357295	14.792503224002006	14.876947985130398
2008-01-11 16:40:00	1.3836146109048992	1.4082731674141913	19.47531126338424	19.188846548896876	13.619526513334995	13.512343439706724	14.792625482240169	14.877037694344713
2008-01-11 16:50:00	1.3836115055649365	1.408268902451604	19.47565056154041	19.189201943658645	13.619661016458108	13.51247708805615	14.792747740478339	14.877127403559037
2008-01-11 17:00:00	1.3836084002249736	1.4082646374890169	19.475989859696586	19.189557338420414	13.619795519581215	13.512610736405575	14.792869998716506	14.877217112773357
2008-01-11 17:10:00	1.3836052948850106	1.4082603725264295	19.47632915785276	19.18991273318219	13.619930022704327	13.512744384755006	14.79299225695467	14.877306821987672
2008-01-11 17:20:00	1.3836021895450479	1.4082561075638425	19.476668456008927	19.190268127943963	13.620064525827436	13.512878033104426	14.79311451519284	14.877396531201992
2008-01-11 17:30:00	1.3835990842050852	1.4082518426012551	19.4770077541651	19.190623522705735	13.620199028950546	13.513011681453856	14.793236773431005	14.87748624041631
2008-01-11 17:40:00	1.3835959788651222	1.408247577638668	19.477347052321274	19.190978917467508	13.62033353207366	13.513145329803285	14.793359031669171	14.877575949630627
2008-01-11 17:50:00	1.3835928735251593	1.4082433126760807	19.47768635047745	19.19133431222928	13.620468035196767	13.513278978152707	14.79348128990734	14.877665658844947
2008-01-11 18:00:00	1.3835897681851963	1.4082390477134936	19.478025648633626	19.19168970699105	13.620602538319881	13.513412626502134	14.793603548145509	14.877755368059265
2008-01-11 18:10:00	1.3835866628452334	1.4082347827509063	19.478364946789792	19.19204510175282	13.620737041442993	13.513546274851565	14.793725806383671	14.877845077273586
2008-01-11 18:20:00	1.3835835575052706	1.4082305177883192	19.47870424494597	19.192400496514594	13.620871544566102	13.513679923200991	14.793848064621839	14.8779347864879
2008-01-11 18:30:00	1.3835804521653077	1.408226252825732	19.479043543102136	19.192755891276366	13.621006047689214	13.513813571550415	14.793970322860005	14.87802449570222
2008-01-11 18:40:00	1.3835773468253447	1.4082219878631448	19.47938284125831	19.193111286038143	13.621140550812322	13.513947219899846	14.794092581098173	14.878114204916539
2008-01-11 18:50:00	1.383574241485382	1.4082177229005577	19.479722139414484	19.19346668079991	13.621275053935435	13.514080868249273	14.794214839336341	14.878203914130859
2008-01-11 19:00:00	1.3835711361454188	1.4082134579379704	19.480061437570654	19.193822075561684	13.621409557058545	13.514214516598694	14.794337097574505	14.878293623345174
2008-01-11 19:10:00	1.3835680308054563	1.4082091929753833	19.48040073572683	19.194177470323453	13.621544060181654	13.514348164948125	14.794459355812672	14.878383332559496
2008-01-11 19:20:00	1.3835649254654934	1.408204928012796	19.480740033883	19.19453286508523	13.621678563304767	13.514481813297555	14.79458161405084	14.878473041773816
2008-01-11 19:30:00	1.3835618201255304	1.4082006630502089	19.481079332039176	19.194888259847	13.621813066427878	13.514615461646974	14.794703872289007	14.878562750988133
2008-01-11 19:40:00	1.3835587147855677	1.4081963980876215	19.481418630195343	19.19524365460877	13.621947569550988	13.514749109996405	14.794826130527177	14.878652460202453
2008-01-11 19:50:00	1.3835556094456047	1.4081921331250344	19.48175792835152	19.195599049370546	13.6220820726741	13.514882758345832	14.79494838876534	14.87874216941677
2008-01-11 20:00:00	1.3835525041056418	1.4081878681624471	19.482097226507694	19.195954444132315	13.622216575797207	13.515016406695258	14.795070647003506	14.87883187863109
2008-01-11 20:10:00	1.383549398765679	1.4081836031998602	19.482436524663868	19.196309838894084	13.622351078920321	13.515150055044684	14.795192905241676	14.878921587845404
2008-01-11 20:20:00	1.383546293425716	1.4081793382372727	19.482775822820038	19.19666523365586	13.622485582043431	13.515283703394113	14.79531516347984	14.879011297059725
2008-01-11 20:30:00	1.3835431880857532	1.4081750732746856	19.483115120976212	19.19702062841764	13.622620085166542	13.515417351743539	14.795437421718006	14.879101006274045
2008-01-11 20:40:00	1.3835400827457904	1.4081708083120985	19.48345441913239	19.19737602317941	13.622754588289652	13.515551000092964	14.795559679956176	14.87919071548836
2008-01-11 20:50:00	1.3835369774058277	1.4081665433495112	19.48379371728856	19.197731417941178	13.622889091412759	13.515684648442392	14.79568193819434	14.879280424702685
2008-01-11 21:00:00	1.3835338720658648	1.4081622783869239	19.48413301544473	19.19808681270295	13.623023594535875	13.51581829679182	14.795804196432506	14.879370133917
2008-01-11 21:10:00	1.3835307667259018	1.4081580134243368	19.484472313600907	19.198442207464726	13.623158097658985	13.515951945141245	14.795926454670674	14.879459843131318
2008-01-11 21:20:00	1.3835276613859389	1.4081537484617497	19.484811611757078	19.198797602226488	13.623292600782097	13.516085593490677	14.79604871290884	14.879549552345637
2008-01-11 21:30:00	1.3835245560459757	1.4081494834991624	19.485150909913248	19.199152996988264	13.623427103905206	13.5162192418401	14.796170971147006	14.879639261559957
2008-01-11 21:40:00	1.3835214507060132	1.4081452185365753	19.48549020806942	19.19950839175004	13.623561607028314	13.516352890189529	14.796293229385176	14.879728970774273
2008-01-11 21:50:00	1.3835183453660502	1.4081409535739882	19.48582950622561	19.19986378651181	13.623696110151426	13.516486538538954	14.796415487623339	14.879818679988592
2008-01-11 22:00:00	1.3835152400260875	1.4081366886114008	19.48616880438177	19.200219181273575	13.623830613274539	13.516620186888382	14.796537745861508	14.87990838920291
2008-01-11 22:10:00	1.3835121346861246	1.4081324236488135	19.486508102537943	19.200574576035358	13.623965116397647	13.516753835237806	14.796660004099676	14.879998098417227
2008-01-11 22:20:00	1.3835090293461616	1.4081281586862264	19.486847400694113	19.20092997079713	13.62409961952076	13.516887483587235	14.796782262337839	14.880087807631547
2008-01-11 22:30:00	1.3835059240061989	1.408123893723639	19.487186698850287	19.2012853655589	13.62423412264387	13.517021131936662	14.796904520576007	14.880177516845865
2008-01-11 22:40:00	1.3835028186662357	1.4081196287610518	19.48752599700645	19.20164076032067	13.624368625766985	13.517154780286088	14.797026778814175	14.880267226060186
2008-01-11 22:50:00	1.3834997133262732	1.4081153637984647	19.48786529516263	19.20199615508244	13.624503128890092	13.517288428635517	14.79714903705234	14.8803569352745
2008-01-11 23:00:00	1.3834966079863102	1.4081110988358776	19.488204593318805	19.20235154984421	13.624637632013204	13.517422076984944	14.797271295290509	14.880446644488824
2008-01-11 23:10:00	1.3834935026463473	1.4081068338732905	19.488543891474983	19.202706944605985	13.624772135136313	13.517555725334368	14.797393553528677	14.88053635370314
2008-01-11 23:20:00	1.3834903973063846	1.4081025689107032	19.488883189631146	19.20306233936776	13.624906638259425	13.517689373683796	14.79751581176684	14.880626062917461
2008-01-11 23:30:00	1.3834872919664216	1.408098303948116	19.489222487787327	19.20341773412953	13.625041141382534	13.517823022033225	14.797638070005007	14.880715772131778
2008-01-11 23:40:00	1.3834841866264591	1.4080940389855288	19.489561785943497	19.203773128891303	13.625175644505644	13.517956670382647	14.797760328243177	14.880805481346094
2008-01-11 23:50:00	1.383481081286496	1.4080897740229414	19.489901084099667	19.204128523653072	13.625310147628756	13.518090318732073	14.79788258648134	14.880895190560414
2008-01-12 00:00:00	1.383477975946533	1.4080855090603543	19.49024038225584	19.204483918414848	13.625444650751867	13.518223967081505	14.798004844719513	14.880984899774733
2008-01-12 00:10:00	1.38347487060657	1.4080812440977668	19.49057968041201	19.20483931317662	13.625579153874975	13.51835761543093	14.798127102957675	14.881074608989053
2008-01-12 00:20:00	1.3834717652666069	1.4080769791351797	19.490918978568192	19.20519470793839	13.625713656998089	13.518491263780355	14.798249361195841	14.881164318203368
2008-01-12 00:30:00	1.3834686599266444	1.4080727141725926	19.49125827672436	19.20555010270016	13.6258481601212	13.518624912129786	14.79837161943401	14.881254027417688
2008-01-12 00:40:00	1.3834655545866816	1.4080684492100055	19.49159757488053	19.205905497461934	13.62598266324431	13.518758560479212	14.798493877672176	14.881343736632006
2008-01-12 00:50:00	1.383462449246719	1.4080641842474184	19.491936873036707	19.206260892223707	13.626117166367418	13.518892208828635	14.798616135910342	14.881433445846325
2008-01-12 01:00:00	1.3834593439067555	1.408059919284831	19.49227617119288	19.20661628698548	13.626251669490529	13.519025857178063	14.79873839414851	14.881523155060645
2008-01-12 01:10:00	1.383456238566793	1.4080556543222442	19.49261546934905	19.206971681747245	13.626386172613644	13.519159505527492	14.798860652386676	14.881612864274965
2008-01-12 01:20:00	1.38345313322683	1.408051389359657	19.492954767505225	19.207327076509024	13.626520675736751	13.519293153876918	14.798982910624842	14.881702573489282
2008-01-12 01:30:00	1.3834500278868669	1.4080471243970696	19.4932940656614	19.2076824712708	13.626655178859865	13.519426802226345	14.79910516886301	14.8817922827036
2008-01-12 01:40:00	1.3834469225469044	1.4080428594344825	19.49363336381757	19.20803786603257	13.626789681982975	13.519560450575776	14.799227427101176	14.881881991917918
2008-01-12 01:50:00	1.3834438172069414	1.4080385944718952	19.493972661973746	19.208393260794338	13.626924185106088	13.519694098925195	14.799349685339342	14.881971701132235
2008-01-12 02:00:00	1.3834407118669785	1.4080343295093078	19.49431196012992	19.20874865555611	13.627058688229196	13.519827747274626	14.799471943577508	14.882061410346555
2008-01-12 02:10:00	1.3834376065270158	1.4080300645467207	19.494651258286083	19.209104050317887	13.627193191352308	13.519961395624053	14.799594201815676	14.882151119560875
2008-01-12 02:20:00	1.3834345011870528	1.4080257995841334	19.49499055644226	19.209459445079656	13.627327694475415	13.520095043973482	14.799716460053842	14.882240828775195
2008-01-12 02:30:00	1.3834313958470903	1.4080215346215463	19.495329854598435	19.209814839841425	13.627462197598527	13.520228692322904	14.79983871829201	14.882330537989507
2008-01-12 02:40:00	1.3834282905071271	1.408017269658959	19.49566915275461	19.2101702346032	13.627596700721641	13.520362340672332	14.799960976530175	14.882420247203829
2008-01-12 02:50:00	1.3834251851671642	1.408013004696372	19.49600845091078	19.210525629364973	13.62773120384475	13.520495989021759	14.800083234768342	14.882509956418149
2008-01-12 03:00:00	1.3834220798272014	1.4080087397337846	19.496347749066953	19.210881024126746	13.62786570696786	13.520629637371187	14.80020549300651	14.882599665632467
2008-01-12 03:10:00	1.3834189744872385	1.4080044747711975	19.49668704722313	19.211236418888518	13.62800021009097	13.520763285720616	14.800327751244676	14.882689374846786
2008-01-12 03:20:00	1.3834158691472755	1.4080002098086102	19.497026345379297	19.211591813650287	13.62813471321408	13.52089693407004	14.800450009482846	14.882779084061106
2008-01-12 03:30:00	1.3834127638073128	1.4079959448460233	19.497365643535467	19.21194720841206	13.628269216337195	13.521030582419467	14.800572267721007	14.882868793275422
2008-01-12 03:40:00	1.38340965846735	1.4079916798834358	19.497704941691644	19.212302603173832	13.628403719460303	13.521164230768894	14.800694525959175	14.88295850248974
2008-01-12 03:50:00	1.383406553127387	1.4079874149208491	19.498044239847818	19.212657997935604	13.628538222583414	13.521297879118324	14.800816784197345	14.883048211704061
2008-01-12 04:00:00	1.3834034477874242	1.4079831499582611	19.49838353800399	19.21301339269737	13.628672725706524	13.52143152746775	14.80093904243551	14.883137920918374
2008-01-12 04:10:00	1.3834003424474612	1.4079788849956745	19.49872283616016	19.21336878745915	13.628807228829634	13.521565175817175	14.801061300673675	14.883227630132694
2008-01-12 04:20:00	1.3833972371074983	1.4079746200330872	19.499062134316336	19.213724182220922	13.628941731952748	13.5216988241666	14.801183558911848	14.883317339347016
2008-01-12 04:30:00	1.3833941317675356	1.4079703550704998	19.499401432472503	19.21407957698269	13.629076235075855	13.521832472516026	14.801305817150011	14.883407048561333
2008-01-12 04:40:00	1.3833910264275726	1.4079660901079127	19.49974073062868	19.214434971744467	13.629210738198967	13.521966120865455	14.801428075388177	14.883496757775653
2008-01-12 04:50:00	1.38338792108761	1.4079618251453254	19.50008002878485	19.21479036650624	13.629345241322081	13.522099769214885	14.801550333626347	14.88358646698997
2008-01-12 05:00:00	1.383384815747647	1.4079575601827383	19.500419326941028	19.21514576126801	13.629479744445188	13.522233417564307	14.801672591864511	14.883676176204288
2008-01-12 05:10:00	1.3833817104076842	1.407953295220151	19.5007586250972	19.21550115602978	13.6296142475683	13.522367065913734	14.801794850102675	14.883765885418608
2008-01-12 05:20:00	1.3833786050677213	1.407949030257564	19.501097923253372	19.215856550791553	13.629748750691409	13.522500714263165	14.801917108340845	14.883855594632928
2008-01-12 05:30:00	1.3833754997277583	1.4079447652949766	19.501437221409546	19.21621194555333	13.62988325381452	13.522634362612589	14.802039366579013	14.883945303847243
2008-01-12 05:40:00	1.3833723943877954	1.4079405003323897	19.50177651956572	19.216567340315105	13.630017756937633	13.522768010962016	14.802161624817176	14.884035013061563
2008-01-12 05:50:00	1.3833692890478326	1.4079362353698022	19.50211581772189	19.21692273507687	13.630152260060742	13.522901659311445	14.802283883055345	14.884124722275882
2008-01-12 06:00:00	1.3833661837078697	1.407931970407215	19.502455115878067	19.217278129838647	13.630286763183856	13.523035307660868	14.802406141293512	14.8842144314902
2008-01-12 06:10:00	1.3833630783679072	1.4079277054446278	19.502794414034238	19.217633524600416	13.630421266306966	13.523168956010293	14.802528399531678	14.884304140704515
2008-01-12 06:20:00	1.383359973027944	1.4079234404820409	19.503133712190408	19.217988919362192	13.630555769430075	13.523302604359724	14.802650657769844	14.884393849918835
2008-01-12 06:30:00	1.3833568676879808	1.4079191755194531	19.503473010346585	19.21834431412396	13.630690272553187	13.52343625270915	14.802772916008012	14.884483559133155
2008-01-12 06:40:00	1.3833537623480183	1.4079149105568662	19.503812308502766	19.21869970888573	13.630824775676295	13.523569901058574	14.802895174246178	14.884573268347475
2008-01-12 06:50:00	1.3833506570080554	1.4079106455942791	19.50415160665893	19.219055103647502	13.630959278799407	13.523703549408006	14.803017432484346	14.884662977561796
2008-01-12 07:00:00	1.3833475516680924	1.4079063806316918	19.50449090481511	19.219410498409275	13.631093781922514	13.523837197757432	14.80313969072251	14.884752686776107
2008-01-12 07:10:00	1.3833444463281297	1.4079021156691045	19.504830202971274	19.219765893171047	13.631228285045626	13.523970846106858	14.803261948960678	14.884842395990429
2008-01-12 07:20:00	1.3833413409881667	1.4078978507065174	19.505169501127448	19.22012128793282	13.631362788168738	13.524104494456283	14.803384207198846	14.884932105204749
2008-01-12 07:30:00	1.3833382356482038	1.4078935857439303	19.505508799283614	19.220476682694603	13.631497291291847	13.524238142805713	14.803506465437012	14.88502181441907
2008-01-12 07:40:00	1.3833351303082408	1.407889320781343	19.505848097439788	19.22083207745636	13.631631794414961	13.524371791155136	14.803628723675175	14.885111523633384
2008-01-12 07:50:00	1.3833320249682781	1.407885055818756	19.506187395595965	19.221187472218137	13.631766297538073	13.524505439504564	14.803750981913344	14.885201232847704
2008-01-12 08:00:00	1.3833289196283154	1.4078807908561686	19.50652669375214	19.221542866979906	13.631900800661182	13.524639087853991	14.803873240151512	14.885290942062024
2008-01-12 08:10:00	1.3833258142883524	1.4078765258935817	19.50686599190831	19.22189826174168	13.632035303784294	13.52477273620342	14.803995498389678	14.885380651276341
2008-01-12 08:20:00	1.3833227089483895	1.4078722609309942	19.507205290064483	19.222253656503447	13.632169806907404	13.524906384552846	14.804117756627846	14.885470360490661
2008-01-12 08:30:00	1.3833196036084268	1.407867995968407	19.507544588220657	19.222609051265227	13.632304310030515	13.525040032902277	14.804240014866009	14.885560069704974
2008-01-12 08:40:00	1.3833164982684638	1.4078637310058195	19.507883886376828	19.222964446027	13.632438813153625	13.5251736812517	14.804362273104179	14.885649778919294
2008-01-12 08:50:00	1.3833133929285009	1.4078594660432326	19.508223184533	19.22331984078877	13.632573316276734	13.525307329601128	14.804484531342347	14.885739488133614
2008-01-12 09:00:00	1.3833102875885381	1.407855201080645	19.50856248268917	19.22367523555054	13.632707819399846	13.525440977950554	14.804606789580513	14.885829197347931
2008-01-12 09:10:00	1.3833071822485752	1.4078509361180582	19.50890178084536	19.22403063031232	13.632842322522954	13.52557462629998	14.80472904781868	14.885918906562251
2008-01-12 09:20:00	1.3833040769086122	1.407846671155471	19.50924107900152	19.224386025074086	13.632976825646068	13.525708274649407	14.804851306056847	14.886008615776571
2008-01-12 09:30:00	1.3833009715686495	1.4078424061928838	19.50958037715769	19.22474141983586	13.63311132876918	13.525841922998836	14.804973564295011	14.88609832499089
2008-01-12 09:40:00	1.3832978662286866	1.4078381412302965	19.509919675313867	19.225096814597627	13.633245831892287	13.525975571348262	14.80509582253318	14.886188034205208
2008-01-12 09:50:00	1.3832947608887238	1.4078338762677094	19.51025897347004	19.225452209359396	13.6333803350154	13.526109219697688	14.805218080771349	14.886277743419528
2008-01-12 10:00:00	1.3832916555487609	1.407829611305122	19.51059827162621	19.225807604121172	13.63351483813851	13.526242868047115	14.805340339009511	14.886367452633845
2008-01-12 10:10:00	1.3832885502087977	1.407825346342535	19.510937569782385	19.226162998882945	13.633649341261625	13.526376516396544	14.80546259724768	14.886457161848163
2008-01-12 10:20:00	1.3832854448688352	1.4078210813799477	19.51127686793856	19.22651839364472	13.633783844384732	13.526510164745968	14.805584855485847	14.886546871062482
2008-01-12 10:30:00	1.3832823395288725	1.4078168164173606	19.51161616609473	19.22687378840649	13.633918347507839	13.526643813095395	14.805707113724011	14.886636580276802
2008-01-12 10:40:00	1.3832792341889093	1.4078125514547732	19.511955464250907	19.227229183168266	13.634052850630953	13.526777461444825	14.80582937196218	14.886726289491119
2008-01-12 10:50:00	1.3832761288489466	1.407808286492186	19.51229476240708	19.227584577930035	13.634187353754065	13.526911109794247	14.805951630200347	14.886815998705435
2008-01-12 11:00:00	1.3832730235089836	1.407804021529599	19.512634060563247	19.227939972691807	13.634321856877177	13.527044758143676	14.806073888438512	14.886905707919755
2008-01-12 11:10:00	1.3832699181690211	1.4077997565670115	19.512973358719425	19.228295367453576	13.634456360000286	13.527178406493105	14.806196146676678	14.886995417134075
2008-01-12 11:20:00	1.383266812829058	1.4077954916044246	19.513312656875595	19.228650762215352	13.634590863123396	13.527312054842527	14.80631840491485	14.887085126348396
2008-01-12 11:30:00	1.383263707489095	1.407791226641837	19.51365195503177	19.22900615697712	13.634725366246505	13.527445703191955	14.806440663153017	14.887174835562712
2008-01-12 11:40:00	1.3832606021491325	1.4077869616792502	19.513991253187946	19.22936155173889	13.634859869369613	13.527579351541386	14.806562921391182	14.887264544777025
2008-01-12 11:50:00	1.383257496809169	1.407782696716663	19.514330551344113	19.229716946500663	13.634994372492724	13.527712999890811	14.806685179629348	14.887354253991349
2008-01-12 12:00:00	1.3832543914692064	1.4077784317540758	19.51466984950029	19.230072341262442	13.63512887561584	13.527846648240235	14.806807437867516	14.88744396320567
2008-01-12 12:10:00	1.3832512861292436	1.4077741667914885	19.515009147656453	19.23042773602421	13.63526337873895	13.527980296589663	14.80692969610568	14.887533672419984
2008-01-12 12:20:00	1.3832481807892807	1.4077699018289014	19.515348445812627	19.230783130785984	13.635397881862064	13.528113944939088	14.807051954343848	14.887623381634304
2008-01-12 12:30:00	1.3832450754493175	1.407765636866314	19.515687743968805	19.231138525547767	13.63553238498517	13.528247593288514	14.807174212582016	14.887713090848624
2008-01-12 12:40:00	1.3832419701093548	1.4077613719037267	19.51602704212498	19.231493920309525	13.635666888108284	13.528381241637945	14.807296470820182	14.887802800062941
2008-01-12 12:50:00	1.383238864769392	1.4077571069411396	19.51636634028115	19.231849315071297	13.635801391231391	13.528514889987376	14.807418729058346	14.887892509277261
2008-01-12 13:00:00	1.3832357594294291	1.4077528419785523	19.516705638437323	19.23220470983307	13.635935894354505	13.528648538336794	14.807540987296514	14.887982218491578
2008-01-12 13:10:00	1.3832326540894664	1.4077485770159652	19.517044936593496	19.232560104594842	13.636070397477615	13.528782186686225	14.807663245534682	14.888071927705894
2008-01-12 13:20:00	1.3832295487495034	1.4077443120533781	19.517384234749667	19.232915499356615	13.636204900600724	13.528915835035653	14.807785503772848	14.888161636920215
2008-01-12 13:30:00	1.3832264434095405	1.4077400470907908	19.51772353290584	19.233270894118387	13.636339403723836	13.529049483385078	14.807907762011016	14.888251346134536
2008-01-12 13:40:00	1.3832233380695778	1.4077357821282035	19.51806283106201	19.23362628888016	13.636473906846945	13.529183131734504	14.80803002024918	14.888341055348851
2008-01-12 13:50:00	1.3832202327296148	1.4077315171656164	19.518402129218188	19.233981683641925	13.636608409970055	13.529316780083931	14.808152278487348	14.888430764563171
2008-01-12 14:00:00	1.383217127389652	1.4077272522030293	19.518741427374362	19.234337078403705	13.636742913093169	13.529450428433359	14.808274536725516	14.88852047377749
2008-01-12 14:10:00	1.3832140220496891	1.4077229872404422	19.519080725530525	19.23469247316548	13.636877416216281	13.529584076782784	14.808396794963686	14.888610182991808
2008-01-12 14:20:00	1.3832109167097262	1.4077187222778549	19.519420023686703	19.235047867927246	13.63701191933939	13.529717725132215	14.808519053201847	14.888699892206128
2008-01-12 14:30:00	1.3832078113697637	1.4077144573152678	19.519759321842876	19.235403262689022	13.637146422462498	13.529851373481641	14.808641311440015	14.888789601420445
2008-01-12 14:40:00	1.3832047060298005	1.4077101923526805	19.52009861999905	19.235758657450788	13.637280925585609	13.529985021831068	14.808763569678185	14.888879310634765
2008-01-12 14:50:00	1.3832016006898376	1.4077059273900934	19.520437918155228	19.236114052212567	13.63741542870872	13.530118670180494	14.808885827916347	14.888969019849082
2008-01-12 15:00:00	1.3831984953498748	1.4077016624275058	19.520777216311398	19.236469446974336	13.637549931831831	13.53025231852992	14.809008086154515	14.889058729063402
2008-01-12 15:10:00	1.3831953900099123	1.4076973974649192	19.521116514467565	19.23682484173611	13.637684434954949	13.530385966879349	14.809130344392686	14.889148438277724
2008-01-12 15:20:00	1.3831922846699491	1.4076931325023316	19.521455812623746	19.237180236497878	13.637818938078055	13.530519615228775	14.809252602630847	14.889238147492035
2008-01-12 15:30:00	1.3831891793299862	1.4076888675397443	19.521795110779927	19.23753563125965	13.637953441201164	13.530653263578202	14.809374860869017	14.889327856706355
2008-01-12 15:40:00	1.3831860739900232	1.4076846025771572	19.52213440893609	19.237891026021426	13.638087944324276	13.530786911927626	14.809497119107185	14.889417565920676
2008-01-12 15:50:00	1.3831829686500603	1.40768033761457	19.52247370709226	19.238246420783195	13.638222447447387	13.530920560277055	14.80961937734535	14.889507275134996
2008-01-12 16:00:00	1.3831798633100976	1.4076760726519828	19.522813005248434	19.238601815544968	13.638356950570495	13.531054208626482	14.809741635583515	14.889596984349312
2008-01-12 16:10:00	1.3831767579701346	1.4076718076893957	19.52315230340461	19.238957210306737	13.638491453693607	13.531187856975908	14.809863893821685	14.88968669356363
2008-01-12 16:20:00	1.383173652630172	1.4076675427268084	19.523491601560774	19.23931260506852	13.638625956816714	13.531321505325337	14.809986152059851	14.88977640277795
2008-01-12 16:30:00	1.383170547290209	1.4076632777642213	19.523830899716955	19.239667999830285	13.638760459939828	13.531455153674765	14.810108410298016	14.88986611199227
2008-01-12 16:40:00	1.3831674419502458	1.407659012801634	19.52417019787313	19.24002339459205	13.63889496306294	13.531588802024189	14.810230668536189	14.889955821206586
2008-01-12 16:50:00	1.3831643366102833	1.4076547478390469	19.5245094960293	19.24037878935383	13.63902946618605	13.531722450373616	14.81035292677435	14.890045530420904
2008-01-12 17:00:00	1.3831612312703203	1.4076504828764596	19.52484879418547	19.24073418411561	13.63916396930916	13.531856098723045	14.810475185012518	14.890135239635224
2008-01-12 17:10:00	1.3831581259303574	1.4076462179138725	19.525188092341644	19.24108957887737	13.639298472432273	13.531989747072467	14.810597443250686	14.89022494884954
2008-01-12 17:20:00	1.3831550205903946	1.4076419529512854	19.525527390497814	19.241444973639144	13.639432975555382	13.532123395421893	14.810719701488852	14.89031465806386
2008-01-12 17:30:00	1.3831519152504317	1.4076376879886985	19.525866688653988	19.241800368400927	13.639567478678494	13.532257043771324	14.810841959727018	14.89040436727818
2008-01-12 17:40:00	1.383148809910469	1.4076334230261107	19.526205986810158	19.242155763162685	13.639701981801606	13.53239069212075	14.810964217965186	14.890494076492498
2008-01-12 17:50:00	1.383145704570506	1.4076291580635236	19.52654528496633	19.24251115792446	13.639836484924714	13.532524340470175	14.811086476203352	14.890583785706813
2008-01-12 18:00:00	1.383142599230543	1.4076248931009363	19.52688458312251	19.242866552686234	13.639970988047823	13.532657988819606	14.811208734441516	14.890673494921137
2008-01-12 18:10:00	1.3831394938905803	1.4076206281383492	19.52722388127868	19.243221947448006	13.640105491170935	13.53279163716903	14.811330992679686	14.890763204135453
2008-01-12 18:20:00	1.3831363885506174	1.407616363175762	19.527563179434853	19.24357734220978	13.640239994294047	13.532925285518456	14.811453250917852	14.890852913349773
2008-01-12 18:30:00	1.3831332832106544	1.4076120982131748	19.527902477591027	19.24393273697155	13.64037449741716	13.533058933867883	14.811575509156018	14.89094262256409
2008-01-12 18:40:00	1.3831301778706917	1.4076078332505877	19.528241775747198	19.244288131733324	13.640509000540268	13.533192582217312	14.811697767394184	14.891032331778407
2008-01-12 18:50:00	1.3831270725307288	1.4076035682880004	19.52858107390337	19.244643526495093	13.640643503663378	13.533326230566738	14.81182002563235	14.891122040992727
2008-01-12 19:00:00	1.3831239671907658	1.4075993033254133	19.52892037205955	19.244998921256865	13.640778006786487	13.533459878916164	14.811942283870518	14.891211750207045
2008-01-12 19:10:00	1.3831208618508029	1.4075950383628255	19.52925967021572	19.24535431601864	13.6409125099096	13.533593527265591	14.812064542108686	14.891301459421365
2008-01-12 19:20:00	1.3831177565108401	1.4075907734002389	19.52959896837189	19.24570971078041	13.641047013032713	13.533727175615015	14.812186800346847	14.89139116863568
2008-01-12 19:30:00	1.3831146511708774	1.4075865084376515	19.529938266528067	19.246065105542183	13.641181516155822	13.533860823964446	14.812309058585019	14.89148087785
2008-01-12 19:40:00	1.3831115458309144	1.4075822434750644	19.530277564684237	19.24642050030395	13.641316019278932	13.533994472313873	14.812431316823185	14.89157058706432
2008-01-12 19:50:00	1.3831084404909515	1.4075779785124771	19.530616862840407	19.246775895065728	13.641450522402046	13.534128120663302	14.812553575061353	14.89166029627864
2008-01-12 20:00:00	1.3831053351509888	1.40757371354989	19.530956160996574	19.2471312898275	13.641585025525155	13.534261769012724	14.81267583329952	14.891750005492954
2008-01-12 20:10:00	1.3831022298110258	1.4075694485873027	19.531295459152755	19.247486684589273	13.641719528648267	13.534395417362154	14.812798091537685	14.891839714707274
2008-01-12 20:20:00	1.3830991244710629	1.4075651836247156	19.53163475730893	19.247842079351045	13.641854031771377	13.53452906571158	14.812920349775851	14.891929423921594
2008-01-12 20:30:00	1.3830960191311001	1.4075609186621283	19.531974055465106	19.248197474112814	13.641988534894486	13.534662714061007	14.813042608014019	14.892019133135912
2008-01-12 20:40:00	1.3830929137911372	1.4075566536995412	19.532313353621273	19.248552868874587	13.642123038017594	13.534796362410436	14.813164866252189	14.89210884235023
2008-01-12 20:50:00	1.3830898084511742	1.407552388736954	19.53265265177745	19.24890826363636	13.642257541140705	13.53493001075986	14.813287124490351	14.892198551564553
2008-01-12 21:00:00	1.3830867031112115	1.4075481237743668	19.532991949933614	19.24926365839813	13.642392044263818	13.535063659109287	14.81340938272852	14.892288260778868
2008-01-12 21:10:00	1.3830835977712486	1.4075438588117797	19.533331248089787	19.249619053159908	13.642526547386927	13.535197307458715	14.813531640966685	14.892377969993186
2008-01-12 21:20:00	1.3830804924312858	1.4075395938491924	19.533670546245965	19.24997444792168	13.64266105051004	13.535330955808144	14.813653899204853	14.892467679207506
2008-01-12 21:30:00	1.3830773870913229	1.4075353288866053	19.534009844402146	19.25032984268345	13.642795553633153	13.53546460415757	14.813776157443021	14.892557388421825
2008-01-12 21:40:00	1.38307428175136	1.4075310639240182	19.53434914255831	19.25068523744521	13.642930056756265	13.535598252506995	14.813898415681187	14.892647097636145
2008-01-12 21:50:00	1.3830711764113972	1.4075267989614308	19.534688440714483	19.251040632206994	13.643064559879372	13.535731900856426	14.814020673919352	14.892736806850461
2008-01-12 22:00:00	1.3830680710714345	1.4075225339988435	19.535027738870657	19.251396026968767	13.64319906300248	13.535865549205846	14.81414293215752	14.89282651606478
2008-01-12 22:10:00	1.3830649657314713	1.4075182690362564	19.535367037026827	19.25175142173053	13.643333566125591	13.535999197555276	14.814265190395687	14.892916225279098
2008-01-12 22:20:00	1.3830618603915086	1.4075140040736691	19.535706335183	19.252106816492308	13.643468069248705	13.536132845904705	14.814387448633854	14.893005934493413
2008-01-12 22:30:00	1.3830587550515456	1.4075097391110816	19.53604563333917	19.252462211254077	13.643602572371814	13.536266494254127	14.81450970687202	14.893095643707735
2008-01-12 22:40:00	1.383055649711583	1.4075054741484947	19.536384931495352	19.252817606015853	13.643737075494926	13.536400142603554	14.814631965110188	14.893185352922053
2008-01-12 22:50:00	1.3830525443716202	1.4075012091859076	19.53672422965152	19.253173000777625	13.643871578618036	13.536533790952985	14.814754223348356	14.893275062136373
2008-01-12 23:00:00	1.383049439031657	1.4074969442233205	19.537063527807693	19.253528395539398	13.644006081741145	13.536667439302411	14.81487648158652	14.893364771350686
2008-01-12 23:10:00	1.3830463336916945	1.4074926792607332	19.537402825963863	19.253883790301174	13.644140584864257	13.536801087651837	14.814998739824688	14.893454480565007
2008-01-12 23:20:00	1.383043228351731	1.407488414298146	19.53774212412004	19.254239185062946	13.644275087987369	13.536934736001266	14.815120998062856	14.893544189779329
2008-01-12 23:30:00	1.3830401230117684	1.4074841493355588	19.53808142227621	19.25459457982471	13.64440959111048	13.537068384350688	14.815243256301017	14.893633898993645
2008-01-12 23:40:00	1.3830370176718056	1.4074798843729714	19.538420720432388	19.254949974586484	13.64454409423359	13.537202032700113	14.815365514539184	14.893723608207965
2008-01-12 23:50:00	1.3830339123318427	1.4074756194103843	19.538760018588558	19.255305369348253	13.644678597356696	13.537335681049544	14.815487772777354	14.893813317422286
2008-01-13 00:00:00	1.2657613048162346	1.2579212155426327	22.87793986515695	23.039322963254513	14.448330924654618	14.457228896417933	13.785823687956407	13.687570170035224
2008-01-13 00:10:00	1.2491943304947	1.202054890626668	22.437501325867114	21.883570732112933	14.161438053883407	13.282949748440876	12.402748329987428	11.505954205261373
2008-01-13 00:20:00	1.4900821922782652	1.4326381603175	23.090009199701363	22.83688558437601	17.4559985651981	16.261507414510373	15.617612776833267	15.37401169354718
2008-01-13 00:30:00	1.9159777262948423	1.1716077691096018	28.478222157822323	22.325381026655265	27.4668984355334	12.973261221131887	31.574372821141313	10.945720927651134
2008-01-13 00:40:00	1.2493826111884216	1.2029904270096918	24.17522615746089	24.18738889586145	15.374722504182902	14.781653705035634	14.475073473694875	15.166246454316552
2008-01-13 00:50:00	1.1742206050468067	1.1357945951855768	24.793720754637896	24.908149642648663	14.6482824328927	14.336288068006912	12.425609896582873	12.075125489385854
2008-01-13 01:00:00	1.1746989957055245	1.181577928558719	26.05847743748744	25.4510085581256	15.259467981396865	14.900676159534047	12.331011512445633	12.302534257141874
2008-01-13 01:10:00	1.5045137021031982	1.2247934455436826	27.822953017263067	25.66838836388753	20.934842870597397	15.629868411640501	23.373936396960158	14.011511081925269
2008-01-13 01:20:00	1.1893726052048226	1.16909649327516	24.06137595014813	24.221738495622365	14.307545796272535	14.204229950871047	12.66411616017938	12.473500936851487
2008-01-13 01:30:00	1.2108024235821395	1.178820831353238	24.082430953444877	23.708261015750203	14.563255803944335	13.931805166538243	12.133543468909256	11.566265252231945
2008-01-13 01:40:00	1.415558073708219	1.3590132884738075	29.20388530424945	28.72313138815825	20.755387216286486	19.628897703886327	23.04988519936639	21.68102261964889
2008-01-13 01:50:00	1.1661199064203849	1.1315761503615778	29.31530741269405	29.530772140078483	16.874137157799563	16.64805135355482	14.631497232726948	14.025502140136727
2008-01-13 02:00:00	1.1485885004166252	1.1163988203556114	29.28867030406796	28.97966116442057	16.792137980194052	16.28148724566601	13.867033507178311	13.385248231534336
2008-01-13 02:10:00	1.1592359474732006	1.0981746987849763	26.897445693003224	26.812610717625066	15.440561346047465	14.65448381121157	12.430474988147663	12.06022573540647
2008-01-13 02:20:00	1.2668305021026849	1.2331035229463896	24.318712746047677	24.098849321426286	15.403478862273701	14.764201054778507	12.71140579259316	12.563962973061724
2008-01-13 02:30:00	1.3030708643070388	1.3156810922275926	23.80450266686099	24.207980269309765	15.654565288744356	16.104654645198696	14.727284033490562	15.675006186389489
2008-01-13 02:40:00	1.2272136619034832	1.2005793890872778	22.379935496385716	22.176347498312424	13.55615450222192	13.102714154512212	11.635497435968206	10.871536568954275
2008-01-13 02:50:00	1.17362502828668	1.1659613965767257	22.22885880753804	21.883874881655807	13.162607657824411	12.793812105855089	10.941243259856426	10.605224321435152
2008-01-13 03:00:00	1.1949284973306342	1.1363916138586376	20.949358002157414	20.585686531732822	12.516755811894233	11.729648304480705	10.472527088568707	9.699608351163311
2008-01-13 03:10:00	1.264129546544281	1.2053308314118731	21.259206524085016	21.15115844609606	13.415870397687087	12.780790662062365	11.517706271213354	10.573701662131382
2008-01-13 03:20:00	1.2394729707257546	1.2461140727157642	20.397726741959406	20.422633533523392	12.877337950084454	12.957430943980732	10.929881194417145	10.822486871606095
2008-01-13 03:30:00	1.2909246286279876	1.2301812858859509	22.126783413967203	21.311932366818304	14.346537016942609	13.142046299634895	12.411562797695654	11.309235836463618
2008-01-13 03:40:00	1.280409833140106	1.2174690773355548	21.436646361530094	21.668521468116907	13.759558046447234	13.353089805330114	11.948633488298915	11.3046378595048
2008-01-13 03:50:00	1.4050747797158625	1.3756031973389182	21.949418462369014	22.077857118691266	15.434719208146065	15.33419720686322	13.069960200285163	13.11126883542517
2008-01-13 04:00:00	1.3098095399142184	1.3028176884820344	23.96341323944216	23.45011557344041	16.187216441967248	15.672767452602791	25.263692641426676	22.938740522468823
2008-01-13 04:10:00	1.3369010803478776	1.3187087036297105	20.8457986691689	21.01742282777785	14.102258811849744	14.058824915784149	13.995508634522611	13.884571518466243
2008-01-13 04:20:00	1.3433665810202997	1.3608542337815672	21.1629061760315	20.875377128268106	14.266582302273347	14.295307623532286	13.529818097340588	13.602411554450905
2008-01-13 04:30:00	1.673256252392825	1.533528102358	21.515804583055953	21.026660685056072	17.863986153064822	16.107710222246492	18.108716080296908	14.7855423585454
2008-01-13 04:40:00	1.394317159618211	1.3490515582694385	16.954578120868433	17.348409944575643	11.92161236495914	11.84661028732244	11.197551331361172	10.95226598682745
2008-01-13 04:50:00	1.3161770503332773	1.316157968344852	19.39088634639125	18.63945339200792	12.877234913594991	12.457260493378156	11.075501915593822	10.517240223248244
2008-01-13 05:00:00	1.3832711858669224	1.3386496324535222	21.93633512965424	23.09849682069584	15.212402161630273	15.526799360026665	14.344402487411807	15.086134578754963
2008-01-13 05:10:00	1.3914432857899344	1.3091396042378158	20.84335345668097	21.65179743379849	14.42410618171275	14.120171664564836	13.223666929103544	12.525203427025193
2008-01-13 05:20:00	1.3472762204961524	1.2577833974521961	20.40905451794539	20.689946441066187	13.861169108266385	13.115579412238862	11.706109299967856	11.055025363749184
2008-01-13 05:30:00	1.5292239955711688	1.4738163905668458	15.726960881669312	15.766879418571785	12.290980385260813	11.898082235851707	11.502580895982854	10.96831302114158
2008-01-13 05:40:00	1.5209718289082894	1.4509001786971711	17.662336258269807	18.10865169579033	13.562253207784915	13.293155305589842	12.564314179538133	12.215001056442485
2008-01-13 05:50:00	1.7771690631168526	1.7558206006706638	17.226477107278217	17.088135003460415	15.614679550787935	15.422813533455596	15.682354036662213	15.912127708235323
2008-01-13 06:00:00	1.5198702189769238	1.425503404839762	17.34344060226238	16.229016718442548	13.394575055890474	11.807772471215324	11.69158649342164	10.134903900060733
2008-01-13 06:10:00	1.5880332361694776	1.3593578903590522	19.686086198852177	20.583742373459145	15.548387661564693	13.91797940032877	13.916545487730213	12.465831331315016
2008-01-13 06:20:00	1.4838268481845174	1.4234845216739007	17.303660146756012	16.278541176762708	13.25752491265588	11.965365153357752	11.673796932185812	10.919282699414646
2008-01-13 06:30:00	1.5764740827982116	1.5528687255787832	15.634972283355017	16.04399349970947	12.425137437846994	12.55688623039486	11.128681243260443	11.407554575897295
2008-01-13 06:40:00	1.6848301538116168	1.5223176379733854	17.998158786371054	15.532096985230346	15.70487740890358	12.055403323492207	15.427488997355606	10.933061192454105
2008-01-13 06:50:00	1.5721442392599658	1.5169326521289679	13.943720069391508	13.791450450310018	11.059329163631382	10.619233704941118	10.17891427823281	9.847173639062342
2008-01-13 07:00:00	1.5155171101241671	1.5084218752169625	16.158741186540038	16.427438949348804	12.526800412728715	12.686023725668088	11.341038603590135	11.238811217399917
2008-01-13 07:10:00	1.916753530661905	1.4382553817017902	19.04140252707601	14.859133069879407	19.005322744899075	10.898329523178782	17.525302601976477	10.009476967415806
2008-01-13 07:20:00	1.5809824093395763	1.555621304638841	16.990997230269187	16.88811109405884	13.547196720238444	13.199357813790536	12.560282829141475	12.644356455165346
2008-01-13 07:30:00	1.6016678921679084	1.6528794676712566	15.554462037919604	15.128118267232153	12.524158336805108	12.595140953858651	11.524477356500876	11.58746741745883
2008-01-13 07:40:00	1.7722160481212357	1.7874971713578374	13.048437080772171	13.03471387000054	11.718408143209519	11.77119343312449	11.362794322179735	11.358609876481305
2008-01-13 07:50:00	1.6214725163507095	1.5521574196939831	13.591378480404261	13.889152690964416	11.193200416408935	10.984075048747263	10.54069599552428	10.214371506426328
2008-01-13 08:00:00	1.6635729992056465	1.6539323509504502	13.171396823262247	12.600952502176328	11.200419838721327	10.719933860237548	11.218541704916268	10.764357044408419
2008-01-13 08:10:00	1.7408008395631531	1.6163644973883833	17.24790842746294	16.891183708706414	15.273555651249143	13.978787642377574	17.442939428486888	14.600014823358407
2008-01-13 08:20:00	1.5831769841365435	1.5248383311980998	16.623188449753858	16.514171505526846	13.574624384154587	13.03840304687684	15.449674288858633	15.546891220111467
2008-01-13 08:30:00	1.5332747216713325	1.5169202117961815	16.015381860252358	14.694051395367609	12.421165217050026	11.28889920514965	12.145255965484269	11.061058017535856
2008-01-13 08:40:00	1.8012390092886197	1.830053720819335	14.378534518135734	14.304301614275772	13.002851371419794	13.232211584865384	12.461157006591822	12.714908067902336
2008-01-13 08:50:00	1.8730987827359893	1.4428546860396996	20.58665231334616	17.614278327388035	19.9298802209838	12.981727766550375	20.626726937391933	11.84117728320987
2008-01-13 09:00:00	1.2849377064087546	1.3081282172717936	18.11542990769459	17.715490143442842	11.809865217837727	11.72489771851018	10.33495229235232	10.24426843094338
2008-01-13 09:10:00	1.5516891689283354	1.4469668460057143	16.221395040689593	16.094393333659102	12.791138958967087	11.83924839251641	11.381902276740565	10.608390367377252
2008-01-13 09:20:00	1.4336825425652602	1.35895090118464	18.37283060632014	18.69346584428413	13.45417144943251	12.990983546817903	11.719647004042859	11.302773819433154
2008-01-13 09:30:00	1.5340807424044312	1.478679666716742	19.16229882854835	18.26885803879985	15.379943274649337	13.973010197801766	14.04671996982903	12.226944300441518
2008-01-13 09:40:00	1.5261746937026115	1.4199457030597176	17.469461860769588	17.20113720267279	13.760861147163038	12.456541080942554	12.278523475355605	11.29237204634202
2008-01-13 09:50:00	1.6204436405188227	1.5293626109808982	17.830715655507863	17.67129505572784	14.807153798773019	13.617872494943473	12.864653441745922	12.205855644118538
2008-01-13 10:00:00	1.4574457346629086	1.460460711032525	16.487932687189762	16.63666214321545	12.345940265671713	12.566246741348785	11.385366253492744	11.405966628581504
2008-01-13 10:10:00	1.5309748744318494	1.4951879196340057	16.409679374058303	16.743055072320008	12.963007824222442	13.01012967253928	12.082423981789631	11.796599788805592
2008-01-13 10:20:00	1.5585259915270404	1.443159005575252	16.556646873220373	16.235274929613293	13.221377815017158	11.998826878820774	12.0793771930726	10.826833485984633
2008-01-13 10:30:00	1.4668597420722655	1.4024242949682828	18.472568490014016	18.958338943847192	14.289625202194975	14.022844082522633	11.383342538620632	11.438890826351347
2008-01-13 10:40:00	2.5836871999681117	1.7469928638120489	32.89957987702742	22.790593133385247	44.54488031033761	19.875292271255397	56.48558217799028	19.23591334831448
2008-01-13 10:50:00	1.4265988076425398	1.4060965230083642	18.188419298667245	18.319025508509558	12.957207876801915	12.8972216265852	12.57745063847286	12.70699789280782
2008-01-13 11:00:00	1.4929003206825882	1.4196936565198983	18.422070952817634	17.721956846670352	13.822927215677678	12.678455039675764	13.438046730052145	11.261008582854581
2008-01-13 11:10:00	1.3412097822672973	1.2743105143475968	20.03451662083221	19.533360981157735	13.59423246852797	12.419561041927993	11.337239295631333	10.877861651852953
2008-01-13 11:20:00	1.2915938581729072	1.3009542725083263	19.541531554898214	19.520181214014784	12.614351996851337	12.63810882261594	11.534136559103956	11.448020583344364
2008-01-13 11:30:00	1.3251824405168495	1.327983086923795	19.579894641860424	19.487629634666646	13.06148510459422	12.817859186725563	11.128170177328483	11.133728903952072
2008-01-13 11:40:00	1.2738150331719176	1.2466375628118491	19.371400441293307	19.47337142312922	12.367919709786847	12.034675828238733	11.07574210423843	10.764680155027447
2008-01-13 11:50:00	1.2892243829034735	1.210168177637001	20.06188819273316	20.19882493925278	13.002496290591493	12.282540642654991	11.414412871511285	10.571820356838954
2008-01-13 12:00:00	1.4198350811043332	1.4369258719762057	20.595776144164503	20.342375495786328	14.716044699413324	14.568906721029858	13.030646907431873	13.30210471709501
2008-01-13 12:10:00	1.185469371780304	1.152890015362518	20.529135790882037	20.331034994762444	12.193699964534678	11.8032695702522	10.611342379835964	10.269299733696377
2008-01-13 12:20:00	1.3380474208405393	1.2919146147699392	21.208548869486073	21.162463909625515	14.029747279172973	13.639361601767805	12.62036001610682	11.848516905656293
2008-01-13 12:30:00	1.247281978104554	1.181906777448222	21.371295954122537	21.567736630966223	13.185721135341241	12.754688938047169	11.796459186287755	10.995114738196316
2008-01-13 12:40:00	1.3107340900411069	1.2737250504181437	22.26603701919528	22.168384539274726	14.807713847922006	14.547832098423596	12.078528930527089	11.61247410761991
2008-01-13 12:50:00	1.3025621736179616	1.2572278578607872	21.107029212881567	20.99338373522796	14.016031235637367	13.517893661235078	13.202149336960197	12.685871983241256
2008-01-13 13:00:00	1.3132740476535352	1.2929934809475792	21.307313447410927	21.290003587884602	13.922312305761075	13.77927343612884	13.542834892463794	12.877397268662856
2008-01-13 13:10:00	1.2444183705224172	1.1888338598178527	20.522085674186076	20.225670098389703	12.938241399045152	12.107723643853836	12.14713584203385	10.955337860407404
2008-01-13 13:20:00	1.3309987152724276	1.2937582339935103	21.672713211965018	21.59204672491556	14.452768099271562	13.981637283533779	15.72604854840049	15.125623278703955
2008-01-13 13:30:00	1.786544951039819	1.401256264546603	34.71729175884008	23.08875893625284	34.108708885571	16.475225760710725	33.32589428693391	18.33831570836196
2008-01-13 13:40:00	1.2726749467123963	1.2011114743504834	20.51786710132876	20.217567080052053	13.087598705229885	12.191585898455276	12.068570547359462	11.364475889984904
2008-01-13 13:50:00	1.2214566656428625	1.2074203470097282	19.913590789247397	19.94229605551105	12.211604659244893	12.114391284580753	10.620742510112528	10.599569113927846
2008-01-13 14:00:00	1.4256541800745268	1.2509832972528774	21.508371167464613	20.29989851701905	15.54368971606184	12.859304404621966	14.028257882286374	10.840680931286117
2008-01-13 14:10:00	1.465666971130722	1.4466688169754356	22.1109790729826	22.184365709114328	16.554201228464912	16.578657548795373	13.32173953906724	13.43929697442194
2008-01-13 14:20:00	1.773070220959578	1.4044079677522356	24.876374268728643	20.1341508237758	22.602816066760358	14.209587793308884	21.574961491283087	12.67837600165176
2008-01-13 14:30:00	1.3354695082664407	1.2653622764604864	22.194945747543173	22.353425647957856	14.666582934549085	14.020576736428382	13.898284431017785	12.580018805312665
2008-01-13 14:40:00	1.3103058097096525	1.2340799814874104	25.56970710206047	26.48453435486239	16.913595032119847	16.85812492965954	14.368650524492637	13.943699730317162
2008-01-13 14:50:00	1.337735123841965	1.3229145376902358	21.85864195937707	22.01962144542481	14.647621554363795	14.589721586319053	12.882164161284887	12.865654220369658
2008-01-13 15:00:00	1.4604431362903276	1.2504320181948525	22.17838600057058	20.98082728608465	16.439948495859827	13.324005868226163	14.062977521466966	12.341004130063455
2008-01-13 15:10:00	1.3732444895440286	1.2074506016325242	20.764000431261007	20.447809448929103	14.18483240771172	12.456158605791867	15.434100306381126	11.979965297628455
2008-01-13 15:20:00	1.278124749408902	1.151892248016271	24.01829902207593	21.26400429110922	16.21476538735735	12.435342210176215	15.699334832395134	11.751443611001086
2008-01-13 15:30:00	1.342191010256933	1.2654365766145041	21.200846235856467	20.548908002094848	14.582442727777936	13.133767307997925	12.62988024251636	11.911206193021927
2008-01-13 15:40:00	1.405399217155887	1.3994064931550103	20.566457585402095	19.67054631405916	14.284536725900226	13.720638327066498	13.21696695606868	12.642501815070302
2008-01-13 15:50:00	1.317813051881033	1.3151895074191378	18.41237964605815	18.893699135303137	12.315579399284205	12.638922082961116	11.779065615404475	11.999624824081097
2008-01-13 16:00:00	1.3752069588550595	1.2775277691493188	18.87167740852788	18.425723241424944	13.038071846945455	11.886831578196054	12.45526386031446	11.339125239905766
2008-01-13 16:10:00	1.483852096179343	1.3055389940281965	19.752195664133648	19.3174860192386	14.744953236618375	12.87333617209418	13.104671036930187	11.231437154942006
2008-01-13 16:20:00	1.710086112815518	1.3635939510535808	25.98884532013191	18.969346834194557	22.94281604867933	13.045764884438093	20.305375844662848	11.174006219211996
2008-01-13 16:30:00	1.4717245781267991	1.492286244548545	20.05000949704612	19.247779019549707	15.00941188957494	14.506191278019626	12.845714345533452	12.725274194734096
2008-01-13 16:40:00	1.3522031478205918	1.3123363713187022	19.129274102121965	18.45918218610744	13.167427876339865	12.128276153050013	11.089586763977461	10.609015985407844
2008-01-13 16:50:00	1.383540617758768	1.301685025193132	18.941885737917733	18.562473310674697	13.289386249888654	12.236539345495279	11.09889321186406	10.197110745778057
2008-01-13 17:00:00	1.3213341471996922	1.2821000819323052	19.80552726446629	19.55767311870033	13.01493495043317	12.538104025274274	10.95643537907969	10.625180198399413
2008-01-13 17:10:00	1.222866015912062	1.2131750228824936	19.056758128156567	19.21736371114013	11.679791663472658	11.676280691606493	10.341051912568773	10.358186196365477
2008-01-13 17:20:00	1.3711552329861365	1.3034176864374896	21.87061788540488	20.65461522101776	15.074683169496089	13.38068698942994	13.223011631516881	11.821828490366965
2008-01-13 17:30:00	1.3725607275696423	1.3404918925375122	20.52554733775377	19.91287459615545	14.197019858030204	13.227305431496678	12.405523369554926	12.130588524905267
2008-01-13 17:40:00	1.3115385296977706	1.316347174304437	19.536529736156293	19.18062800980667	12.742416857011163	12.646562236573644	11.435017217786582	10.754428828705533
2008-01-13 17:50:00	1.2620094050259765	1.232657387455113	22.057596242672357	21.66342733660897	14.181752616168607	13.583159777176421	15.154131715745175	13.921685053855713
2008-01-13 18:00:00	1.2615325729279747	1.206678281602737	22.553815833651427	22.71650664449655	14.107297205357339	13.566228066853368	12.646609238879266	12.2061633784427
2008-01-13 18:10:00	1.394985314765491	1.2003377836980715	22.737212012682967	22.09936282720181	15.822170160490543	13.361555836679745	14.647986585917382	12.030769736388486
2008-01-13 18:20:00	1.1723402789792396	1.1678470975015507	25.12908829719759	25.166567146966553	14.747478206361757	14.674539076858233	12.468174253459251	12.515060125229533
2008-01-13 18:30:00	1.2714693952494134	1.1820012948562133	22.492073088321828	22.75169315622499	14.072732222717129	13.413092456048233	11.902690757390964	11.178237830381436
2008-01-13 18:40:00	1.262799137774976	1.1615943739128365	25.016794761625647	24.050480610268764	15.76831353869186	13.904734798512273	13.923244806299849	11.806108279092305
2008-01-13 18:50:00	1.298558835958867	1.1893465018890683	21.44431942038242	21.05830717176662	14.057820123000822	12.517721815616179	12.584095948341462	11.303351755659321
2008-01-13 19:00:00	1.208455996783456	1.2248728996430656	21.499978279697558	21.768206277198068	13.048386762359623	13.370240355473895	12.34254451400321	13.185697749698068
2008-01-13 19:10:00	1.2089384802379617	1.1722107296421844	22.123092823244015	21.980682778351866	13.641129956581473	13.105057541896969	11.86693402851357	12.167018449788875
2008-01-13 19:20:00	1.2335184438868054	1.185146290304675	21.08291710295764	20.94254853702449	13.031472177171993	12.362328673227207	11.266941531219663	10.453114493616463
2008-01-13 19:30:00	1.339441717740449	1.275199189638225	21.98408186484684	21.776809630433146	14.632910216344154	13.924966961297894	13.13066488271105	12.214982198809347
2008-01-13 19:40:00	1.2510304578750648	1.192896056444965	21.904561837079708	21.73691815856225	13.853598447697172	13.044384740376024	12.963252004693544	10.831497548307473
2008-01-13 19:50:00	1.1303524975638095	1.1016475595083284	23.082330008401406	22.946450486548496	13.097211471310342	12.794063747533453	10.626263149635044	10.34777408691534
2008-01-13 20:00:00	1.1688131221290248	1.1100105281618409	24.733609915136377	24.42139493914588	14.319666440869401	13.539642338562247	12.266841316727215	11.47251390032488
2008-01-13 20:10:00	1.3794145354805971	1.2645445542858933	23.63093531388916	23.75067663570805	16.335058727585242	15.12618561460582	13.48212767839869	12.552190256158294
2008-01-13 20:20:00	1.2363553755162928	1.214990406499986	20.735093051644	19.934630166809466	12.703001082981384	12.09063267925956	11.210130149686297	10.328730201502283
2008-01-13 20:30:00	1.5212215874883193	1.3248103396611228	17.868464392396653	16.997836534320882	13.717762439189599	11.429043717205913	14.780317476377714	10.277751129555092
2008-01-13 20:40:00	1.3844448304615236	1.3576189929255016	16.489066660765484	16.11609207934838	11.589067807893127	11.050029947541557	10.169461046345225	9.933802015354107
2008-01-13 20:50:00	1.3366371869301814	1.283916600499458	18.332486484092463	18.85823764062617	12.260485486547553	12.140275064320422	12.124459718745664	12.145009609481328
2008-01-13 21:00:00	2.251881232565727	1.3533852340364882	23.05950803006403	16.575999147219342	28.27322572451912	11.298269386058571	27.18869489251092	10.341920870179214
2008-01-13 21:10:00	1.4027647685973132	1.3498285554417646	15.732283621720358	15.562688353665404	11.297721688789975	10.723167745101195	12.129002370288315	10.892329079260273
2008-01-13 21:20:00	1.5137307214314049	1.3859288395329945	16.05188398252917	15.160935384323704	12.358937050673294	10.495480392588016	11.762558147679407	9.712359254311107
2008-01-13 21:30:00	1.4971563400059904	1.6108112995663275	13.724390451399893	12.167745361293974	10.482492961370676	9.879909944870851	9.957736180696623	9.728977532912984
2008-01-13 21:40:00	1.7421210731610648	1.7345298864162408	10.791613500852351	10.813144702674403	9.749796881808187	9.661545504842508	8.92083425823207	8.868574604974672
2008-01-13 21:50:00	1.599933007904533	1.514958574737076	12.319248023450664	11.915938396138086	10.027401597337516	9.203694202958703	9.457373991177972	8.927273710817024
2008-01-13 22:00:00	2.0505474045553784	1.1596331804240707	34.389376511091285	20.311218999346803	33.581842345855996	10.949214633904667	54.45317670245232	9.480642411520863
2008-01-13 22:10:00	1.8119649947385743	1.5936489614251697	17.42945166245175	17.509935658958618	15.975748534284875	14.372672019659829	14.230343127272489	11.885870727766525
2008-01-13 22:20:00	1.4435329748763168	1.1603679233122473	20.532626044801198	20.469106769806405	14.612894336622169	11.917621334254346	15.063525210177591	11.015127487321568
2008-01-13 22:30:00	1.5343704519618502	1.4032783709821328	14.002748956520346	14.074128752994827	10.699460290550503	9.979492840914537	10.317503093044268	9.437966226324573
2008-01-13 22:40:00	1.272493796246876	1.2428331188758441	20.590145346567848	20.69358528837677	13.150527867396926	13.01752922684068	11.651096057578744	11.378428506303516
2008-01-13 22:50:00	1.2891710407293424	1.2498542438266578	21.70010810283448	21.316452987215573	14.025317999247624	13.203280326066361	12.313438600733953	11.872616047692805
2008-01-13 23:00:00	1.2165803134465354	1.064799931097372	26.25455028851145	25.63045737961552	15.737318588760314	13.461842489992106	14.243682875853775	11.825957090158319
2008-01-13 23:10:00	1.2428082003571097	1.2003101138876324	22.85688336141776	22.5829577495157	14.22121001702641	13.569430846244053	12.359123086932955	11.824336119455225
2008-01-13 23:20:00	1.3834363847188766	1.3304035958114782	19.98051302136005	19.878192639825226	13.556672942571176	13.086418762033313	11.856719247712398	11.418901682649185
2008-01-13 23:30:00	1.291057819815027	1.2739939189466898	18.782342167123645	18.210890211517288	12.260381436717616	11.843543351847995	12.302133829364426	12.390490870288355
2008-01-13 23:40:00	1.2338648530707084	1.216835912541276	19.915777099642693	19.429245951007367	12.304651714035073	11.801843466286495	10.419243921012873	10.266788047379864
2008-01-13 23:50:00	1.2900647446272409	1.207742916732629	21.43069748410871	21.885188928725295	13.69406122685518	13.067863145011337	12.06839025913301	11.730030195210608
2008-01-14 00:00:00	1.3825836380372267	1.40685719983524	19.58795825123362	19.30683760980521	13.664181550207756	13.556714691716435	14.833215217311533	14.906821153498473
2008-01-14 00:10:00	1.3825805326972638	1.4068529348726528	19.58829754938979	19.307193004566983	13.664316053330865	13.556848340065866	14.8333374755497	14.906910862712786
2008-01-14 00:20:00	1.3825774273573008	1.4068486699100655	19.588636847545963	19.307548399328766	13.664450556453975	13.556981988415293	14.833459733787867	14.907000571927107
2008-01-14 00:30:00	1.382574322017338	1.4068444049474784	19.588976145702137	19.307903794090528	13.664585059577089	13.557115636764722	14.833581992026033	14.907090281141427
2008-01-14 00:40:00	1.3825712166773751	1.4068401399848909	19.589315443858307	19.3082591888523	13.664719562700196	13.557249285114144	14.8337042502642	14.907179990355745
2008-01-14 00:50:00	1.3825681113374122	1.406835875022304	19.58965474201448	19.308614583614077	13.66485406582331	13.557382933463574	14.833826508502364	14.907269699570065
2008-01-14 01:00:00	1.3825650059974497	1.406831610059717	19.589994040170648	19.308969978375842	13.664988568946418	13.557516581813	14.833948766740534	14.907359408784382
2008-01-14 01:10:00	1.3825619006574863	1.4068273450971296	19.59033333832683	19.30932537313761	13.66512307206953	13.557650230162427	14.834071024978702	14.9074491179987
2008-01-14 01:20:00	1.3825587953175238	1.4068230801345425	19.590672636483	19.30968076789939	13.66525757519264	13.557783878511856	14.834193283216868	14.90753882721302
2008-01-14 01:30:00	1.3825556899775608	1.4068188151719552	19.591011934639173	19.310036162661163	13.665392078315751	13.55791752686128	14.834315541455036	14.907628536427335
2008-01-14 01:40:00	1.382552584637598	1.4068145502093679	19.591351232795347	19.310391557422925	13.665526581438865	13.558051175210707	14.834437799693205	14.907718245641654
2008-01-14 01:50:00	1.3825494792976352	1.4068102852467808	19.591690530951517	19.310746952184704	13.665661084561973	13.558184823560135	14.834560057931368	14.907807954855974
2008-01-14 02:00:00	1.3825463739576722	1.4068060202841934	19.59202982910769	19.31110234694648	13.665795587685087	13.558318471909564	14.834682316169536	14.907897664070294
2008-01-14 02:10:00	1.3825432686177093	1.4068017553216063	19.59236912726385	19.31145774170825	13.665930090808196	13.55845212025899	14.834804574407706	14.907987373284607
2008-01-14 02:20:00	1.3825401632777463	1.4067974903590192	19.59270842542004	19.311813136470025	13.666064593931305	13.558585768608415	14.834926832645865	14.908077082498927
2008-01-14 02:30:00	1.3825370579377836	1.406793225396432	19.593047723576213	19.3121685312318	13.666199097054415	13.55871941695784	14.835049090884034	14.908166791713247
2008-01-14 02:40:00	1.3825339525978206	1.4067889604338448	19.593387021732386	19.312523925993567	13.666333600177527	13.558853065307266	14.835171349122202	14.908256500927568
2008-01-14 02:50:00	1.382530847257858	1.4067846954712575	19.593726319888557	19.31287932075534	13.666468103300636	13.558986713656695	14.835293607360368	14.908346210141886
2008-01-14 03:00:00	1.3825277419178952	1.4067804305086704	19.59406561804473	19.313234715517112	13.666602606423748	13.559120362006125	14.835415865598536	14.908435919356206
2008-01-14 03:10:00	1.3825246365779322	1.406776165546083	19.59440491620089	19.313590110278888	13.66673710954686	13.559254010355547	14.835538123836706	14.908525628570526
2008-01-14 03:20:00	1.3825215312379693	1.4067719005834958	19.594744214357075	19.313945505040653	13.66687161266997	13.559387658704974	14.835660382074867	14.90861533778484
2008-01-14 03:30:00	1.3825184258980063	1.4067676356209091	19.59508351251325	19.314300899802426	13.66700611579308	13.559521307054405	14.835782640313035	14.908705046999161
2008-01-14 03:40:00	1.3825153205580436	1.4067633706583216	19.595422810669426	19.314656294564198	13.667140618916195	13.559654955403829	14.835904898551204	14.908794756213474
2008-01-14 03:50:00	1.3825122152180809	1.4067591056957345	19.595762108825593	19.31501168932597	13.667275122039301	13.559788603753256	14.836027156789367	14.908884465427795
2008-01-14 04:00:00	1.3825091098781177	1.4067548407331472	19.596101406981767	19.315367084087747	13.667409625162414	13.559922252102686	14.836149415027535	14.908974174642115
2008-01-14 04:10:00	1.382506004538155	1.4067505757705598	19.59644070513794	19.31572247884952	13.667544128285526	13.560055900452108	14.836271673265705	14.909063883856433
2008-01-14 04:20:00	1.382502899198192	1.4067463108079727	19.59678000329411	19.316077873611288	13.667678631408634	13.560189548801533	14.836393931503869	14.909153593070753
2008-01-14 04:30:00	1.3824997938582289	1.4067420458453854	19.597119301450284	19.316433268373057	13.667813134531743	13.560323197150964	14.836516189742035	14.90924330228507
2008-01-14 04:40:00	1.3824966885182663	1.4067377808827983	19.597458599606465	19.316788663134833	13.667947637654855	13.56045684550039	14.836638447980206	14.90933301149939
2008-01-14 04:50:00	1.3824935831783034	1.406733515920211	19.59779789776263	19.317144057896602	13.668082140777967	13.560590493849814	14.836760706218367	14.909422720713707
2008-01-14 05:00:00	1.3824904778383407	1.406729250957624	19.598137195918802	19.31749945265837	13.668216643901074	13.560724142199245	14.836882964456535	14.909512429928027
2008-01-14 05:10:00	1.3824873724983775	1.4067249859950366	19.598476494074976	19.31785484742015	13.668351147024188	13.56085779054867	14.837005222694705	14.909602139142349
2008-01-14 05:20:00	1.3824842671584148	1.4067207210324495	19.598815792231147	19.31821024218192	13.668485650147298	13.560991438898098	14.83712748093287	14.909691848356664
2008-01-14 05:30:00	1.3824811618184525	1.4067164560698622	19.59915509038732	19.318565636943692	13.668620153270409	13.561125087247524	14.837249739171035	14.909781557570982
2008-01-14 05:40:00	1.382478056478489	1.4067121911072749	19.59949438854349	19.318921031705464	13.668754656393519	13.561258735596953	14.837371997409205	14.9098712667853
2008-01-14 05:50:00	1.382474951138526	1.4067079261446882	19.599833686699668	19.319276426467237	13.668889159516633	13.561392383946377	14.837494255647366	14.90996097599962
2008-01-14 06:00:00	1.3824718457985634	1.4067036611821009	19.600172984855842	19.319631821229013	13.66902366263974	13.561526032295804	14.837616513885536	14.910050685213935
2008-01-14 06:10:00	1.3824687404586005	1.4066993962195136	19.600512283012012	19.319987215990786	13.669158165762852	13.561659680645231	14.837738772123704	14.910140394428256
2008-01-14 06:20:00	1.3824656351186375	1.4066951312569262	19.600851581168186	19.320342610752554	13.669292668885962	13.56179332899466	14.83786103036187	14.910230103642574
2008-01-14 06:30:00	1.3824625297786748	1.4066908662943391	19.60119087932436	19.320698005514323	13.669427172009074	13.561926977344086	14.837983288600038	14.910319812856894
2008-01-14 06:40:00	1.3824594244387118	1.4066866013317518	19.60153017748053	19.321053400276085	13.669561675132186	13.562060625693517	14.838105546838205	14.91040952207121
2008-01-14 06:50:00	1.382456319098749	1.4066823363691647	19.601869475636704	19.321408795037872	13.669696178255295	13.56219427404294	14.83822780507637	14.910499231285536
2008-01-14 07:00:00	1.3824532137587862	1.4066780714065774	19.602208773792878	19.32176418979964	13.669830681378405	13.562327922392369	14.838350063314538	14.91058894049985
2008-01-14 07:10:00	1.3824501084188232	1.4066738064439903	19.602548071949048	19.322119584561413	13.669965184501514	13.562461570741794	14.838472321552706	14.910678649714168
2008-01-14 07:20:00	1.3824470030788605	1.4066695414814032	19.602887370105226	19.322474979323186	13.670099687624626	13.56259521909122	14.838594579790866	14.910768358928484
2008-01-14 07:30:00	1.3824438977388975	1.406665276518816	19.6032266682614	19.322830374084962	13.670234190747738	13.562728867440647	14.838716838029034	14.910858068142804
2008-01-14 07:40:00	1.3824407923989346	1.4066610115562286	19.60356596641757	19.32318576884673	13.670368693870847	13.562862515790075	14.838839096267204	14.910947777357125
2008-01-14 07:50:00	1.3824376870589719	1.4066567465936417	19.60390526457374	19.323541163608503	13.67050319699396	13.5629961641395	14.83896135450537	14.911037486571438
2008-01-14 08:00:00	1.382434581719009	1.4066524816310542	19.604244562729914	19.323896558370272	13.670637700117073	13.563129812488928	14.839083612743538	14.911127195785761
2008-01-14 08:10:00	1.382431476379046	1.4066482166684668	19.604583860886084	19.324251953132052	13.67077220324018	13.563263460838357	14.839205870981706	14.911216905000078
2008-01-14 08:20:00	1.3824283710390832	1.4066439517058795	19.604923159042254	19.324607347893817	13.670906706363294	13.563397109187779	14.839328129219869	14.911306614214395
2008-01-14 08:30:00	1.3824252656991205	1.4066396867432926	19.605262457198428	19.32496274265559	13.671041209486404	13.563530757537208	14.839450387458037	14.911396323428715
2008-01-14 08:40:00	1.3824221603591575	1.406635421780705	19.60560175535461	19.32531813741736	13.671175712609513	13.563664405886636	14.839572645696206	14.911486032643031
2008-01-14 08:50:00	1.3824190550191946	1.4066311568181182	19.60594105351078	19.325673532179135	13.671310215732625	13.563798054236065	14.839694903934374	14.911575741857352
2008-01-14 09:00:00	1.3824159496792316	1.4066268918555311	19.60628035166695	19.326028926940907	13.671444718855732	13.563931702585487	14.839817162172539	14.911665451071672
2008-01-14 09:10:00	1.3824128443392691	1.4066226268929438	19.606619649823124	19.32638432170268	13.671579221978845	13.564065350934913	14.839939420410705	14.91175516028599
2008-01-14 09:20:00	1.382409738999306	1.4066183619303567	19.606958947979297	19.326739716464452	13.671713725101956	13.564198999284345	14.840061678648873	14.911844869500305
2008-01-14 09:30:00	1.382406633659343	1.4066140969677694	19.607298246135468	19.32709511122621	13.671848228225064	13.56433264763377	14.84018393688704	14.911934578714625
2008-01-14 09:40:00	1.3824035283193803	1.4066098320051823	19.60763754429164	19.327450505988	13.671982731348177	13.564466295983195	14.840306195125205	14.912024287928945
2008-01-14 09:50:00	1.3824004229794171	1.4066055670425948	19.60797684244781	19.327805900749766	13.672117234471287	13.564599944332626	14.840428453363373	14.912113997143265
2008-01-14 10:00:00	1.3823973176394544	1.406601302080008	19.60831614060399	19.32816129551154	13.672251737594399	13.564733592682051	14.840550711601539	14.912203706357582
2008-01-14 10:10:00	1.3823942122994917	1.4065970371174206	19.60865543876016	19.328516690273307	13.67238624071751	13.564867241031475	14.840672969839703	14.912293415571899
2008-01-14 10:20:00	1.3823911069595287	1.4065927721548337	19.608994736916333	19.328872085035087	13.672520743840618	13.565000889380903	14.840795228077875	14.912383124786219
2008-01-14 10:30:00	1.3823880016195658	1.4065885071922462	19.609334035072507	19.329227479796856	13.67265524696373	13.565134537730328	14.84091748631604	14.912472834000535
2008-01-14 10:40:00	1.382384896279603	1.4065842422296593	19.609673333228677	19.32958287455863	13.672789750086842	13.565268186079756	14.841039744554205	14.912562543214856
2008-01-14 10:50:00	1.38238179093964	1.4065799772670715	19.61001263138485	19.329938269320397	13.672924253209953	13.565401834429185	14.841162002792373	14.912652252429176
2008-01-14 11:00:00	1.3823786855996774	1.4065757123044846	19.61035192954102	19.330293664082173	13.673058756333065	13.565535482778607	14.841284261030538	14.912741961643492
2008-01-14 11:10:00	1.3823755802597144	1.4065714473418969	19.6106912276972	19.330649058843946	13.673193259456172	13.565669131128034	14.841406519268705	14.912831670857813
2008-01-14 11:20:00	1.3823724749197517	1.4065671823793102	19.611030525853373	19.331004453605715	13.673327762579286	13.565802779477465	14.841528777506873	14.912921380072133
2008-01-14 11:30:00	1.3823693695797887	1.406562917416723	19.611369824009547	19.331359848367487	13.673462265702396	13.565936427826893	14.84165103574504	14.91301108928645
2008-01-14 11:40:00	1.3823662642398258	1.4065586524541358	19.611709122165717	19.33171524312926	13.673596768825504	13.566070076176318	14.841773293983204	14.913100798500766
2008-01-14 11:50:00	1.3823631588998628	1.4065543874915485	19.61204842032189	19.33207063789103	13.673731271948615	13.566203724525744	14.841895552221375	14.913190507715086
2008-01-14 12:00:00	1.3823600535599	1.4065501225289614	19.61238771847806	19.332426032652805	13.673865775071723	13.566337372875171	14.84201781045954	14.913280216929405
2008-01-14 12:10:00	1.3823569482199372	1.4065458575663738	19.612727016634235	19.332781427414574	13.674000278194836	13.566471021224599	14.842140068697706	14.913369926143725
2008-01-14 12:20:00	1.3823538428799742	1.4065415926037872	19.613066314790405	19.33313682217636	13.67413478131795	13.566604669574025	14.842262326935876	14.913459635358038
2008-01-14 12:30:00	1.3823507375400117	1.4065373276411999	19.613405612946575	19.333492216938122	13.674269284441063	13.566738317923456	14.842384585174036	14.91354934457236
2008-01-14 12:40:00	1.3823476322000483	1.4065330626786126	19.613744911102764	19.33384761169989	13.67440378756417	13.566871966272881	14.842506843412206	14.913639053786678
2008-01-14 12:50:00	1.3823445268600858	1.4065287977160257	19.614084209258927	19.334203006461664	13.67453829068728	13.567005614622307	14.842629101650374	14.913728763000991
2008-01-14 13:00:00	1.3823414215201228	1.4065245327534381	19.6144235074151	19.334558401223443	13.674672793810391	13.567139262971734	14.84275135988854	14.913818472215311
2008-01-14 13:10:00	1.38233831618016	1.4065202677908506	19.61476280557127	19.33491379598521	13.674807296933505	13.567272911321163	14.842873618126704	14.913908181429631
2008-01-14 13:20:00	1.3823352108401972	1.4065160028282635	19.615102103727445	19.33526919074698	13.674941800056612	13.567406559670589	14.842995876364874	14.913997890643953
2008-01-14 13:30:00	1.3823321055002342	1.4065117378656766	19.615441401883626	19.335624585508754	13.675076303179724	13.567540208020015	14.84311813460304	14.914087599858274
2008-01-14 13:40:00	1.3823290001602713	1.4065074729030893	19.61578070003979	19.335979980270526	13.675210806302836	13.56767385636944	14.843240392841208	14.91417730907259
2008-01-14 13:50:00	1.3823258948203083	1.4065032079405022	19.616119998195966	19.336335375032306	13.675345309425945	13.567807504718866	14.843362651079376	14.914267018286907
2008-01-14 14:00:00	1.3823227894803456	1.4064989429779151	19.616459296352136	19.33669076979407	13.675479812549055	13.567941153068295	14.843484909317539	14.914356727501225
2008-01-14 14:10:00	1.3823196841403826	1.4064946780153278	19.61679859450831	19.33704616455584	13.675614315672169	13.56807480141772	14.843607167555707	14.914446436715545
2008-01-14 14:20:00	1.38231657880042	1.4064904130527405	19.61713789266448	19.337401559317613	13.675748818795276	13.568208449767148	14.843729425793875	14.914536145929866
2008-01-14 14:30:00	1.382313473460457	1.4064861480901534	19.617477190820654	19.33775695407939	13.675883321918388	13.568342098116574	14.843851684032039	14.914625855144179
2008-01-14 14:40:00	1.3823103681204942	1.406481883127566	19.61781648897683	19.33811234884116	13.6760178250415	13.568475746466005	14.843973942270207	14.914715564358499
2008-01-14 14:50:00	1.3823072627805313	1.406477618164979	19.618155787133	19.33846774360293	13.676152328164608	13.568609394815429	14.844096200508375	14.914805273572819
2008-01-14 15:00:00	1.3823041574405683	1.4064733532023916	19.618495085289172	19.338823138364702	13.67628683128772	13.568743043164856	14.844218458746536	14.914894982787144
2008-01-14 15:10:00	1.3823010521006056	1.4064690882398043	19.618834383445343	19.339178533126475	13.676421334410833	13.568876691514285	14.844340716984705	14.914984692001456
2008-01-14 15:20:00	1.3822979467606429	1.4064648232772172	19.61917368160152	19.339533927888244	13.67655583753394	13.569010339863713	14.844462975222877	14.915074401215776
2008-01-14 15:30:00	1.3822948414206797	1.4064605583146297	19.61951297975769	19.33988932265002	13.676690340657053	13.569143988213133	14.84458523346104	14.915164110430096
2008-01-14 15:40:00	1.3822917360807172	1.406456293352043	19.619852277913864	19.34024471741179	13.676824843780164	13.569277636562564	14.844707491699207	14.915253819644413
2008-01-14 15:50:00	1.382288630740754	1.4064520283894557	19.620191576070038	19.34060011217356	13.676959346903276	13.56941128491199	14.844829749937375	14.915343528858733
2008-01-14 16:00:00	1.3822855254007909	1.4064477634268686	19.62053087422621	19.340955506935327	13.677093850026386	13.569544933261414	14.84495200817554	14.915433238073053
2008-01-14 16:10:00	1.3822824200608284	1.4064434984642813	19.620870172382386	19.341310901697106	13.677228353149495	13.569678581610846	14.845074266413713	14.915522947287366
2008-01-14 16:20:00	1.3822793147208654	1.4064392335016942	19.62120947053856	19.34166629645888	13.677362856272607	13.56981222996027	14.845196524651875	14.915612656501686
2008-01-14 16:30:00	1.382276209380903	1.4064349685391069	19.62154876869473	19.342021691220648	13.677497359395714	13.569945878309698	14.845318782890036	14.915702365716006
2008-01-14 16:40:00	1.3822731040409395	1.4064307035765198	19.62188806685089	19.342377085982424	13.677631862518828	13.570079526659123	14.845441041128213	14.915792074930325
2008-01-14 16:50:00	1.3822699987009768	1.4064264386139325	19.622227365007074	19.3427324807442	13.677766365641935	13.570213175008547	14.845563299366374	14.91588178414464
2008-01-14 17:00:00	1.382266893361014	1.4064221736513454	19.622566663163248	19.34308787550597	13.677900868765047	13.570346823357976	14.845685557604542	14.91597149335896
2008-01-14 17:10:00	1.382263788021051	1.406417908688758	19.622905961319415	19.343443270267734	13.67803537188816	13.570480471707404	14.845807815842711	14.91606120257328
2008-01-14 17:20:00	1.382260682681088	1.406413643726171	19.623245259475592	19.34379866502951	13.678169875011273	13.570614120056831	14.845930074080876	14.916150911787598
2008-01-14 17:30:00	1.3822575773411254	1.4064093787635836	19.623584557631766	19.34415405979129	13.678304378134381	13.57074776840626	14.846052332319045	14.916240621001911
2008-01-14 17:40:00	1.3822544720011625	1.4064051138009963	19.623923855787943	19.34450945455305	13.678438881257492	13.570881416755686	14.84617459055721	14.916330330216232
2008-01-14 17:50:00	1.3822513666611995	1.4064008488384092	19.62426315394411	19.344864849314828	13.6785733843806	13.571015065105113	14.846296848795376	14.916420039430554
2008-01-14 18:00:00	1.3822482613212368	1.4063965838758221	19.624602452100284	19.345220244076604	13.678707887503714	13.571148713454539	14.846419107033546	14.916509748644874
2008-01-14 18:10:00	1.3822451559812738	1.4063923189132348	19.624941750256454	19.345575638838373	13.678842390626825	13.571282361803966	14.846541365271714	14.91659945785919
2008-01-14 18:20:00	1.3822420506413111	1.4063880539506477	19.625281048412628	19.345931033600145	13.678976893749935	13.571416010153394	14.846663623509874	14.916689167073507
2008-01-14 18:30:00	1.3822389453013482	1.4063837889880604	19.6256203465688	19.34628642836192	13.679111396873045	13.57154965850282	14.846785881748044	14.916778876287827
2008-01-14 18:40:00	1.3822358399613852	1.4063795240254733	19.625959644724976	19.34664182312369	13.679245899996154	13.571683306852247	14.84690813998621	14.916868585502145
2008-01-14 18:50:00	1.3822327346214225	1.406375259062886	19.62629894288115	19.346997217885466	13.679380403119268	13.571816955201676	14.847030398224375	14.916958294716466
2008-01-14 19:00:00	1.3822296292814595	1.4063709941002989	19.62663824103732	19.34735261264723	13.679514906242378	13.5719506035511	14.847152656462546	14.917048003930786
2008-01-14 19:10:00	1.3822265239414966	1.4063667291377118	19.626977539193494	19.347708007409004	13.679649409365487	13.572084251900527	14.84727491470071	14.917137713145099
2008-01-14 19:20:00	1.382223418601534	1.4063624641751244	19.627316837349667	19.348063402170773	13.679783912488599	13.572217900249955	14.847397172938877	14.917227422359419
2008-01-14 19:30:00	1.382220313261571	1.4063581992125374	19.62765613550584	19.348418796932553	13.679918415611713	13.572351548599384	14.847519431177044	14.91731713157374
2008-01-14 19:40:00	1.3822172079216075	1.40635393424995	19.62799543366201	19.348774191694318	13.68005291873482	13.572485196948808	14.847641689415214	14.917406840788058
2008-01-14 19:50:00	1.3822141025816452	1.406349669287363	19.628334731818182	19.349129586456094	13.680187421857932	13.572618845298235	14.847763947653375	14.917496550002374
2008-01-14 20:00:00	1.3822109972416825	1.4063454043247756	19.62867402997436	19.349484981217863	13.680321924981046	13.572752493647661	14.847886205891545	14.917586259216694
2008-01-14 20:10:00	1.3822078919017196	1.4063411393621883	19.629013328130533	19.34984037597964	13.680456428104153	13.572886141997087	14.84800846412971	14.917675968431013
2008-01-14 20:20:00	1.3822047865617566	1.4063368743996012	19.629352626286703	19.350195770741404	13.680590931227266	13.573019790346516	14.848130722367875	14.917765677645333
2008-01-14 20:30:00	1.3822016812217937	1.406332609437014	19.629691924442877	19.35055116550318	13.680725434350377	13.573153438695938	14.848252980606047	14.917855386859653
2008-01-14 20:40:00	1.3821985758818311	1.4063283444744268	19.63003122259905	19.350906560264953	13.680859937473485	13.573287087045367	14.848375238844213	14.917945096073966
2008-01-14 20:50:00	1.382195470541868	1.4063240795118397	19.63037052075521	19.351261955026725	13.680994440596594	13.573420735394794	14.848497497082374	14.918034805288286
2008-01-14 21:00:00	1.382192365201905	1.4063198145492524	19.630709818911395	19.351617349788498	13.681128943719704	13.573554383744225	14.848619755320545	14.918124514502606
[truncated: 64,817 more rows]
