# Supplementary material for: Ergodic seismic precursors and transfer learning for short term eruption forecasting at data scarce volcanoes
Source: Nat Commun. 2025 Feb 25;16:1758. doi: 10.1038/s41467-025-56689-x (PMC11861682; doi:10.1038/s41467-025-56689-x)
Supplement: Supplementary file 3 — Supplementary Data 1 [file 41467_2025_56689_MOESM3_ESM.zip › data2share/data2share/VNSS_data.csv]

time	dsar	dsarF	hf	hfF	mf	mfF	rsam	rsamF
2013-01-01 00:00:00	1.9054412196977413	1.603000751094836	3.774159826304317	2.092141406443489	3.6570243900593935	1.7337975191474746	5.02856331517552	1.8768958668142848
2013-01-01 00:10:00	1.4183833791318807	1.4330757810180073	0.04517435975989582	0.043432064424494585	0.03301997720743103	0.031829064830549265	0.03772667891876343	0.036824337620018695
2013-01-01 00:20:00	1.3825812842530347	1.3808738419699584	0.040152236121623185	0.04027603690169507	0.02883302346020116	0.028642445353773707	0.03347846348346165	0.033738742288888436
2013-01-01 00:30:00	1.7750204119976858	1.4265048318409768	1.2455915349630695	0.040145024485409575	1.1545874074975089	0.02997450294860525	1.2007634168963761	0.03361722406939822
2013-01-01 00:40:00	1.7666340727260812	1.7817443154479828	7.1652251699023415	7.061090587709999	6.514965499169115	6.426485513751025	7.6806020919002975	7.4426640993691375
2013-01-01 00:50:00	1.7679931793564885	1.7331837590172694	6.948289689978273	6.8479029115252645	6.309664866579277	6.132234746447259	7.531968653524178	7.062346923924844
2013-01-01 01:00:00	2.339774830400717	1.7360254512466795	17.592415996457714	7.462443101625084	20.342980074153253	6.5218783869254455	32.86087745965964	7.337466758173576
2013-01-01 01:10:00	1.8766876727558413	1.8686852174210784	7.2770780478333625	7.293466755419128	7.032334649703091	7.0575891911580895	8.293431743817374	8.208288382535489
2013-01-01 01:20:00	1.8853089900673017	1.8654736387734767	7.829746946473984	7.355372156276625	7.5702584010873935	7.073234175902293	9.477336981572595	8.821637188027886
2013-01-01 01:30:00	1.9294560356558927	1.920733894687435	7.61369605710334	7.731672667197051	7.531225453117756	7.626959924663539	9.12457046631084	9.190291923858602
2013-01-01 01:40:00	1.967837732644614	1.957486827566384	7.825461763800122	7.782469666523111	7.876962215743339	7.796069378621754	9.986986331357066	9.735060578322665
2013-01-01 01:50:00	2.024556462517435	2.027415482080059	7.682962857955589	7.6442545430570075	7.973166597019112	7.8931996425713695	10.599584857701657	10.432629826119037
2013-01-01 02:00:00	2.1098193145141715	2.1223391562906926	7.394728531198468	7.378939215569776	8.023178449971889	8.096456465476086	10.549477850935695	10.52943096930704
2013-01-01 02:10:00	1.9430195391189808	1.9553970704813608	7.772674803058442	7.616017385481434	7.772004398195099	7.69347766529992	10.646585002291923	10.429008731352466
2013-01-01 02:20:00	1.8784489530687247	1.855398883855575	7.3987155119557855	7.303405240777103	7.0925345858972415	6.896423434400576	9.442035980903468	9.054388276362987
2013-01-01 02:30:00	1.7865021829874752	1.7683664794637597	7.897124767054469	7.781599771391789	7.238798248396977	7.03893034952214	9.044865590754654	8.582486596257148
2013-01-01 02:40:00	1.7684361524671028	1.7262025180186895	7.316192446372157	7.354722418675167	6.659086193242684	6.539005679841979	8.267131186705752	8.076308329767167
2013-01-01 02:50:00	1.702336938607915	1.6809372774704612	7.294216931765883	7.251116116124338	6.432819372241383	6.258111997433209	7.188645124688683	7.244812830507245
2013-01-01 03:00:00	1.762517482645269	1.7120448922664553	6.992885028182057	7.0147955775213395	6.323991267435624	6.187588648021046	8.238144174435824	7.865683872045014
2013-01-01 03:10:00	1.6238298777142457	1.5765064170554364	7.331039998504611	7.298773993429625	6.082667922253053	5.863192710454508	6.9920295630231575	6.73220122586712
2013-01-01 03:20:00	1.5699139184429798	1.5607841161402487	7.730257309813813	7.0447865544798605	6.2076424727998045	5.620643022295103	7.387751764760804	6.349983856991512
2013-01-01 03:30:00	1.5385403326329206	1.5212971021532553	7.0801443599791325	7.045390653864431	5.60564871535378	5.52495332574484	6.021474471627005	5.999473263870675
2013-01-01 03:40:00	1.5558694924737595	1.5586809859644093	7.32243251175635	7.335872113156181	5.913343655560107	5.96634257283792	6.597976611035171	6.553782077357638
2013-01-01 03:50:00	1.5327687006532762	1.5020239445600492	7.051088484376259	7.094242757949598	5.6255902838054155	5.5401001344885445	6.202045028454225	5.959831583259459
2013-01-01 04:00:00	1.6190613692540785	1.608826644048363	7.039155401560135	6.9875981872416055	6.015718829907782	5.962958636390251	6.538907645710647	6.264036373560067
2013-01-01 04:10:00	1.4754471525594488	1.4707131998732441	7.1944036617168985	7.266898696641396	5.508177682674357	5.528833665001673	5.585546526807599	5.482143562567661
2013-01-01 04:20:00	1.5549716108530602	1.5025772146080278	7.303294987526512	7.240213112218427	5.851484911301488	5.672553605808727	6.482445959441698	6.0478576189957325
2013-01-01 04:30:00	1.6170139906059358	1.6193813069312273	7.569253535757103	7.234689459043031	6.362407705264947	6.1456347811842384	6.701407912591129	6.550985764546715
2013-01-01 04:40:00	1.5952901739231575	1.5485055681211504	7.060496979248657	7.117982616955199	5.894865088382571	5.808437091719185	5.8376676382833255	5.764100782255494
2013-01-01 04:50:00	1.6003338019378637	1.5768765435970271	7.151031147206278	7.156600167096291	6.091198249855911	6.013483081653107	5.966597598411808	5.886485313161822
2013-01-01 05:00:00	1.5263176757891783	1.527501140858031	7.347672811991978	7.290459882102533	5.965832202350582	5.913595036418773	5.992282478068852	5.888067704495858
2013-01-01 05:10:00	1.6611296139501808	1.5985378601383615	8.504137028502369	8.342400696338956	7.589786832909937	7.164359056573463	7.785123410993451	7.1636928226158405
2013-01-01 05:20:00	1.4702808480800964	1.4605331995391806	7.3775286964593585	7.455347228964782	5.502606066039572	5.523151905286716	6.260893745881552	6.068643545148894
2013-01-01 05:30:00	1.5420321691204577	1.5099344635495	7.17623969808735	7.1321906117142335	5.605197006208313	5.462253269143598	6.371822030538554	6.006623900292327
2013-01-01 05:40:00	1.5096724519326037	1.5188468586039063	7.150181966107062	7.1211760974000535	5.444952499597663	5.463219462822249	6.0332465514881966	6.003422962991515
2013-01-01 05:50:00	1.4999305521493045	1.4485804833855642	7.296102547678178	7.315922574004331	5.515765794516377	5.3249933586754015	6.4712578873411415	5.883047983758176
2013-01-01 06:00:00	1.5293626966646592	1.4962823390901632	7.509179145538403	7.488105960708906	5.794633349065125	5.68891131010751	6.0839216434504735	5.916713153336503
2013-01-01 06:10:00	1.6688806024651577	1.6253594128685385	7.2455500947784115	7.216891002339818	6.149467539504533	5.949719110753193	6.479905242355652	6.301775561119762
2013-01-01 06:20:00	1.6579819723624072	1.6362107246940059	7.336660661816857	7.404728261522579	6.1072590500701205	6.0344206450224815	6.486476150909951	6.4049679557063826
2013-01-01 06:30:00	1.6026185198756964	1.5533312251148972	7.6500034893126285	7.757658624947357	6.255663293917246	6.141040624512351	6.629031102541878	6.421795091085105
2013-01-01 06:40:00	1.6072064348135116	1.6029921973014711	7.338935712025018	7.261948650177673	5.871782270631785	5.799609301717829	6.482967785726392	6.3578477095130035
2013-01-01 06:50:00	1.5417013119743448	1.511436728954719	7.455978322666664	7.596197456244174	5.782079226170873	5.732547343455669	6.2318972380161695	6.295750764129969
2013-01-01 07:00:00	1.5141133540616951	1.52171310726996	7.4816142849830385	7.416179276321232	5.775812522777206	5.77862769818771	6.277190738674605	6.299460264578179
2013-01-01 07:10:00	1.6191281526526733	1.6055123804236235	7.230165417408777	7.378130404890733	5.936055057537442	5.985486535928184	6.643576363407233	6.8750085809823664
2013-01-01 07:20:00	1.4624918757653922	1.4452811013568805	7.502969798550531	7.509970775051979	5.6078518959321615	5.582019188552686	6.061776620435796	5.903086166402515
2013-01-01 07:30:00	1.4931350216058097	1.4888092336232233	7.281779405101414	7.261404991957157	5.651321773630213	5.580415018425329	5.993336473408685	5.9756389682971305
2013-01-01 07:40:00	1.4955954928506328	1.4593867133865388	7.502361835193918	7.3213047865881755	5.791279861591669	5.572796018153579	7.755105082422586	6.89678893418944
2013-01-01 07:50:00	1.4283548253610607	1.4128386490866607	7.7069627093966515	7.751275594949932	5.745254778150163	5.689651225378637	6.105835151572507	5.93780304615885
2013-01-01 08:00:00	1.508537406005493	1.5016507203773728	7.264145975864245	7.247863594776812	5.660041943400412	5.624881773148887	6.246167834177811	6.2689839683222734
2013-01-01 08:10:00	1.4288175234455098	1.4340038206686283	7.492882232916651	7.387228114006429	5.540431805974149	5.501507848659693	6.253914970303117	5.9855295763558445
2013-01-01 08:20:00	1.5048399509477517	1.4275233846038389	7.403815149624711	7.478720431697996	5.791275605971291	5.583028720942694	6.340571867333352	6.1304743231544725
2013-01-01 08:30:00	1.424078653978437	1.4204748457438696	7.903475531756152	7.800033256433122	5.848520720424718	5.73418659432518	6.498068689510263	6.159603001537743
2013-01-01 08:40:00	1.4679008910004618	1.4468782690987472	7.579585765339072	7.556593167543667	5.8007201734480365	5.717949950744907	6.546759677264952	6.152153086671102
2013-01-01 08:50:00	1.4767472276069655	1.4404262280132485	7.480282774992429	7.592069726794218	5.74792030743392	5.709215786863482	6.3140829615816845	6.1303697650121025
2013-01-01 09:00:00	1.4928632748059187	1.3853306059417887	7.395456043946838	7.534362835869019	5.783745180086317	5.488343019397076	6.8569255911533675	6.275100653751342
2013-01-01 09:10:00	1.4230698029258981	1.4346558490618715	7.7366238903645295	7.492248006166589	5.781900820090676	5.619444675012104	6.462099813058982	6.3907088642010805
2013-01-01 09:20:00	1.4339188766309083	1.4609833623704398	7.403153276493063	7.249974528702426	5.583132925465906	5.5640256367411745	6.089926620571084	6.039413829909133
2013-01-01 09:30:00	1.417372830077934	1.4351579000652777	7.331508478948049	7.254083195756192	5.462373363013866	5.47074564032384	6.35609881140099	6.272482176800405
2013-01-01 09:40:00	1.4314482480088806	1.4552476311766769	7.5082922027562775	7.272753925478394	5.632413743405269	5.5615940401324835	6.4098841919074125	6.377745710731302
2013-01-01 09:50:00	1.5854902435941662	1.5398805469446684	7.92698653539624	7.236748563135892	6.643584306108935	5.857235938880857	7.722375618208789	6.700780829373808
2013-01-01 10:00:00	1.575077873183396	1.5400841716774616	7.075934052902963	7.167033989473505	5.711827001439001	5.655787482701576	7.459445533184061	6.952415784910425
2013-01-01 10:10:00	1.4475726163026743	1.4434096836973804	7.425656749174678	7.393019592186443	5.597663147751392	5.5754434801239245	6.522258525716302	6.4648709619877645
2013-01-01 10:20:00	1.5300283576325755	1.4850242029525846	7.558991812028822	7.560356703935664	5.968497885397174	5.740340865609935	6.8784792189578985	6.617395436540753
2013-01-01 10:30:00	1.6031977951909684	1.5897653889520102	7.120441489314544	7.131858367115417	5.883776330650077	5.8146076487111475	6.7030859658839015	6.718286372542522
2013-01-01 10:40:00	1.6000255023927266	1.5219452069706736	7.695490014214867	7.654826463128398	6.36002499444263	6.020539063022832	7.007589662437043	6.66089406923275
2013-01-01 10:50:00	1.5733576558911695	1.5737700310728653	7.336351338733691	7.27430608951868	5.966251463419262	5.89498425298008	6.93350595407065	6.585459546355607
2013-01-01 11:00:00	1.5696294319171566	1.5312117874943998	7.402110032967839	7.361517678050432	5.968492931053617	5.826503443629961	6.891682946665022	6.502562950127598
2013-01-01 11:10:00	1.5439810018133937	1.5052239526012048	7.376621822307959	7.448990163448507	5.975504377062514	5.906728067191714	6.968669615343504	6.808250446825683
2013-01-01 11:20:00	1.5826282185460838	1.5614418568331891	6.929014089961053	6.9404080325147595	5.704692773314518	5.646924253372308	6.633470331612765	6.322457453461532
2013-01-01 11:30:00	1.5344975470248168	1.5331784867402498	7.2517846710518565	7.247833528776081	5.857220774008307	5.787730731614463	6.4488807084578665	6.373806648685566
2013-01-01 11:40:00	1.4849059444777917	1.4519654328534548	7.197001087968937	7.173235992448852	5.577351840756483	5.435355443498257	6.349454509352082	6.0758522566322934
2013-01-01 11:50:00	1.5739583883834525	1.492800493862282	7.283461903010975	7.291460545911086	5.964282687011628	5.624879402306177	7.008393790498007	6.511010501653
2013-01-01 12:00:00	1.5103139329796402	1.501870445210704	7.326756826175821	7.385449516571766	5.802734209345845	5.832353927717133	6.448346464225684	6.351357976694279
2013-01-01 12:10:00	1.5477262101210898	1.5346661430398938	7.0232969067848705	6.934512570614692	5.70489107572055	5.597997642975208	6.142967220146352	5.908278164036927
2013-01-01 12:20:00	1.6175899646995402	1.5159420299874269	7.4693076542083165	7.4228454981626815	6.233645079187381	5.8705489442954155	7.275946013248872	6.498128784674388
2013-01-01 12:30:00	1.4954598313718817	1.513288867338174	7.451291665422063	7.257907500505168	5.938534428932205	5.891345587979945	6.214020063793549	6.116419547962531
2013-01-01 12:40:00	1.5407517630558711	1.5284423769445143	7.261596551659894	7.2897870741517234	5.894281332927911	5.910304571535892	6.317625101662909	5.8215074226657775
2013-01-01 12:50:00	1.5807293085709793	1.5844451430887647	7.342494969398634	7.234378473660474	6.1466947585742435	6.0911557382050665	6.171629752564333	6.092278372656415
2013-01-01 13:00:00	2.26884701038055	1.567504918640714	17.920434766876127	7.916994050409671	20.307171864507747	6.487160069892976	32.041497928486685	6.806982002837449
2013-01-01 13:10:00	1.611217926525078	1.5856378140628815	7.195022823378937	7.278841009702648	6.176426748021724	6.148682742992812	5.9505117872807824	5.871070849998437
2013-01-01 13:20:00	1.6036572829981706	1.5804281163899732	7.390596932400365	7.450751783137607	6.188258334083211	6.1571672129016175	6.000911414846821	5.923928139745369
2013-01-01 13:30:00	1.6544364801825178	1.5881062342487442	7.422868594162718	7.552368131103258	6.474221100950063	6.3526516234375485	6.310033117823345	6.029455892074411
2013-01-01 13:40:00	1.544971977761923	1.5539552164631727	7.835253159095137	7.814393750172018	6.351662502244476	6.388716428328844	6.039676493177423	6.099926199609798
2013-01-01 13:50:00	1.6023332044561076	1.6247957378359843	7.659526975309109	7.551839482399298	6.3976466137960815	6.388190578322255	5.992015011899503	5.984544365685747
2013-01-01 14:00:00	1.572002881136281	1.558540855271613	7.976478730097085	7.950435027080389	6.5474617904025125	6.517053036059037	6.352556480934818	6.330508761497781
2013-01-01 14:10:00	1.5326393551065585	1.518349825145178	7.618324358434098	7.607662839572935	6.043404015056474	5.954170278904018	5.781535776743871	5.822621068078767
2013-01-01 14:20:00	1.5187011039445617	1.4770064740052569	7.854565195729051	7.927556494857264	6.1865995684265975	6.121620781539508	5.989618068014075	5.593184594549938
2013-01-01 14:30:00	1.5573734692905452	1.5702035549357471	7.528752993052372	7.493363492767229	6.080016847329673	6.103197230451423	5.8864790989543865	5.87343455019868
2013-01-01 14:40:00	1.562335012447048	1.5406558983960084	7.4078808577175534	7.384194321790682	6.0094156903224665	5.907505405338596	5.6094522366543575	5.612974701716392
2013-01-01 14:50:00	1.517510696132429	1.5272487311675151	7.507214297438098	7.4530175165165105	5.9184619260579305	5.915650056013496	5.715876678089085	5.695683229048664
2013-01-01 15:00:00	1.6048577319469128	1.5951465191127825	7.3484509254530455	7.473383162951009	6.170596917733612	6.222092681320622	6.014375171067162	5.88580670037855
2013-01-01 15:10:00	1.5172323748237655	1.550887417026037	7.514232901535458	7.057584031800352	5.964707762314951	5.7276748990446364	5.539281783458666	5.376469825553492
2013-01-01 15:20:00	1.5682553591400266	1.5484510329075474	7.518614600113352	7.3110136394184435	6.222535735430816	6.020011605306967	6.110037419226468	5.831552943006186
2013-01-01 15:30:00	1.5556903746993795	1.4730363089023626	7.352929588569263	7.174617050083313	6.058124896611121	5.6098487088799605	6.7349720844018925	5.6219177102674935
2013-01-01 15:40:00	1.5600396555563385	1.5005249681023831	7.332182267773009	7.531155359873604	6.00377408194575	5.916852026457454	6.165032969697765	5.716241473560215
2013-01-01 15:50:00	1.455384625568317	1.4538500018026561	7.677245225728053	7.724743909183028	5.781000663001477	5.8134708698305575	5.508842487391374	5.411977498403464
2013-01-01 16:00:00	1.489995030476183	1.5134373735124502	7.829430022963513	7.692272932572139	6.029419731918955	5.9848008974287685	6.396383501325508	6.495293673677585
2013-01-01 16:10:00	1.4928754304786802	1.4587246026776757	7.565451569203744	7.566014266219474	5.884062816075827	5.7220433164582944	5.66764911576463	5.4044450063555125
2013-01-01 16:20:00	1.6397795134415734	1.5622132004921194	7.386193937286472	7.177736818355656	6.365853902564727	5.9638423198701025	6.106310827358878	5.423934084253343
2013-01-01 16:30:00	1.4684134503597226	1.450619579590667	7.831017321220227	7.5596527010769154	6.097063881504472	5.8062425599828735	5.687812542290815	5.525160973228035
2013-01-01 16:40:00	1.510523921215276	1.4879219576193543	7.719410425421679	7.4815904550157155	6.131191732487966	5.859937765296498	6.176276355224048	5.764042963054957
2013-01-01 16:50:00	1.4763662060237723	1.485139952024204	7.605629631931647	7.52414018669923	5.8938317921636045	5.876727837611222	5.281921370105471	5.241547771912519
2013-01-01 17:00:00	1.489856482898905	1.4833239559965885	7.663234862099029	7.745915000599491	6.0119907552102765	6.022586423715028	5.513136274465753	5.471734634350081
2013-01-01 17:10:00	1.4667773432250293	1.4827677861660504	7.719796019124472	7.608353076735172	5.930107890503348	5.931311882537296	6.037810014879358	6.044842547331
2013-01-01 17:20:00	1.587140648755526	1.5662275707009419	7.610900721900575	7.527030027200342	6.285681185904119	6.155796790003648	6.246286309013237	5.988660192176767
2013-01-01 17:30:00	1.5327571570642355	1.5037915450472477	8.275871666978965	8.33815030780402	6.791142632481552	6.6715018783791304	6.349645731565161	6.126840701541702
2013-01-01 17:40:00	1.4542871775884207	1.504373451089588	8.253599840035688	7.6922076009974365	6.410232633640502	6.061641886427673	6.241544932288523	5.971246530249587
2013-01-01 17:50:00	1.5054482997731211	1.5141235928387555	7.812478205874922	7.733949379584358	6.290508731992128	6.2671073549607135	5.651865643551003	5.507371397751245
2013-01-01 18:00:00	1.515265805137232	1.5004861626109205	7.846803879979086	7.881890754061036	6.2863866662283625	6.241930005595047	5.719313855561023	5.518804427094159
2013-01-01 18:10:00	1.5159705299935256	1.4646539111049708	8.110152213775173	8.180240363567009	6.384764178233278	6.25606743158707	5.8178024283923	5.4786617966049365
2013-01-01 18:20:00	1.5373040902394333	1.5324905083896616	7.78689083750977	7.760791736310848	6.295210016607503	6.275284071032576	5.414891072942464	5.3855741789317095
2013-01-01 18:30:00	1.477186674697127	1.4497273821076009	7.7407039772705915	7.770629871163527	6.078098148710383	5.970622473129983	5.263779146254105	5.283435140513453
2013-01-01 18:40:00	1.6116823506354083	1.5610199602481707	8.072903456865347	8.12883402583119	7.1626935379067325	7.001737300568472	6.208921798202685	5.935575477992217
2013-01-01 18:50:00	1.49939555883859	1.407735787527048	8.330570057446117	8.40161779947288	6.690447407703055	6.43870009506563	7.226822129265254	6.045049824841407
2013-01-01 19:00:00	1.5618938093633483	1.5128944061667904	8.148158289000616	7.919547156330693	6.857294694029608	6.434473330700665	6.287621116318343	6.224757410060098
2013-01-01 19:10:00	1.497386415689066	1.4911045130079932	7.8660268798219235	7.78490379632375	6.306376103196225	6.291060796798942	6.183878994400402	5.78140449201292
2013-01-01 19:20:00	1.4823749980770096	1.4115350291688913	8.035395647212011	7.844718972109879	6.369806285775237	5.887166865871652	6.0145645377901245	5.264862993100003
2013-01-01 19:30:00	1.4311723523231503	1.4243601289009045	7.994338446902724	8.083189381725507	6.283721162006901	6.33914602756064	5.475377808014481	5.3905796467850005
2013-01-01 19:40:00	1.5065137061285363	1.4871003485877474	7.876641162696087	7.8721524429715055	6.4625019975479425	6.3529216401418225	5.615400517400088	5.433918425073948
2013-01-01 19:50:00	1.5965996303489625	1.6122341765193495	7.9152800489548385	7.977441288086798	6.707158471802491	6.830334839752092	6.079325977814893	6.234026039563887
2013-01-01 20:00:00	1.5403242985580152	1.4734213725540888	8.038138152058076	7.8987394693793025	6.535870582922103	6.221854910340718	6.5643352697953326	5.474529829243791
2013-01-01 20:10:00	1.4610968872955383	1.4999158272645634	7.885139373432483	7.772577974415281	6.156111125852608	6.255154818813847	5.389412636870948	5.4055872231427005
2013-01-01 20:20:00	1.497194656991876	1.4799176205871427	8.047386275441983	8.189951189918258	6.381967504777808	6.414118602583658	6.233979994194126	6.036846869471929
2013-01-01 20:30:00	1.460490182847166	1.4455359378269332	7.900626673187512	7.930506701540557	6.127732228596503	6.08902284207937	5.4592970374213365	5.352309526862413
2013-01-01 20:40:00	1.4537733239448798	1.4309726178703692	7.9644109850167215	8.043668857808195	6.266520824347317	6.260616931005488	5.3588424475977146	5.303364537066688
2013-01-01 20:50:00	1.5045906301746443	1.5096049918000527	7.7577168213401935	7.68097193194954	6.325110967683327	6.284385956770272	5.394280053459784	5.337291078141639
2013-01-01 21:00:00	1.4821333125389462	1.4793199854470065	8.025383590427701	7.95569767276911	6.342488732915474	6.305708903441451	5.601289094919058	5.4702245163860175
2013-01-01 21:10:00	1.4946228105135526	1.4998936055171188	7.616883607253437	7.529291237808707	6.169300418066713	6.148900134997675	5.623770559365597	5.56100094445256
2013-01-01 21:20:00	1.440902281890722	1.436909158449896	8.031159518540676	8.008698344402204	6.188850366790018	6.177528307865582	5.459181741324106	5.3747573791797265
2013-01-01 21:30:00	1.4504312567053426	1.4631901255219932	7.984272855965376	7.909175544852142	6.234971647675698	6.204408601727763	5.529609263814081	5.521467719247651
2013-01-01 21:40:00	1.5285153243172558	1.5224757047727575	7.964261809252727	7.883488239895524	6.575086911989992	6.51221636122041	6.006112073928485	5.755889529911179
2013-01-01 21:50:00	1.5563426993203515	1.5786277374610438	7.872900221903317	7.789634967536888	6.6217899304343355	6.648995511609826	5.776684782934409	5.6734780610064455
2013-01-01 22:00:00	1.5538254649319183	1.5082209831108009	8.004691831731419	8.05296513144909	6.681882159584526	6.512540870506611	5.71560922061622	5.4527518782010365
2013-01-01 22:10:00	1.6032002499116809	1.5511962778527972	7.79607623772124	7.819234978840089	6.767049221254327	6.5902036454868735	5.733737191820105	5.487545460718974
2013-01-01 22:20:00	1.534768152435834	1.5353654561799261	7.924318083728122	7.856454957014647	6.549332076101862	6.455352620425515	5.881571460313749	5.722135630221382
2013-01-01 22:30:00	1.6500207781516727	1.6247386093131566	7.981778592424201	7.865835037345178	7.076564207403445	6.884534862368151	6.224820394976853	5.711385360089933
2013-01-01 22:40:00	1.5710905260095722	1.5268923697712702	7.937116235478675	8.083013617046024	6.7153807201300815	6.6336329892389285	5.5309052573071655	5.473062645380565
2013-01-01 22:50:00	1.5688786561374024	1.5717822717284924	7.599781571095189	7.598830318799753	6.4286617898624465	6.421240088239879	5.779339379449812	5.684348122553105
2013-01-01 23:00:00	1.5588745680624616	1.5372699999052144	7.703517021136348	7.73071019738459	6.5874099058442495	6.5485431058303405	5.385193722517082	5.3852891471234665
2013-01-01 23:10:00	1.6508663554570278	1.6887562020750595	7.508576047211371	7.380807804714942	6.7608636081842235	6.8073259243237425	5.514434208880851	5.558927216562294
2013-01-01 23:20:00	1.6143167881437812	1.570168980611362	7.934100747716426	7.892146542482653	6.998823207720871	6.735229834063892	6.198979099355041	5.539275177000588
2013-01-01 23:30:00	1.661181523013692	1.6449067990131534	7.528970674584875	7.519903293397813	6.824901186546482	6.772622292297203	5.989785678977173	5.730366972682031
2013-01-01 23:40:00	1.7317062598429698	1.6816105414916471	7.494217461052017	7.560595000980045	7.0661716519563695	6.951706771132307	6.379746683497739	6.0701751015408885
2013-01-01 23:50:00	1.7054789566442126	1.7014430232412674	7.426622412132563	7.388977606188082	6.892772738004347	6.823059396580085	5.920315296230688	5.750992285673574
2013-01-02 00:00:00	1.7199678802906997	1.6748322743639728	7.665918582208429	7.7329930234243225	7.270128121070651	7.130528980986584	5.992375821721564	5.583388906106279
2013-01-02 00:10:00	1.7547031947272989	1.7477309728288613	7.502298232005272	7.454968617488638	7.310114652801047	7.210753557912742	5.744369239778655	5.585367398643268
2013-01-02 00:20:00	1.7337150207287495	1.7201480251897234	7.618233186866174	7.524645975756671	7.276766485193795	7.152819254661804	6.116803320472788	5.737105511155102
2013-01-02 00:30:00	1.7085856005060505	1.7088769182928791	7.759529016799432	7.647537246897633	7.1685661321719305	7.041572985136369	5.9975278851197285	5.737335904084804
2013-01-02 00:40:00	1.7524434329088998	1.717092309505882	7.625622507825872	7.545980348898282	7.301142959182045	7.107336242307197	6.678297090865737	5.787204894071803
2013-01-02 00:50:00	1.7640346018673454	1.7681259093260429	7.703516755037457	7.48817747802601	7.565995387751897	7.390536618967213	6.2913559508130685	5.7645430041947705
2013-01-02 01:00:00	2.32927179136703	1.7211545207990764	18.120161213131368	8.056421983204357	21.297445951672888	7.578976000676942	31.257792390727342	5.745189281308679
2013-01-02 01:10:00	1.8472410320992645	1.8532301285886887	7.410662385988599	7.359448729706509	7.660678800480139	7.6289528227732415	5.894781872804593	5.886339532700959
2013-01-02 01:20:00	1.8625074631421377	1.8529756129370496	7.4742162766735545	7.461050699101354	7.940967717858221	7.919217589836568	6.035971495891934	5.901776433649096
2013-01-02 01:30:00	1.9366642131399223	1.9335186124957768	7.348430948355378	7.376341353724293	8.197388556959753	8.231817963396681	6.222530628969059	6.126160416975764
2013-01-02 01:40:00	1.9357660550287743	1.9175339340391528	7.244252539720585	7.242784469836423	8.10354424034068	8.049193685661724	5.9485584716051605	5.888747572125883
2013-01-02 01:50:00	1.845105786434788	1.8599195868159413	7.315823345498988	7.334062432584964	7.793653798139711	7.9404378159302125	5.600875677055246	5.600133687441262
2013-01-02 02:00:00	1.82299915938828	1.8290528710776344	7.1732192132991655	7.106432051208133	7.533561898985491	7.463058525382098	5.539438257461373	5.548493196104493
2013-01-02 02:10:00	1.819759405179604	1.8063756168443643	7.304035965171997	7.275790324345651	7.840361846595608	7.749787664278393	6.396501376532546	5.822941753349597
2013-01-02 02:20:00	1.884550957248991	1.8731581411705491	7.402979390995114	7.351938373882952	8.146700042552451	8.019838944132626	5.852108637432621	5.690943129705891
2013-01-02 02:30:00	1.8786791605636648	1.8761810140549133	7.25093043962054	7.3229772827572575	8.091565361895501	8.128175906587288	5.584054827498248	5.5535760417709925
2013-01-02 02:40:00	1.8897471187637185	1.9004335158865464	7.169221665948008	7.151417734422776	7.881569607031318	7.900539383891022	5.603682370003039	5.496251661768151
2013-01-02 02:50:00	2.003487738549862	2.024923052036708	7.2647333590167715	7.227595269670553	8.359050430758494	8.334809101896065	6.549780178465206	6.1866195416234735
2013-01-02 03:00:00	1.950503077885985	1.9538580018489171	7.192625612036383	7.143706535620496	8.263676604866504	8.261583349425715	5.6246137729458505	5.578969137741232
2013-01-02 03:10:00	1.98435685555262	2.01031066104106	7.054356334566075	6.9618929997641965	8.287104445284957	8.300416149918037	5.544978895315649	5.456769688989693
2013-01-02 03:20:00	1.9837209668269151	1.9906381188220093	7.063848414413881	7.030733354407432	8.348811081404866	8.314510857935293	5.843524234221448	5.614946675663465
2013-01-02 03:30:00	1.8315024183319084	1.8277175355527644	7.231807203605786	7.215877211571492	7.841649123798747	7.837928111515508	5.494620715564756	5.389158793215021
2013-01-02 03:40:00	1.9067634498449213	1.9096939693070576	6.849060735710022	6.8158807543498625	7.869781388154509	7.883617763457879	5.913528177971253	5.5032397176278725
2013-01-02 03:50:00	1.8899993010855904	1.93817999974792	6.86028598797833	6.785092931967488	7.805254456365807	7.938545712022389	5.3276160024690125	5.3026039507305125
2013-01-02 04:00:00	1.8403475657518853	1.8392935584689185	6.522580921220039	6.2155482145599175	6.68884085848429	6.396156685150332	5.7461036218942585	5.2816109167210685
2013-01-02 04:10:00	1.915399360774651	1.8526265014207253	6.238806794214213	6.128948861829588	6.646772151102577	6.302428144249685	5.334522564721427	5.029870465727979
2013-01-02 04:20:00	1.9282730367901133	1.9055105112936428	6.2548652753000535	6.182394264426786	6.6930525690223135	6.622036744920313	5.412679761321028	5.210456771952967
2013-01-02 04:30:00	1.980010501107331	2.025288855292735	6.758701113444803	6.451869434494529	7.687460440010625	7.391550381575812	6.196571736452278	6.1034198709180485
2013-01-02 04:40:00	1.904984906638856	1.9076818445371984	6.383894592678567	6.342231469973428	7.053774142931948	7.0010931636292195	5.386442370282593	5.362257515789994
2013-01-02 04:50:00	2.0217691635024755	1.9268744105377729	6.35485566350111	6.207220735847561	7.308321384875168	6.9106548499946285	5.7536371342229256	5.466241578097002
2013-01-02 05:00:00	1.7903219504108412	1.8400935451313285	6.215618724694822	5.946678242594848	6.21978939426245	6.063241499181571	5.116720991168999	4.9879866769668
2013-01-02 05:10:00	1.978659079082165	1.9338180822825268	5.9206947752491255	5.850090471199101	6.3365392559370095	6.118761410482782	5.483492356817703	5.306482876264809
2013-01-02 05:20:00	1.9401569275797577	1.9053363351971444	5.962309857738239	5.810133458527122	6.31990310653034	6.095611398821254	5.333498497663092	4.916891598866544
2013-01-02 05:30:00	1.9213275179623923	1.8949524578598407	5.883933468270799	5.862594748004646	6.155141210122127	6.066865257698934	5.5331288205791616	5.318350659764008
2013-01-02 05:40:00	1.9300914446428707	1.908794841615118	5.855780372722004	5.781216446788914	6.1198634078170775	6.054288088174231	5.255639739882722	5.064393431957763
2013-01-02 05:50:00	1.9423101669881149	1.936759023710018	6.128525692964074	6.007164199648456	6.539294294592568	6.398987748965168	5.599240370056108	5.2330937884768405
2013-01-02 06:00:00	1.9291533286052245	1.9116799449316344	5.989016009396782	5.9795165748822825	6.411415883546393	6.3252374919206025	4.991361129127998	4.9601100013715325
2013-01-02 06:10:00	1.9130464009834385	1.920037881995624	6.0319607258786085	5.9855529015160585	6.461339427915876	6.415298379376838	5.067350999872627	5.0266578923866065
2013-01-02 06:20:00	1.948590515838396	1.9325444619643903	6.183503751541789	6.2005528287262335	6.799909752140633	6.790392655702632	5.7251021370348045	5.1871937172881895
2013-01-02 06:30:00	1.9768622392622808	1.9948920729080024	6.384331145107744	6.366283954002192	7.275896152726152	7.312466577547313	5.801187115088272	5.8276339128497545
2013-01-02 06:40:00	2.0268137251618112	2.008685416752084	6.4283724754951495	6.353889481533656	7.431550348245182	7.282119665060402	5.511562509305519	5.288686185071999
2013-01-02 06:50:00	2.130554190980765	2.0869310967981423	6.488503306762371	6.433496556586489	7.992248359904917	7.768747431445371	5.950218637602812	5.539262370238291
2013-01-02 07:00:00	2.1368840780981246	2.1039113656571917	6.511489645890538	6.519528431350273	8.006510917186091	7.917969347124614	6.060759751721393	5.654724716545397
2013-01-02 07:10:00	2.1447659790101627	2.1349862605485312	6.495918754851941	6.4382274441436245	8.190254479225704	8.071805202812662	5.62931778622996	5.393870647087855
2013-01-02 07:20:00	2.1610913216726853	2.188656067632821	6.837589176975563	6.797599061644576	8.807115264447875	8.842540450633	5.704372133461118	5.6319470842439445
2013-01-02 07:30:00	2.0845229268614287	2.03685240708627	6.710926063182978	6.629058049782352	8.220327928029059	7.936377788895843	6.030110970706318	5.2850653112831685
2013-01-02 07:40:00	2.1519299105383025	2.1311318264312398	6.682042530714398	6.7261279091504695	8.472444610474808	8.526858362721276	5.591137664824438	5.472712975268991
2013-01-02 07:50:00	2.1406468634322224	2.1357783507681765	6.756893232998589	6.664133185588415	8.572110306331712	8.433548975389812	5.8658412779496185	5.583776123548724
2013-01-02 08:00:00	2.106457861691601	2.111276068586509	6.9521187311133525	6.840327617419993	8.751095838385861	8.692291926914132	5.741412390397514	5.564138964488487
2013-01-02 08:10:00	2.094351391807576	2.153263872432946	7.630313599909477	7.007597881022044	9.493207354418637	9.02170499148858	6.760787022053231	6.150405292552503
2013-01-02 08:20:00	1.7873875302780329	1.7884843948670992	6.22133357816767	6.2242663495648	6.3536532745992105	6.385339488856332	5.161733750671887	5.0658163356169545
2013-01-02 08:30:00	2.54583453031976	1.8763857891241005	10.748249523841153	6.0897457231983925	15.060931457603695	6.466652424789285	20.14448241918384	5.544245475040448
2013-01-02 08:40:00	1.9382157792232089	1.9641643290725816	6.148250143035918	6.031950858129535	6.7438891150602105	6.641665529775809	5.426620470057158	5.252287339294228
2013-01-02 08:50:00	2.0316415938755616	2.0424041729265343	6.036857126451273	5.985270005185008	6.917256914070514	6.876729516996814	5.45853753842662	5.385954792443132
2013-01-02 09:00:00	2.026052399595372	2.010325288414024	5.968874357449801	5.99367797847448	6.859109121681434	6.818270232297044	5.250843006430758	5.170076981117474
2013-01-02 09:10:00	2.2485609676774656	2.0406194980793817	6.9334975292291965	6.146929555934412	8.734542090338449	7.36503595480633	8.691840219109208	5.188036096515347
2013-01-02 09:20:00	2.090673121696088	1.9903398226137825	6.2368930800601605	6.129766017626362	7.521316357185775	7.1297509253521865	7.185415235715787	5.1648471883800395
2013-01-02 09:30:00	2.009146023757047	2.0060393030756267	6.417328599718332	6.326685418717246	7.48239824626004	7.392394663352888	5.933581494412304	6.051429616239853
2013-01-02 09:40:00	2.009401781283238	2.0332662346756334	6.372175579357692	6.338410164755664	7.515476970965811	7.507186796025742	5.097025832559958	5.057382279476209
2013-01-02 09:50:00	2.00483921449464	1.9767411718300387	6.486251944940458	6.516620054808199	7.555191309572238	7.520855790932318	5.307090672684257	5.206040066198637
2013-01-02 10:00:00	2.0123198915327287	2.0056239201749912	6.622886295392157	6.630250747987818	7.668280951792653	7.664812950884419	5.2444077167521845	5.25371833997159
2013-01-02 10:10:00	2.0366962483320843	2.0626178930560144	6.621618377319684	6.612335728664879	7.950034343621287	8.01887972340272	5.237452824342605	5.267083122993167
2013-01-02 10:20:00	1.9953803974538518	2.019741963231732	6.942723998500199	6.9988274199750125	8.304577144161456	8.47369182438467	6.088893275908033	6.227498030870327
2013-01-02 10:30:00	1.8639423242189743	1.8560863033963648	7.015895995085138	7.061210714974525	7.891481716957256	7.976182442498567	5.6391494739705	5.432220631704121
2013-01-02 10:40:00	2.0477707608262103	1.9222629630292	7.447867529937858	7.039715396460601	8.913752165336174	8.095323614548322	11.076276774829733	5.7973535629705255
2013-01-02 10:50:00	1.9552695393799469	1.9407978294058488	7.0792192359673365	7.174973315910683	8.427902348202762	8.518581615065496	6.01694251870579	5.885964229898647
2013-01-02 11:00:00	2.075112413056415	2.065845465356733	7.107050238717022	7.113821770204481	8.67659955144843	8.67623841029734	6.068042408407433	6.1246583917788975
2013-01-02 11:10:00	1.9802391579458647	2.0045205622016464	7.083276295350293	6.834736190940697	8.22279969061008	7.986478821949499	6.003624021405737	5.7584687653749915
2013-01-02 11:20:00	2.041469159753336	2.020480879721569	6.784872586283735	6.844461061576147	8.090619220823134	8.066726858904978	6.601383310777472	6.361628104397585
2013-01-02 11:30:00	2.0897026385163446	2.042315345282582	6.707270778859665	6.679456529886682	8.213181971330089	8.004805041753768	6.3587403447560735	5.960148395606472
2013-01-02 11:40:00	2.0361932461517744	2.042759025710964	6.950418681254648	7.026646740166348	8.37812059988494	8.537274102311207	7.037084152643992	6.931929787949783
2013-01-02 11:50:00	2.0149521258241494	2.0289047017403337	6.965234481646396	6.918347620960188	8.444319010252231	8.449297354220747	5.959695163644026	6.038417719836175
2013-01-02 12:00:00	2.0649726676125533	1.98882678881334	7.110911678608747	6.720950543040588	8.834291677623426	8.087499726531894	7.553035523261122	5.8700952601477905
2013-01-02 12:10:00	2.0395673941281545	2.060381259398544	6.833618076155955	6.876729244029037	8.283972771771618	8.37422644945283	6.094460615377551	6.0693862336926925
2013-01-02 12:20:00	2.0328273292973664	2.061403408033065	7.124237855091675	7.1203445052676395	8.74022152882882	8.803500801060881	7.075512341813034	7.041841974128468
2013-01-02 12:30:00	1.9458218914482857	1.947291513056305	7.0983937748089785	7.119806282010832	8.441571375204509	8.505334908213698	6.573530215443772	6.331405283764986
2013-01-02 12:40:00	1.9963118843806733	1.991064698285328	7.0882330967101375	6.982283615983173	8.611365419856693	8.495579717185345	7.1624176444008425	6.6756051411288775
2013-01-02 12:50:00	2.0073765646443293	2.0380235305636907	7.132030318439997	7.1339211602425925	8.69411241408289	8.819453522432886	7.114508350626784	7.278586143012568
2013-01-02 13:00:00	2.4641216110825908	2.045255668813397	17.570961027393814	7.426221586465791	22.5441832001893	8.747470097424415	32.66080184663979	7.28275890830804
2013-01-02 13:10:00	2.064048842274034	2.075284468361321	7.402838721809852	7.369549526692372	9.20406722820316	9.190372734088935	7.2035127200142535	7.190311860852183
2013-01-02 13:20:00	2.1468251279230373	2.15276206224621	7.3167730668348785	7.249698394255983	9.250043373553323	9.15871303361258	7.592127838523653	7.569895384494474
2013-01-02 13:30:00	2.077950551549696	2.0917464924620504	7.471220418747902	7.470859329564643	9.18574830192972	9.28780641816698	8.056619291993966	7.9928004556922865
2013-01-02 13:40:00	2.0728996138903435	2.087886891197707	7.467551519867554	7.45670609823413	9.195611874387534	9.322949593723946	7.544288671599798	7.571844242988205
2013-01-02 13:50:00	2.1161287315060817	2.111404843263976	7.257217930683267	7.299177762205847	9.000695089513409	8.989722253440725	6.835402388955765	6.693970104629482
2013-01-02 14:00:00	2.0485451787839306	2.0457072541299617	7.397125034246192	7.37376539903712	9.281192663583036	9.239294653646873	6.4090007873780666	6.301791907388632
2013-01-02 14:10:00	1.948298463614564	1.923791031899928	7.554292162258241	7.42737045097524	8.997817270508449	8.773695738814165	6.717078720865341	6.2395410526607575
2013-01-02 14:20:00	1.922716108980052	1.91479565123708	7.560052024004363	7.475033334221463	8.736667735404053	8.627016700579565	6.157802431871708	5.893067999577564
2013-01-02 14:30:00	1.9771399580256093	1.9686009209855315	7.4818184478442875	7.440405045577718	9.147500208684193	9.078100489925296	5.941026018582388	5.826262059332743
2013-01-02 14:40:00	2.07395360431805	2.073687633811606	7.4741404912156595	7.38027524692107	9.136379034649963	9.043081307345481	7.13166823083985	6.9440156961758674
2013-01-02 14:50:00	2.0416415063347184	2.0020437868944647	7.668862261721622	7.637017621525369	9.374973529500485	9.136269427473877	7.8223266564924945	7.570248088358769
2013-01-02 15:00:00	2.0629129363162204	2.057016678078595	7.754081186402332	7.753049668911822	9.504064069294312	9.438872912469064	7.766879594457473	7.6981978269916675
2013-01-02 15:10:00	2.0841208387518804	2.0498235686533435	7.676899646598634	7.557505372260837	9.393126873867734	9.13826026894267	8.47240922767385	7.886273638451848
2013-01-02 15:20:00	2.149807483147763	2.108416014405905	7.625989816203194	7.648868559374014	9.662473676404275	9.574313482358766	8.875501327534026	8.672914277160876
2013-01-02 15:30:00	2.216432795786398	2.191803507772137	7.6024413200690875	7.619272690114976	9.754003767140802	9.595841025405752	9.85518676658394	9.885136104289504
2013-01-02 15:40:00	2.3284421780086317	2.3253321373487377	7.964107413372699	7.915908761140036	10.737873552163679	10.655983051966137	11.17868474096051	10.999395667400494
2013-01-02 15:50:00	2.3369160810277947	2.2179640759638604	16.767170795829706	8.36846981431193	23.044046903533765	10.65179934042958	32.10959591334005	12.080195398291526
2013-01-02 16:00:00	2.2250156366977945	2.2102602114671126	8.388804790365732	8.342729034262124	10.73395913450244	10.579269317625515	12.920490882556212	12.588814804167475
2013-01-02 16:10:00	2.23659812638176	2.206095283892119	8.489732316286263	8.404256581550984	10.931796157407787	10.665115292573317	13.440088069166555	13.118445384018273
2013-01-02 16:20:00	2.050500399645148	2.0590656149659914	8.349736731398648	8.314198575835531	9.983392131728346	9.947658515282145	12.658515237812198	12.400538206677869
2013-01-02 16:30:00	2.063108053572699	2.0683118137899608	8.338474747077564	8.337615017545877	9.945459179192065	9.967410626689835	11.534424432150445	11.569850280936155
2013-01-02 16:40:00	2.138746121756884	2.141498108079322	8.513609115786952	8.46618983343267	10.479042782404136	10.425441769616947	12.96397777468538	12.761656269569011
2013-01-02 16:50:00	2.13884340300298	2.1555891878661297	8.646536986024039	8.574597829050182	10.753950594567618	10.80504282259983	13.271530088283491	13.219666113139322
2013-01-02 17:00:00	2.125344247848052	2.076891708362929	8.321345027753026	8.331890559758817	10.42754485320437	10.293166308731458	11.6721919266379	11.259457571731176
2013-01-02 17:10:00	2.173349321930072	2.204748547942647	8.354782834358414	8.290834754858606	10.496597315904603	10.541748862385193	12.510795459555109	12.287807733872011
2013-01-02 17:20:00	2.177002633925605	2.1819070037426664	8.394542336009925	8.46236305186597	10.605143975095716	10.746329614529117	11.81690298697638	11.729960630397679
2013-01-02 17:30:00	2.124524481098647	2.1153298534432645	8.058245541190423	8.05294706077407	10.106665657557404	10.019046880883991	11.171078939371558	10.748324679255328
2013-01-02 17:40:00	2.174821633791709	2.137345647232475	8.152433771017245	8.060113452714866	10.305712448808746	9.988606984701564	10.707145987494854	10.092332695567276
2013-01-02 17:50:00	2.129159754749824	2.1325581133839084	7.895565875958357	7.911257632333069	9.953441682844241	9.966840878558157	8.909489102939476	8.726046612928299
2013-01-02 18:00:00	2.273765722866607	2.16274090161721	8.058158171238981	7.696217890304999	10.74813607930562	9.859473044245966	10.500449432898767	8.140124850448224
2013-01-02 18:10:00	2.157023855864303	2.147721419312896	7.577158103222128	7.627598901463608	9.738013583883426	9.775480625538222	8.124192529031149	8.165143277447765
2013-01-02 18:20:00	2.178330305823032	2.168685895704593	7.639040926418064	7.575762822353396	9.99203485990164	9.835881759304185	8.998162404366859	8.655879439048219
2013-01-02 18:30:00	2.02758065859896	2.0553448281610165	7.876859413175894	7.4982900248307685	9.59614146906148	9.263980907110332	8.863157887039593	8.536383947781365
2013-01-02 18:40:00	2.043473474755884	2.0201660101050094	7.641343263488084	7.599505818946848	9.441325929073738	9.196300379425704	8.138808965093439	7.991567179721131
2013-01-02 18:50:00	2.065534420198904	2.0608233006223817	7.53631201726995	7.4766622603863295	9.336738422961732	9.28936185343417	8.208405193677018	8.410020041416805
2013-01-02 19:00:00	2.0647381894492547	2.017055817224643	7.611244934594861	7.551982716612897	9.503266031325113	9.27573772725765	9.313662309898241	8.88129741217115
2013-01-02 19:10:00	2.079137181802376	2.060480520837111	7.497801608281064	7.440576536771719	9.371454631404973	9.210414704602156	8.463864638267829	8.208000687031879
2013-01-02 19:20:00	2.086452751984331	2.0465906061109442	7.388364331264222	7.322650901020621	9.197423065591419	8.997063435392956	8.457786343889254	8.231765158329184
2013-01-02 19:30:00	2.0786753013455908	2.0469029905567417	6.922619082678107	6.967654189473644	8.518595511315693	8.436101866998966	7.654977568881207	7.6229890878544335
2013-01-02 19:40:00	2.114799088119556	2.0987882958175352	7.016773286668926	7.008710339987434	8.759003634383935	8.739679473579933	8.625281528622555	8.516407445200871
2013-01-02 19:50:00	2.065683192313557	2.0478592277119487	7.06082814118887	6.863340986660853	8.516214237407349	8.213191416289671	8.36386474422274	7.832309032229554
2013-01-02 20:00:00	2.210245220290902	2.149588240732298	6.940123142631693	6.830864461509497	8.981593216716938	8.583294610027787	8.355011820304775	8.164102219710005
2013-01-02 20:10:00	2.1846330949305584	2.181139899019909	6.976405613699268	6.984337914737794	8.919930724741224	8.934716470143568	8.400904441041977	8.272800655395645
2013-01-02 20:20:00	2.1876023600170864	2.1246465684713294	7.438383290950112	7.418315016758022	9.614507398634483	9.409896565475103	8.365965331079174	8.325466056988782
2013-01-02 20:30:00	2.193327047190228	2.177928760835245	7.284968593923641	7.365597376114755	9.31187970683438	9.391463402361737	8.139234498164077	8.089332865547409
2013-01-02 20:40:00	2.285564841249471	2.2890265261300766	7.163896161305289	7.14746796865757	9.507596588413566	9.49402781613104	7.985481760832733	7.987226905724364
2013-01-02 20:50:00	2.264336464037791	2.209423787217517	7.286187430901591	7.246086419886384	9.506294955075543	9.230857449128749	8.404002366643827	8.222790764616107
2013-01-02 21:00:00	2.1541624148768683	2.1587292178819038	7.4183947800235535	7.3737206849316825	9.260902203666378	9.182034734557169	7.6772814865430625	7.513722534521182
2013-01-02 21:10:00	2.2395397701127973	2.2407858218632137	7.264439959285891	7.301996175880826	9.509338185632856	9.546375091861572	7.994496523142817	7.87112961710199
2013-01-02 21:20:00	2.120560788618387	2.066285753439965	7.372972487849747	7.441924653179365	9.090407243175852	8.956119028066556	7.844617731181063	7.815174726915151
2013-01-02 21:30:00	2.186430847809388	2.152211689755801	7.408070174537642	7.415245964581017	9.341168036166664	9.233328778286797	8.557213601567318	8.490406057699841
2013-01-02 21:40:00	2.3271683956085014	2.3060231448620168	7.517594424716664	7.482464974041221	9.915309113847352	9.803831398230825	9.118284748332515	8.961111362295703
2013-01-02 21:50:00	2.2255758126864778	2.222327175338329	7.4718167384344225	7.475780920788183	9.533473763923157	9.532846551985012	8.529377031509718	8.59423035556801
2013-01-02 22:00:00	2.2160821906320916	2.1607495035208566	7.4687791289968875	7.484580988839025	9.579179074773304	9.433298197491007	8.30413285257436	8.080550809069539
2013-01-02 22:10:00	2.281198403467134	2.2586542355759103	7.271717515507874	7.296120299699001	9.476674083620583	9.465398647809813	7.912769537212579	7.6523015645141985
2013-01-02 22:20:00	2.0708362689882818	2.0534872599960874	7.325636350730593	7.32482821585016	8.727918958467027	8.659757167292954	8.022898086604615	7.899449298336191
2013-01-02 22:30:00	1.9816661207598143	1.9693801789889995	7.588140715640661	7.7140001594301175	8.722631776474318	8.778133729285615	8.669669702190575	8.738388034993891
2013-01-02 22:40:00	2.02490929192852	2.0041274916589176	7.536267066664678	7.508616249683026	8.678216757349048	8.609471720001691	8.986487038941878	8.61367047030226
2013-01-02 22:50:00	1.9539423624785888	1.9280668391304	7.241501748995218	7.118528603275817	8.242026763592419	8.034127472611411	7.743729260629281	7.465563868454791
2013-01-02 23:00:00	2.077707638506368	2.100267184298562	7.4202455858990835	7.444117853399881	8.764130265233902	8.837926743894602	8.523260260728291	8.721943502292048
2013-01-02 23:10:00	2.032213974642519	1.9918401553767493	7.7766532068265235	7.8497648390171255	9.088788910991894	9.0186195820224	9.237074052413734	8.994881652342091
2013-01-02 23:20:00	2.188582419848215	2.172774943926085	7.945726506761571	7.675752842713791	9.827770101069339	9.531150152573405	11.431290354899454	10.492850206731402
2013-01-02 23:30:00	2.1233094488014093	2.095490376246718	5.363564958123827	4.574349163360094	6.444177076212332	5.417474278235847	6.877615027675412	5.837940622910807
2013-01-02 23:40:00	3.3663281609357107	3.3663288688264883	0.0019601725876851467	0.001971635585274337	0.003568314425847278	0.003589181762280168	0.007776757564724331	0.00782223585432933
2013-01-02 23:50:00	3.346253766533088	3.366329812512673	0.001956729847049021	0.0019716355852714227	0.003539847156685666	0.0035891817589324797	0.007688329906052375	0.007822234192037375
2013-01-03 00:00:00	3.3863447429992486	3.392829606175705	0.001963615328283075	0.001976225906071881	0.0035967765802906435	0.0036271313015380437	0.007864938865625944	0.007939810922197442
2013-01-03 00:10:00	3.3663722684137136	3.366374247562088	0.001960172587719839	0.0019716355853198727	0.0035683195317334367	0.0035891885701285547	0.007776999222649865	0.007822558064896635
2013-01-03 00:20:00	2.243762874265294	2.199397185505992	5.12071663617089	5.417619511009541	6.637661405036018	6.916768750336728	5.805158760270205	5.997262392103447
2013-01-03 00:30:00	2.118233746139609	2.071253120786704	7.22616180874804	7.2870040456919165	8.870343658960758	8.804586517032869	7.343671991147772	7.129939248812425
2013-01-03 00:40:00	2.060386471080522	2.01799217842384	7.3216809644014464	7.357423232618879	8.673898425854777	8.54721795829074	7.677381762866474	7.667291276395358
2013-01-03 00:50:00	2.0492229166296028	2.069709322710397	7.402030288255237	7.350480516262827	8.826171180386416	8.876077448292133	8.625712720561491	8.576075858112045
2013-01-03 01:00:00	2.472095855266892	2.092416786231208	17.88766768002568	7.731252904807255	22.844960224100145	9.172774573155973	34.52150873492358	9.47369841762862
2013-01-03 01:10:00	2.047427465390056	2.0470784035476246	7.601873774186168	7.526654399668962	8.946380849447387	8.939858736419252	9.57119547403109	9.326875930755303
2013-01-03 01:20:00	2.0910704561056725	2.046856976010885	7.726498382472229	7.64847697663959	9.334466655667333	9.011930138050484	9.407534007800452	8.981935260260084
2013-01-03 01:30:00	2.0533912521091557	2.0156787909047287	7.941185994021419	7.937209438920921	9.2789100020727	9.133997579799	11.259628634319597	10.776342685919671
2013-01-03 01:40:00	2.077270362058103	2.0492269293590253	7.821293521888924	7.88713814068566	9.31390000346526	9.227790314081618	10.088293226952274	10.14523585340016
2013-01-03 01:50:00	2.1986399525421065	2.1374205430914235	8.354801860915654	7.863954303441258	10.478498266278354	9.606621006647623	13.609214646727304	11.683334109122713
2013-01-03 02:00:00	2.2258674217811647	2.306565277808979	8.081511730578537	7.680100867334827	10.255916898896034	10.010984643464708	13.787149183014796	13.463679699394515
2013-01-03 02:10:00	2.4962800932874267	2.469039156396053	7.10026416314934	7.210559083542949	9.71081328868608	9.710175224778007	13.442680963361402	13.008057184740505
2013-01-03 02:20:00	2.4291876761799203	2.4248686960217207	7.184894354543331	7.303916111054349	9.51903575608878	9.639000663189293	12.998556210456048	13.015259411297286
2013-01-03 02:30:00	2.500369654229751	2.5397295291487922	7.70647715911799	7.785142398829491	10.64199398829584	10.949864999940198	15.171431493223436	15.994358003764374
2013-01-03 02:40:00	2.4895960208850343	2.4415902155213893	7.368479324187615	7.449165417329072	10.101336548579754	10.002292587935633	14.797326768312711	14.660662003228026
2013-01-03 02:50:00	2.3901462336197965	2.363959939752466	7.461012910967428	7.403356716608447	9.750872984375114	9.579169720911883	14.904801442365766	14.679164083143215
2013-01-03 03:00:00	2.3493109533947183	2.3253564623665683	7.833327433669733	7.728189616966143	10.184724361036738	10.007812818827851	18.622961773981675	18.43305539369464
2013-01-03 03:10:00	2.4155256458048937	2.41970909571378	7.747138681427723	7.823356393312593	10.271876371722133	10.44495731401483	17.029954799229866	16.973664235427677
2013-01-03 03:20:00	2.3967416947437226	2.4281532479433725	7.7734273640504785	7.637194672721202	10.17372501958033	10.140169159356873	18.40012366622383	17.816446446786138
2013-01-03 03:30:00	2.4010075887970284	2.3755749317810877	8.011544191267335	7.924000880592617	10.59518854340678	10.385285842250788	20.416382528150834	20.226954357394494
2013-01-03 03:40:00	2.4967741032522914	2.5354500905281894	9.091263701078207	9.172420189344496	12.668597331315171	13.036256172230361	23.658767241266307	24.355852828476976
2013-01-03 03:50:00	2.5516586488475563	2.525685099811556	7.944736234614638	7.967242130526213	11.017625390986506	10.931643964657157	21.132671799637965	20.674639148753567
2013-01-03 04:00:00	2.513215176516563	2.522373918794636	7.925671232141956	7.8173865128933135	11.01707851524508	10.792176923758948	20.205360262780456	19.830852635158
2013-01-03 04:10:00	2.4438935630184764	2.454470214167175	8.195204764529358	8.206054640195273	10.941934301115458	10.953071423661351	21.343019404873647	20.88925964520041
2013-01-03 04:20:00	2.3620689166786266	2.3349522302490264	7.690396382329397	7.669735877358904	10.011197765422374	9.865432021187305	19.498492519101077	18.67511107067417
2013-01-03 04:30:00	2.5429615197665525	2.542390660943911	7.8678655086293885	7.79782557225938	10.82124628277627	10.69550029522642	22.509912638462744	22.346800219562912
2013-01-03 04:40:00	2.3553473186115133	2.378690392713358	7.828531971811963	7.762658460247715	10.105091939528833	10.094149941129043	20.030338473086406	20.087098075813717
2013-01-03 04:50:00	2.604294343492394	2.60438488554231	7.928020996326607	7.903358295704859	11.226674201768489	11.176177073421336	24.050898342802128	22.74854929416941
2013-01-03 05:00:00	2.6571023621180583	2.5635983864435667	8.091446674215613	7.745051728185189	11.751677207194275	10.850841874926116	22.133135359088264	21.237579810369283
2013-01-03 05:10:00	2.8443745884522937	2.801138696818399	7.850710851760428	7.68283593522258	12.131885944225376	11.698446031406815	23.372728767952708	22.516067914615537
2013-01-03 05:20:00	2.7960983332752583	2.7557231214268305	8.018868970272214	8.046809188627218	12.439832162448079	12.316347060393822	19.96658417534258	19.290917776695768
2013-01-03 05:30:00	2.891436929457436	2.8828592763521383	7.995168983218111	8.07283021369961	12.759252186937086	12.850688624997124	21.058704443978925	20.827938716627017
2013-01-03 05:40:00	2.7035754479605	2.697897599078784	8.035276731819103	8.023835577466725	12.038446317722453	12.013488546411756	18.74003431458744	18.285066276741297
2013-01-03 05:50:00	2.772479362445301	2.7550155910997502	7.94454681649438	8.011649216999876	12.332484358920937	12.330072358875224	20.5402369718028	20.650751349983867
2013-01-03 06:00:00	2.6996895588841032	2.7398529449796003	8.329794821461572	8.302584053422601	12.728505453471634	12.79748713985178	21.486754576069522	21.540004259039346
2013-01-03 06:10:00	2.7955250154835536	2.744267362043905	8.359468443508309	8.328993015169885	13.190264407341447	12.99689488304024	22.00255818816636	21.51377773652888
2013-01-03 06:20:00	2.7977451883173776	2.7419087701644544	8.918331422468041	8.788864666076584	14.210896072074895	13.766144981708464	23.38855774960226	22.63591994060982
2013-01-03 06:30:00	2.8411969138065603	2.9270146332066584	8.971442819132434	8.880629090406892	14.261157154913773	14.474895939888775	25.868389123703427	25.850325842518483
2013-01-03 06:40:00	2.7647784877756223	2.6988947489625685	9.20504912902523	8.820174320669867	14.415239381803055	13.300316672281769	25.08955044764636	24.570031671674823
2013-01-03 06:50:00	2.7260308418019714	2.741803802355306	8.728836565351465	8.68276553888596	13.413511836518849	13.32324986179148	23.047336413056588	22.83167172695761
2013-01-03 07:00:00	2.7195828923374856	2.739443739008687	9.338925262181684	9.357134111929113	14.157072934365114	14.223526192468453	26.859676573249693	26.81799747543371
2013-01-03 07:10:00	2.9635715815127823	2.7909135367737754	9.458648148719645	9.330564093954722	15.497046614235597	14.490321467934706	28.554346183284828	26.98402802560943
2013-01-03 07:20:00	2.6071940888383094	2.6161763869765653	9.6023697766985	9.436657175972073	14.269190329359546	13.931915020928551	27.598255194277428	26.454635319233137
2013-01-03 07:30:00	2.670008349554467	2.6043005810914925	9.701333590990817	9.688735521612989	14.679241459967272	14.349970180305775	28.92250991027775	27.713938189643077
2013-01-03 07:40:00	2.770203551695904	2.7850536366372047	9.658921332626626	9.66755770209115	14.89762284839499	14.966530137220149	31.53263337557156	30.94179449123959
2013-01-03 07:50:00	2.6381976349698832	2.6642335857777493	9.478457006493326	9.324048078582688	13.993543369912755	13.956216003011782	28.411844406908816	27.815425475510594
2013-01-03 08:00:00	2.5677716284814447	2.5861859991980825	9.018321651216818	9.07644940726108	12.93072294141206	13.125066894130821	24.37767985348258	24.51916765949125
2013-01-03 08:10:00	2.4397190096026926	2.458983730338921	8.504730361775522	8.507784258438301	11.887679151412305	12.019447517055646	21.194788788836306	21.02394524610855
2013-01-03 08:20:00	2.490600225433358	2.420874909810066	8.511531949042354	8.445456074548558	12.027202890435404	11.704636597678473	19.30234312468915	18.581152634176334
2013-01-03 08:30:00	2.3227265494681077	2.3621157058949267	9.120422935265623	9.019751092723386	12.053814928036912	12.14632022898478	20.653073689652494	20.73257507558924
2013-01-03 08:40:00	2.3796981664489394	2.395234557188345	8.468095036035127	8.507126338546211	11.250267243425892	11.394313791767551	19.96274421032075	19.701842031456106
2013-01-03 08:50:00	2.3410515194963364	2.3655410003277	8.269684391172044	8.266073564449384	10.882981494197054	10.956876504833374	17.006626576596826	17.056974344938027
2013-01-03 09:00:00	2.2783975458150367	2.262233827639533	8.391578869739583	8.404882376668466	10.750504942223461	10.664012748564105	17.88090893581368	17.731474996545796
2013-01-03 09:10:00	2.194722908813476	2.1559022752332937	8.208908716043277	8.036723091780688	10.316383305240334	9.939541084332774	16.05557162969894	15.38237378232344
2013-01-03 09:20:00	2.119621228042266	2.126908612255786	8.414788986010644	8.533930659092809	10.307041262637046	10.48909932738482	15.49515721228406	16.078684657766832
2013-01-03 09:30:00	2.017966566512293	2.037106508915934	7.765657277394519	7.8149428132397425	9.243324119879164	9.380892439603333	12.120764320629096	12.560266220930044
2013-01-03 09:40:00	1.9914907396954424	2.006397413306292	7.5553498601710976	7.568278004481375	8.858604487677589	8.832754555793054	9.292204859485363	9.368790936029713
2013-01-03 09:50:00	1.9256560212932032	1.929043394980771	7.782258372364553	7.620427035671074	8.890711166135185	8.716860324457143	8.900246447168213	8.137654778791532
2013-01-03 10:00:00	1.9213616359787928	1.9154736001474624	7.838868147889142	7.832389764377114	9.149943111563484	9.111612814073142	8.364978357899503	8.193789457968638
2013-01-03 10:10:00	1.874715673618044	1.8790342980651642	7.673582991153443	7.652848696302271	8.649168983949236	8.628404811835651	8.138545430794611	8.047714385591815
2013-01-03 10:20:00	1.894179786220412	1.891938624366577	7.405248651818526	7.385491356637224	8.546494240185483	8.474964685946928	6.880791911345997	6.86089717778375
2013-01-03 10:30:00	1.8919243206948504	1.863688677356592	7.513488714676912	7.499255064292969	8.567773206876536	8.469897929250537	6.580713017431838	6.571410049179637
2013-01-03 10:40:00	1.9261982248589744	1.8997046505294213	7.592894186110041	7.653647539402282	8.840121296306128	8.85388714510659	6.823607567853397	6.789916591155349
2013-01-03 10:50:00	1.950106473373135	1.9317771498672398	7.620249830659198	7.644281730094797	8.98318334613178	8.921994353959239	7.456098485007262	7.340006193644704
2013-01-03 11:00:00	1.9846836964352297	1.9500749793722487	7.791903180869467	7.8460769875177885	9.264027070116851	9.205846050703746	7.826575023298763	7.1740850171832085
2013-01-03 11:10:00	1.8686209254842112	1.8415136336369748	7.815793587218244	7.9145833272425135	8.818721611628717	8.846875474165987	6.785273826205287	6.691504464692768
2013-01-03 11:20:00	1.9113411201399129	1.9034617884450649	7.713205136588693	7.760413612864919	8.712072305131693	8.707443798018867	7.439131724750639	7.471855833093159
2013-01-03 11:30:00	1.848018702667594	1.8106139666061047	7.703054336069058	7.704919531271898	8.465821615242241	8.345168790645891	7.127935390024171	6.866282463524692
2013-01-03 11:40:00	1.9011442438781792	1.862721599824782	8.088702267487069	8.10378264617914	9.136854169302564	8.961080827545901	7.9748262630492865	7.709126245530434
2013-01-03 11:50:00	1.8863498888931318	1.825169649807758	7.797706778498077	7.703337686832635	8.719563568630472	8.348138493939242	8.197453304018094	7.165005016888901
2013-01-03 12:00:00	1.876812702762226	1.85371193597278	7.824576642935088	7.811868678676125	8.689267882725659	8.59079374044306	7.377257925081041	7.178608130979668
2013-01-03 12:10:00	1.937308643037792	1.9253814412282635	8.25531809205043	8.071108229806018	9.439854775545996	9.21794592191774	9.016492762122978	8.234603046877941
2013-01-03 12:20:00	1.8640974797492944	1.8827942714892685	8.371780843306423	8.083619424854831	9.232255133291336	9.050803427863231	7.567849630441003	7.0821616736132835
2013-01-03 12:30:00	1.7423180607803774	1.7175609468827846	8.148000808761049	8.179485301316674	8.466654192470868	8.452888987653386	7.03394278535712	6.864798203667243
2013-01-03 12:40:00	1.758707173815034	1.7561909662209323	8.072385950061761	8.130134761086044	8.478600760761786	8.510472892239125	7.1400402273015295	7.238287950848013
2013-01-03 12:50:00	1.825797334743957	1.8174952178420896	8.029851056765235	8.007695902152205	8.53916095130215	8.469206845855647	7.307988026909554	6.853703135782488
2013-01-03 13:00:00	2.343380677589701	1.8163770215394963	18.34553372322112	8.341673602616568	22.489890976063666	8.803956049371799	32.538234517159054	7.403445276729121
2013-01-03 13:10:00	1.8991460973510268	1.8522665948048669	8.033560161358151	7.986216828859639	8.980846118016446	8.711250295938212	7.403806706253674	7.212029869549438
2013-01-03 13:20:00	1.9879327031678773	1.999109354022989	8.071662223029884	8.07109195405628	9.369126639018027	9.32535137801641	8.125910970076756	8.075606275505475
2013-01-03 13:30:00	1.9671377974451585	1.9699162057435569	8.032123498875029	7.921805953938402	9.276188745523443	9.177739674371807	7.868882375563463	7.737444348516671
2013-01-03 13:40:00	1.8982532338859388	1.8795493918776904	7.950694827963637	7.890808182862	8.765859810825974	8.638951187640485	7.566021032105574	7.254848810656817
2013-01-03 13:50:00	1.8723020018854657	1.9221777470085517	9.551982685112918	7.580233824000055	10.773697427787091	8.405511431648051	9.016102164722607	7.515920599590446
2013-01-03 14:00:00	1.7943484540670342	1.8004129749682352	6.992955124572209	6.8552136117077245	6.9884287926886985	6.8867291551495935	8.129571372077066	7.817086446374669
2013-01-03 14:10:00	1.8118262479258584	1.7903273140074336	7.142345598897066	7.245364667236087	7.087480544686374	7.086835128571285	8.672595133566617	8.504372735739203
2013-01-03 14:20:00	1.752664833779643	1.7459807911499992	7.240166096955866	7.2806247199321295	7.095316280801122	7.081779999911152	7.4388843036610535	7.214929987829603
2013-01-03 14:30:00	1.8336729488255388	1.812137784455524	7.4865290112402105	7.547704170028932	7.7004577038289455	7.6887463900933515	7.7968052594193376	7.673469921517596
2013-01-03 14:40:00	1.8884984881502749	1.8629395783653329	7.7907113071809695	7.786795780782789	8.381994438202469	8.287054738940931	8.781064252165189	8.725884107650911
2013-01-03 14:50:00	2.02987617880016	1.9360605109270392	7.628531236231321	7.529042144070692	8.854002211815883	8.458571938751355	9.31745642060563	8.253763792346575
2013-01-03 15:00:00	1.9417574995905864	1.921971341281932	7.543109530952963	7.631052774921106	8.283692542416443	8.290241009470984	9.002207422157968	9.11812318169748
2013-01-03 15:10:00	1.9720190954016283	1.949322065677605	7.839674208055079	7.610519194876331	8.66960031303423	8.345094777412898	10.350343810810143	9.350870609180236
2013-01-03 15:20:00	1.9410242508565163	1.922387681796412	7.302155436307006	7.4017144803672466	7.994726327456123	8.012956673058675	8.585512683234628	8.30262945967054
2013-01-03 15:30:00	1.883383465593473	1.8778384244381328	7.1689712986735445	7.186678454675579	7.661674280615236	7.667772530876339	8.070332699316937	7.942204184544201
2013-01-03 15:40:00	1.9636974845382689	1.8938675455146183	6.977092272328793	6.954180718389733	7.601764329531871	7.359127403806705	9.250078328734547	8.605436579712382
2013-01-03 15:50:00	1.9428291226109708	1.9092208235893016	7.139661506753979	7.142455974066304	7.584310888865006	7.451683768015242	9.162290898358874	8.760261855880985
2013-01-03 16:00:00	1.969732383062624	1.932732672201994	6.983534752641558	7.030506190323721	7.520034611713737	7.424565602606015	9.745415253457773	9.836969188463927
2013-01-03 16:10:00	1.9017095991605328	1.9136668154571403	7.1261399466527315	7.110654341306642	7.301901426662532	7.334974369824172	10.49827446251164	10.557988336024005
2013-01-03 16:20:00	2.001060221814188	1.9644563735886047	7.149680780501207	7.131384791539773	7.674650996332295	7.485963934494463	10.602461722120417	10.27058586461834
2013-01-03 16:30:00	1.9887041572885245	1.9597099697198208	7.070268074016438	7.090678314660549	7.6116165696920595	7.507547003240893	11.583361730535474	11.46962511096726
2013-01-03 16:40:00	1.9349575291972063	1.9289668534221216	6.9171855954082275	6.831000683577401	7.244480727156358	7.1180828384177675	9.587568169966133	9.304891607501613
2013-01-03 16:50:00	1.9448997732580409	1.8958705863223224	6.6536685549824774	6.620300061310352	7.006480531179808	6.836349528953898	8.92377916064708	8.751709916604534
2013-01-03 17:00:00	1.814368780218332	1.7763244630230113	6.761958879706168	6.846873991291206	6.644333617805796	6.580033746153789	8.258669848329973	8.004273821573818
2013-01-03 17:10:00	1.856274990478317	1.8855927816582945	6.745397398885875	6.726652648253283	6.801897610365003	6.882055402730591	8.663971482214894	8.887776357155706
2013-01-03 17:20:00	1.9114075045228776	1.8717666889205764	6.6698953635886475	6.648691866486673	6.871875334730447	6.74273011157055	8.943223406238515	8.4850383407826
2013-01-03 17:30:00	1.7631681255443832	1.7464199990034457	6.8946423308980025	6.868720266326719	6.559662037738201	6.455004353073149	7.738305922925825	7.273570734748024
2013-01-03 17:40:00	1.832504219599238	1.7991076285335919	6.755249745426104	6.795940325327942	6.725872647852862	6.690776727082206	7.945111397843384	7.850044589217378
2013-01-03 17:50:00	1.8147916367158248	1.7856618548987069	7.412457470702147	6.727513269536443	7.322756622014768	6.539962928187518	8.154502662846518	7.094967205743883
2013-01-03 18:00:00	1.9477687767455305	1.8871564805934384	6.648228499090247	6.576845252218143	7.039260086163313	6.753628414979197	8.971194710769348	8.482135958225975
2013-01-03 18:10:00	1.9300359619956764	1.9254458118251827	6.888005878891457	6.795654739668048	7.172482950382992	7.064512026430884	10.269046826280224	10.192064252111964
2013-01-03 18:20:00	1.9538062640562324	1.9310938089562133	6.779042519567184	6.694191894280483	7.179058900967375	7.024267032699402	9.951292645157519	9.710473222187932
2013-01-03 18:30:00	1.8632016755179284	1.933302352578401	7.059711663953722	6.73140453230409	7.009369954907402	6.976358600083477	9.278266954839363	9.429819761342339
2013-01-03 18:40:00	1.9786776946862856	1.9754817792379893	6.5380979306660985	6.554328314017402	6.997780247385341	7.014766952943777	9.792865606822566	9.822957298428658
2013-01-03 18:50:00	1.9640135984363616	1.9714806672208656	6.7104866469021225	6.768452197626964	7.049205986786232	7.166876094056931	9.564489797672119	9.867627278119645
2013-01-03 19:00:00	2.030196947983712	1.9860327437655718	6.696483671588229	6.682398566768625	7.257982362240278	7.1199752173369575	10.498206755659972	10.171991000448944
2013-01-03 19:10:00	2.0643935486795857	2.0639855948241483	6.862607222260243	6.904341510532834	7.5159808208527235	7.578199079565525	11.400124011760507	11.246067380018827
2013-01-03 19:20:00	2.1748856272261667	2.146533912809399	6.692034451371177	6.667879417046525	7.664367194586037	7.572856191419546	11.915834115811881	11.893435657962554
2013-01-03 19:30:00	2.1623898235120644	2.1601325155956568	7.055379033311564	6.971482942118362	8.10614851472048	7.988886895431744	13.295796674285352	13.187122150312593
2013-01-03 19:40:00	2.1867094106405616	2.16122599943138	7.114018535552763	7.195090678593448	8.250922176746126	8.26916646080196	13.241243244854095	12.665903100799145
2013-01-03 19:50:00	2.0860710972791865	2.042964795558436	7.977909982733825	8.229981354846243	8.530540421684432	8.547907373706858	15.210823382126579	15.00517925011843
2013-01-03 20:00:00	2.120562960053744	2.234057592642565	8.40422560626282	7.145561165465858	9.316949586589338	8.344540703537978	15.634632769089825	14.67221527753571
2013-01-03 20:10:00	2.364621146774512	2.323100711384689	6.984048725137883	7.046168707372794	8.584184174956501	8.52222772139233	15.2776187295437	15.128730937799231
2013-01-03 20:20:00	2.2336578334953634	2.247540909088559	7.103816664999997	6.995682994071107	8.29844417983806	8.238156903038691	14.012838193282454	13.871049703805596
2013-01-03 20:30:00	2.3861348492104524	2.3859376239353294	6.9165782333025785	6.940380460566303	8.577473915663045	8.567743212202249	14.304474230888045	14.158114973963526
2013-01-03 20:40:00	2.3236077575539715	2.2848350378270896	6.952677429845322	6.983015048962147	8.405551875908657	8.290067419130349	13.819099863195767	13.792394417729517
2013-01-03 20:50:00	2.400648616513699	2.4219697705031544	6.7463233982263775	6.758817871801881	8.317876220503221	8.359396341972896	12.701561522991927	12.763675053779275
2013-01-03 21:00:00	2.32759381431852	2.392074469469389	6.648614413813823	6.506812374504086	8.08367500729571	8.058033092411259	10.948286365220303	10.933576433624092
2013-01-03 21:10:00	2.2117406343581125	2.2055258503882658	6.893073310398673	6.3961569242293885	7.904071944138344	7.3271298465123404	10.332474775807864	9.772052006936864
2013-01-03 21:20:00	2.2019773877772035	2.2161083757242874	6.344530237396192	6.260970406291842	7.244645351885746	7.178727095013713	9.109051488021363	9.00745534080511
2013-01-03 21:30:00	2.269391372217536	2.2334446493174145	6.608120517632671	6.5948726125228605	7.7303748940640755	7.590738243302122	10.024642668515481	9.8038321350895
2013-01-03 21:40:00	2.1522183115886	2.163457273604165	6.521505866787505	6.370286037389415	7.195540102395463	7.029663921803522	8.326304400364762	8.191495979114201
2013-01-03 21:50:00	2.264549198648946	2.213407181953944	6.2322993017517545	6.228712327524178	7.080975656847207	6.924936826859947	7.443751333148265	7.131602936315856
2013-01-03 22:00:00	2.320829611255733	2.29148024664242	6.3736966902409184	6.2597304839340495	7.390260451468722	7.187190164011607	7.363491862664528	6.549508466667067
2013-01-03 22:10:00	2.313213975540658	2.3665969974449115	6.220164077800398	6.137394947105872	7.215997493062138	7.284292735955421	6.684556551864456	6.860442916376523
2013-01-03 22:20:00	2.351060432628567	2.376852546041373	6.373934004850103	6.389647791062881	7.480161072752932	7.560544336748551	7.555029405889098	7.508672206415099
2013-01-03 22:30:00	2.384834287345448	2.403833771899794	6.2360135811125454	6.221130225184988	7.376074098721862	7.37965579678221	7.331525503049552	7.184390588124027
2013-01-03 22:40:00	2.151149803590181	2.1559116358658788	6.708520669199808	6.444863865668714	7.436812181901227	7.103704290841124	8.106409237506092	7.812784693542127
2013-01-03 22:50:00	2.1400693705156932	2.191847034248298	6.235741582955318	6.182541413577565	6.785655023741951	6.866145911344073	7.822718098799478	7.757647325440002
2013-01-03 23:00:00	2.2461103977697903	2.1746907287093618	6.361605986451624	6.455572400811633	7.211844101560718	7.106722309010191	8.240893668547637	8.237198704529272
2013-01-03 23:10:00	2.354361299914803	2.354466967088596	6.089684543211999	6.098551337511289	7.190162290882263	7.1863627003393535	7.4925764717680075	7.4945703504882815
2013-01-03 23:20:00	2.2345802647933364	2.2072188121831946	6.116101439631537	6.102794287832061	6.831180568916223	6.776807415187062	6.381899783942468	6.3457361461795365
2013-01-03 23:30:00	2.2671064629132407	2.2767082822961417	5.9949187753854725	5.997936921891003	6.758641852568643	6.795554407282463	5.927320114254483	5.840271150282304
2013-01-03 23:40:00	2.2890866733240216	2.306182820261748	6.055309744459582	5.973742950968808	6.933531234215825	6.871031872126314	5.685002169624065	5.587792513360872
2013-01-03 23:50:00	2.1652742982411577	2.1722923090149	5.934493469445196	5.881429454645812	6.484377241899015	6.447900361531705	5.5913561988230125	5.353546594381816
2013-01-04 00:00:00	2.1106856152702087	2.1218099460838182	6.067844639236075	6.022652932671214	6.415659528155763	6.447464938323853	5.552563009378095	5.422700738906717
2013-01-04 00:10:00	2.187635135744117	2.151080686677376	6.0047624159635165	5.969260371063597	6.578106170710106	6.451938349493952	5.4713390125048775	5.204728926875939
2013-01-04 00:20:00	2.2120540815848524	2.202007590643622	5.932390503983758	6.021929596178548	6.588331507801838	6.679608184547464	5.571748437391192	5.4459290449711375
2013-01-04 00:30:00	2.2360701045049702	2.234495405881109	5.925704115026747	5.907535798646455	6.584228150671357	6.563617244329164	5.5055935980226405	5.456676386862002
2013-01-04 00:40:00	2.186541611664491	2.208612866444214	6.059777395786394	6.017715175040211	6.646801567866452	6.6124828842339145	5.3949756741839705	5.393678414539878
2013-01-04 00:50:00	2.1055733721987946	2.113564425887406	6.211124719783541	6.098945294230669	6.576441928622677	6.475408515627433	5.3386881265589485	5.240591958842962
2013-01-04 01:00:00	2.5219764036072743	2.0719755055030955	16.474900452039257	6.3122666062314625	20.387801921397813	6.4687821324931365	30.8613521178123	5.252136762585353
2013-01-04 01:10:00	2.157222994970689	2.114824790712883	6.234394983739955	6.1847808896963565	6.739297237349621	6.564355485736461	5.511082189864421	5.42345281375551
2013-01-04 01:20:00	2.1870022348812665	2.1822922988173343	6.1551486344592865	6.128612214420498	6.684643441365668	6.656791293227619	5.523365689373518	5.426444707526858
2013-01-04 01:30:00	2.0167816763623745	2.042410588549944	5.918415207463144	5.8960727563875315	6.0956978174529075	6.1023525480790815	5.0792127933526885	5.09222677257741
2013-01-04 01:40:00	2.0062582961351563	1.961287201687168	5.895362148942593	5.880244335918148	6.140723693119862	6.032737962410043	5.374315985449765	5.115504343846126
2013-01-04 01:50:00	1.954203818538524	1.9742982879313082	5.945053979346538	5.941863558127066	5.909528967227626	5.926531077157625	5.029262268483715	4.987209242419704
2013-01-04 02:00:00	2.02327021657962	2.02551940554676	5.907215532932985	5.813963724346174	6.0046937635117725	5.917609835346668	5.000569378227898	4.796321147937896
2013-01-04 02:10:00	2.1916701220825647	2.0994142693228706	5.729139593476539	5.676446016112178	6.2416830095186135	5.950109528288728	5.651255939378974	5.1758652319258776
2013-01-04 02:20:00	2.169452294119835	2.064534775009	6.261149023711897	5.836726058437594	6.815777102697671	6.054518067700852	6.928300725047697	5.452080914797665
2013-01-04 02:30:00	2.046289542191451	2.012275052390561	6.08710635291345	6.1572317326517965	6.32096166130599	6.2984572696487	5.45260887516463	5.318044356915318
2013-01-04 02:40:00	2.0635113671014937	2.0522334591866214	5.800963621142789	5.721931217089652	5.988908264654418	5.899873074803263	4.950303865157408	4.915611597750036
2013-01-04 02:50:00	2.035313808939508	2.002610630139895	5.875649385017077	5.800538629868879	6.062031150665869	5.889975244925298	5.527034953744322	5.218717213049171
2013-01-04 03:00:00	2.0822767658875634	2.0213397533205333	5.836846479889942	5.791492079139668	6.117278654555192	5.883576605151732	5.634776092502668	5.0571155774558125
2013-01-04 03:10:00	2.0442587764512914	2.0753676110449786	5.818854185955657	5.854217163940843	6.075438682187482	6.203043660406323	5.843374770422031	5.759894592109529
2013-01-04 03:20:00	1.9808602755190683	1.9768038764973028	5.876670926737592	5.7935346719108685	5.895305860330852	5.793677682973751	5.359639169976006	5.216271296078331
2013-01-04 03:30:00	1.736454748548902	1.7326464908542027	5.764834754612362	5.71791381661198	5.198797012409766	5.1488215209852815	4.707795875855039	4.5580577886602125
2013-01-04 03:40:00	1.8867472575683035	1.9041580364693096	5.651640863760062	5.596597386369406	5.394932929335797	5.396422267776089	4.8006236870923535	4.694171559490081
2013-01-04 03:50:00	1.898926033945592	1.8457695398460685	5.776584482974273	5.7801512929369485	5.568832354324758	5.412166281576252	4.8344841325110055	4.601581815795786
2013-01-04 04:00:00	1.9322920316345231	1.934113425232561	5.7635119569407225	5.726394621506884	5.657855147016948	5.6045934279324525	4.858143246478939	4.795626761256667
2013-01-04 04:10:00	1.8674746094131989	1.8543126186274417	5.83150233063947	5.796169958415028	5.564713381261168	5.494537056232092	4.706500095652097	4.705419995647729
2013-01-04 04:20:00	1.8835010119757385	1.830991378509512	5.96309023247654	5.932789557461324	5.742545153106702	5.553539740144696	5.177516152759701	4.670329348830754
2013-01-04 04:30:00	1.9092897538202631	1.8756018177839744	5.676860494342368	5.69031146538783	5.545724729153583	5.457609362391554	4.759422807851738	4.671562903638993
2013-01-04 04:40:00	1.8936813338440173	1.8330848596471432	5.659208569103368	5.772568875500188	5.448629593802731	5.419906881742616	4.746239253287422	4.611056365737757
2013-01-04 04:50:00	2.12799081995526	1.9259329069640845	5.8354684717869745	5.604367904320936	6.261029390408638	5.50000763586619	7.29437343083338	4.694503579174549
2013-01-04 05:00:00	1.9145016485515745	1.9395242106613195	5.709404697340603	5.620331405607686	5.529913766263162	5.5365361009518015	4.910580175873805	4.739145607084853
2013-01-04 05:10:00	1.8941956266551443	1.8727566002434808	5.909876632001749	5.897772534719013	5.722134841005801	5.646690314605385	4.935905292986709	4.647238637389231
2013-01-04 05:20:00	1.9040743332194785	1.9065950979120716	5.8219155303644605	5.8193936178200945	5.637639283471173	5.6561997853005765	4.986652814612596	4.9472696320801814
2013-01-04 05:30:00	1.9258547359309541	1.966065622783294	5.7635511625722184	5.7433456196453525	5.745138486290524	5.800187249214139	5.005480001060727	5.036716305174634
2013-01-04 05:40:00	1.7084016809101394	1.668288402817639	5.738810563376787	5.6598306638048435	5.117588443612162	4.949793733470271	4.571953676142355	4.439737721579903
2013-01-04 05:50:00	1.6183003525022157	1.6375582954457122	5.7563703080239215	5.673655531889337	4.823307248107438	4.783156154222613	4.922023066003244	4.897435822275513
2013-01-04 06:00:00	1.7881216570028302	1.7795667326227185	5.462811261172515	5.408261343357542	4.973411359713307	4.884852213086723	4.518496972421428	4.556063355619834
2013-01-04 06:10:00	1.881151234854639	1.8484235803629503	5.518023454841896	5.368550297106458	5.27016836730108	5.004919323273371	5.817213524953562	4.764455685723554
2013-01-04 06:20:00	1.7420152247398175	1.7178989072041593	5.354802164032492	5.421354224413871	4.7907871353271485	4.769486107466262	4.4554091966059115	4.352642475854237
2013-01-04 06:30:00	1.8855276023340817	1.7772325140178142	5.591320755739568	5.568162246337754	5.3708791612323985	5.11799576315346	5.190586882450676	4.683867500776199
2013-01-04 06:40:00	1.7733919579093855	1.74467923573355	5.351429746930181	5.436123390881583	4.831675543246937	4.839292713485877	4.50654100961889	4.322153747927213
2013-01-04 06:50:00	1.7799750716124287	1.8083214157720144	5.41692148202253	5.4228393083237245	4.925064165497237	5.002719921915669	4.3578329257187685	4.325925907561008
2013-01-04 07:00:00	1.7167883258679355	1.72906873578414	5.297430484473882	5.229568569423955	4.654929342931765	4.612713250239183	4.312106420029818	4.150912539151283
2013-01-04 07:10:00	1.7268036483184062	1.7133153462620885	5.264919780870193	5.278095948565902	4.6625828867781465	4.6418006304121775	4.3127401942035455	4.307456740866855
2013-01-04 07:20:00	1.8625332311655272	1.7647935483980308	5.6167058489060535	5.465056359289175	5.272728283931099	4.908235460280774	6.269368397789607	5.196251528799643
2013-01-04 07:30:00	1.7907152173655705	1.7776667482894497	5.230277566883911	5.235025213777886	4.810909185149118	4.770833687647368	4.3462609560753975	4.2679477137109485
2013-01-04 07:40:00	1.7683819316004472	1.7812010964563476	5.468001436307653	5.440665637752613	4.928528158604548	4.9582769626972505	4.602189421586422	4.547112213137222
2013-01-04 07:50:00	1.7781899292902499	1.807397119042604	5.459391911813505	5.4700556402305605	5.006976166071254	5.072558076972396	4.489586593520544	4.438175163374446
2013-01-04 08:00:00	1.8045838647198944	1.7981914689873904	5.2715719787662145	5.290499231923149	4.8939049642219725	4.8753876487850025	4.4287197904214315	4.37654019615818
2013-01-04 08:10:00	1.8796679724584988	1.8681674005382376	5.0587005463256585	5.024407483537762	4.835141554734874	4.7833616060361175	4.460085512834967	4.400672776333
2013-01-04 08:20:00	1.7451410364744941	1.7469883383214453	5.283566071817885	5.272185636032124	4.7370472428539445	4.758400473450319	4.378781894527856	4.41218687406235
2013-01-04 08:30:00	1.6912367622151259	1.7115138880249658	5.252504576989316	5.281484698250957	4.5419654219649415	4.5975531342977245	4.35573258811116	4.360265054091374
2013-01-04 08:40:00	1.7615884878400536	1.7617755242813244	5.252016691860806	5.26117208992528	4.7003481076402505	4.686257768569418	4.5608264007334505	4.550254486999463
2013-01-04 08:50:00	1.7959285825682922	1.7366102971854431	5.240965148628717	5.293994816188711	4.822326668976333	4.75207073373628	4.434325300771821	4.216310231982294
2013-01-04 09:00:00	1.8113854699831669	1.8150855354069653	5.249813731673622	5.2712450227210566	4.878061286857954	4.9081805354253865	4.695393671180173	4.689765384794863
2013-01-04 09:10:00	1.7468883696165491	1.7321162026259789	5.433496254830377	5.216658990683592	4.971846791294563	4.662182142789738	4.73700293556634	4.624220689744893
2013-01-04 09:20:00	1.7311816050274131	1.7096538499814573	5.140953335433989	5.209023150177219	4.559871751726483	4.585938681637631	4.446287612987349	4.383568856625536
2013-01-04 09:30:00	1.8087063681869484	1.7306587228731551	5.225907650653377	5.073188313875468	4.845607207377059	4.501049798231391	4.862499857526567	4.360141126031535
2013-01-04 09:40:00	1.8346559505132567	1.7299976971646185	5.32015396900925	5.272852008691802	5.03336143420618	4.70915193262709	5.02424487166467	4.483267096729438
2013-01-04 09:50:00	1.7568628471067362	1.771516876427009	5.1386161293497805	5.169735541665856	4.656605950645446	4.703336619336318	4.397233254885792	4.355144913970498
2013-01-04 10:00:00	1.791590294667652	1.743030725764637	5.238601528469774	5.196223747028442	4.84712228613426	4.703235329952041	4.81200658921273	4.448939124035204
2013-01-04 10:10:00	1.8009058138289589	1.8063346553580344	5.139719557105685	5.1116301202242855	4.68295385333317	4.65116943517514	4.6298233529507815	4.443933593409592
2013-01-04 10:20:00	1.8267235766489447	1.7923762185037508	5.159103480757722	5.1316741684138325	4.798631039740601	4.681101678973293	4.652379088846144	4.416266054516068
2013-01-04 10:30:00	1.8554219193930035	1.8351387071342595	5.049126867363241	4.992096923758621	4.729254522827166	4.605478439987241	4.408523949462274	4.367126540181869
2013-01-04 10:40:00	1.7971370194319995	1.8049930491469144	4.983374971879432	4.978113999404805	4.5746003807900335	4.568713495447343	4.327351153495182	4.2666322742107585
2013-01-04 10:50:00	1.7366089644869025	1.7100725669404069	4.9943016838907575	5.027330682808691	4.4175933168182775	4.4013343242976	4.161900289274393	4.101571837226335
2013-01-04 11:00:00	1.8209654230238868	1.8237616113374853	4.948952374967186	4.911007783484101	4.5472684355107065	4.5065388245455775	4.260806602457197	4.10970987118426
2013-01-04 11:10:00	1.7849199222998235	1.7446252219321061	4.900839605570504	4.910202516312177	4.417597598765116	4.354029281456417	4.379407209029298	4.113967977262802
2013-01-04 11:20:00	1.7608620438071807	1.717596316075748	4.937864686690105	4.980937158191491	4.425205358675872	4.361249524647678	4.2158769751785465	4.153851031210976
2013-01-04 11:30:00	1.8666656708607103	1.7632112467362822	4.909298828208124	4.881992549022916	4.655060278421414	4.3696330787141875	4.553592472087291	4.104881777634547
2013-01-04 11:40:00	1.8843226256064003	1.8757259230130432	4.8542979141997895	4.88144067663513	4.5763430145892565	4.579558551645907	4.724090069213795	4.6473618758400965
2013-01-04 11:50:00	1.8101281608917192	1.807229892149812	4.881179364454762	4.898301915781733	4.483923494524848	4.47722304888608	4.198668662123096	4.093210362566764
2013-01-04 12:00:00	1.8814131710596118	1.7437676598076883	4.964363092601375	4.875114054379741	4.7801966689641535	4.3140244706601125	5.019457086093818	4.186268829116574
2013-01-04 12:10:00	1.7433981335579227	1.7486260106881435	4.809698522351245	4.827115635285229	4.227464095692223	4.254933420710655	4.3254133591908	4.369067005626023
2013-01-04 12:20:00	1.7618286585205336	1.7772943004461632	4.858379784315852	4.7840271338055125	4.326222892805648	4.248007573617128	4.11006144700199	4.110079043492001
2013-01-04 12:30:00	1.916517721459332	1.8001813258223325	5.040726097416599	4.647540692061053	4.901722343836017	4.203457511844418	5.305650213294038	4.0147700453482065
2013-01-04 12:40:00	1.8291953748254053	1.7917272026073003	4.788160269369286	4.801741888584964	4.421781657084201	4.362853885215206	4.269213643055932	4.192221299565828
2013-01-04 12:50:00	1.9185799471156533	1.916501264045012	4.752941936151252	4.7223164580958406	4.5039298654861	4.4630990686326975	4.938504901194484	4.803015404291866
2013-01-04 13:00:00	2.4202688918247874	1.678478987535394	15.730562981337753	5.744186937801799	18.661060343994905	4.794949962803247	30.061924374668635	4.691831423382651
2013-01-04 13:10:00	2.2670728730211707	2.0322668542662354	5.180788564505355	4.742502562969248	5.9635600468324945	4.816593138502373	7.914983404804777	5.262390863344382
2013-01-04 13:20:00	1.822004570212917	1.7991285785869406	4.766065592115313	4.695118181632882	4.3201174407101615	4.206381948877263	4.407959777683993	3.96322191797444
2013-01-04 13:30:00	1.902949783318329	1.88678980919918	4.759418867043232	4.665708972149121	4.560260420243275	4.4231286418919815	4.73779293557933	4.373487460049122
2013-01-04 13:40:00	1.7699436732797762	1.7735101451517064	4.708283330265671	4.691193212606175	4.171477989575712	4.134771601024536	4.150015283507549	4.074646259414374
2013-01-04 13:50:00	1.8584735661274183	1.783915937786832	4.69500934779408	4.675423467490429	4.332594443806355	4.1844052385861215	4.44887341946694	4.073648792740571
2013-01-04 14:00:00	2.0144699410299984	1.9575846443997649	5.016351659094823	4.681230475592947	5.114354054569573	4.614397494525972	5.25815683758132	4.397804200071978
2013-01-04 14:10:00	1.716979661851012	1.6971345673118152	4.799609316269507	4.820828403253475	4.13865042764128	4.093969804793088	4.117299281049505	4.068268937685756
2013-01-04 14:20:00	1.6763144246603336	1.6519199496413002	4.615106956844646	4.5821851982825015	3.859118440900549	3.784754166547229	4.005168038660602	3.954514895386777
2013-01-04 14:30:00	1.7130489919814718	1.705347558597996	4.660133312276785	4.679997545482934	3.9520809147844185	3.964011814098048	4.097182000897158	3.9378691604830913
2013-01-04 14:40:00	1.7841329020748908	1.740156470489907	4.653125701561043	4.637040918248403	4.1118984246918275	3.998975257854352	4.108525710461711	3.945362835427909
2013-01-04 14:50:00	1.7270077140661655	1.7191624337737723	4.6921512026073255	4.7041463721252414	4.032802742092743	4.014662091683858	3.925136905962317	3.86563882533238
2013-01-04 15:00:00	1.7521526501399152	1.7510560651909186	4.627327510301432	4.596410498716551	3.9759725189747206	3.939290050363878	4.29372861511748	4.198800723203755
2013-01-04 15:10:00	1.7269818384538769	1.7459961052504014	5.1846995717816124	4.5861139185399615	4.587503972858647	3.925878845146702	4.511710901793	4.109454988935741
2013-01-04 15:20:00	1.839064678392392	1.812212474150685	4.599399632131804	4.574021283543384	4.122749536956304	4.061167410600226	4.4868537478372845	4.280050395488317
2013-01-04 15:30:00	1.7655058216415411	1.7244548262340502	4.647583226583043	4.56916574490064	4.073428524412488	3.878798968428265	3.9540043620702363	3.805351612122154
2013-01-04 15:40:00	1.7390659266133024	1.7278613611213909	4.631775661607813	4.645475614414587	3.9745061846380936	3.9642349662668632	4.251492036085368	4.20120715693915
2013-01-04 15:50:00	1.733544875065755	1.7155368831703297	4.6696156377722176	4.672600280818141	4.011155458813297	3.965112645450503	4.084753610765946	3.906383839338308
2013-01-04 16:00:00	1.5904024862909232	1.6151125050812407	4.639355874097035	4.6058829853127765	3.688135330894915	3.690936405719889	4.015867739912289	4.000056483381561
2013-01-04 16:10:00	1.7210293686850646	1.7001091904975931	4.622577952234336	4.5709062210393485	3.949920365810672	3.8587029813418177	4.365101080243053	4.419435658984709
2013-01-04 16:20:00	1.7774526858653903	1.7877953082032891	4.685616036837878	4.704410337436204	4.121212572793262	4.18455592418553	4.3413544268856255	4.218653844182235
2013-01-04 16:30:00	1.5991667695459937	1.5898713517002838	4.582370391738396	4.5532004306729865	3.637986280501319	3.612301610109808	4.025072977648509	3.9451270331061847
2013-01-04 16:40:00	1.86516608340124	1.880417317544158	4.814727365671958	4.730070912126894	4.4130197524954005	4.3458083494789586	6.882314211026286	7.122376204244873
2013-01-04 16:50:00	1.6155710198707842	1.5945764950371162	4.597906651351201	4.5668547753026525	3.640905446241484	3.5591421163139807	4.003312867066756	3.947438344725959
2013-01-04 17:00:00	1.5970385903607576	1.5778619628875847	4.5507290584646265	4.538731570431133	3.586207246166321	3.5357396105933336	4.106633333069298	3.958599101963708
2013-01-04 17:10:00	1.6064846659778298	1.5986306964517547	4.640457710282622	4.635826893008899	3.648125710760557	3.6352353782746722	4.270398214954241	4.2363980757102
2013-01-04 17:20:00	1.6583928821893426	1.6463566722303682	4.726199711270807	4.684362934744367	3.8660280072261166	3.793645525113023	4.729603234952137	4.694168324488085
2013-01-04 17:30:00	1.6524748491973196	1.6728015125286646	4.587997686903839	4.585453736607736	3.7049073158347214	3.735942292962328	4.3444455131523725	4.378257678786235
2013-01-04 17:40:00	1.7106469568553797	1.7173851446426904	4.6309374614007535	4.6286335031934955	3.867047913300888	3.887370366403613	5.025417092527262	5.180774070379613
2013-01-04 17:50:00	1.6318220460138486	1.591560244512105	4.695010877233403	4.670415983739359	3.7408560123067183	3.6320035872007352	5.2014289200206365	4.74413622987958
2013-01-04 18:00:00	1.6305436679916254	1.625380268761342	4.603689194869902	4.59075483528897	3.659930975300807	3.640081348065001	4.9137811114903975	4.770773687114287
2013-01-04 18:10:00	1.6556201961610555	1.6238449408880926	4.6700022272645505	4.678155799780326	3.7561441918871896	3.697668810861696	5.396839031301721	5.1710494611220525
2013-01-04 18:20:00	1.7368205623194588	1.7372742067548097	4.66888863320462	4.637490627316197	3.9625292014653146	3.950723590656877	5.291132246631844	5.181462791384192
2013-01-04 18:30:00	1.6787785948868876	1.6766649560251596	4.6249175138271275	4.618958022777063	3.792323255448432	3.777004950236647	5.0084143710580875	4.922749433408494
2013-01-04 18:40:00	1.7410601361946527	1.7259803763490569	4.869250338089412	4.85575113252323	4.120898419451087	4.094606394649455	5.453227389970144	5.246558019551619
2013-01-04 18:50:00	1.9687806822792824	1.9852047055972093	4.760082740736445	4.805422680665616	4.587885234796084	4.6906600787548935	7.202584935168184	7.1506933145219005
2013-01-04 19:00:00	1.8480743831836441	1.6779572440114543	4.67840286817197	4.672546807760983	4.196876531571185	3.8130897045138687	5.374189857775254	5.094366087225673
2013-01-04 19:10:00	1.8549502927307395	1.8338377531849908	4.673889599630387	4.663386618387419	4.187497972962172	4.124864257426464	6.0117342698135605	5.921201477215803
2013-01-04 19:20:00	1.7406027667204522	1.7439002974078652	4.783127112092385	4.749139655623611	4.058645053993963	4.020133741813619	6.437026133076008	6.37019511267013
2013-01-04 19:30:00	1.7083248839508205	1.6905146603249237	4.806296873541358	4.814877349033457	3.9952288279585213	3.96991669396573	5.9620495396144895	5.632781108669553
2013-01-04 19:40:00	1.765839744935653	1.6290136249547127	4.770298427004408	4.7305719829687565	4.122488089175319	3.794962468615976	7.170245988063861	5.269120340307385
2013-01-04 19:50:00	1.6614201068864414	1.6445735088739584	4.641315761773157	4.633977213221693	3.7203074973276333	3.69659573862418	4.855442819756389	4.885277579394282
2013-01-04 20:00:00	1.6434330430880244	1.6203717942786326	4.744898142003192	4.779509797157439	3.854500107280343	3.8139185817833843	5.093590337621132	4.978275140367676
2013-01-04 20:10:00	1.7218009412632107	1.7117503266392875	4.6971715627456705	4.694107279186898	3.9251485695688815	3.888795905909271	5.525499628274725	5.573239099924043
2013-01-04 20:20:00	1.7373607763701606	1.6974758488570896	4.735184601186288	4.750384304521087	4.011458091675592	3.9449704537984553	5.959932950901417	5.823379814244821
2013-01-04 20:30:00	1.9339129395613799	1.8807983399130204	4.992419366842396	4.957232094711936	4.7106145310251435	4.538421720353874	8.097781369349745	7.648436079997735
2013-01-04 20:40:00	2.0256174622097	1.9816586747859983	4.995020208664963	4.969840111254434	4.923229029002637	4.812336841936231	8.611709999001224	8.511814359097798
2013-01-04 20:50:00	2.0417050333741718	2.037666649687244	4.960312151211184	4.966616253977441	4.960633965773595	4.940499916067877	9.056142333804443	8.967631730060514
2013-01-04 21:00:00	2.298550920129334	2.258129964214277	5.2260157756886345	5.208961165851309	5.967675697854936	5.865850670939372	11.563815378718937	11.068355768646569
2013-01-04 21:10:00	2.20564563770587	2.215439432987804	5.321028131739554	5.313161414527198	5.759855303133124	5.804002177715545	12.258903609202108	12.206575586575482
2013-01-04 21:20:00	2.381866260146454	2.3135312251442683	5.3035859254292514	5.255329122150723	6.170508062901727	5.9353508987974735	13.262767485591981	12.689810709280756
2013-01-04 21:30:00	2.4911607599874457	2.451916899170966	5.49039724852844	5.5611207558159075	6.742834989006827	6.716887953464467	15.366077326197578	15.230359376612187
2013-01-04 21:40:00	2.4330227197708845	2.381052820463029	5.559564183583667	5.537535931644074	6.702377548741679	6.552189001755727	13.838167121286215	13.569313729305613
2013-01-04 21:50:00	2.4225861260427286	2.3804279863640376	5.495872963603066	5.46075467893424	6.582264082862121	6.425896899417538	14.436246748528724	14.427181296504848
2013-01-04 22:00:00	2.3481614913007967	2.373251783522384	5.668274978870662	5.644748451328199	6.603601214998188	6.682742022832057	15.366074419756925	15.181388180839749
2013-01-04 22:10:00	2.4798173259818808	2.413191958100716	5.631562057752577	5.764049662735999	6.911665968341745	6.9579584176000475	14.703196205776019	14.771235274572456
2013-01-04 22:20:00	2.548075113501835	2.5491777378329226	6.068872789896702	5.927538871836048	7.7501731307855	7.512321750157117	18.444611924732662	18.232688451919987
2013-01-04 22:30:00	2.671390193173595	2.641574886221035	6.115330593070802	6.107360839976923	8.131129145450812	8.03903172065374	19.952125776909387	19.975392782958373
2013-01-04 22:40:00	2.6595379805765824	2.625403537849884	5.9450211607386985	5.969353847763897	7.837191581497531	7.772699647953786	20.735020370005554	19.870710081938885
2013-01-04 22:50:00	2.6304198748737533	2.677485811152513	5.874653840608048	5.94041507119946	7.72399708142312	7.950876533299214	18.64716019086884	19.12033825312484
2013-01-04 23:00:00	2.63440934741028	2.6467570152345763	5.948881193341175	5.95929532104893	7.834303792713459	7.864446825503899	17.991950175001378	17.686994753429826
2013-01-04 23:10:00	2.748726775321497	2.7729183891721143	6.771869574745022	6.4421360696692735	9.562559622538195	9.141160310332802	23.524468213987635	23.00279507183008
2013-01-04 23:20:00	2.6284052900962025	2.6178510279182494	6.591058853790778	6.554299127257107	8.821916954255677	8.727905497640915	20.316159575938013	19.933655006661574
2013-01-04 23:30:00	2.5408851056903217	2.5557461946072326	6.4927471704993405	6.45183785247401	8.289370635216418	8.241102777647205	19.777801364488095	19.65800159481246
2013-01-04 23:40:00	2.574182717681348	2.608719859498533	6.518913708476707	6.5997746232713865	8.523507900153822	8.714793850343385	20.46419646312716	20.964368662371523
2013-01-04 23:50:00	2.5875508700309995	2.6025577753053004	6.814942902623613	6.90090080715229	8.951612882369197	9.150725121211225	21.687668672274945	22.08101146184501
2013-01-05 00:00:00	2.7793050195772846	2.7835468640074996	7.001670648279236	7.005078946856343	9.974248496346325	10.036829920713304	24.861400962425808	25.19717387588919
2013-01-05 00:10:00	2.86892967698068	2.8666800348995567	7.117682763153526	7.236631364537767	10.450202610749924	10.662105039042338	26.39563204134436	26.58483301195952
2013-01-05 00:20:00	2.7392958996222263	2.7734135193541114	7.447368709795778	7.402172656754176	10.488063690015927	10.584734819690363	24.876014553201212	25.201655843486492
2013-01-05 00:30:00	2.8678400404467808	2.8924624608551515	9.355810937283216	9.77831208514549	14.170813223600053	15.03699779658029	34.01758631268111	36.03688470756524
2013-01-05 00:40:00	2.7419560125864515	2.8451545374999396	12.169940294785647	11.438991744260885	17.66957888309532	17.314349172380844	41.7954369558816	41.41221587108638
2013-01-05 00:50:00	2.97241359680875	2.9729175076862004	10.516713355592072	10.07668048870596	16.48103553445153	15.751717717708788	39.578872287726796	38.13029346829365
2013-01-05 01:00:00	2.853307812083908	2.994287947999295	21.286163074677745	11.582155063529944	30.64899136909822	17.870632239825014	65.64765965974789	44.169038979451805
2013-01-05 01:10:00	2.9062447365207613	2.9303570944680017	11.759946444193634	11.98530206078448	18.01950872149416	18.522905661094235	43.00127309665635	43.323695932903654
2013-01-05 01:20:00	2.9795139952404956	2.9417755994130235	13.76427379848183	13.811365787515928	21.736270528242454	21.48372982005197	53.31314602204428	52.63138035952514
2013-01-05 01:30:00	3.1445956217088	3.1295190832015907	13.616480829823608	13.244357202859053	22.70344256390533	22.042609227575255	56.31097851213234	54.022402205623685
2013-01-05 01:40:00	3.1270952041634725	3.1032780917739053	13.943267371709931	14.382631870035146	23.12739296377369	23.662566743599854	55.640510014732044	56.985738417211245
2013-01-05 01:50:00	3.171753825971262	3.114357429680465	13.962013833291035	13.684240136602485	23.50131069566464	22.69123676571084	59.26479506066257	57.844129769731644
2013-01-05 02:00:00	3.00502894174914	2.9598377697952123	15.599736855299954	15.898531631027868	25.038773103374968	25.091044230282698	63.5460922659424	62.58337161998191
2013-01-05 02:10:00	3.145823180014531	3.2085525310350143	15.230412113250482	15.016300935613602	25.57362549422952	25.6809479842877	66.12757081024743	65.6576819834328
2013-01-05 02:20:00	3.334732977004813	3.3490733124389447	16.734453957836212	16.670140140870586	29.775791981405405	29.670033822954906	76.47529916532686	75.19803342224928
2013-01-05 02:30:00	3.2232593937422536	3.2148456890516734	16.971832385659877	16.696227961620608	29.38909857527986	28.88887950105877	76.1204997845916	75.55724417275374
2013-01-05 02:40:00	3.188152946606079	3.1400585341726925	18.26002429934513	18.463326017147985	30.82884348500173	30.693857928411788	78.74475029745214	76.96253404992181
2013-01-05 02:50:00	3.10114311098984	3.0427823130545137	16.936859697993732	17.20434038916214	28.017921773556303	28.05528825382898	67.49191037533328	66.3035501278231
2013-01-05 03:00:00	2.602746977436861	2.5070885731747703	14.632596158505633	13.976171200679758	19.80625625631281	18.282912153843274	41.043784130261	37.849676576695046
2013-01-05 03:10:00	2.3974231590530932	2.3489609916197134	8.636185478930443	8.487610865476451	10.693294760331053	10.303094615191718	24.37066442976861	23.769826914072016
2013-01-05 03:20:00	2.4782495927425523	2.4713819209038617	10.134638318687912	9.749870252991444	13.212593665867931	12.755428725571516	26.163881537069894	25.443083252918054
2013-01-05 03:30:00	2.3837179002286755	2.414617404446737	12.9975083617415	13.031434956720489	16.343426869108395	16.58305703547578	32.66775046710739	33.08400048639947
2013-01-05 03:40:00	2.5649182468604232	2.567138958457692	10.339524986386898	10.592044126376996	13.951563937909059	14.362414003800616	27.891657053151285	28.308768176569647
2013-01-05 03:50:00	2.4361363607078133	2.4164304672430648	10.968911980129326	11.147592047983279	14.100891739151376	14.25406274925522	28.95494723471736	28.92268746415851
2013-01-05 04:00:00	2.6160213885820482	2.582336805612796	10.536857263968564	10.383834791590102	14.412765036220861	14.038689544779027	29.600671715104863	28.846915665289306
2013-01-05 04:10:00	3.4035984923730886	3.030998231834943	14.741966386902675	13.749434749651167	26.455336369481202	22.15015809565363	78.91457350907665	52.598746370076285
2013-01-05 04:20:00	3.117972776086132	3.1293105760110644	14.482280344625465	14.683964769359246	23.98803045390114	24.41445365520014	56.96188834634111	57.29345332862825
2013-01-05 04:30:00	3.0344326538520408	2.9825195061344814	15.102472320283072	15.207171656611914	24.723537337296428	24.49976683109497	61.141321719653355	59.321354810497674
2013-01-05 04:40:00	3.0828558474298595	3.104787399142301	14.476606298844422	14.398286418629684	23.77941444722353	23.818970138763838	57.279933682802685	57.42881890498971
2013-01-05 04:50:00	3.068999567253144	3.0303307401580324	15.271344016350088	15.143403236706405	24.97683260696665	24.493063295358386	61.009659702774364	61.75668995721689
2013-01-05 05:00:00	2.957968962619672	2.9848616278410005	15.034478175505846	15.096106531357908	23.608621089549075	24.02766417771166	53.20192435496874	52.341187608731204
2013-01-05 05:10:00	2.8905567808699613	2.888681105484797	15.4696049205624	15.22818284812952	23.969948739371535	23.49777761709488	55.46224035740215	53.38290951110039
2013-01-05 05:20:00	2.870977021011613	2.874167891950118	14.365719149875483	14.272158437760925	21.92388012291585	21.80635700030468	49.322378821850656	49.188841086121556
2013-01-05 05:30:00	2.7669132571840205	2.8115420898968506	11.87244599012002	11.852807266953373	17.31304773086305	17.513806144736257	38.403933595435724	38.097694862115716
2013-01-05 05:40:00	2.4731512947770025	2.4226579326845497	10.05346583288862	9.986449310402927	13.000458044075112	12.657711127854785	27.30914799597792	26.81181744729003
2013-01-05 05:50:00	2.3543798892798242	2.3769526004986865	8.61999085510743	8.636206458871557	10.512439677622998	10.606463683296703	20.974501301661093	21.06341687737935
2013-01-05 06:00:00	2.463568975997479	2.3942037426723006	8.922133210640322	8.729700956672376	11.427131802110937	10.92777793833126	24.68002244027633	23.73629961158316
2013-01-05 06:10:00	2.443351847117525	2.446453712585224	9.192144590698787	9.335281302356798	11.364698751695276	11.537152650693901	25.919335542772732	25.78743326290486
2013-01-05 06:20:00	2.6102364135627565	2.605754769538426	8.83460052699737	8.934410530703122	11.626043162798915	11.771454689998007	27.854729101927447	27.92219799124177
2013-01-05 06:30:00	2.611789748805389	2.5896243136238084	8.624453684773359	8.723297277826774	11.43241204774182	11.470055561802466	26.070177395864395	25.787017446906127
2013-01-05 06:40:00	2.634077553310553	2.643370890075475	8.29377836452734	8.169416202761125	11.027938592391331	10.80964325610023	24.671596792089147	24.329726762805155
2013-01-05 06:50:00	2.5659054189465933	2.5546750335413493	7.879592884520836	7.872515175128244	10.2787677992426	10.284340059533184	24.55037101899016	24.41099549066479
2013-01-05 07:00:00	2.577173851283091	2.5724751085730024	7.4408311388649295	7.461073769548109	9.643769317520317	9.636237854625284	23.419975581672354	23.14934747221423
2013-01-05 07:10:00	2.69183150978326	2.736861045429281	7.357957972124449	7.2778622809311075	10.157610943763633	10.147121341343576	22.35430431948686	22.47844928915518
2013-01-05 07:20:00	2.5953368227774147	2.503544092482449	7.563630634803497	7.318934548197457	10.043413486281397	9.304506032734825	22.69425595405356	21.855554385232463
2013-01-05 07:30:00	2.4973924123400812	2.525189163202224	7.271672793149094	7.209273322435206	9.22093862124631	9.24338191154246	21.774354883689853	21.90739076705247
2013-01-05 07:40:00	2.3523747166631748	2.3206569029740707	7.126348302168461	7.1516303871256985	8.507526556604525	8.444551981217765	18.820910360666016	18.484731098985304
2013-01-05 07:50:00	2.4358326100601406	2.3611027903396185	6.642609395985973	6.620556049263227	8.078346712089713	7.7910480241601014	17.250779293422354	16.42714325285359
2013-01-05 08:00:00	2.226638989019651	2.2269845913747592	6.5084489530906975	6.516987650550398	7.267162961627528	7.231239647386656	15.74270085943234	16.054902752845607
2013-01-05 08:10:00	2.4150974031633026	2.3405685758865697	7.255451227761243	7.268651272656476	8.739567424584294	8.527201702765499	20.815930642867173	20.33515801396268
2013-01-05 08:20:00	2.452818821083442	2.456824261843062	7.180041694039075	7.322440505727059	8.784587686616375	9.003890406313811	21.363653769905238	21.7312348577986
2013-01-05 08:30:00	2.285755615686647	2.29913266507048	7.04296485142	7.098443667152728	8.045656712738278	8.125343596126237	18.690665981393487	18.736315820398193
2013-01-05 08:40:00	2.198318537412608	2.1588454095994933	6.963814712841481	7.0456178378233165	7.6919323305148595	7.6398721700552725	17.13161183040492	17.684163894389282
2013-01-05 08:50:00	2.1536693669004965	2.155827610187868	6.621772671893692	6.6268215096789085	7.184110664315902	7.1739182264683565	15.936392109738824	15.995910524862914
2013-01-05 09:00:00	3.959512334267671	4.474951785883659	16.498843259914352	15.975915717940106	33.458852208596674	36.42062374841785	160.24425384228766	193.533621735373
2013-01-05 09:10:00	2.1287156001127134	2.1348083577065027	6.98919612271986	7.0666244384107815	6.530508665962508	6.6297499136007545	37.32344506744319	36.71378954659082
2013-01-05 09:20:00	1.6748511198538394	1.6742661835810528	7.550500924417713	7.409961135916622	5.9392116365592775	5.747657281103972	14.423255070570352	14.205855013747707
2013-01-05 09:30:00	1.6907232420369969	1.5899218126445636	8.38356169210792	8.667586900838343	6.534711130088979	6.413567878159914	17.231388063320697	15.873245204316811
2013-01-05 09:40:00	1.6892373784895862	1.5127233378173133	8.663114276039417	8.569440840283875	6.945436785765494	6.171712822258978	15.349567147893882	13.419582616807336
2013-01-05 09:50:00	1.5063602166462402	1.5148940512935665	8.27477531694185	8.254090541798988	6.017883410993992	6.044448025394795	13.050930734033955	13.147729743396043
2013-01-05 10:00:00	1.7121756920864322	1.7089890021043288	7.654720985908352	7.730403695794878	6.4245392650426245	6.445667221801893	14.47775642814435	14.216725080686633
2013-01-05 10:10:00	1.789250289998846	1.692483383320893	7.1180851871315225	7.079558281985882	6.1907024065140535	5.92945261503674	14.308020343813608	13.240518470578706
2013-01-05 10:20:00	1.91118392846834	1.8089164607314927	7.6184941371281925	7.119634879460351	7.299131941412155	6.353218544366883	15.75703784126654	14.507436269020564
2013-01-05 10:30:00	1.7483150500014106	1.7331829428453338	7.056047044836128	7.063209275530193	6.11957078933445	6.058414083858234	13.595390395136572	13.138650839827113
2013-01-05 10:40:00	1.856401023139088	1.8068835741054456	6.930163749921296	6.9210026056628395	6.449406549665513	6.2526202584190615	14.352831103837593	14.139534458822961
2013-01-05 10:50:00	1.9304061192558568	1.9206217967269592	6.769119772200142	6.759571391567872	6.518263171368848	6.473256709907613	14.225938788842404	13.847874127490853
2013-01-05 11:00:00	1.892794102052492	1.896972089556777	7.002246209210582	7.0268656109499155	6.593448478114923	6.623907589172406	14.334328469870055	14.230824072597905
2013-01-05 11:10:00	2.0230863745736896	1.9700454542010848	6.930847139842273	6.839747187713282	6.932182808545072	6.662065506040213	15.44966256493144	15.380002078262205
2013-01-05 11:20:00	1.74009354938079	1.7569819966344786	6.6721881096226445	6.6430645870176885	5.7697481951114975	5.785086224303242	10.7470988220815	10.84325108159276
2013-01-05 11:30:00	1.6915879106144862	1.691414871459673	6.63937617426048	6.553460718363242	5.6130751308649485	5.5198334122418675	9.565843407988382	9.552840747884114
2013-01-05 11:40:00	1.6587614445801688	1.58063261452155	6.417350032339401	6.356729530392207	5.359589333198425	5.095749031293131	8.74537269026089	7.992319290283174
2013-01-05 11:50:00	1.4255929971886216	1.4065547830369676	6.546146997918688	6.5822826209437215	4.8051593959187215	4.767977671451661	7.193309226909827	7.1986098180937885
2013-01-05 12:00:00	1.4234902049471925	1.3799206306072025	6.354830997868242	6.309588935165854	4.639152641229913	4.45497654276942	6.410431969287492	6.090422185823457
2013-01-05 12:10:00	1.349949597835013	1.342080274370388	6.334067352967956	6.232404715479468	4.430326457817941	4.329758358136086	5.728700346080103	5.5493324815097305
2013-01-05 12:20:00	1.4192963077397176	1.4014183640751592	6.216897088114115	6.111061300035208	4.507447209245528	4.3946421775193665	6.1279575444691154	5.911190987645093
2013-01-05 12:30:00	1.5764216858187028	1.4674962636968525	6.4847565021280325	6.297208061213747	5.082682725965018	4.691430236898866	15.106747928653133	7.9155370490257315
2013-01-05 12:40:00	1.4472786532963815	1.4190508912165458	6.4227899759480165	6.315847236145202	4.741081619271375	4.610944499859409	7.744497353035067	7.137340921139544
2013-01-05 12:50:00	1.3679912945769594	1.3634760096479586	6.526034990486418	6.351096915099517	4.603249854381972	4.453958560038732	6.495276556959081	6.313942825927574
2013-01-05 13:00:00	2.2868637686362145	1.3675683198955146	16.709118330489968	6.6540702815298935	18.599698966979147	4.575991329008545	31.865499586863752	6.7192982261093
2013-01-05 13:10:00	1.3295780716361674	1.321262213834271	6.2411614872930326	6.292824278141303	4.184301869011275	4.193833863406423	5.630775893472459	5.6242436987927205
2013-01-05 13:20:00	1.2828851935534828	1.2919855358529673	6.554126670835145	6.4369355753850535	4.288201168802268	4.240378213800069	5.6505416588174295	5.5527233199238815
2013-01-05 13:30:00	1.3313495015543189	1.3130187624535237	6.354711058530843	6.387896937544882	4.323992418663687	4.321242988296836	5.729064265922188	5.649220068393032
2013-01-05 13:40:00	1.388984457916416	1.3694404444857298	6.176137227080541	6.2102571318003355	4.340508415022277	4.31853681862564	5.617349375093832	5.632375031148466
2013-01-05 13:50:00	1.392813865605547	1.3629995721645	6.326009955170679	6.3577261493557495	4.452715171359106	4.404591993955783	6.317949416136835	6.145862046423893
2013-01-05 14:00:00	1.3669619547102965	1.3683552964119432	6.2473683099590325	6.087723300143685	4.33343545350489	4.242838096571599	5.854775191378769	5.540474963029856
2013-01-05 14:10:00	1.3021624282308992	1.3084394318883896	6.290307752238574	6.329363072598293	4.18623040755043	4.218602132918489	5.230722986528316	5.264470357455647
2013-01-05 14:20:00	1.2776225273891044	1.2511240388448777	6.400949084180403	6.379290820870803	4.166611838454986	4.0728339862780265	5.399596362297498	5.229269188847495
2013-01-05 14:30:00	1.2762848704619891	1.2887045180172199	6.382698940049902	6.3117357568417525	4.178778408266384	4.165033254313835	5.041258354476487	5.027754882903303
2013-01-05 14:40:00	1.301517772998621	1.239501219519369	6.320472222532116	6.251252233314119	4.2560844501137165	4.0590060437659625	5.839003177609056	4.994557897052553
2013-01-05 14:50:00	1.251868523955692	1.253899448328849	6.262716367766989	6.163699496234251	4.044839115627103	3.988041841226512	4.7855253708569885	4.737880724707106
2013-01-05 15:00:00	1.2234638728922544	1.1851429371587996	6.4317959394074595	6.4064017616167845	4.009718353933653	3.8985271098123038	4.881935269557934	4.727551892396168
2013-01-05 15:10:00	1.3152756398660606	1.2608787903011869	6.1708735951847125	6.2191639332137925	4.120300106515582	3.982784335692032	5.203433000418442	4.814141814481916
2013-01-05 15:20:00	1.2297696776423137	1.2333767512456453	6.524823026645664	6.467814244369012	4.149678399617241	4.1313974446416335	4.875692194151035	4.861158098538541
2013-01-05 15:30:00	1.2829737254376439	1.236375430525586	6.734665783451451	6.5652320276229394	4.449272601209644	4.151637865382214	5.5203084050010975	5.336988246326138
2013-01-05 15:40:00	1.3010512566950123	1.2266479159839518	6.678380908982773	6.672622284565097	4.410122483064495	4.189615441874882	5.4447029699708285	4.928957123749735
2013-01-05 15:50:00	1.2562193006352371	1.235005172924592	6.386405218726416	6.3605824202498225	4.1076245132012845	4.057807300070193	4.900693071685574	4.718882562172683
2013-01-05 16:00:00	1.24523330648937	1.2421110793336163	6.958559775745572	6.9732853032371125	4.465552084484594	4.468548775378411	5.439924613863703	5.523502566373893
2013-01-05 16:10:00	1.3165929441394215	1.27284804448127	6.559034470063378	6.45705184992678	4.41745318357621	4.1771157971472785	5.307649115557809	5.0500097463401845
2013-01-05 16:20:00	1.230990498401072	1.2270492730425	6.670774957466075	6.582788857038183	4.20683151133014	4.118676810973634	5.074359451791357	4.875952022732668
2013-01-05 16:30:00	1.1886862118718584	1.1723073526769865	6.73072282758192	6.755492344168268	4.069933422002665	4.023375856750828	4.909783893711668	4.818144344938505
2013-01-05 16:40:00	1.2149871098448357	1.200620409549517	6.61230599742205	6.597361809673445	4.113241508553593	4.05778152575102	4.498269113823032	4.504992908999345
2013-01-05 16:50:00	1.1561963006842568	1.1485119676378142	6.648259922314381	6.66616729445961	3.9753540951837714	3.9668930720868807	4.687826267558765	4.711937733331731
2013-01-05 17:00:00	1.186541904432686	1.1735881915117543	6.753906515779993	6.683497166951543	4.099197945182268	4.015836446507679	4.739221030903651	4.621693649009393
2013-01-05 17:10:00	1.2362167253273018	1.215527107577424	6.956945708767277	6.917500140936217	4.403980517154237	4.303113003692206	4.6601644968773535	4.5091253961009246
2013-01-05 17:20:00	1.2024306279146126	1.1771526583401333	6.899852075224758	6.848417301610299	4.271456310394177	4.152597458978492	4.9512144530118345	4.549413058263049
2013-01-05 17:30:00	1.1888727758000182	1.1600618351637657	6.83750047812639	6.888101870660022	4.1629973020597335	4.065776066461184	4.6684314290783	4.58287427188409
2013-01-05 17:40:00	1.1851520283472907	1.1700915123780402	6.920752181180428	6.987079976413653	4.193886388562167	4.166837696481898	4.673851345600545	4.6398594875337285
2013-01-05 17:50:00	1.1570798840890335	1.1371081735653408	6.785815975238884	6.835820314908358	4.0081196985019165	3.9709888908828144	4.548928845684282	4.4595087771568185
2013-01-05 18:00:00	1.1327247104438805	1.1266929409611721	7.008522336443996	7.046620709096542	4.066553458312967	4.067495188942687	4.498223176088527	4.421113286298136
2013-01-05 18:10:00	1.1734617320124778	1.1334608095349228	6.941488079830599	6.958723441439237	4.15805097069275	4.045618882014312	4.796960239816876	4.506827776022729
2013-01-05 18:20:00	1.1388306249673976	1.1443392199376807	7.028372647837667	6.9308509968240575	4.117484500281388	4.075623497726564	4.539564488932786	4.5400649506130994
2013-01-05 18:30:00	1.1355419791038122	1.1194799409482767	7.230346636876947	7.131778008693647	4.256016769163674	4.121730605031074	4.57602058266679	4.4573154805618325
2013-01-05 18:40:00	1.178044642659911	1.1201737075245648	7.237728642360055	7.2380775057926945	4.315973792936135	4.1195726662273415	5.222389290048394	4.652330782490523
2013-01-05 18:50:00	1.1351569341070709	1.1385466806970332	7.0598197794554975	7.018277935072186	4.122043877801064	4.09091584273235	4.6791497817472925	4.555748276191029
2013-01-05 19:00:00	1.159218693198983	1.1594576426083814	6.885833481183611	6.906727748419511	4.108747868617739	4.107123162950557	4.430742938707018	4.260009647658472
2013-01-05 19:10:00	1.1468119340751968	1.1400420847276478	6.840838792448093	6.879540455892505	3.9850855952026163	3.982379425249995	4.455243977332964	4.33674446378249
2013-01-05 19:20:00	1.1958603638038798	1.1621890535677015	7.047113321858742	7.025215567916349	4.265361931024265	4.148058642655538	5.144132757486619	4.920246637000437
2013-01-05 19:30:00	1.1352270757684824	1.1214454781833936	6.937697879479543	6.9735274215059055	4.020020284438835	4.004378451225253	4.335217118689388	4.308093396019805
2013-01-05 19:40:00	1.1634401743260077	1.155449061581771	7.0071717260633966	6.983916487677576	4.1889334882472635	4.172119073180061	4.639678004155964	4.5356502007407205
2013-01-05 19:50:00	1.278213732342977	1.2582424176227924	7.547350795903203	7.266574758922095	4.9651896121311125	4.67641276441659	5.7461989532027005	6.0130209702167905
2013-01-05 20:00:00	1.149295781140446	1.1209031124984397	7.505315610326699	7.444314555241762	4.386695873078014	4.283320077079897	4.636757199318311	4.400310728997055
2013-01-05 20:10:00	1.165878636452556	1.1576496323054852	7.894143103136384	7.535431898023909	4.641877696212472	4.402917528547083	5.228518014092441	5.007122933152268
2013-01-05 20:20:00	1.1052054357039542	1.082908444304398	7.762002178683512	7.639645542843637	4.34190848113547	4.168816994911496	4.8447729785643885	4.641110195045634
2013-01-05 20:30:00	1.1125600412232028	1.077501425200726	7.893257062270327	7.543173098596131	4.458566531363565	4.108048934952197	4.941644908106009	4.5922940570005535
2013-01-05 20:40:00	1.106685544605023	1.1080572427511208	7.2928368937087775	7.245984623575581	4.163116587243473	4.123122117329123	4.575008107472995	4.647288629781934
2013-01-05 20:50:00	1.1348412524344016	1.1187070359690032	7.386465204664128	7.297044864254364	4.236935067876711	4.16377522672326	5.06570461000909	4.4770531002821015
2013-01-05 21:00:00	1.1576025836482184	1.1258199972964371	7.022367921879997	7.045281245995701	4.146301575354591	4.062299911544476	4.679182318826483	4.621580510947469
2013-01-05 21:10:00	1.2796257465623986	1.2030437098718412	7.1823093937891205	7.154235187564447	4.607177480612223	4.3794610546933725	9.064922635932094	6.084619738367097
2013-01-05 21:20:00	1.186403440549781	1.1620049120158098	7.0464761332510175	6.993282628011199	4.232724317032447	4.1423797166606535	4.8721379483139815	4.820065952673528
2013-01-05 21:30:00	1.1811913649248549	1.175742944322124	7.001012996199522	6.921499591420409	4.163304669072871	4.141037471029609	4.953005645326035	4.7017550887125665
2013-01-05 21:40:00	1.2273499879922185	1.1965711129021674	6.784870840010707	6.7790738995612365	4.1484836745714775	4.054036993113046	4.808478709323759	4.688420791515534
2013-01-05 21:50:00	1.2096398012129808	1.2095118021164246	6.754576495337652	6.788026489423759	4.1209622276840285	4.142234075235162	4.627862107720811	4.520795413800465
2013-01-05 22:00:00	1.2428420299317644	1.2716080847512794	6.7065141242790585	6.696066540441719	4.238964835535741	4.303351287390601	4.683129942904712	4.713356767694157
2013-01-05 22:10:00	1.4793663397856338	1.4359142963864862	6.647805876248455	6.5369726331472675	4.939189999312126	4.714443509547032	5.660762997370767	5.265925865042801
2013-01-05 22:20:00	1.339893123228122	1.30401681006687	6.7206227129789475	6.708317998354692	4.527173906097901	4.430141594835608	5.000852284476865	4.930197260866552
2013-01-05 22:30:00	1.2182477584652731	1.1840833609566228	6.804688496918867	6.7118292300440565	4.199005408266565	4.050849549605848	4.872094758269784	4.740653003099339
2013-01-05 22:40:00	1.25838409932524	1.2484478999637127	6.476562228129213	6.385140337502206	4.089286302868904	4.045672751728176	5.112923321240066	4.686398806956436
2013-01-05 22:50:00	1.2936166307281625	1.2636666327055757	6.378777317114563	6.295202258492888	4.176975518543074	4.028083748567466	4.7903759391716	4.457782605296672
2013-01-05 23:00:00	1.2278460223553251	1.2562960767789615	6.3825683863924425	6.2898120654297385	4.0086879102396535	4.029100989331893	4.632518902623513	4.6777133374401485
2013-01-05 23:10:00	1.2584095827684938	1.2505485343743683	6.4647791100946606	6.355049807437036	4.182772341748685	4.0438626813169645	4.801216065473552	4.59291360321496
2013-01-05 23:20:00	1.2886201382135491	1.3106284595790676	6.084010157853387	6.040218765149017	3.946046903014248	3.9749218575069123	4.821765848477358	4.865992318910701
2013-01-05 23:30:00	1.2644920855851376	1.262724772300923	6.134395189362709	6.040479942516685	3.903213198552836	3.825629805273727	4.772848841816382	4.621475489426981
2013-01-05 23:40:00	1.2745443432881929	1.2609057790116631	5.905572957821432	5.993454671235832	3.785861774301699	3.7984991859253774	4.466356296267152	4.433270384117471
2013-01-05 23:50:00	1.2576588572107614	1.2704435001421222	6.040215164755387	6.0359385732483855	3.855474570326986	3.876032795804712	4.654254724159301	4.596358214858152
2013-01-06 00:00:00	1.9779707499441004	1.2648868909062891	7.6003528764912	6.060627390520238	7.849326617497772	3.919017166070468	13.167509337911037	4.9915846938817126
2013-01-06 00:10:00	1.3223229139868131	1.240122199708846	5.890504086580854	5.890045668409524	3.9096827708536415	3.707295017007175	5.659490909755684	4.7276928598885055
2013-01-06 00:20:00	1.269974780277789	1.2302713651314716	5.694491591549425	5.793628929117611	3.612543362694783	3.585240704161247	4.769113752019075	4.590338819568204
2013-01-06 00:30:00	1.4795458084996904	1.503891581889513	5.69434466686304	5.515360188168322	4.206247743598286	4.1313735494501564	5.2540733426513615	5.082825979604067
2013-01-06 00:40:00	1.4971323914887684	1.4432294061938862	5.50628530134033	5.418194581419716	4.17480920285734	3.9687744549978063	5.5907275174575926	4.972050787994951
2013-01-06 00:50:00	1.3810055043644929	1.3622023531939496	5.485034727696061	5.5805989015344055	3.771312805135647	3.794070343980328	4.722115834149506	4.64136911452862
2013-01-06 01:00:00	2.3240115836650177	1.3221730604682072	15.898731337328188	5.783513878840001	17.957619818683185	3.752651120018157	30.257367622935767	4.717646902132902
2013-01-06 01:10:00	1.3972597126444055	1.3925163515776802	5.4712534430451765	5.431950767967964	3.8065362066189175	3.756590526824015	4.746106465293426	4.69578355388484
2013-01-06 01:20:00	1.4374792158275285	1.4373239326006129	5.288782495217053	5.338076019967478	3.754532570666123	3.8032711337994884	4.917975368836365	4.83953323862096
2013-01-06 01:30:00	1.620693614695894	1.6043921713665903	5.132568413691108	5.1237588111220616	4.008796300864687	3.950794944307423	5.8705774527429675	5.575512426026903
2013-01-06 01:40:00	1.4527018863396166	1.4097100602825172	5.171966145563864	5.174404077760421	3.693567153081264	3.6100037797521423	4.933098826294225	4.661623850866556
2013-01-06 01:50:00	1.5155551727774497	1.554196295290286	5.06658080295936	5.0452057595286615	3.7754626311474673	3.8464479418832775	4.8228529845089145	4.842335510622251
2013-01-06 02:00:00	1.4632870695347082	1.3877963834310751	5.0954360805742045	5.0793754857843565	3.6720416904002544	3.4908268187893734	5.2839652902929615	4.573137396375038
2013-01-06 02:10:00	1.5301386998498017	1.546681132656261	4.984450014215764	4.99390823450664	3.783268832460416	3.813550870044493	5.179659272411682	5.190935630081454
2013-01-06 02:20:00	1.5205398926723122	1.5201204642983075	5.239775351448966	5.002868566397648	3.968932114136397	3.7791896064470567	5.193327911913797	5.057961448121687
2013-01-06 02:30:00	1.4691716031571942	1.4560232193504112	4.877297586132573	4.8611215908143635	3.483882834562175	3.4409554200400763	4.781642303445176	4.645988699450911
2013-01-06 02:40:00	1.5567269443212275	1.5525685591678244	4.8317555562003935	4.7948745036651275	3.677585346374446	3.620837384259892	4.868985348630604	4.681607549853255
2013-01-06 02:50:00	1.616717239572579	1.600184527468322	4.959163470817583	4.904788469467113	3.895830589819563	3.7858752902501918	5.458753213479594	5.488270750304828
2013-01-06 03:00:00	1.5102221458624177	1.496119074243652	4.707739200414445	4.735295347629314	3.4157490155193724	3.413094626226813	4.4684514936366835	4.359038355961694
2013-01-06 03:10:00	2.2622363084626635	2.1582204819578514	5.230280691938137	5.1043356483221	5.735732146018	5.367933080500403	9.425617778661882	7.784581962963072
2013-01-06 03:20:00	1.6406794186728	1.6103118645206087	4.692120859496356	4.621660086243959	3.734131760182605	3.592529552616772	4.697112632297006	4.385455888834627
2013-01-06 03:30:00	1.6832957831621498	1.6535852450995934	5.203306986503798	4.542100138341318	4.3223840187952245	3.574998184442672	5.525431062630119	4.773655852362501
2013-01-06 03:40:00	1.6256025350587429	1.6241623842997968	4.67103628076826	4.649822596681088	3.6719299920544337	3.6534882405023774	4.619337560065072	4.6719447498791595
2013-01-06 03:50:00	1.563652729180031	1.5502197214723459	4.563509076941764	4.525672115195535	3.3315857897947114	3.2555407575456	4.320330241629397	4.292947080477982
2013-01-06 04:00:00	1.765350659887349	1.7229651539652406	4.704564793786231	4.496759284522407	3.917933302072385	3.6015883126742283	5.577317391537472	4.7122962338702115
2013-01-06 04:10:00	1.6082789980945131	1.5736942313133744	4.632320323018063	4.639236238266327	3.506464896906412	3.4526650591817285	4.436106524410474	4.381235454573757
2013-01-06 04:20:00	1.9820615762072384	1.804815179341072	4.815531659636948	4.6060223387584704	4.5195281683527115	3.9524683894784665	6.0997847137970815	4.901076445893162
2013-01-06 04:30:00	1.6452665946135796	1.6032508434745567	4.372469817489336	4.3765779643460245	3.332557780312092	3.2728728297102188	4.2078181208510665	4.069754565789268
2013-01-06 04:40:00	1.4399126621986529	1.4445097068608643	4.52429346555656	4.504084830557892	3.098508337930189	3.0695069266996686	3.935654518465432	3.8353552919615685
2013-01-06 04:50:00	1.6149523094779037	1.6278599234948796	4.4758635186269125	4.3864754278366185	3.378053662789871	3.3417412907750768	4.860930055399735	4.2797760566051535
2013-01-06 05:00:00	1.5442697698794967	1.5075510922436481	4.491349770543554	4.424215509338385	3.2359273823224943	3.1223954034593087	4.384682002522972	4.050566032113837
2013-01-06 05:10:00	1.9398114987965764	1.9270103877623248	4.47580363387365	4.483198850116894	4.114958268677353	4.131228569855454	4.846523975641119	4.3161856000368815
2013-01-06 05:20:00	1.7784113826236272	1.7831927262719522	4.413363071827753	4.389197095454176	3.7037529085502796	3.6880456072558703	4.640936499611302	4.148843469027711
2013-01-06 05:30:00	1.714236605406257	1.7031731999132729	4.4127225438189255	4.45109923025128	3.5722533834611983	3.586213823508639	4.258767324862773	4.281847277182326
2013-01-06 05:40:00	1.6338249381149954	1.6439511573405892	4.362983138422273	4.339091715014451	3.321334444619462	3.319808538671813	3.9637209164879215	3.9519844866840095
2013-01-06 05:50:00	1.7178417963645276	1.6554654728453249	4.353542442598892	4.346559197111041	3.454908552542817	3.3247691938647064	4.31867766007379	4.016437036906467
2013-01-06 06:00:00	1.7496327563904257	1.776191646935095	4.36170220869563	4.297358990784228	3.5551056937774312	3.5709470511829484	4.5319061678496775	4.298438243842904
2013-01-06 06:10:00	1.6844667412947192	1.6432801414171034	4.383063180005129	4.350606280096925	3.3980627375502688	3.2825754590448533	4.558038958006665	4.3271029789316
2013-01-06 06:20:00	2.110670883604804	1.6954265927573509	4.543805594398554	4.308070029611143	4.4045157702433775	3.4350230728719215	6.966752446596483	3.955542283661428
2013-01-06 06:30:00	1.680855140430817	1.6836210007859227	4.3778676381783725	4.356604284521938	3.408973912839597	3.4115863133456843	4.245812201532152	4.078016364209192
2013-01-06 06:40:00	1.6131460704109444	1.567801000252909	4.44668373185341	4.405086737218387	3.3703700762038618	3.23782970525649	4.018847102938177	3.9948087042098863
2013-01-06 06:50:00	1.5867199781339736	1.5670119104421982	4.346080054074213	4.367465674128325	3.2234624322654186	3.1908170371215587	3.935392799641832	3.965471893462075
2013-01-06 07:00:00	1.6827330324467646	1.615915765683548	4.477362095574239	4.423016441285823	3.5366857435358408	3.3928767883977717	5.163586418761193	4.246813367516219
2013-01-06 07:10:00	1.7454167713195057	1.7311436074187931	4.354145134614321	4.340244332499178	3.5044325554976914	3.4733358483308985	4.596482938950143	4.356906034216953
2013-01-06 07:20:00	1.6946091261582017	1.6493097042502434	4.3883674633874605	4.332851885521259	3.4984594230311012	3.33980174213251	4.280020975361496	3.996074875265109
2013-01-06 07:30:00	1.6905188649827312	1.676633888928874	4.329981276542253	4.320793001607362	3.4231880839170183	3.3867348896794818	4.314689664376494	4.226543150178864
2013-01-06 07:40:00	1.6815517351685911	1.6646923193578906	4.382469292874126	4.360543205364952	3.446043879451897	3.4143599359079158	4.0103977893251495	3.918984985795334
2013-01-06 07:50:00	1.6694239816674152	1.6459740187189786	4.371567193979347	4.333391652284121	3.4015162548599713	3.339868576814144	4.0453565478719	3.970643291031567
2013-01-06 08:00:00	1.6634833456616134	1.6315700801717512	4.35213355620782	4.32290965817767	3.3328085003578485	3.2414610295177617	4.224690697476465	4.149834615578279
2013-01-06 08:10:00	1.7403966180875767	1.7139744316992414	4.425483360991174	4.417895785967931	3.620189573192195	3.524099926861267	4.434577832633122	4.489899745170106
2013-01-06 08:20:00	1.8044836738039205	1.7605721970081725	4.481064200273208	4.4555234038955875	3.778985192876844	3.6597676592069055	4.67759000965913	4.561257695138874
2013-01-06 08:30:00	1.7660238549821905	1.6668892717376795	4.433876361766078	4.372528835217343	3.7526730752833615	3.5039348338176812	5.009367085598867	4.1646687112676855
2013-01-06 08:40:00	1.7716684803522162	1.7006940473994845	4.455937603811488	4.4527496012963255	3.735627035597192	3.599129277816005	6.02900136337335	6.065506834712656
2013-01-06 08:50:00	1.7324415468405074	1.7051771505822582	4.528195092166741	4.513169117513688	3.7321571889656533	3.6751614046518033	5.528258670299713	4.972536658818188
2013-01-06 09:00:00	1.7051020354939148	1.6089446041353823	4.678562404505215	4.423821304567998	3.881093517540928	3.3686764838287115	5.099746922018978	4.343740154540397
2013-01-06 09:10:00	1.5364482761678229	1.5328231929941405	4.381857860512603	4.396842838022414	3.1558522198932435	3.164531778524955	3.9893362924228017	3.996016539990027
2013-01-06 09:20:00	2.1341242331973675	1.5521737220609633	5.0826731220076065	4.423109547128694	5.393961208682526	3.232731249300043	7.499982623708174	4.306150819492777
2013-01-06 09:30:00	2.2041107844088903	1.78641163694457	5.175478958885805	4.6973462865513	5.574479367922283	4.069562366521055	9.387012103196836	5.400109940763943
2013-01-06 09:40:00	1.529058813274876	1.5209868395651176	4.323783827838517	4.318709974925885	3.1083044040972365	3.085197404184537	4.213881035633401	4.126754575410716
2013-01-06 09:50:00	1.4579853242628742	1.3959318890528962	4.494297866395624	4.399050958625189	3.1140069244602144	2.9017777648016247	4.329183418046292	4.187045694664185
2013-01-06 10:00:00	1.3218828392901572	1.2956234169253498	4.498899828223929	4.431747191095633	2.826841443562845	2.7224639940933866	4.029485798563466	4.008914775269181
2013-01-06 10:10:00	1.3959866827518976	1.2746166570491055	4.580081604404007	4.5478908923258246	3.0768588200007545	2.800218530415243	4.4074308032435825	4.044603422572727
2013-01-06 10:20:00	1.4782164452323985	1.472517824762695	4.439886624570606	4.4157805629828175	3.0833799618727458	3.052159281965213	4.498937399685084	4.373056500374684
2013-01-06 10:30:00	1.9392697039882727	1.8792322430458293	4.436478838729381	4.441138914332034	4.066576840114908	3.9562915888765473	5.0229208479303775	4.905697377305327
2013-01-06 10:40:00	1.5420446817570037	1.4902930397025669	4.470685574174622	4.438655875185374	3.255208289111833	3.116099258276152	4.2813079646429415	4.074262835167647
2013-01-06 10:50:00	1.5955858387546713	1.5617875701862172	4.544083954436064	4.541188040726003	3.4688478609476547	3.4078156577365983	4.354235152542167	4.36204996183462
2013-01-06 11:00:00	1.5919177337596575	1.5849444425696528	4.604771975646023	4.627725220326653	3.5161284280282237	3.5106699882217307	4.5248749110262505	4.345216331459831
2013-01-06 11:10:00	1.6754635988849431	1.685356137626477	4.564716490358312	4.5939618835616685	3.6540421246120287	3.703383105213714	4.475710458534858	4.48660137895018
2013-01-06 11:20:00	1.6533789062194846	1.6230329640680252	4.602534353616943	4.633191164187039	3.6348144087348886	3.6065080488651478	5.1394062094560224	4.356007328264615
2013-01-06 11:30:00	1.6616383649942206	1.6465178129348266	4.665717789132765	4.674043547368849	3.7745533921542544	3.7639720059298414	4.611512581103648	4.501712716743222
2013-01-06 11:40:00	1.6896189853359664	1.6016076414926042	4.959671617760407	4.8970823406412425	4.170606618258762	3.8764822599688737	5.157094638416454	4.753734120380604
2013-01-06 11:50:00	1.7253751074543444	1.6583531277427432	4.7270137751843215	4.7136351992978405	4.014004944024592	3.851413576298736	4.995268315621781	4.673111100632202
2013-01-06 12:00:00	1.6121793072244095	1.6080669840753776	4.902285908102834	4.8740389716373205	3.896947036248581	3.854166942054495	4.60373211451389	4.546923603971145
2013-01-06 12:10:00	1.7330649506722946	1.6509087565438842	5.385333763696151	5.055012757434383	4.783348806337378	4.173715509872679	6.5229497165902375	4.969358720178373
2013-01-06 12:20:00	1.6706844047701268	1.6383715384300908	5.140687574582985	5.120501084029532	4.253830259570399	4.152354001381757	5.206092407710746	5.072772537545211
2013-01-06 12:30:00	1.6274801855578198	1.5921694412461271	5.377522770409358	5.40874347185216	4.4162008624839	4.3764770537024855	5.153737211143474	5.144844752687455
2013-01-06 12:40:00	1.8654734550515024	1.639902484366161	7.27619267469059	5.2413622784110325	6.901278404711131	4.268680908455143	9.104417975314016	6.106358531541157
2013-01-06 12:50:00	1.6523145743578131	1.748292431336804	5.565750451309432	5.2929314170034045	4.591884748190038	4.631631401040714	5.9122220419512335	5.7660523691439005
2013-01-06 13:00:00	2.4326592660053903	1.6726393498390388	15.899729893452909	5.8139861299719096	18.81359638267612	4.682608217954186	31.22674901339036	5.713096129638328
2013-01-06 13:10:00	1.6176200125040807	1.6022017553945611	5.765228083608191	5.692460321700599	4.664527202050787	4.5601582618112815	5.9832269532125855	5.7895650721988225
2013-01-06 13:20:00	1.7094702935160446	1.6896190789114316	5.8307254999517095	5.8186525541100655	4.998694837214406	4.961122729543428	6.469995780955608	6.268129458499821
2013-01-06 13:30:00	1.678114590352664	1.6550227211064508	5.889952782830818	5.927339183981929	4.967869692760694	4.928855759713962	6.67034347047854	6.645027503933386
2013-01-06 13:40:00	1.5214630402099734	1.5286252877164748	6.054466220682359	6.042888882592982	4.597554011655116	4.606982775134017	7.165200650469378	7.1067529595356165
2013-01-06 13:50:00	1.6701842504641806	1.7069430569267847	5.995495244453932	5.980696721026294	4.9203580503276125	4.9953910047507195	7.556948862955173	7.6100546399698565
2013-01-06 14:00:00	1.6428959432715815	1.5987651153558116	6.163652328577451	6.1685343713475165	5.038917801802988	4.93476017146993	8.018381687743242	7.829312101410563
2013-01-06 14:10:00	1.7612140485411298	1.7401722027484694	5.93335195213683	5.940562175598033	5.208943095146225	5.152267751003147	8.173572013937866	7.994803995891971
2013-01-06 14:20:00	1.7012987991189878	1.6997710254908291	5.970117087834481	6.107714857163812	5.1034325184934435	5.236434744589013	7.340331621928492	7.4931173435589695
2013-01-06 14:30:00	1.6886232836546446	1.671253137104179	6.2297037622285805	6.199414406756233	5.2991500891990615	5.174972858477466	7.425635293699013	7.2022577704734685
2013-01-06 14:40:00	1.6109007920166494	1.5844845358090884	6.053923267149242	6.1034390545707975	4.935452553639924	4.8931075100750325	6.853052692832433	6.7757525666485945
2013-01-06 14:50:00	1.4712664995528608	1.4498188532155951	6.30068947286482	6.311268793253796	4.741486256537279	4.661385576556254	6.3269435787153165	6.163982981048348
2013-01-06 15:00:00	1.505214742051708	1.4663905371181851	6.308274213992897	6.379801756147757	4.843154336248992	4.762725952842618	6.618134556239827	6.2882507009579145
2013-01-06 15:10:00	1.517882048036883	1.4836600569593514	6.352038018367418	6.26756493359004	4.816521925180492	4.6423411056950545	7.052355619083308	6.796645690793137
2013-01-06 15:20:00	1.5487242881936876	1.5595497215907963	6.2895008869730535	6.284009164071668	4.873743130581032	4.931546859331103	7.646638729904064	7.648309797496165
2013-01-06 15:30:00	1.6661015199800555	1.5533495679977811	7.290506947270758	6.481348760832929	6.156773183241682	5.0110022121671935	8.588827882522523	7.511158171798421
2013-01-06 15:40:00	1.6869319680258692	1.5444604076114292	6.52218500241881	6.434689713011783	5.455710719535738	4.965885511939991	8.964990973255016	7.098495956849343
2013-01-06 15:50:00	1.5941907961168331	1.580071487394956	6.68964005552766	6.700943743279178	5.379755208237376	5.342589888463002	8.144703859037135	8.06667896216985
2013-01-06 16:00:00	1.6324460209457798	1.6349851020696722	6.657031503633841	6.675667726685967	5.398868123036983	5.410912852327361	8.638580613713508	8.463709823288161
2013-01-06 16:10:00	1.8136760956656703	1.8152187241173487	6.555602533754858	6.5645861090342175	5.970277968785987	6.003391870305209	10.115570642116335	10.21129025659516
2013-01-06 16:20:00	1.8366048438198348	1.85058912977954	7.0943373536447565	7.013268474010655	6.533921741357991	6.482255352343207	11.676770712769278	11.799567620464359
2013-01-06 16:30:00	1.9668901047001344	2.0074150503569594	7.074799487375622	6.7570548169588625	6.96247579354703	6.6996541640320935	12.321076458363367	12.491504652668596
2013-01-06 16:40:00	1.8879878789305824	1.824636807818298	6.7692080794584415	6.6820075042904925	6.409168631739124	6.132238792238053	12.415638139563118	11.947900988585124
2013-01-06 16:50:00	1.9956499215383885	1.9611231721414752	6.888193004747231	6.795696319265274	6.852637870969213	6.647526812510065	13.400468952910874	13.138970940867644
2013-01-06 17:00:00	1.8759236269128527	1.9353023939073242	6.779253235563624	6.611122986450926	6.297017286489727	6.331620066182902	12.446349899032096	12.4431419062122
2013-01-06 17:10:00	1.8599453771447545	1.88133859558156	7.204989284785053	7.224490862374807	6.642309812066437	6.717519832387179	12.820178920596447	12.717786484812976
2013-01-06 17:20:00	1.8891644892706392	1.8713904974898503	7.405547882531916	7.414397398438448	6.958825987557808	6.9223318409304975	13.300096345588413	13.272235766091118
2013-01-06 17:30:00	1.892609764425212	1.9021377104983024	6.8338511661145365	6.658185834104272	6.490376471585692	6.3418046975685165	11.410408532785533	11.050055892290725
2013-01-06 17:40:00	1.6744738255273053	1.657031066124809	6.597380076223179	6.625395242395709	5.473984044614432	5.415242211702495	9.044523353152412	8.818989554138748
2013-01-06 17:50:00	1.550546447442834	1.52393256566638	6.679137163588406	6.704457926252758	5.182933994426151	5.146144237141082	7.489429854834674	7.519817317125797
2013-01-06 18:00:00	1.5914437849071126	1.5946060630441847	6.7651207068539705	6.763358315169027	5.4144124074151225	5.428691606009059	8.191579053413669	8.093658547714636
2013-01-06 18:10:00	1.5693265695382097	1.5853744103873153	6.443225361162492	6.414502816504344	5.0403139985370595	5.053608586249836	7.57774487322871	7.3923861886388265
2013-01-06 18:20:00	1.5740168643299413	1.5717461956116063	6.6081345829570814	6.6249463305886245	5.217549975845441	5.255121818877188	7.985025652691733	7.593329968370654
2013-01-06 18:30:00	1.5570997112072908	1.5214687052750289	6.590481486586206	6.754695978845555	5.125715896530329	5.138156198342976	8.392491984968402	8.530085713708196
2013-01-06 18:40:00	1.7672701822023082	1.6382211039298469	6.971986899951412	6.579973615042678	6.236991600434912	5.398724155663526	9.893030039332649	8.678087976232066
2013-01-06 18:50:00	1.7645215065953177	1.5171715941469777	6.960337395891617	6.4224261626468575	6.207933718539298	4.9021525691289884	8.623666681164934	7.323854622353853
2013-01-06 19:00:00	1.4869209727446018	1.4789363579294938	6.412492424292233	6.507823298827435	4.855102423471243	4.906099532624253	7.073564159842028	6.725666153323767
2013-01-06 19:10:00	1.3700059583911133	1.3473484875536776	6.546885016610173	6.4038974838155855	4.5829283771333	4.424910881712789	5.631216089244754	5.4413189685411325
2013-01-06 19:20:00	1.420369150105685	1.389056058443552	6.225077188026424	6.215634462327487	4.531788239158361	4.405976897020337	5.9672526647236594	5.9477083101820325
2013-01-06 19:30:00	1.4467678467309573	1.3821486685698083	6.645471418827344	6.724777529942785	4.917410293450651	4.753200231756933	6.6464791537172925	6.3308405839477135
2013-01-06 19:40:00	1.4391460555294853	1.4065834160422082	6.772682492544848	6.779116256154696	4.926178685573606	4.8199493410833085	6.523687138897192	6.2855307888700285
2013-01-06 19:50:00	1.5074035318736785	1.508813434712336	6.551299508158416	6.600868717489567	4.969088714991341	5.015302906556299	6.400104071650287	6.276078339564495
2013-01-06 20:00:00	1.5846155850503452	1.5815640059158165	6.777760470066467	6.824590703580346	5.404719416014927	5.456009657424022	7.034311887167179	6.896706111731504
2013-01-06 20:10:00	1.6127832686539658	1.5982589492360495	6.905359822587547	6.908791803085163	5.588281113378184	5.525162822193501	7.700488448853487	7.545150403208793
2013-01-06 20:20:00	1.587010573907103	1.5757218670896775	6.66294365487474	6.576164933387308	5.170918075814621	5.119734809167405	6.854447714171213	6.503644032381097
2013-01-06 20:30:00	1.412492814532911	1.3976301226848875	6.6590357281960415	6.650819816574383	4.734248697515585	4.686003033565001	6.006404216867202	5.980704069472727
2013-01-06 20:40:00	1.3999565030250984	1.3620295714376849	6.753569333847875	6.91078840794495	4.765194140915405	4.7660687003581685	6.047654070449197	5.806338524335346
2013-01-06 20:50:00	1.4036896719511145	1.3175767198724295	6.66450040061742	6.738045680473121	4.757609592784673	4.541569542707594	6.076131048408371	5.630075355642362
2013-01-06 21:00:00	1.4942635955511576	1.419888880005261	6.6474928218173694	6.483751441403222	5.058772557819138	4.68129785645459	7.035890493437043	5.98818709979082
2013-01-06 21:10:00	1.4012453525312687	1.2969509142284623	6.766413462653188	6.719825255014968	4.797607329535119	4.433265512718761	6.18263431935807	5.494958923081288
2013-01-06 21:20:00	1.4093989263305364	1.338779448712746	6.64225262600934	6.381538179478163	4.722661928378254	4.3155401141009015	5.730216531436444	5.294554430384691
2013-01-06 21:30:00	1.2480243878867872	1.228692276633081	6.454709532482452	6.406242732805215	4.1408452015503645	4.054672447516625	5.080599719875937	4.943962062380434
2013-01-06 21:40:00	1.2983843286027403	1.2349569428815248	6.596566197826957	6.541787740082947	4.4116938780772585	4.168369377193196	5.405797686882851	5.0734721121827775
2013-01-06 21:50:00	1.3375029179576388	1.3246167009807188	6.290320607353598	6.2562672755483035	4.26011036770237	4.169905190005202	5.511698036617321	5.048956636573586
2013-01-06 22:00:00	1.3223223717752046	1.3552235190810151	6.377934748452266	6.2758184684091125	4.272174911313267	4.314219565647943	5.3543091429438014	5.454972677323884
2013-01-06 22:10:00	1.3566395149051416	1.3213335580701495	6.8484494750944105	6.746559869027963	4.725550110531656	4.56001290014257	6.145110088405158	5.8579331953008875
2013-01-06 22:20:00	1.2790647875361478	1.280720473926119	6.5398715415203235	6.462500690495813	4.283388444011708	4.238452169693206	5.442773983777701	5.404787580223942
2013-01-06 22:30:00	1.281590274489816	1.2950242908209189	6.412243408974983	6.2282440293133305	4.160819159910484	4.0751306543278885	5.4522981174241245	5.3550977194882
2013-01-06 22:40:00	1.2315627363555235	1.246163051609598	6.725545357239933	6.705336595438111	4.202155017721588	4.2552578105697165	6.144840826654838	6.109805314193037
2013-01-06 22:50:00	1.4749493431687777	1.2935509060373476	7.023569587318352	6.761725026134028	5.212831421738165	4.387057609153041	6.393357517252368	5.36417603777215
2013-01-06 23:00:00	1.3328399427419133	1.2652719626531042	6.700407995262284	6.60815559609988	4.589563439719403	4.274152610493514	5.6236814009848795	5.441680091439177
2013-01-06 23:10:00	4.119809937204311	3.0366756910357697	12.963466752136677	10.598291862310033	29.077735781262174	17.0922598602182	81.87901413235559	32.31322233485657
2013-01-06 23:20:00	1.3196867606966136	1.2563677247235947	6.553948636557584	6.488635614562652	4.442299649904381	4.204955978893735	6.110503685077827	5.629829167641232
2013-01-06 23:30:00	1.3833262014082628	1.3217731740336556	6.339448435073193	6.3590970714264525	4.343707551318973	4.204296790613412	5.9622707706487095	5.593910616749425
2013-01-06 23:40:00	1.2478171189830871	1.2195712489520267	6.599588669738692	6.656065569815958	4.255049937033975	4.217137653086098	5.6626021547270975	5.396167216437003
2013-01-06 23:50:00	1.2834891051383388	1.258893452979433	6.802172298224899	6.756508752434508	4.4213329775355685	4.3297126381083135	5.975312120088443	5.9539143962332055
2013-01-07 00:00:00	1.1968737878973876	1.1645460159919758	6.57851417193536	6.626449874070055	4.047047506544526	3.982315825597071	5.323194984553676	5.243498101519642
2013-01-07 00:10:00	1.6061596858528535	1.19147489434437	7.191489382286327	6.521398550797973	5.802310232888282	4.00342836529904	8.040852125465047	5.4524081913281925
2013-01-07 00:20:00	1.3098544260183569	1.2866306891820165	6.3440694271960565	6.322229473910714	4.290151163575664	4.231994044663932	5.695019353688773	5.504484917698249
2013-01-07 00:30:00	1.2404680387743254	1.226113051916548	6.3908359970819815	6.311254167563876	4.0790916648537605	4.023271776822196	5.793082551598506	5.579852706648015
2013-01-07 00:40:00	1.2241573072716534	1.2186512032047985	6.414388223886332	6.375190297617428	4.031787435682	3.988273023250021	5.415113894150381	5.465081846708614
2013-01-07 00:50:00	1.2375278934143836	1.2466198962154684	6.543249693973827	6.485441395969668	4.2024535654804085	4.183592995370495	5.487898439764086	5.4702500300059365
2013-01-07 01:00:00	2.2568151177988742	1.3045223629371758	16.866060910484656	6.789827474595088	18.314455342328152	4.3525956382777515	31.330251065571122	6.105196057338379
2013-01-07 01:10:00	1.1920510534425757	1.2094787660374913	6.5094283139260805	6.486268879807409	4.008468725874828	4.058698391308361	5.661382570226658	5.5846989499519575
2013-01-07 01:20:00	1.2059155604085992	1.2055703492518022	6.644628103085703	6.594350388083782	4.1018018288435565	4.071038774953322	5.495148177747369	5.4823272465993655
2013-01-07 01:30:00	1.2104257970486187	1.1776943722711688	6.598844168617372	6.711439592191661	4.061673945196895	4.016395749733917	6.040186397908047	5.875231071969662
2013-01-07 01:40:00	1.2705285379862232	1.2369770111973564	6.679171803841414	6.772179935315507	4.359100857233581	4.304844184361868	6.281291859427525	5.97094900914826
2013-01-07 01:50:00	1.2562104834412309	1.2258950654563001	6.528316655810466	6.6209904618629585	4.25711938003152	4.221674821790692	6.1966797533151246	5.897768939165918
2013-01-07 02:00:00	1.3251720380226233	1.300991867985627	6.457702746335813	6.484825712854736	4.429505382969262	4.382961823371508	6.203120590598751	6.1352367486028925
2013-01-07 02:10:00	1.3532496814870163	1.3120527325553075	6.42839527372596	6.479742679090547	4.273441582467912	4.192423782963112	5.756751991173674	5.7127047175802375
2013-01-07 02:20:00	1.2774393787339589	1.26716152959659	6.470254368037245	6.513670437123494	4.188306668122949	4.18652536667994	5.986642456579353	5.842247859171459
2013-01-07 02:30:00	1.1709592064241836	1.161008787872606	6.583487934941665	6.598405624075832	3.9587699920955615	3.9224082033588927	5.559726969773152	5.439252891887397
2013-01-07 02:40:00	1.2082749384442222	1.2281882407149478	6.8259616061617825	6.804255037451321	4.256702194471975	4.329191516170618	5.855807639134457	5.742532802537968
2013-01-07 02:50:00	1.212333658822352	1.1896882483048752	6.669728944435575	6.668729724573394	4.222141137132424	4.139885922138968	5.689100996259934	5.342567891408692
2013-01-07 03:00:00	1.1739957272960435	1.1701289685476677	6.52638605308867	6.58790899747621	3.967283524683386	4.001598940500993	5.668312447391554	5.706933912790259
2013-01-07 03:10:00	1.2601848856429576	1.2411236349034824	6.650675560216768	6.5663881390174605	4.349067325201179	4.213129046800467	5.710245290836397	5.455870593063924
2013-01-07 03:20:00	1.283683427776512	1.3080497793806936	6.728243333499846	6.680687364037801	4.386479603653344	4.4072858727639	5.817967820322415	5.9072699169794936
2013-01-07 03:30:00	1.2568658630142049	1.2465837070018608	6.683655316836423	6.613728895114247	4.394840207603057	4.3104756137120095	5.403763224522397	5.221671991960065
2013-01-07 03:40:00	1.2541339417786108	1.2511000366735978	6.519079875379051	6.496422223721198	4.257852581405508	4.232219913759116	5.331758413110799	5.353821463166166
2013-01-07 03:50:00	1.3655282880070858	1.3321018749248894	6.447553529167313	6.212625103082505	4.540152134764826	4.260327064999185	6.080010799158107	5.692497973806676
2013-01-07 04:00:00	1.3197187104796309	1.29318893516948	6.637174297924132	6.566035534390633	4.479318607451765	4.327475640621152	5.895742118056496	5.698752456728468
2013-01-07 04:10:00	1.245528136229119	1.246363091826929	6.624787149316883	6.59122127673759	4.189069837772136	4.164689490436913	5.383566718109456	5.2434566802420965
2013-01-07 04:20:00	1.1958516556044634	1.1888517521623039	6.763061955023858	6.721362738996548	4.176910495649544	4.119967541783133	5.201022644368635	5.1698005214002185
2013-01-07 04:30:00	1.3414927560975796	1.2538864401638732	6.715983701959393	6.675482422275487	4.496615743669203	4.215116302776626	6.186318871232652	5.606956794917406
2013-01-07 04:40:00	1.2507431755279992	1.193133115002147	6.49455972536872	6.5179505353510585	4.151566757501011	3.9829671508027165	5.2330415283203635	4.9506420245542
2013-01-07 04:50:00	1.218096761806572	1.1898958901410208	6.514208098084457	6.6619622275525785	4.050367769771228	4.059163546197193	5.3570637044544664	5.000228091381911
2013-01-07 05:00:00	1.1729701888158477	1.157902822641201	6.462345490933586	6.435042198506185	3.9186295600535392	3.86824098936903	4.9422450416568005	4.896297543880014
2013-01-07 05:10:00	1.1557874317036751	1.1109446724664118	6.695378529287697	6.63298085664243	4.007893332148351	3.8097071071963455	5.020979518728053	4.855284381092938
2013-01-07 05:20:00	1.1665209165084538	1.1539032308034838	6.591841228964213	6.606411773520683	3.95867754882644	3.9097507113300978	5.063832965591121	4.9654562101546915
2013-01-07 05:30:00	1.2091389276489355	1.1856420968541863	6.425261955176637	6.527844559011201	3.9684547335949802	3.957614939630064	5.039957562230222	4.906450966656926
2013-01-07 05:40:00	1.164505181117233	1.1470760559168656	6.550090120559665	6.547380646434678	3.927023664864991	3.8917147109807346	4.945707553521325	4.890077810223727
2013-01-07 05:50:00	1.1854208316295396	1.1584349692639104	6.464239277173768	6.5000337700933155	3.8887559083266985	3.84375627074501	4.9825849026111895	4.8831824406112645
2013-01-07 06:00:00	1.1436581453896923	1.1354158718609355	6.640449168396517	6.6886552451542025	3.957678744304976	3.9613874986394593	4.8310784805272124	4.760743953648412
2013-01-07 06:10:00	1.2297510759578745	1.2169638029556975	6.285040891582723	6.2403589486845865	3.9316588280889375	3.8475859940290063	5.2264244537742615	5.040780058025506
2013-01-07 06:20:00	1.2631461304246927	1.2032982215757149	6.489334118342378	6.459316222423909	4.19440357997324	3.99929989353388	5.301587359715739	5.2285693411849214
2013-01-07 06:30:00	1.1989042035184736	1.182910525303368	6.549011056515832	6.516521672650553	4.068531225964889	3.9950474180287348	5.3610175066517645	4.983196147185113
2013-01-07 06:40:00	1.2219889958118946	1.1989411017629552	6.4958339018904505	6.541969105080082	4.070922849387606	3.9975376584566233	5.180675911645047	5.141730770708135
2013-01-07 06:50:00	1.2620556809538173	1.2522791207870816	7.232719957477553	6.7392757574835365	4.669403943332983	4.314092829389065	6.259992904995554	5.345549388387644
2013-01-07 07:00:00	1.2611012358470806	1.2625110941703663	6.466368716596178	6.505872047235553	4.174964427011388	4.196819678245976	5.819302874823017	5.816249654132067
2013-01-07 07:10:00	1.2448642058628314	1.195487733043584	6.460933399799881	6.430663823991824	4.164216852212108	3.9864405528180296	5.188338035779892	5.032036396950728
2013-01-07 07:20:00	1.2966143870325997	1.3345075539929494	6.576010464695567	6.4041275602105845	4.337727209885577	4.3473434639034245	5.627066307616817	5.537145229557637
2013-01-07 07:30:00	1.2635750203999634	1.260979660992983	6.533852743299753	6.521205674953902	4.213972080383125	4.1734791837825895	5.847851983597393	5.919262460553037
2013-01-07 07:40:00	1.1944155406397174	1.1452201412715874	6.650476844437258	6.682639546423428	4.052376656035176	3.9306911744726563	5.3482119297331865	5.174597527144561
2013-01-07 07:50:00	1.2175017843639315	1.1844441299328885	6.367280166472231	6.348230445125134	4.007616109204107	3.926565222062875	5.069113075062177	4.959744593657881
2013-01-07 08:00:00	1.223589027060501	1.1818820691061045	6.508848476297046	6.539643611410988	4.075784199273008	3.959259031332498	5.453635508270733	5.0182605797865945
2013-01-07 08:10:00	1.207398454223776	1.1930130169435715	6.4463711808834745	6.360825295035008	4.031685791226991	3.8915021780876	4.8514529051921835	4.790782124932382
2013-01-07 08:20:00	1.197040889361871	1.1875498150956034	6.593665025903883	6.439250270696004	4.052560533123228	3.949225653116714	5.125132225420612	4.8081845711558415
2013-01-07 08:30:00	1.3674500307736626	1.2528119992022786	6.331319752011467	6.300796935052774	4.401327608668471	4.052663536641236	5.810994249460582	5.084311035851816
2013-01-07 08:40:00	1.3154891404141065	1.2691684777122998	6.491135244782367	6.396657822713696	4.3711908091272536	4.200256478619955	6.504863936964501	5.42100366641048
2013-01-07 08:50:00	1.3782258693056744	1.3351872033473249	6.967126370075456	6.94397803073578	4.8937294655419805	4.723754667419832	6.557660077265838	6.100343889356811
2013-01-07 09:00:00	1.2440614839188138	1.1835290908190574	6.574393202215357	6.485709576212219	4.206054494787402	3.9589909303335635	5.148251158282715	5.061852843726758
2013-01-07 09:10:00	1.2058166694083172	1.1964170170093176	6.674738942225144	6.6271985829333655	4.085440370695167	4.020995866218658	5.230722233610402	5.047130238488672
2013-01-07 09:20:00	1.180629823108953	1.1439358483534556	6.433891715973292	6.469405632492927	3.8529372098167367	3.7711561909371367	5.000843744295971	4.773341916064705
2013-01-07 09:30:00	1.1790496282680047	1.1676513875234875	6.834253969456174	6.636327670265473	4.127624173018223	3.977646663172514	5.275100681238032	4.982161322313012
2013-01-07 09:40:00	1.1331143180215109	1.1498534117215404	6.5263801030429995	6.466791796659575	3.8395003889653263	3.8484387096395283	4.813818007235011	4.828034362474133
2013-01-07 09:50:00	1.2089621765294931	1.1655146615860492	6.561849290938064	6.538810478671426	4.0201722077112185	3.87590420467254	4.954255023122459	4.779913145430607
2013-01-07 10:00:00	1.1701076353705948	1.1474428660362204	6.734647882367729	6.761377652859934	4.012017507494016	3.9585027555728964	5.286716231316157	5.014204780323916
2013-01-07 10:10:00	1.1546469512165138	1.1393615449547227	6.513256865077768	6.462018658373079	3.8614152492772327	3.775555339394317	4.9317584834736365	4.836963095175141
2013-01-07 10:20:00	1.1692424974240658	1.1572695650060432	6.60863228508901	6.5567940320957545	3.965887135830016	3.90495048944924	5.2868165482024585	5.134387360649736
2013-01-07 10:30:00	1.27680233386971	1.2540334772176618	6.4014743229831454	6.358373987709688	4.16760228155026	4.074437434870638	5.603154234098576	5.5123375244749315
2013-01-07 10:40:00	1.1740054691794852	1.16262045972609	6.637331253736766	6.610854061714318	4.0267706661791385	3.982962364141856	5.1112953596212405	4.984308185862856
2013-01-07 10:50:00	1.2442976383066329	1.2253764776478515	6.688977015615393	6.642051983360528	4.263722355635755	4.171534686660394	5.455103513824979	5.2503322368806185
2013-01-07 11:00:00	1.1930945875132315	1.1539862495811068	6.450089963490927	6.490712097819826	3.956853381723274	3.8669017929966736	4.926987583757701	4.791867434653606
2013-01-07 11:10:00	1.2205106867662734	1.2077654597660954	6.6179020294130275	6.485331285333276	4.154416778156853	4.025793189820764	5.2768559044704295	4.9171607720025285
2013-01-07 11:20:00	1.1694091798062791	1.1656925035877646	6.534518288064447	6.484801519650282	3.928494163356935	3.8767793805429687	4.9466883521483735	4.817409317624233
2013-01-07 11:30:00	1.213709466155834	1.2105432704465042	6.442461148045278	6.561795718522383	3.9616214445286575	4.022078990588838	4.985930816300399	4.955176550061824
2013-01-07 11:40:00	1.3463573499230663	1.2608916794820049	6.5641033169363086	6.599887613187746	4.542675577120813	4.2959479389563935	6.206337121261705	5.597227278551656
2013-01-07 11:50:00	1.2898402790839727	1.334406865281814	6.63945682762077	6.642206999299991	4.393468331001062	4.542661429233462	5.391884107772643	5.516577515802067
2013-01-07 12:00:00	1.3506690552213534	1.3211715510310578	6.467916887441088	6.534352544565121	4.460104854306631	4.407362420371529	5.4218104497886905	5.3476492623869625
2013-01-07 12:10:00	1.2654916078687453	1.2342216026369386	6.403395097715382	6.3550681854341375	4.202792235385324	4.059523957739788	5.5249209210406836	5.330619669938321
2013-01-07 12:20:00	1.2119680964512736	1.1668426240508378	6.399776178761624	6.406195963523787	3.972355134000904	3.8424885175640657	5.411585782499208	5.1176649738667646
2013-01-07 12:30:00	1.265821882232428	1.2267683719381577	6.428592227796957	6.334650564628147	4.135418327054339	3.950111299754316	5.555008362353664	5.209805059479648
2013-01-07 12:40:00	1.2454174690178064	1.2254333455478872	6.475085241814845	6.428521317882804	4.150914078295337	4.049920308669853	5.44621121332464	5.435216926067229
2013-01-07 12:50:00	1.3039496701759103	1.2348235754358572	6.371596742176129	6.392203951582983	4.20553089017642	4.041005200811268	5.97734564004213	5.2714693253655724
2013-01-07 13:00:00	2.1986390826452897	1.1980296484808377	17.08699865804504	6.770580549755166	18.2861809064518	4.047958952936146	31.48391642105888	5.681824437436467
2013-01-07 13:10:00	1.1956378757384978	1.2106692613669008	6.412623577747077	6.3204580964174815	3.9183590713394856	3.8641301098507177	5.267787518775162	5.25467214312821
2013-01-07 13:20:00	1.2961686075005914	1.2499379447408114	6.471753404341669	6.443844650453007	4.225294111349972	4.086330085834298	5.917504213889518	5.720112728158457
2013-01-07 13:30:00	1.2296653420795876	1.2640994050093637	6.488628099331941	6.42317730465038	4.096539424271933	4.1706930860035625	5.363650311664424	5.440995452148974
2013-01-07 13:40:00	1.3054066035044354	1.2078885804368809	6.520217894344543	6.496172643567449	4.347594557005347	4.046207221301862	6.3352004137551425	5.2857474895769565
2013-01-07 13:50:00	1.2269286116451072	1.1755383010964926	6.504677014482564	6.4564926585969005	4.0616462998537495	3.87076551563344	5.624409105670663	5.147290539983962
2013-01-07 14:00:00	1.2588535144439434	1.2513143213017754	6.2887727801885775	6.235940644169973	4.040586470867995	3.9803649160553447	5.995681763734733	6.0620472385703055
2013-01-07 14:10:00	1.297498009075917	1.2444211625386732	6.4908114421144285	6.194321456245898	4.31286984428509	3.9227072938467913	5.777353267606089	5.477308163222212
2013-01-07 14:20:00	1.258473169656941	1.1853085333850657	6.572715935046282	6.312011867342344	4.235061761392776	3.840039749989927	5.616293187393861	5.318192352022908
2013-01-07 14:30:00	1.2082917967931222	1.2147178035446815	6.339390099543352	6.369090388743357	3.981439190636647	4.016567376943342	5.506974941633952	5.478404622991442
2013-01-07 14:40:00	1.2427864306879266	1.2312191724356298	6.291781291816174	6.258808861734479	4.003750674716756	3.9829870312140203	5.495379083074763	5.402139909313444
2013-01-07 14:50:00	1.2110238724327822	1.1921231001606691	6.353667287419634	6.334985119922992	3.9340135212134735	3.86461962654884	5.2125265205179225	5.058722763760157
2013-01-07 15:00:00	1.1857796707676165	1.178475429976545	6.519729673878766	6.554350539511218	4.016567927587439	4.018861190219047	5.404095483996558	5.446248834717865
2013-01-07 15:10:00	1.2096431369885057	1.2129198154944758	6.292226872909571	6.2363148097705485	3.929931481313744	3.921346112945768	5.5805709650516535	5.254203485093202
2013-01-07 15:20:00	1.3128327942810771	1.2278168694128653	6.484376460486634	6.4025385203048035	4.3667036957968905	4.092532622575025	6.26536195895169	5.938345987249299
2013-01-07 15:30:00	1.3207569815513078	1.32522123869787	6.258820103345598	6.244804803815696	4.26439239417299	4.234559975379116	5.555503833660906	5.414146266063988
2013-01-07 15:40:00	1.2734040646506142	1.2685514385172372	6.268721087329285	6.251592769665831	4.077210321813235	4.0593831570971854	5.288408865289745	5.1517415994016575
2013-01-07 15:50:00	1.4892622359849008	1.4891639352664094	6.326119989079442	6.2465414138593145	4.675850401554862	4.581328956116591	5.765388636429436	5.547042513719728
2013-01-07 16:00:00	1.3958135617908929	1.3568654154235844	6.3957004473773935	6.291462513544074	4.4935757667285525	4.298549781113338	6.0138986543155735	5.778320138141497
2013-01-07 16:10:00	1.2194148201463069	1.190569780646394	6.432902707050822	6.5441936125972315	4.057698200963607	4.055680368421228	5.338286953797306	5.1536925489694765
2013-01-07 16:20:00	1.2400607406184965	1.2491748465451555	6.546911832286201	6.552178080294143	4.152495247879105	4.181795733413527	5.159387706858002	5.1196690722607325
2013-01-07 16:30:00	1.373898727956695	1.3781778623239842	6.465144337083051	6.266818815197446	4.488483115427738	4.4046201319328055	5.794787810398544	5.803192869818176
2013-01-07 16:40:00	1.354484361790141	1.3294511019847806	6.315792742757255	6.384934019384774	4.292779023294274	4.2620932006110035	5.378484344327413	5.3814086905712655
2013-01-07 16:50:00	1.4700768579550625	1.37311076814475	6.439638422264353	6.332788418438781	4.7065395038637226	4.356851018692944	6.319379620356803	5.630024701676211
2013-01-07 17:00:00	1.3658401698081928	1.3609567904907274	6.46179084769769	6.53386822487597	4.368246597254761	4.3977643983001515	5.535978394906815	5.44071067462956
2013-01-07 17:10:00	1.4030270251560153	1.3939862932300622	6.240465897469022	6.137650333623013	4.338833596709758	4.224488342082895	5.347277720524583	5.2579964093988325
2013-01-07 17:20:00	1.4296188076194127	1.4027609547841595	6.096347990331553	6.0910758818844775	4.307711379463826	4.2262657756196464	5.442966304909444	5.449049391063727
2013-01-07 17:30:00	1.3829424100670775	1.2958029504468975	6.327145609917197	6.2722276294663	4.419307300626638	4.110479301284881	5.8889744112941225	5.568274944224552
2013-01-07 17:40:00	1.1950750263390548	1.1728366961290233	6.396918478430396	6.369329531809925	3.8909047309702993	3.81989921094948	5.357383572583615	5.156424037975171
2013-01-07 17:50:00	1.302226187426616	1.1888199397848611	6.159634449658711	6.129753044830332	4.015167723959814	3.697225533339569	5.686828900722804	5.123746408639044
2013-01-07 18:00:00	1.2838198319578296	1.2495121995265686	6.6275678160656994	6.7212101300135085	4.326394179001258	4.2933824660916535	5.734405587745076	5.572737573231512
2013-01-07 18:10:00	1.3363475759709484	1.2965597144981058	6.274560368442616	6.194929220242691	4.243184471563184	4.070473720371984	5.798900379032742	5.198788932364701
2013-01-07 18:20:00	1.4398367091098814	1.4090004444522255	6.258799045043928	6.108546070379707	4.470897425907703	4.286391778007918	5.872050698535861	5.478711043674449
2013-01-07 18:30:00	1.3972949374066073	1.3420176719079164	6.452107020134393	6.414280373772588	4.461652777642767	4.258657496969035	5.985787040077791	5.416041938559965
2013-01-07 18:40:00	1.407950350792081	1.349873397005602	6.394125260162348	6.350057117236795	4.416274373166528	4.230376964430855	5.7190284184134805	5.4555767837588505
2013-01-07 18:50:00	1.3670515465924409	1.3560063009885144	6.347183080216148	6.296435897917325	4.303981089712757	4.223122813583728	5.639668149207664	5.404611875741634
2013-01-07 19:00:00	1.362394329856196	1.36982308060071	6.337103983525716	6.257677285643878	4.283779731556868	4.250621508185601	5.8172472761819805	5.792281320428383
2013-01-07 19:10:00	1.3109869656705848	1.3060775563381866	6.7665654738980985	6.711520502781585	4.510041590628592	4.428127244248794	6.421981159236197	6.055076040814817
2013-01-07 19:20:00	1.4326134862477813	1.3882081408151459	6.660842851840181	6.5827372842913485	4.909339817812056	4.684042957723436	6.7251909985726845	6.3120219887954025
2013-01-07 19:30:00	1.3157619151846458	1.307326262531052	6.47150991618371	6.562945510988016	4.325040709883384	4.356368273012842	6.1560482617859416	6.2374393856012
2013-01-07 19:40:00	1.4301946403440744	1.4436385907613896	6.565966459930935	6.492961480934088	4.745566624571916	4.694865772476363	6.347903566250091	6.2524998439591375
2013-01-07 19:50:00	1.3787746060449757	1.350808030521628	6.461834051185727	6.5170406677908925	4.411032959515665	4.373207353055997	5.605239865292702	5.543784381916617
2013-01-07 20:00:00	1.3969159248861238	1.3994304557915218	6.389256919467063	6.335690164399017	4.447923902495151	4.401928844402969	5.8199967781218716	5.744255676403678
2013-01-07 20:10:00	1.5537285263712628	1.4049642660699733	7.379215284050742	6.634638992809569	5.940035682570354	4.67013157929589	9.151936205701366	6.27361162759282
2013-01-07 20:20:00	1.3335774136586438	1.2758838677899624	6.494214526714082	6.350507751421608	4.435325527326575	4.154576464242863	5.9622302145991215	5.23967155747349
2013-01-07 20:30:00	1.3397519314882391	1.3308605655972272	6.386160241600745	6.417883949287457	4.3091545179190085	4.29353575502854	6.010423682660322	6.10597848004637
2013-01-07 20:40:00	1.2629225385168017	1.2395457607435938	6.451319698734622	6.429238217576214	4.124986969014079	4.03468288428668	5.5398008934745455	5.3213484052239854
2013-01-07 20:50:00	1.2792185259609232	1.2404125165436333	6.230456237175707	6.297969644680254	4.059782060741647	3.9811767511798792	5.370962769578744	5.145837233938717
2013-01-07 21:00:00	1.3020839913118898	1.2808140757100568	6.376265431592983	6.3323257858099975	4.240162788101887	4.141825187236379	5.490521408127859	5.372278612822196
2013-01-07 21:10:00	1.4511460792216375	1.3324768620019494	6.316526849186069	6.128582626890882	4.533161652398459	4.081147036317192	5.7521778207205205	5.370035446646143
2013-01-07 21:20:00	1.2516324656957716	1.2233311902997472	6.3211079643680295	6.276900189204677	4.010158793090347	3.912055204923991	5.3544453478542575	5.235584560455479
2013-01-07 21:30:00	1.2397634582914288	1.2009733918248608	6.2963496334210936	6.293304981939539	4.010500051178685	3.863976243579972	5.439780031781335	5.303096341247064
2013-01-07 21:40:00	1.2326598420383268	1.2218350951068853	6.5034416061404325	6.533031571274593	4.092600028733873	4.0693452129834995	5.577368004009631	5.3526131078376915
2013-01-07 21:50:00	1.243398994966903	1.2413455461206313	6.285030331792017	6.2670704476917685	3.981210236733967	3.9712488989603862	5.275104688410205	5.183225681491319
2013-01-07 22:00:00	1.2929076697362836	1.2813134134128359	6.5480634195638165	6.558103702153344	4.315014567242014	4.274564484853582	5.628182016527438	5.509224933077129
2013-01-07 22:10:00	1.1706222147902687	1.1759041865362616	6.896121816043994	6.726134646757133	4.132638709173227	4.0585609271875205	5.32499384784963	5.222784553840116
2013-01-07 22:20:00	1.2638986645485628	1.2364343557808144	6.864888177425066	6.888748786361519	4.4435073573461485	4.387689858353394	5.977699743954425	5.861606204214508
2013-01-07 22:30:00	1.2656608445056048	1.2691400627209628	7.048756486460501	7.103560267705411	4.562821726349664	4.6005493354615865	5.992975532008764	6.036885997751575
2013-01-07 22:40:00	1.2810300043482312	1.261051082200872	7.17356784777087	7.174102532650792	4.6021386933983495	4.542274168023839	6.2713743061380995	6.0240860414225885
2013-01-07 22:50:00	1.2274830753239818	1.2466647487636608	6.773588323047083	6.735013068497605	4.2388299769487086	4.3063510034632415	5.660377231692947	5.7164393151245125
2013-01-07 23:00:00	1.232333897168079	1.2302946701451165	6.9966374404745055	6.863153845310576	4.367717095410493	4.286229292535212	5.816478095088117	5.638142620647128
2013-01-07 23:10:00	1.2975778391645918	1.2528731749736923	6.921389389478209	6.9168658494691275	4.585456102827135	4.419633311293269	5.9902108058179335	5.6842539036148825
2013-01-07 23:20:00	1.2059223067664602	1.2080338117931937	6.7178439405531964	6.675612959195467	4.145024574695186	4.148825114660403	5.771151777142942	5.4630018821157735
2013-01-07 23:30:00	1.197288114455436	1.1845980360158477	6.7093044380136275	6.6934003940986155	4.078671826658557	4.04512943350235	5.682238031740756	5.675357515215947
2013-01-07 23:40:00	1.3249028768203397	1.1878124982011615	6.765916115054983	6.790811022517519	4.561140923133106	4.1191746864355885	6.391705452458942	5.718258920798157
2013-01-07 23:50:00	1.2547728212978515	1.2501449148270558	6.621441529915434	6.6225592113603104	4.263162322220847	4.229607669881013	5.517777315509398	5.457061723647034
2013-01-08 00:00:00	1.2497404490894666	1.238677484153164	6.745562650311122	6.774228690693773	4.2872203844064645	4.292795792444367	6.646923605259483	6.361014361272033
2013-01-08 00:10:00	1.2303616653160874	1.1917726929054702	6.698398658562508	6.667426959501687	4.239988509962846	4.097908742444108	5.638381793458754	5.366162513302308
2013-01-08 00:20:00	1.2353235472009094	1.2209823724797582	6.685074888142897	6.740140016053807	4.251214001478881	4.239088482689194	5.631833767376037	5.56679804864169
2013-01-08 00:30:00	1.2393263087888369	1.22441179015125	6.660693095201888	6.635798988678622	4.22288248702993	4.17192565135044	5.701556445770117	5.6843952189324005
2013-01-08 00:40:00	1.3892343420169224	1.3473800147891908	6.6193162748571845	6.58617350105186	4.689530156321084	4.5461797719075685	6.719503108989066	6.7494403394092455
2013-01-08 00:50:00	1.3483645858724522	1.3187089647435255	6.615436408840668	6.539577290756051	4.585922591912547	4.426103489443361	6.446156448676697	5.956156927002128
2013-01-08 01:00:00	2.220103144455853	1.2314510899716329	16.910450389575466	6.8777917064366365	18.23932368088718	4.1980168200108965	31.48270837161445	5.899903618875737
2013-01-08 01:10:00	1.3303585133108422	1.27470356997178	6.480386357139301	6.531343089995373	4.329144314490788	4.232119782730599	6.375806641333202	5.680774013437638
2013-01-08 01:20:00	1.2489701824885615	1.2385242191343204	6.558944093682926	6.5728825835361135	4.173634870439555	4.1633558599851375	5.896613610563526	5.762864691647503
2013-01-08 01:30:00	1.285156421926529	1.2668271258265973	6.587196676830351	6.51910038001951	4.321101112004406	4.210257333949561	6.119189760057756	5.807955843884074
2013-01-08 01:40:00	1.3610407303621872	1.2661069078824845	6.464165451577418	6.431472891439334	4.464440722461704	4.172655170907313	6.330883943924099	5.5715216374532375
2013-01-08 01:50:00	1.3282300432103629	1.3264831735922833	6.492134579903136	6.415298187720648	4.397096512700169	4.305251655420848	6.164388670872851	6.099232846608591
2013-01-08 02:00:00	1.3479048460285152	1.3259481590944826	6.674239429525462	6.641039655020737	4.617865390125651	4.519348564244229	6.081471997689596	5.872833737853688
2013-01-08 02:10:00	1.2968963798312017	1.2190855801794915	6.458583201663703	6.378041483444399	4.242079958193555	3.9339284625001794	6.081113151474874	5.624381493984371
2013-01-08 02:20:00	1.2801006792903784	1.3165093476363747	6.5208941183879405	6.454869385736883	4.250859569571301	4.308439883806511	5.954656459930644	5.9273357007460845
2013-01-08 02:30:00	1.4318686868097736	1.3052820814747774	6.636246271974794	6.441159253481032	4.8647446650832435	4.314030124416397	7.223161597943139	5.801076638687703
2013-01-08 02:40:00	1.3128539418141438	1.2725283950785604	6.544106817573067	6.668985051518828	4.330787312186873	4.2897898496498215	5.98723278894902	5.783480955362853
2013-01-08 02:50:00	1.277675280137933	1.2812859817509257	6.7477627889262495	6.227491910964817	4.401882700199682	4.0490169514916206	6.4536573907758354	5.906801520600888
2013-01-08 03:00:00	1.3595830414279342	1.3602489131055828	6.339352058069067	6.365284221000756	4.313782141778399	4.3203065098750315	5.953092453759326	5.8591858893107185
2013-01-08 03:10:00	1.5047349198840938	1.3329555793054464	6.6031638885397586	6.316387095099971	5.045677288524363	4.235952722903598	7.081285880145027	5.955152439209296
2013-01-08 03:20:00	1.598366968826589	1.2881482118462966	6.484857767345862	6.239066921515094	5.2918278252164415	4.089990704156031	6.90867685592616	5.8689536936086535
2013-01-08 03:30:00	1.3524066204822318	1.3521213107292696	6.3034314592890945	6.24590172794242	4.3144839982965975	4.277067612936278	6.375451252430407	6.359323555027998
2013-01-08 03:40:00	1.4466171310075624	1.3968403159284941	6.2704181316048535	6.2256831580129255	4.578478847172835	4.416380592286964	6.6197448810023545	6.404222932763796
2013-01-08 03:50:00	1.3276823191327358	1.3003280202782506	6.216452398626196	6.25468195257707	4.210987495144794	4.115536885743323	5.908794926578293	5.989439658721891
2013-01-08 04:00:00	1.3953535213115178	1.3908641973213676	6.233406858304819	6.267634260138253	4.327317329546888	4.334188643127646	6.21890685026134	6.167154675016223
2013-01-08 04:10:00	1.3137310301184586	1.3019453463758002	6.179310941744645	6.073025026432793	4.10313726144404	4.002072806258384	5.864883658333743	5.813053113352487
2013-01-08 04:20:00	1.7900223553197432	1.3793681582375206	9.654244815293415	6.269175257679692	9.39397664468017	4.33195368954594	13.575859198684487	6.359138661974785
2013-01-08 04:30:00	1.3972232053960576	1.406916037063056	6.1650687779062725	6.091373607254839	4.357979936646905	4.310779436699817	6.216747037237786	6.23885618600845
2013-01-08 04:40:00	1.3057562540352423	1.3157457224449929	6.230717146832695	6.166618543398182	4.101775719998563	4.0760740192667	5.690826492043812	5.630195832132406
2013-01-08 04:50:00	1.4206175631413804	1.3341708601276083	6.13960257755972	6.0230331108206885	4.375663823829912	4.060183483458873	6.286999937252159	5.712265166191175
2013-01-08 05:00:00	1.5024302907853564	1.431744435406456	6.024971955929158	6.061013071605946	4.49488189656141	4.365161917229922	7.363738626808527	6.190486374223428
2013-01-08 05:10:00	1.459666755863203	1.431413149490214	6.2253452847888315	6.2085387092659134	4.5368735784364524	4.4374882828273625	6.570502223443898	6.3892961167861335
2013-01-08 05:20:00	1.5096351448918224	1.5052917291270511	6.231121500260778	6.322512318829945	4.686574283081353	4.763165705006772	6.923790766042195	6.7498839277357785
2013-01-08 05:30:00	1.3965777255477554	1.3860532806105064	6.008403389307751	5.977004984569793	4.166193246534101	4.102562938500896	5.929116873354458	5.750794164754982
2013-01-08 05:40:00	1.5901993044521907	1.4767048381212873	5.963361199426662	5.978601347862292	4.63940952813853	4.35331894262132	6.777341863232577	5.977896340227419
2013-01-08 05:50:00	1.4395744496507854	1.3780855915609034	5.81489428668322	5.813243394830162	4.072739798502002	3.928544168867609	5.841512520929991	5.656893395936137
2013-01-08 06:00:00	1.3717897059890742	1.3643831556110158	5.9469997483620585	5.809744104354158	4.081979834292419	3.972763278723377	5.5845243034513485	5.4961649052698425
2013-01-08 06:10:00	1.4324579778038966	1.411006214341237	5.935351681740843	5.939571474615751	4.193084101096958	4.1490297486324845	5.644657805120647	5.601582296933172
2013-01-08 06:20:00	1.294106739364052	1.285260509334068	6.08973293376792	6.1302408978917455	3.9881966480275413	3.983224142842933	5.507415106558236	5.463577468379592
2013-01-08 06:30:00	1.3508104556530445	1.27866374030532	5.9015505027461455	5.858914422949449	3.9851130416578218	3.7858093565275057	5.699397504945242	5.36952142653784
2013-01-08 06:40:00	1.3767112300785525	1.3257197974886146	5.8174023967176165	5.705362973802633	4.0117576789543845	3.773359174577025	5.509572711664708	5.230618401343393
2013-01-08 06:50:00	1.3629762569823165	1.313465544026856	5.741680171917977	5.796441220461468	3.889070792225944	3.7989981676729614	5.49595454215919	5.375853250605532
2013-01-08 07:00:00	1.4062584063457773	1.35530999290194	5.9405026596012425	5.893301851982359	4.178930610910838	3.977486636435331	5.933029322829068	5.614294362076119
2013-01-08 07:10:00	1.3608046348606346	1.356903350444638	5.9241381444550045	5.924244039274027	4.06871849522609	4.088455334528131	5.777317632906318	5.644608070136672
2013-01-08 07:20:00	1.2993024914877724	1.3012657997874233	5.7861555739172745	5.720963554440304	3.7776028027023574	3.739076866502464	5.131902080848149	5.037507608019951
2013-01-08 07:30:00	1.3043564016143836	1.2989921406814826	5.9002166702467775	5.8606485675426665	3.903946298216857	3.8867142507061545	5.381378864584057	5.274821237002927
2013-01-08 07:40:00	1.2983055626345763	1.2963224454510631	6.019300091063914	6.141558585891168	3.927382068209545	4.021721516103899	5.399395128406278	5.476334768121762
2013-01-08 07:50:00	1.2668722708353934	1.2579770710630809	5.940538472651624	5.907404371310596	3.806566027811871	3.768926392066804	5.614759246034054	5.663821655851349
2013-01-08 08:00:00	1.3666037987301562	1.3633952300740526	6.0217130390208204	6.015034988934742	4.149914134401554	4.165020798141607	6.064326622472527	5.775407018720598
2013-01-08 08:10:00	1.2954201385043544	1.2965889125477832	5.972388775391523	5.898897876944799	3.921476720594775	3.8826564969826776	5.233617964992561	5.209146453631421
2013-01-08 08:20:00	1.336209903449792	1.3471840057896178	5.927128404912378	5.963577901416082	4.034681975187042	4.088621382287436	5.5629129990848565	5.465449336115208
2013-01-08 08:30:00	1.3500438664862544	1.322052038214501	5.904151144620927	5.9201558889481225	4.0085591994214615	3.9260870876813327	5.284620663657545	5.171019164183392
2013-01-08 08:40:00	1.3832825736273282	1.3604129862613887	5.88963795003845	5.782224900826608	4.126016935197397	3.976332782574736	5.571249673017856	5.242774600826422
2013-01-08 08:50:00	1.286179112853359	1.258054391995482	6.135847140567732	6.220383429454758	3.995491777735952	3.966321680917032	5.243262610194469	5.128740418203481
2013-01-08 09:00:00	1.2588410189997197	1.2398335236567155	6.156261110453857	6.192344077847428	3.9072434593234884	3.87760590982885	5.280315911647398	5.122922105739241
2013-01-08 09:10:00	1.26287951545877	1.2528320968848763	6.0504499063067	6.048416256061968	3.8777373387302037	3.847288400486593	5.190186134360973	5.136874318248038
2013-01-08 09:20:00	1.3728355110065718	1.3067132602719571	6.225646143288808	6.288347265255058	4.3009631066574485	4.195112843297814	5.9975318776918645	5.780145918192762
2013-01-08 09:30:00	1.2554225204305751	1.226771339273245	6.293742409915055	6.3045285917293326	4.011710147660538	3.937835612858116	5.319823451269972	5.175352566971983
2013-01-08 09:40:00	1.2906554257293508	1.2787692930289805	6.319499324186291	6.229671557901888	4.140671219065853	4.057313157663758	5.486245478280145	5.447914064348391
2013-01-08 09:50:00	1.374572698419022	1.2485029195730142	6.895632175320404	6.69779056045946	4.895086011944455	4.330784526574293	5.887409936210022	5.38690361892436
2013-01-08 10:00:00	1.2418395768681307	1.2466026476783834	6.289977772109609	6.188873686140004	3.981536853998069	3.9292478997163367	5.538503837178199	5.425555368887348
2013-01-08 10:10:00	1.255220809251741	1.2341982967763314	6.512826251616907	6.467578904112313	4.194890629485108	4.124925499662602	5.5575084093558775	5.461329108111377
2013-01-08 10:20:00	1.2006951352230013	1.2040934247762372	6.553032863441775	6.6237225882256725	4.001996246513697	4.058685733101228	5.4527798107513785	5.3837605140164255
2013-01-08 10:30:00	1.2999878780840974	1.2865465015947242	6.548975633007543	6.4525425513905	4.3233421002910175	4.216081624285765	6.264356344121537	5.6466653967353935
2013-01-08 10:40:00	1.2283779303071511	1.2227418624854418	6.378550000465622	6.389690182486394	4.020671933207582	4.010027063903784	5.342692502811152	5.152681308471501
2013-01-08 10:50:00	1.2794552109880497	1.1996619037035732	6.654852223530551	6.5276019440223285	4.392653106115035	4.051173278312769	5.9195695557964045	5.381914946915476
2013-01-08 11:00:00	1.2617429028640503	1.246052278786571	6.384905500068465	6.4165695057501	4.081865637185023	4.058087830743292	5.231348530861801	5.197228217506232
2013-01-08 11:10:00	1.379988579502569	1.2739557667723278	6.798600044212898	6.3285270919156025	4.831184490257723	4.111981674615489	6.4161611043062985	5.3911947524445285
2013-01-08 11:20:00	1.2160060587206878	1.2119546020641392	6.345603880343133	6.406775753204872	3.9515994498903364	3.973805077817061	5.112893476155441	5.185793797343389
2013-01-08 11:30:00	1.2168695915160772	1.1927856848216185	6.3085540988766455	6.345214818186853	3.922359797363703	3.878999109357636	5.1620723058382785	5.0876254219753365
2013-01-08 11:40:00	1.2455696165927852	1.2253969853545	6.261509853739983	6.1972789201447425	3.988816707953629	3.8919150505726163	5.083230337249076	4.997762703138159
2013-01-08 11:50:00	1.3410555810352938	1.360350327523535	6.399627527862881	6.395681045372047	4.299796168252899	4.355785362797228	5.333426777928617	5.291434739756462
2013-01-08 12:00:00	1.244077056437653	1.2253824645163092	6.7402891511018055	6.408327852713006	4.278387788983538	3.98675895141534	6.003247528774673	5.311668367773788
2013-01-08 12:10:00	1.2236017410011928	1.205944970874873	6.357359068868809	6.365873890650778	3.96565794438197	3.924186907375184	5.125163016653539	5.00241224390291
2013-01-08 12:20:00	1.3245920221507177	1.3214260729007203	6.234298944873682	6.209201218821998	4.1578492817025445	4.125114065984625	5.504021956917166	5.498945426002378
2013-01-08 12:30:00	1.2398538871111957	1.232738258762568	6.149673364712595	6.0618541614327865	3.893312262071337	3.8179712486070962	5.151888163497689	5.125038827391798
2013-01-08 12:40:00	1.2968856739963015	1.2868682293119484	6.1489405974528815	6.086574096515965	4.063478888810834	4.000631758564819	5.2816454011763865	5.1090839160758765
2013-01-08 12:50:00	1.2548948980084147	1.277808493642658	6.153088071365684	6.1690250396426025	3.9059521179549423	3.968095746922792	5.145997963085769	5.105927367248618
2013-01-08 13:00:00	2.251902681697717	1.2627662983575996	16.663201758220133	6.569768644623421	18.277254938122198	4.1317029315951945	30.83263349666232	5.270866861460429
2013-01-08 13:10:00	1.338310982849472	1.2942396153329514	6.136137915096038	6.157077449096266	4.157827571316525	4.052945890672671	5.649265782246995	5.32130869109632
2013-01-08 13:20:00	1.310641018280334	1.3169555677749951	6.065278203223118	6.012789821700923	4.043630018874852	4.030901913378424	5.529011355683769	5.399481657134881
2013-01-08 13:30:00	1.3129794823135457	1.2880216762465908	6.14856738643759	6.094613814313152	4.060903847125061	3.957245284872365	5.4751019698285885	5.2709511358445615
2013-01-08 13:40:00	1.3558999925049102	1.3172829731112992	6.030104228176605	6.155700117363843	4.075259352188564	4.050534627294376	5.6865512517855725	5.61700067806138
2013-01-08 13:50:00	1.3473805705446884	1.3534405429905247	6.056613121092124	6.043664816955693	4.067644386998297	4.092698579431538	5.769556414467716	5.773724501076233
2013-01-08 14:00:00	1.3504043032582311	1.3378000680391668	6.178528785269103	6.192526053218755	4.1742554107097485	4.168872386399917	5.3725389807517505	5.243969122129808
2013-01-08 14:10:00	1.3741242048593874	1.3353902179035206	5.990838145769981	5.957681309576807	4.076400047600496	3.9797239829217337	5.702512917628095	5.3822716765924685
2013-01-08 14:20:00	1.251438422301132	1.2160245886833612	6.3166851746634425	6.235808652173473	4.037265848577739	3.8628171199342254	6.5361750736900905	6.1914218767295015
2013-01-08 14:30:00	1.3293573250282409	1.331646091953935	6.156854999894255	6.122714596577502	4.160787945258356	4.128901278223058	5.749813566739311	5.595442936512593
2013-01-08 14:40:00	1.29027191385823	1.2727298213935034	6.149100719778622	6.087571577888137	4.0358160410324135	3.9327162486216576	5.342827829798691	5.180116004230038
2013-01-08 14:50:00	1.2716579233098266	1.257061783927308	6.040840016680436	6.111621680052577	3.827544207594589	3.837052315427965	5.579388028908795	5.57666782373331
2013-01-08 15:00:00	1.4349022800944755	1.3021856765123678	6.285441652040678	6.180028239963696	4.513059093696743	4.0572885117837885	6.306699992262282	5.8048904789088525
2013-01-08 15:10:00	1.4090389763635436	1.253252744275988	6.188415173457153	6.131461383638007	4.4127618705901375	3.889635924309352	5.547215813628721	5.387540710663688
2013-01-08 15:20:00	1.25670285301896	1.2180225894925372	6.0445994993539465	5.932804279734465	3.836876748731655	3.637116631190669	5.418814475886344	5.159591058333307
2013-01-08 15:30:00	1.2833325138335057	1.2777762537616235	5.9310806114355925	5.912204465752097	3.8394263989494624	3.830085786441831	5.170932897698084	5.0678983389726815
2013-01-08 15:40:00	1.27262562913425	1.2297611832944466	5.918305449921693	5.9411133383048	3.762661618138444	3.6512716702761967	5.333846720922919	5.163648056205207
2013-01-08 15:50:00	1.334951185957394	1.3349125925196552	5.930008262968928	5.97630909508919	3.943092664618268	3.9948635725107375	5.2769476272526505	5.224309207616401
2013-01-08 16:00:00	1.31454913462395	1.2651812676284115	6.059579896847535	6.086584380780032	4.049429174834577	3.942909665072538	5.531199423276704	5.2325982289544735
2013-01-08 16:10:00	1.2797250371785411	1.2874630558837146	5.8942377430527975	5.910453954018697	3.7747327488243134	3.8068234254110935	5.142074824815663	5.100604446158281
2013-01-08 16:20:00	1.3905770755548232	1.3193716695472268	6.112873224056408	6.148621886262456	4.313908851838023	4.120865927113679	5.483601299196132	5.4032910733494735
2013-01-08 16:30:00	1.2755831990237805	1.2901055582891712	5.843554517484559	5.795541546187379	3.742316686881274	3.741056522091422	5.162560219533732	5.190966922417559
2013-01-08 16:40:00	1.3080575232317289	1.2996211923388679	5.9005946551085815	5.897141259258397	3.917516743425956	3.89182573634948	5.067931486588933	5.058094175322928
2013-01-08 16:50:00	1.259314273980798	1.2587718528440248	5.8432273913381305	5.8687395899517165	3.641109432209025	3.66719562889348	4.901827957742669	4.8802055568901626
2013-01-08 17:00:00	1.2996795846036948	1.2899653041981491	5.930982912572273	5.965641335398506	3.874883178264968	3.8750454494907385	5.168489865984265	5.166008419133124
2013-01-08 17:10:00	1.272915766922183	1.2701607006527909	5.77849782930574	5.794037788698015	3.6182891426301382	3.6222187002489856	4.971230790050882	4.953814239506747
2013-01-08 17:20:00	1.3574279117441848	1.3298144955862248	5.852602483971097	5.8140210751895545	3.8930552903430296	3.776134615475719	5.639780491933439	5.331936409972268
2013-01-08 17:30:00	1.3789950021956567	1.3054918781407885	5.70014842833714	5.729398214011524	3.834465174821082	3.6803350445875953	5.18254324624555	5.095725091239671
2013-01-08 17:40:00	1.244455554189514	1.2560622987474352	5.707930403960698	5.6984445427685815	3.561950811128657	3.5885313832970565	4.856102702554588	4.86946631143748
2013-01-08 17:50:00	1.24820544044934	1.2169758278342038	5.801766957281816	5.804855070228893	3.618776370664423	3.5423389475039397	4.80155833804954	4.726580107050272
2013-01-08 18:00:00	1.3123066217761652	1.302051875638642	5.816487928031139	5.834731305163893	3.842370577944197	3.821173600156973	5.289623134619161	5.263051562549653
2013-01-08 18:10:00	1.2614600461148708	1.242988376198248	5.6996190144400884	5.741354871323947	3.591847606288721	3.5655537298023563	5.320226802345194	4.7719961538587965
2013-01-08 18:20:00	1.3688796980686804	1.3102941343650367	6.289041926567871	5.7716342102095215	4.287257607991196	3.7563042893943175	6.271361794525277	5.12969810363842
2013-01-08 18:30:00	1.3147159327536029	1.2934446980486942	5.608375348236802	5.578090851450188	3.693850666706915	3.6031878900107563	4.845797930039351	4.787815098269424
2013-01-08 18:40:00	1.4547957408995753	1.3205385558581744	5.631225972668915	5.566567384233909	3.957687024097485	3.6400890491766256	7.6923360557579015	4.8286314571567095
2013-01-08 18:50:00	2.4086429541443817	1.3937033949044273	6.878510686031673	5.650870715565526	7.859907480240822	3.907307372942614	26.98857441619576	5.693038027682241
2013-01-08 19:00:00	1.3296679761636003	1.2653089398351145	5.731002815117992	5.536859907554233	3.721805621870115	3.4645578470951386	7.312597915715124	5.0265212709635305
2013-01-08 19:10:00	1.3124947842654362	1.3016529175613096	5.461892303926102	5.4154189658530285	3.5740026729731302	3.5055955764072637	4.901784738419262	4.8090809288808725
2013-01-08 19:20:00	1.3781254280237405	1.3027434541906269	5.486786298259887	5.395055656737377	3.697222296686767	3.4436089754314945	5.134281221174707	4.900421755430257
2013-01-08 19:30:00	1.3295463294809895	1.3123219815725709	5.3881296339372025	5.363564119236567	3.5014406630055563	3.4646851190704857	4.974437310274719	4.659159582251669
2013-01-08 19:40:00	1.3023574367669637	1.2945936791238308	5.341322964611223	5.353720329167142	3.44321315735508	3.4491387176912944	4.701710934246068	4.591688557506816
2013-01-08 19:50:00	1.8930420950890297	1.2474656224196663	6.484584477098503	5.3579092871762075	6.056359557665981	3.3227534202688664	10.328314477532844	4.309791915201233
2013-01-08 20:00:00	2.2849005709889902	2.300234543457304	9.285386968377123	8.769358336327072	10.613313025138126	10.123605787589668	20.266703354320235	19.052002421978926
2013-01-08 20:10:00	1.6618980751339196	1.439733731070575	5.835389054086473	5.418710412100847	4.707016102058711	3.7893137791148814	6.948028235488442	4.870796782241187
2013-01-08 20:20:00	1.3203144760820709	1.2986682962806342	5.2406028295145015	5.213545967184253	3.362984796186002	3.2923596985498516	4.770593261204207	4.754289064686273
2013-01-08 20:30:00	1.330149744557484	1.3076724679744394	5.463661937436561	5.481273613224398	3.55735188658174	3.527001307253774	4.8793760874246095	4.82971407044888
2013-01-08 20:40:00	1.3257664946348549	1.3188795632737953	5.2317776636920135	5.198626020101753	3.3892511722524863	3.34421908919262	4.479841584864837	4.400408614301879
2013-01-08 20:50:00	1.2792289341976313	1.2748540844210146	5.240710244894175	5.237727597121078	3.2965105540592865	3.2693107260467063	4.221010051497588	4.134480118960282
2013-01-08 21:00:00	1.3329484096323978	1.266117637226256	5.35024825315471	5.278116167633302	3.4986251083798408	3.262948130727615	4.613516950143512	4.277964026161117
2013-01-08 21:10:00	1.3248794044601433	1.2890896141904429	5.264340452326735	5.2073886082894205	3.398703476448752	3.2776677181124985	4.456455703524286	4.234862087092842
2013-01-08 21:20:00	1.3288402129111796	1.279210625915946	5.048842583292105	5.01589606938137	3.249047165278512	3.10322365185648	4.4371066184661645	4.2189523296889195
2013-01-08 21:30:00	1.2533224216707373	1.2538939250793648	5.077945128306794	5.01614757114414	3.0669630429516834	3.035622697473544	4.172304168013634	4.150093959303304
2013-01-08 21:40:00	1.2877864587303955	1.2186418635377456	5.126451944386711	5.108688352068254	3.1881578454635746	2.987550075006311	4.3203793125503696	4.098033101853516
2013-01-08 21:50:00	1.2414511286480276	1.196889321726535	5.243530249612157	5.1022444865129515	3.158482450094585	2.9275410398120894	4.252570386177645	4.057279980124247
2013-01-08 22:00:00	1.3277584781070575	1.2565658930463497	5.033536820023049	5.01385433694878	3.1767087700946237	3.023366732892889	4.506458393897645	4.095444117495677
2013-01-08 22:10:00	1.2950359444809034	1.2569189997732473	5.079242962039553	5.079297778444149	3.1563225289080177	3.0789035457666354	4.285153427772838	4.211865726186808
2013-01-08 22:20:00	1.2037039568459809	1.1681503339435992	5.235139364772492	5.208888484135437	3.020342133382009	2.904198342284745	4.154873147973567	4.046339671177309
2013-01-08 22:30:00	1.2349886180923733	1.2442181620884578	4.995137150587032	5.002141634195142	2.9931182045086	3.0232486897734803	4.172796306542076	4.184476783679614
2013-01-08 22:40:00	1.341670124267803	1.3256266755047297	5.064168572822632	5.031458048730245	3.202858747162639	3.15258484521894	4.960791387467526	4.766016052135742
2013-01-08 22:50:00	1.4191743468133529	1.3472188662724034	5.0513457995886135	5.050284383462291	3.3318023058847093	3.1958082921136737	4.969780579773074	4.697305288522732
2013-01-08 23:00:00	1.2581248635255282	1.2105839568509225	5.037674984615824	5.006173921779639	3.019526227305689	2.8967753775435363	4.115926334221917	3.9996024355725095
2013-01-08 23:10:00	1.3143232431676946	1.2450737185083272	5.009041090551271	4.982923028431532	3.1242563682498754	2.9629330691777933	4.723152997581972	4.39395001211775
2013-01-08 23:20:00	1.3536916031508366	1.3447912793229462	4.975929638011963	4.978786011601824	3.2115516779106303	3.2068836384461803	4.839872953648062	4.6069388244855185
2013-01-08 23:30:00	1.2580739244302022	1.2602491048472575	4.9773646814483685	4.9702252442311465	2.9988653991149703	3.0206047220272785	4.339743985924541	4.233785223960152
2013-01-08 23:40:00	1.2906493694757921	1.2579724144214162	5.001111623745021	4.965115426253653	3.0755213960780416	2.997332855530948	4.24292094115232	4.053672063652733
2013-01-08 23:50:00	1.245965665561238	1.192826874275822	5.056342768835259	4.9926761983691295	3.0143086181392382	2.8575908453907144	4.1962830422359625	3.9781718801442363
2013-01-09 00:00:00	1.2402050802658608	1.2300623351687316	4.965014602258933	4.9847462863776	2.9300938920050448	2.9309488922465827	4.216122929145082	4.09712723162987
2013-01-09 00:10:00	1.2297098213023283	1.2291327519726258	4.9703824507381205	4.944533038346622	2.9309149369016416	2.9097661947524838	4.0453298255259735	3.9732389240716546
2013-01-09 00:20:00	1.2128683162432676	1.2061764607046916	5.011682280117489	4.98179237479158	2.8922442720098287	2.8694072525511336	4.171353711222261	4.056617491524915
2013-01-09 00:30:00	1.2747418922311529	1.246084813799312	4.998632943935598	4.959531483355264	2.9830829610198006	2.8943534818471437	4.361114576043832	4.130937397062686
2013-01-09 00:40:00	1.171209272079604	1.1501911932812767	4.923093026467062	4.922171184169564	2.7965973418873165	2.737658881283949	3.7055781494090807	3.6805551988048353
2013-01-09 00:50:00	1.1875862309545575	1.1810092338499325	4.888660131220423	4.875614794964248	2.7650120576904005	2.7549508789965915	3.914705100939533	3.802870031999327
2013-01-09 01:00:00	2.3428125800742525	1.386120428351301	15.751390400139213	5.708066761912148	17.77517403709519	3.788731346826272	31.002282374530054	5.9670076948806114
2013-01-09 01:10:00	1.2502307921497968	1.177777080740965	4.997079677139221	4.982933823209577	2.988312913643142	2.8237420732800524	4.2129934464919465	3.9342458794229054
2013-01-09 01:20:00	1.1607481604459762	1.138487668544493	4.872239748187732	4.859899858564465	2.716275738884978	2.6813145321859144	3.7957262884308736	3.6618991454791154
2013-01-09 01:30:00	1.28714720955441	1.3112444037343405	4.911000387979377	4.892779702923146	3.006570523462951	3.0478428827249155	4.035418764391195	4.017719820526184
2013-01-09 01:40:00	1.2164383994112091	1.2196503237063865	4.9229546892258265	4.872218187395425	2.857311814615668	2.817191097749108	3.87018373978352	3.80745616779544
2013-01-09 01:50:00	1.3528175277899148	1.280354235573747	5.064285886143606	4.918680340701338	3.2536093514563884	3.0299019743505595	8.914639074280863	4.128988598532473
2013-01-09 02:00:00	1.4691548936380716	1.4495288124413896	4.851238490305675	4.819147997377977	3.427084774446657	3.377449211415047	4.301280111926722	4.010855937854612
2013-01-09 02:10:00	1.402461419516671	1.4318469242052811	4.7934267426297605	4.805233960865671	3.2318051887599935	3.3079158910849147	4.173335944966191	4.136982422423936
2013-01-09 02:20:00	1.302854559596106	1.2886480845605572	4.797607291205088	4.779308855838145	2.9919003090520992	2.9533799935817386	4.018142072075023	3.807006335771656
2013-01-09 02:30:00	1.2309887381303697	1.1980530449115925	4.8064661804351605	4.790371659506472	2.8656214103959177	2.782265851406553	3.863084785624888	3.80305279777124
2013-01-09 02:40:00	1.1926691915477612	1.1758016026088074	4.874924884888772	4.895762731789112	2.76999802624498	2.7414705476724337	3.792286177434253	3.7908329778499086
2013-01-09 02:50:00	1.3211809981889355	1.2825842499962972	4.973163125405512	4.909908584436304	3.0791960727262366	2.9884684248534064	4.329064296935252	4.274658081503056
2013-01-09 03:00:00	1.2467981031624251	1.2258526050505616	4.934823835118754	4.903974607528526	2.8572616170799363	2.791091927584078	4.330149372552135	4.0349758628541466
2013-01-09 03:10:00	1.1818829035478051	1.134005165767837	4.826000801869898	4.8198388471316465	2.7006693805149844	2.5870491821271333	4.181697369614793	3.8008081075226734
2013-01-09 03:20:00	1.183923616568744	1.1565974757419928	4.850454590145047	4.883978406057796	2.7143262984084915	2.690942636299096	4.083914965409628	4.0229769506702855
2013-01-09 03:30:00	1.178096215626952	1.1594565071628742	4.897914405303376	4.918081835052884	2.7290659605341503	2.71621692197638	3.995612884141631	3.8020704701458894
2013-01-09 03:40:00	1.1725877436226582	1.150032071828016	4.812581943119958	4.765391755151399	2.6554891331483312	2.581696663527345	4.015927618647322	3.756738556496824
2013-01-09 03:50:00	1.2421967455530234	1.2166724420692268	5.1061863970470895	4.780756704076578	3.0421134113253507	2.7302625554625104	4.401220368028769	3.961507241113429
2013-01-09 04:00:00	1.2096914759989719	1.1992217977610486	4.881995436377086	4.862681234915705	2.8165946550703094	2.7818824519571	4.142282721720949	4.040784219515015
2013-01-09 04:10:00	1.2890340173494077	1.248688556496501	4.987624399831433	4.915907958204234	3.0515657693549487	2.908082343472163	6.434179020497145	4.745010181540887
2013-01-09 04:20:00	1.306701947753386	1.2613784620550743	5.013814693651524	5.003706903995641	3.109959559068172	3.001401882389564	4.5874327843263085	4.300133699615079
2013-01-09 04:30:00	1.4129407983254514	1.2758794234591322	5.122322774625765	4.99554649096034	3.558227568856811	3.1015614478250986	5.087648342064981	5.04588507663689
2013-01-09 04:40:00	1.304309255026306	1.2350584094849086	4.874722953442396	4.8108742683128085	3.022187675747204	2.8100851802222584	4.264444055323693	3.954158227045125
2013-01-09 04:50:00	1.1950867632941922	1.2000987708402897	4.7750303847196065	4.782014742297654	2.719197049971976	2.7423908835814093	3.8868398418429577	3.8343476750058967
2013-01-09 05:00:00	1.3873106688271626	1.4292795293787484	4.842163729355058	4.8230697659754656	3.1371104544514083	3.2268795776421486	4.388144972898987	4.3418541181366335
2013-01-09 05:10:00	1.2294663795049248	1.2139511068280453	4.851615663864831	4.8217312407995765	2.8254130862251534	2.748064101392293	4.01393393756126	3.9175543356261047
2013-01-09 05:20:00	1.2151633345872004	1.1732848073702151	4.973209640683211	4.9667004598501565	2.8737742849160117	2.76941020760004	3.936856368952622	3.8966816012410166
2013-01-09 05:30:00	1.2699263685940378	1.2810496482625509	4.942580978227914	4.956537236820759	2.949611425003914	2.9886668058305466	4.232228804080998	4.053518149312911
2013-01-09 05:40:00	1.3200613930723484	1.198005721878511	5.122573163494135	5.003510880225623	3.2251350011422955	2.8565525161010217	4.803857578343548	3.995733369258645
2013-01-09 05:50:00	1.1911481788814364	1.1386550922581944	4.966109300838334	5.0146921691461035	2.7837000188080294	2.6809262717913853	4.304288347976903	4.047088272256752
2013-01-09 06:00:00	1.2883185651700682	1.3055865034253733	4.992498649892858	4.959771033839184	3.027015441354401	3.0420075109822657	4.387236756182378	4.373391182243268
2013-01-09 06:10:00	1.3494974788662448	1.314456754719356	4.897806306079302	4.919671828228998	3.1083001748702515	3.0585515511792973	4.335375683839326	4.082651802521451
2013-01-09 06:20:00	1.4678726144421554	1.4495881712646483	4.9755537612012946	4.992047324801387	3.3671965121434675	3.342421843431129	4.524599852502969	4.40769674285213
2013-01-09 06:30:00	1.2857026553019462	1.292237972653515	4.9592946286591975	4.898187825114372	3.00495389702152	2.9857052355769618	4.558531518281684	4.543166336793976
2013-01-09 06:40:00	1.3782651197612892	1.429106093503171	5.174726485777213	5.089670657826379	3.3334856004912585	3.382503260878232	4.706678902824028	4.766759387324329
2013-01-09 06:50:00	1.6953373682861799	1.4057283657549742	5.2768427392733015	4.997764104050462	4.100005956255092	3.2297140944876994	5.996068217646185	4.559296639402019
2013-01-09 07:00:00	1.45141575304201	1.3920522765873755	5.018019739215814	5.00932691879842	3.2962423399149863	3.1504003916969285	4.700453524632356	4.583018183924171
2013-01-09 07:10:00	1.4175180278667203	1.3861869403916385	5.274362075102854	5.220423499054167	3.48161647670627	3.3939251431620763	5.0068289692476124	4.652829634529882
2013-01-09 07:20:00	1.330209258640278	1.3237758293300936	5.089373105146504	5.061312408387559	3.111908904140023	3.0787113342262047	4.382037345748536	4.284857142332291
2013-01-09 07:30:00	1.4053512628912397	1.3813266831484523	5.2150161981981915	5.170522952087638	3.436328713995569	3.3388289027678164	4.789059207165659	4.5870668211272445
2013-01-09 07:40:00	1.4038247195318072	1.2728733368573109	5.460302052289927	5.222245030187376	3.69680304048313	3.1397401510340397	5.423803614334341	4.495163553000941
2013-01-09 07:50:00	1.4042402469693192	1.3770219973634017	5.259104047031544	5.22546599488096	3.4031521234214286	3.3224736103918246	5.2479377986880635	4.902358258941473
2013-01-09 08:00:00	1.4179284799256826	1.4253430311410566	5.282680198582273	5.25581209330104	3.4696439513392674	3.4722065318415174	5.191518338677618	5.08165220533031
2013-01-09 08:10:00	1.4858176365832427	1.4850161611100767	5.180283004028858	5.155778681212051	3.5282339868573254	3.4948672321925347	5.561494279079099	5.485423000534412
2013-01-09 08:20:00	1.5004307588277126	1.4851911530654416	5.246549174157916	5.30084598126149	3.6673896034807263	3.6919485262888654	5.567575907068031	5.370572387200683
2013-01-09 08:30:00	1.7063376157520695	1.4379092765468275	5.47683928013424	5.250984113230309	4.430413780885981	3.596555781850773	9.791129553740817	5.6710381387274635
2013-01-09 08:40:00	1.4878062994364802	1.4863552130643976	5.2722508474983405	5.169911712088657	3.727061678444361	3.626587610908381	5.869585932827523	5.567279014038564
2013-01-09 08:50:00	1.5851879107693576	1.5870208686290226	5.3801765932588115	5.3297579610032715	4.083924167804976	4.02802220515205	6.655382860806223	6.409744967286514
2013-01-09 09:00:00	1.7023945895096104	1.71482912371692	5.377442016382172	5.30268174962326	4.369706518668608	4.3079776457938745	7.240078692528299	7.111168475431241
2013-01-09 09:10:00	1.5898448831066072	1.5899723329539297	5.442729317869163	5.316586463606638	4.152595558684744	4.013407187894653	6.555552033519517	6.372442065425277
2013-01-09 09:20:00	1.6371386987567351	1.5668868380277317	5.3643275395633525	5.319721653238654	4.198942219210951	3.994981091840277	6.592390587827232	6.379911501704867
2013-01-09 09:30:00	1.6779130938826226	1.6135343439308971	5.3550088206781306	5.296508307193368	4.288440611790859	4.1275072868459555	6.419653637724236	6.20013030841393
2013-01-09 09:40:00	1.4628043610877073	1.4566364412427744	5.286563390578973	5.342739048697044	3.7556408089026463	3.767670906359634	5.428903957879754	5.376596201953348
2013-01-09 09:50:00	1.5117848544036865	1.509415257051949	5.355737815029332	5.424533900715543	3.8836657930742655	3.9436032496139983	5.768580553866659	5.712525329649195
2013-01-09 10:00:00	1.5810609983078434	1.5647806005422824	5.322774713282648	5.31466049412445	4.050322487429414	3.9974928301709634	6.522307015571033	6.3772173770618785
2013-01-09 10:10:00	1.6071248521263601	1.6083943276230142	5.250906237892316	5.237094060267807	4.066934208888002	4.0758718894099095	6.118967182294222	6.190104147446752
2013-01-09 10:20:00	1.7093143119735217	1.6525646302328372	5.510256011554321	5.454994931640005	4.5562567836598475	4.371084872709009	7.436107954206951	7.213111356148777
2013-01-09 10:30:00	1.7243641149032152	1.7371827561338369	6.167224237110715	5.792812983961108	5.323417179678374	4.902599813700372	8.789695844129971	8.561479105046732
2013-01-09 10:40:00	1.731021852133025	1.6798581119086329	5.828324557704388	5.721113559143168	4.904691621552395	4.6947156517918875	7.51020024062438	6.9208871823760045
2013-01-09 10:50:00	1.6773692951758257	1.6633260230075655	5.533202205217544	5.3858779828695535	4.5076410491593935	4.357029324289379	7.039351270905353	6.871987618580947
2013-01-09 11:00:00	1.8422209606994868	1.8135793957220043	5.760411378716213	5.786252212307223	5.18441898487411	5.1203682569951985	8.24604369066273	8.158650800333325
2013-01-09 11:10:00	1.8645433136756755	1.8727401615989883	5.833091788539367	5.7990730295518835	5.324748450715316	5.320948659540693	8.612389696531695	8.506720867036126
2013-01-09 11:20:00	1.888275889987009	1.8845038629166813	5.880376410271138	5.897580343208227	5.472020584143968	5.486323068121915	9.165299752072103	8.758588987045258
2013-01-09 11:30:00	1.8545755702368365	1.8544695004719765	5.920112292432227	5.9306617901619925	5.350065969844037	5.3337302964200894	8.523192022266793	8.442666077635957
2013-01-09 11:40:00	2.403285036815737	1.6957696224667156	16.434164980700626	6.369343572105386	19.138140104086204	5.145902232476384	32.941603477187684	7.854809117427874
2013-01-09 11:50:00	1.9219454366974624	1.971869106672895	6.276846345088513	6.274133060189184	5.956485922089013	6.124392907150724	9.55185245926392	9.814958278819017
2013-01-09 12:00:00	1.898417328092564	1.9152261364211776	6.281351696132853	6.260933960202272	5.878388165009094	5.8990824075251895	10.928024640393406	10.472108615418367
2013-01-09 12:10:00	2.3278069958732357	2.040126266637184	7.34519196469797	6.639801738768831	8.619615934060748	6.767819604294019	15.334971012684207	11.491515016955118
2013-01-09 12:20:00	1.9375802094736312	1.8984320318564047	6.469117508995625	6.458337264005009	6.187966295560619	6.061257133270646	10.674972207566947	10.588114061344989
2013-01-09 12:30:00	2.0121298812039505	1.9862420620288672	7.215746024556182	7.408348960923128	7.634300605612736	7.857759081488445	12.24808137169718	12.062379527215144
2013-01-09 12:40:00	1.823440521913657	1.7928020344840618	6.318756747500108	6.329267881377075	5.678529086194692	5.600398033240953	9.677954259741316	9.515704522793436
2013-01-09 12:50:00	1.9118368280355305	1.8867003170113887	6.4129956257727825	6.401606140238237	6.0090487448673	5.941636875987363	10.164786359155194	9.938064635419668
2013-01-09 13:00:00	1.8648611380086624	1.8484500844507856	6.364010444033473	6.2405452672049115	5.891746479322943	5.6944260894813885	10.386405834718008	10.054117694703946
2013-01-09 13:10:00	1.762237360751411	1.6949238248000755	6.180151174073562	6.225873757419054	5.408707923100478	5.289239948813252	9.570218077564752	9.155281520300619
2013-01-09 13:20:00	1.691732537755017	1.6783308792160805	5.8487836455133175	5.8177526491093445	4.883202980100854	4.864782710821212	8.375495146028978	8.019354230403925
2013-01-09 13:30:00	1.8427035505813283	1.8394713499220567	6.119738779749281	6.136125942307602	5.520250241969625	5.525445494840225	9.978404798371132	9.975150865820162
2013-01-09 13:40:00	1.839910571281268	1.834177103340428	6.192793816300237	6.240528276553327	5.591739460096848	5.644040501403158	10.546033472858676	10.560431831288128
2013-01-09 13:50:00	1.6693157923743966	1.7047476933707262	6.0461433807658755	6.047976037662555	4.944171386618625	5.040593332174727	8.834810781112434	8.988265849064069
2013-01-09 14:00:00	1.6735219734965556	1.6509719317734322	6.020542640026688	6.0216418987338365	4.904211717111352	4.865524624378883	8.12114547451707	7.972584385939914
2013-01-09 14:10:00	1.8913222430308207	1.8820119655099712	5.9597278318964495	6.028512032047916	5.459220254745184	5.4812542674188425	9.99379500611935	9.970882871908318
2013-01-09 14:20:00	1.8321336452615449	1.8385313175501548	6.103337755133463	6.1815725367311645	5.493031858262726	5.600817855455371	9.575063980352354	9.546146299254293
2013-01-09 14:30:00	1.9007878242656309	1.8557682382079816	6.231972489569099	6.254612378339635	5.9160816600154424	5.798419594744999	10.413060977686133	10.250395283431796
2013-01-09 14:40:00	2.0308619277475373	2.0151895730831297	6.711211409880514	6.760457061945914	6.808066872528569	6.777049137281963	12.550785345904755	12.549123197809825
2013-01-09 14:50:00	2.1162294184992767	2.0293056073589653	7.181591273801723	6.726043960251245	7.668024314787639	6.829553058921075	13.499780109397992	12.376066902902224
2013-01-09 15:00:00	2.001224701132525	1.9571055919902505	6.599104254451537	6.6014516308876425	6.554544560163374	6.441070245703028	12.783590002853318	12.665696679289516
2013-01-09 15:10:00	2.1153433362032352	2.1354657236659818	6.576526286585845	6.4907062669521975	6.957242372656361	6.93168052359174	13.673739246542384	13.919663428446903
2013-01-09 15:20:00	2.0988397284258	2.049049447901747	6.880541225678588	7.045655893515527	7.108353747066515	7.125140537716705	13.78385162302331	13.833370266814141
2013-01-09 15:30:00	2.1086703682875734	2.066111690416891	6.5825728165170725	6.541242824843794	6.85831594537053	6.6849530232913255	14.30275928644857	13.549564203932905
2013-01-09 15:40:00	2.210462549635055	2.1875108309215165	6.6553396934751605	6.653311522647085	7.309344848518043	7.238573703792302	16.471093400867474	16.200706755817038
2013-01-09 15:50:00	2.2432033809618543	2.238617769883899	6.845878217765051	6.937334413278626	7.6574961933709185	7.734945135951072	16.099855567490856	16.356806896879895
2013-01-09 16:00:00	2.2327115278257708	2.1466064950076995	6.899144847211633	6.672642142548683	7.684762994681821	7.087051038008043	15.537461805371075	14.655999751211493
2013-01-09 16:10:00	2.013722964475846	2.0166371578562567	6.586850890241463	6.5394578950388205	6.595297604706173	6.5033042648415496	13.090100062608235	12.996183984053545
2013-01-09 16:20:00	1.9612456528930169	1.9687148188103136	6.375473965374208	6.40575794363702	6.2072438023200665	6.222566031492227	11.603206749357607	11.469818812922044
2013-01-09 16:30:00	1.955311961172968	1.9591010144726115	6.294903476384982	6.301861387224817	6.077462043450508	6.128447676483956	11.128952598741224	11.069199134428136
2013-01-09 16:40:00	1.8509159328334484	1.8430982465952963	6.29228525941832	6.373270354026477	5.73957763953992	5.810139855677424	10.67694272317872	10.834965601671943
2013-01-09 16:50:00	1.8620330423622424	1.8584049114464885	6.118739083298322	6.0685426656934025	5.622565629115962	5.5524089559790015	10.302446617466726	10.200007405158203
2013-01-09 17:00:00	1.840294598021926	1.8295260601778367	6.270091972044045	6.377891361860738	5.715711936079727	5.797504847306299	10.23463899438021	9.919438385078367
2013-01-09 17:10:00	1.835256866545819	1.809873232600525	6.364539286681635	6.339054231346406	5.814617737055875	5.7170900949996435	10.129068841501693	9.940974822672931
2013-01-09 17:20:00	2.0523107524516955	2.0220303163915125	6.695258145157885	6.676140802267092	6.894924481930492	6.7624954315553065	12.815533026708422	12.435779691222164
2013-01-09 17:30:00	2.19207797011936	2.1757873559482053	7.118046710748272	7.022921075530022	7.839425913653945	7.716678810735543	15.101548749305207	14.841042872339845
2013-01-09 17:40:00	2.39507565224048	2.426718241287644	7.546072451668963	7.377876340574673	9.1136727993865	8.982011134500873	17.865679331410785	17.503693581440288
2013-01-09 17:50:00	2.5367631697385447	2.4861372929188303	7.688442965859759	7.662821502109035	9.893559238845707	9.711488684085381	20.32921249630068	20.180365355829192
2013-01-09 18:00:00	2.6659115432696443	2.594568409846765	9.709939191635042	9.489241820055259	13.333651555618005	12.683171805599148	27.77190551662109	25.723521927791342
2013-01-09 18:10:00	2.6951800177880654	2.7630146346646733	10.832031137916317	10.654750153507457	15.255079431776734	15.338425638711364	33.60853256956411	34.3123789329018
2013-01-09 18:20:00	2.752724165832005	2.7158829267284648	12.137180339189895	12.127655648916932	17.672394109675118	17.495229075964293	38.80578299961619	38.5014971319323
2013-01-09 18:30:00	2.8932314736852054	2.8843654868622983	12.18647327597754	12.387370910904655	18.721970416788377	19.0204275316546	44.93503165111087	45.0441142632501
2013-01-09 18:40:00	3.17860371177434	3.1207182654730934	12.42114331185666	12.335076230532213	20.76618240244202	20.217976518823587	50.685253158519295	49.45501772531145
2013-01-09 18:50:00	2.9675778564473965	2.9740288833955515	13.78099807961815	13.777522786459196	21.62297848130297	21.573248996983853	50.189795935137646	49.73968934922146
2013-01-09 19:00:00	2.9525022671380463	2.9358025836890222	13.650358831207981	13.846407809692604	21.36857747974122	21.656235927591855	49.609883671041146	50.66438537282809
2013-01-09 19:10:00	2.8300982262206955	2.8315147079405163	12.173280004141988	12.313756759786456	18.207590295756816	18.368298796461087	43.250271714781455	42.91432761952664
2013-01-09 19:20:00	2.765746049325747	2.7521075021964028	13.924593843696668	14.252842992095886	20.266663654232033	20.69129342363389	45.62676019543276	46.113243860386994
2013-01-09 19:30:00	2.7421592035030087	2.7292210351651485	14.956568769525274	15.121448761480302	21.560247211754508	21.74426071076645	50.07876731587271	50.01781436883602
2013-01-09 19:40:00	2.7455085174139	2.7278774988770214	14.121306272477305	13.984036502544033	20.28729657370486	20.027616338909592	48.63407117069504	47.98193670478357
2013-01-09 19:50:00	2.6661666521670653	2.635964351518348	13.291046541502235	13.381063985517919	18.505444288200785	18.42906100927707	40.520129135469936	40.66542098767981
2013-01-09 20:00:00	2.5789140942459934	2.571797775875951	11.917054471381507	11.926477529285064	16.025353648096118	16.00443623322324	35.610926877734144	34.90199292698341
2013-01-09 20:10:00	2.5724632039806523	2.584080902854152	10.966424131878428	10.99579891539891	14.586090860935142	14.648501778054747	32.05181288988769	32.10722809723244
2013-01-09 20:20:00	2.5408130806346274	2.517582373798531	10.566933268076957	10.472964553701383	13.763159928186836	13.520508336679573	30.72225590557405	30.5652492129357
2013-01-09 20:30:00	2.498932543921433	2.416492061771716	9.470944839178076	9.528395237833523	12.285071514325669	11.925426458336876	27.2590642812886	25.88537642849929
2013-01-09 20:40:00	2.2706371460742782	2.2791166345721976	8.691726352605198	8.629086276662138	10.27825161076044	10.204693482917452	21.82325763714189	21.21020836370869
2013-01-09 20:50:00	2.2559351275315507	2.24289467669744	9.162767071360165	8.933091344280014	10.775541491853756	10.37646810669417	19.643560631034948	19.081111594585504
2013-01-09 21:00:00	2.178853397972593	2.1530192744391363	8.810676543195491	8.82540358301652	9.896788220750082	9.773668385328254	17.362747452029723	17.162341007324216
2013-01-09 21:10:00	2.121229249810761	2.1516931718511723	8.49281468720467	8.459655282863931	9.300598169303473	9.387311075442552	16.376496528048953	16.30904512100815
2013-01-09 21:20:00	2.0696945434170018	2.040167573382651	8.213339678635847	8.127487646164193	8.70203575233157	8.502834095367774	14.073945824618649	13.886292053285148
2013-01-09 21:30:00	2.0740416929360186	2.061085887786136	8.241090949086347	8.293050151372153	8.742523755190986	8.760596762747241	14.535008446538596	14.513838483073132
2013-01-09 21:40:00	2.09563483570008	2.102321386664801	7.834194814203482	7.809381011797818	8.390192321134027	8.353882361366018	13.90583617784841	13.752935670828213
2013-01-09 21:50:00	2.0696215902142527	2.0735721292467084	7.7510819384284755	7.661248683855767	8.205751395519513	8.158800717755339	13.100030606082425	12.859204450864835
2013-01-09 22:00:00	2.336777757105049	2.102394750634508	8.634358745412364	8.407015310998236	10.540557599505695	9.266336323201443	20.035364774523487	16.377202937115914
2013-01-09 22:10:00	1.9219448035050168	1.959992267926444	6.88473642419623	6.7822270348462155	6.652802277380072	6.694236107844733	11.259852392855532	11.265343388629976
2013-01-09 22:20:00	1.9019770072454705	1.891623049814269	6.956514489168835	6.670322972728065	6.730954252213948	6.360181495541594	11.478715925467348	10.712321034187816
2013-01-09 22:30:00	1.9444669316155287	1.9220533819397423	6.960369950775693	7.116427345344509	6.8337949787302765	6.900164591272705	11.014641394612653	10.948610386725669
2013-01-09 22:40:00	2.2012413743607957	2.201249533186342	7.335582633558147	7.338422276302133	8.260313840675211	8.242549917462853	14.647231572689574	14.403003306202777
2013-01-09 22:50:00	2.0983632336542444	2.103251082128566	7.484737280118134	7.554788626291558	7.980314390307188	8.095104792754707	14.177124245617295	14.415198118106947
2013-01-09 23:00:00	2.0526446282629465	2.0335401329780938	7.430315965188187	7.463403705327316	7.849611673134652	7.791724174207152	13.044070153101973	12.609108880763594
2013-01-09 23:10:00	2.0793853216293607	2.0508339267190427	7.683347015409613	7.760140615998834	8.163077270265887	8.140857339812133	13.546806752140414	13.590945467312295
2013-01-09 23:20:00	1.9748079891810917	1.9582171747270047	7.84240131324624	7.762375698243295	8.019855926097643	7.837064718384285	12.761987514228995	12.479387576356533
2013-01-09 23:30:00	1.8840730022252847	1.877944164111048	6.9684263518756255	6.822546339413494	6.642757515351704	6.484620576359407	10.085006181150924	9.851174507805695
2013-01-09 23:40:00	2.383265550780236	1.7460979007241708	17.06831125303865	7.0239340491907845	19.937164658697167	6.055672937518327	34.41337420277853	9.362478508039878
2013-01-09 23:50:00	1.74572097397975	1.742940999320561	6.595675785785775	6.614602244502076	5.79589107051296	5.76768306270442	8.436588966290804	8.407522054875216
2013-01-10 00:00:00	1.6304391613461393	1.6210648052504817	6.289879457209659	6.205800494118358	5.114021409417091	5.020026148091038	7.716518818890983	7.531535101487459
2013-01-10 00:10:00	1.590625412443686	1.5807615227297465	6.062549021114704	6.145871964737422	4.816603864465906	4.854674590811924	7.005329124326644	7.117851808026082
2013-01-10 00:20:00	1.4913206778736563	1.470539509478425	6.0149909138912365	5.900274314406589	4.480318653230204	4.327939559591279	5.967804857961933	5.815173323105001
2013-01-10 00:30:00	1.4087542006367442	1.3979783895584084	5.890568518631108	5.9160829164489925	4.1656652110069246	4.1594479861753575	5.550163752387219	5.593281954758751
2013-01-10 00:40:00	1.3373910975424554	1.348246210299004	5.792569850998071	5.731196721776887	3.8739832285726745	3.8661681184117698	5.029302018291745	4.9918689732008685
2013-01-10 00:50:00	1.304661719437776	1.3057973501133255	6.0304131622028905	5.996539556315273	4.004038785037139	3.9646755633122486	4.9928441336662415	4.943431193250916
2013-01-10 01:00:00	1.306035241814842	1.2928145538368991	6.098112244348308	5.9508803574770655	3.9650402940147664	3.840264657305613	5.29870108549278	4.969078512297169
2013-01-10 01:10:00	1.3226885509930164	1.309575710089158	5.7825976213003365	5.77832186860804	3.863091642014912	3.831442934229739	4.940304018094246	4.877220026642282
2013-01-10 01:20:00	1.2936224403934564	1.2587312298848796	5.964450741099112	5.786287788940097	3.918951521779684	3.6634391338987817	4.979225828299889	4.805607569562028
2013-01-10 01:30:00	1.5567129480252604	1.4044300311711873	6.346646812545629	6.236739085004675	4.955728846859588	4.470612529211117	7.050060503863554	5.705514750741293
2013-01-10 01:40:00	1.4199432024528902	1.3947387383294674	5.747772576930427	5.689420793628764	4.07258246319083	3.9557849224616985	5.399712469701856	5.2411396769359415
2013-01-10 01:50:00	1.6305839136188174	1.3181434141573944	6.012329552127878	5.713736064446371	4.760555631431992	3.788400173524937	7.75518150563335	4.8647601176736766
2013-01-10 02:00:00	1.3234119267661253	1.3084217807741256	5.786820614726504	5.761662054622683	3.8062000105851816	3.726312438954779	4.87549115593692	4.817656315902358
2013-01-10 02:10:00	1.2910014280014188	1.266417685720029	6.003981947447758	6.097165909455844	3.849379650429748	3.85418548309972	4.909797277842103	4.8341424644264
2013-01-10 02:20:00	1.3131885510599155	1.3061987627868838	5.981370632133004	6.030492641440296	3.919189411583286	3.906392467046018	5.711283995569662	5.402926800681423
2013-01-10 02:30:00	1.3229294738915611	1.2626210578048374	6.081445982008785	6.0349320915972555	3.9885310805986816	3.7702159224940353	5.590526802413584	4.9792636871892695
2013-01-10 02:40:00	1.29334076227844	1.2807816848427187	5.859299949361166	5.834115966010321	3.782433422964026	3.7228130906609778	4.894707510332438	4.855687114503104
2013-01-10 02:50:00	1.3432983003823065	1.3387022342679422	5.795437719574489	5.623857713852411	3.8691116785853654	3.7161145163898905	5.104107166346385	5.057475208558975
2013-01-10 03:00:00	1.2687587750381644	1.2608331709326888	5.716429744891786	5.702339614362228	3.58913835003228	3.5668265676965767	4.946790965236934	4.730619943617357
2013-01-10 03:10:00	1.3813392607571546	1.3486030417830184	5.872866130739274	5.609992473692189	4.028749602842603	3.7460525589960296	5.29649672957946	4.936316152093405
2013-01-10 03:20:00	1.3841921552017824	1.3641539022029985	5.671703620882133	5.512982386910341	3.85067697935156	3.6517867103862542	5.419733247832389	5.282080959515759
2013-01-10 03:30:00	1.3712215732247706	1.2513738449165923	5.772383753209428	5.5870939622957705	3.923047926525	3.4960718393181827	6.7761892010784495	4.759650256821331
2013-01-10 03:40:00	1.3748510341687177	1.3860778887623637	5.349086985797486	5.331809773780465	3.636850424604199	3.644786724776047	4.776338776783144	4.794965413704453
2013-01-10 03:50:00	1.3049549265540543	1.2795672883193856	5.362744083798484	5.370528258548402	3.450923303828987	3.4048948276170594	4.957822536149212	4.72025670088446
2013-01-10 04:00:00	1.453207407018504	1.356392150780708	5.452133763551849	5.368879464791711	3.83462946405589	3.5203638537938198	6.006353127434276	5.3697243882378745
2013-01-10 04:10:00	1.316662944636408	1.311645076074306	5.316384993835741	5.249440266375461	3.451043295778177	3.3920102265025336	4.791283771394274	4.709520968824519
2013-01-10 04:20:00	1.3199483769525158	1.3097567219552193	5.225042879533026	5.285537864875929	3.42182484353494	3.4265742320083588	4.7043919011299	4.59770479999836
2013-01-10 04:30:00	1.2698507250758757	1.2787924668861024	5.310505920108977	5.346302323991301	3.354628427052585	3.4170400642946257	4.707548802335753	4.689311180664876
2013-01-10 04:40:00	1.3289062959570832	1.3274785663104358	5.239301399196598	5.211660057135848	3.386697110493715	3.3620134319565915	4.882978187735751	4.6420044326609
2013-01-10 04:50:00	1.26444015764491	1.2413583795506358	5.091983675021441	5.094343580766195	3.11786681991378	3.057214392378232	4.500530694156076	4.483830226983463
2013-01-10 05:00:00	1.246843855418286	1.2281797434593942	5.129605451009281	5.131044263001583	3.1506038590306478	3.1089402971188163	4.588369808637982	4.486870951116253
2013-01-10 05:10:00	1.3038237721524368	1.2837515077691752	5.106166987857388	5.064857253436671	3.215688415332346	3.128520321076313	4.71654510473864	4.7546179073524035
2013-01-10 05:20:00	1.3071377136614426	1.3296627451362564	5.142872196569798	5.12934269919165	3.2511995624301835	3.290941009248169	4.648605244292368	4.681343181878597
2013-01-10 05:30:00	1.2674248461332729	1.231975456524515	5.1243799661812774	5.075165969459297	3.1646287112426883	3.039598161865628	4.469448744913807	4.393528115716083
2013-01-10 05:40:00	1.328408714643934	1.3033366627858471	5.133633091596538	5.161697144049579	3.3186132437034828	3.2779719949902795	4.768956305541913	4.473534516120959
2013-01-10 05:50:00	1.3745724168505864	1.292404591224759	5.0398930965424915	4.969702018513101	3.3051100461350416	3.0659104777206267	5.656223020366499	4.593129248899029
2013-01-10 06:00:00	1.2918279273914195	1.2473219826719402	5.06033348374396	5.1265759717463935	3.1354721173537303	3.092709706937645	4.480243986828211	4.33969696153456
2013-01-10 06:10:00	1.2700767448085986	1.2821012994978498	5.181270326277457	5.254954439443557	3.1707013573426117	3.2570892434098506	4.794566227931303	4.793118954886701
2013-01-10 06:20:00	1.2315852692535365	1.2535337815042171	5.067526474977846	4.933553686498288	3.004789109282171	2.973814630847486	4.36795069681436	4.367310910840709
2013-01-10 06:30:00	1.2952710015153204	1.3047318993563572	5.191272013296064	4.911751417856758	3.2262086165340627	3.0665811010670634	4.564850626762151	4.453557961010397
2013-01-10 06:40:00	1.3310817315640862	1.3442931730711798	5.0470119120812145	5.092634899947911	3.251711631210318	3.326676729741148	4.739601435011107	4.697445039306591
2013-01-10 06:50:00	1.2516918664539067	1.1950253187090285	5.025280716117953	5.02657018152612	3.0173499029034936	2.8646675376981063	4.897726133023613	4.455594047888893
2013-01-10 07:00:00	1.3056032918927003	1.276787159990592	4.9990681320719	5.019941398539915	3.100028356494502	3.0599934844167214	4.5050016780822375	4.486467881562714
2013-01-10 07:10:00	1.212322011765788	1.1619111472837305	5.096039311681626	5.087674838805434	2.977070485681653	2.8639759763106283	4.64367415166443	4.395572088359345
2013-01-10 07:20:00	1.2240038038502323	1.2110946044659716	5.035601997336343	5.014497340034186	2.9272464397690188	2.873908116554788	4.310879637900501	4.148042309119536
2013-01-10 07:30:00	1.2430161006010088	1.2289884916242215	5.000925898094242	5.019591484332736	2.9481974540072566	2.9244095186752403	4.746678236117158	4.463328039532534
2013-01-10 07:40:00	1.2350902093671536	1.2069634132941691	4.973513029375495	4.9969580528950965	2.9153684683982197	2.8618451422438267	4.3392432776966965	4.269039814185796
2013-01-10 07:50:00	1.2109973064490036	1.2010967059564197	5.056725437648911	5.06803848453868	2.910677326839401	2.9006250400545857	4.3904649356241725	4.4026914327616895
2013-01-10 08:00:00	1.2580787586273292	1.241840718800283	4.935606312994873	4.959790503844698	2.922905251435083	2.900955069758256	4.56469780043908	4.386549545573853
2013-01-10 08:10:00	1.2003543820700855	1.2041358141853378	4.917342730653172	4.911843078476561	2.7917427397992176	2.796125801576529	4.283156737608674	4.260599096300983
2013-01-10 08:20:00	1.2433583909126762	1.180730693897172	4.945647369092458	4.939839083981718	2.9054977258810064	2.756036429618277	4.459824326999929	4.231402585011463
2013-01-10 08:30:00	1.176904933208939	1.1775897789011396	4.874694003153712	4.883836733814535	2.745476960064904	2.75150567069251	4.1731398601192184	4.1553892147633364
2013-01-10 08:40:00	1.1717440643066364	1.1748128293859366	4.915215386705484	4.909036616663216	2.7499549823408778	2.7442916340902315	4.144385840560473	4.126115248689285
2013-01-10 08:50:00	1.1787754403414965	1.1664790743326046	4.9365448720148715	4.922613039376719	2.7693282028055566	2.7231155127931093	4.174622752623066	4.086206570872406
2013-01-10 09:00:00	1.5792715881432091	1.3020585676843524	5.827119096295525	4.9231345589571065	4.612278340734837	3.046818910936908	7.149431662036705	4.702253853655373
2013-01-10 09:10:00	1.3337305171480252	1.2881159497689207	4.886630801887827	4.924669728689153	3.0642009361078726	3.0016458458497914	4.943445028035512	4.608653260510508
2013-01-10 09:20:00	1.426955764978173	1.3594551262660783	4.921763840057072	4.863360405975191	3.3801125314028697	3.1604619113599863	5.0614771492713295	4.605274201453682
2013-01-10 09:30:00	1.2704276337076659	1.166069994801684	4.8724094136910265	4.8723245457084925	2.9339411987275463	2.7126930693367832	4.784364182399898	4.154888763681049
2013-01-10 09:40:00	1.1860443488691046	1.1774266713409791	4.890701675661625	4.901572343030548	2.736293270754465	2.7155961817299135	4.298815751039589	4.256479085138103
2013-01-10 09:50:00	1.5319132447503976	1.458213607681792	5.284983181873354	5.270516970946619	3.959324583820152	3.785232358469065	6.827524415654379	5.644583663249184
2013-01-10 10:00:00	1.1550776257401345	1.1469192695521166	4.9216374240057865	4.914001869819684	2.7270738035839788	2.6980990325325163	4.247104072389603	4.2170890380185195
2013-01-10 10:10:00	1.1825111129291728	1.1663038530908794	4.841556555549105	4.85007370254719	2.6989385735453983	2.67378612190762	4.173382841916239	3.995345626686697
2013-01-10 10:20:00	1.2211861242030255	1.223628575958272	4.855582764176631	4.854924687131456	2.809543710747981	2.8289112337951656	4.142321379063388	4.051363571364825
2013-01-10 10:30:00	1.246518152868902	1.2197142600511426	4.9030670524727045	4.903939179727444	2.8552255816779004	2.7849246823961105	4.355237562215127	4.236261338496087
2013-01-10 10:40:00	1.3217404154431989	1.3263866026124114	4.827688780678123	4.863026604826347	2.9803716190634297	3.016306758470422	4.82525262740305	4.812745077277126
2013-01-10 10:50:00	1.2183371146127362	1.2288373899348382	4.779479627975218	4.749463932995007	2.7335030480869063	2.7414590221329647	4.189153237927105	4.184328610056587
2013-01-10 11:00:00	1.2633970850273817	1.2323878852390382	4.82448193492751	4.809311625671372	2.8504182128497666	2.7755050835359603	4.490067814133815	4.403952577581702
2013-01-10 11:10:00	1.1651933220525956	1.1520507046610846	4.855355561757562	4.801713599855162	2.688721262848494	2.601879157592223	4.056862224287934	3.9906605945589
2013-01-10 11:20:00	1.244654178721081	1.1973710497487549	4.866268552980012	4.837686678446347	2.83926137168029	2.719938780272842	4.760904732351416	4.364242732380393
2013-01-10 11:30:00	1.1223128218292755	1.0955315007607531	4.8935023709034295	4.893144259857274	2.612191152178198	2.550511152169047	4.084910377590707	4.041539708071953
2013-01-10 11:40:00	2.3003281027120246	1.1749266224868733	15.436101058607626	5.250852431736125	16.94108942473185	2.8143257611062467	29.69324353112801	4.22340597943026
2013-01-10 11:50:00	1.2016271357818005	1.2107127178084327	4.898396147332306	4.849287016396655	2.7609655524031504	2.7598856191542858	4.323590009800042	4.359956628811459
2013-01-10 12:00:00	1.2214539822888602	1.244353687313318	4.909412269094534	4.925136142782488	2.8055427206829733	2.8664374515337623	4.49648849177266	4.6169548565618665
2013-01-10 12:10:00	1.1070928764346823	1.1092673327900584	4.850189216579191	4.824250725774631	2.527962657376082	2.5103009446344955	4.049949730701525	4.044754082017603
2013-01-10 12:20:00	1.4315723447200617	1.2482626043083187	4.992300956024828	4.930471780686274	3.3319119070769143	2.913199049262688	4.898215465874153	4.628856980208816
2013-01-10 12:30:00	1.149031809489124	1.142429089636772	4.899094563771191	4.910328586552493	2.6584078109124065	2.6564537652214986	4.089362906902279	4.045967862264239
2013-01-10 12:40:00	1.12013502944274	1.1050959900481294	4.8853315549264895	4.842587506391765	2.5987994517391058	2.528164410474342	4.028680362602223	3.957755202794545
2013-01-10 12:50:00	1.3137143196693315	1.2161484197229666	5.011558444650749	4.904967150067822	3.089111355729873	2.8018886239411307	5.6371570553712536	4.661099920318466
2013-01-10 13:00:00	1.1607247764226003	1.151973594159861	4.873019435261322	4.829994390029544	2.6478070521235897	2.604384108174127	4.212113175574891	4.1627952804225865
2013-01-10 13:10:00	1.6252513541456493	1.2056694366972105	5.798260581347429	4.91196699930419	4.682397417100492	2.7392339565256427	7.465497533305671	4.488005218843349
2013-01-10 13:20:00	1.2966233826221014	1.304064362333898	4.963002623437227	4.979140510378151	3.0649162584110763	3.121480375532042	4.957799528849408	5.265771578294032
2013-01-10 13:30:00	1.1382199891261522	1.1421908738153392	4.922122790056923	4.923168334324738	2.657326655096583	2.68193203557268	3.9347133373617074	3.920701952055377
2013-01-10 13:40:00	1.135898263298739	1.121847716014951	4.754273949966222	4.738317594631583	2.57598226271204	2.5355414346610683	3.924251564932802	3.85281355867444
2013-01-10 13:50:00	1.1202979064930725	1.0979613366374363	4.848307428288295	4.7839304398292315	2.6158894682212352	2.51961899723656	3.918820041486317	3.823787011948683
2013-01-10 14:00:00	1.1794278933015163	1.1640913583750678	4.911134622473464	4.829326298409069	2.7502483025873405	2.667114838391172	5.293455363717499	4.210490511041231
2013-01-10 14:10:00	1.260350692665571	1.2276888281486469	4.765312979655425	4.7708314852806035	2.8186967374260856	2.764638928236274	4.284155166343836	4.339425160847604
2013-01-10 14:20:00	1.1971774485982771	1.2172296319849811	4.7571658888144555	4.749164729648831	2.6739312585631843	2.722011839152938	4.333956340955038	4.204514446361766
2013-01-10 14:30:00	1.1753304749759719	1.1695107125128006	4.897154536780839	4.8591959874031945	2.746797528504216	2.712658011398179	4.228743027201846	4.177925650555548
2013-01-10 14:40:00	1.2021005497205908	1.2194568863334738	4.917354517816516	4.89266959177597	2.738441517538929	2.7588397790915806	4.280874667755748	4.2915647538095065
2013-01-10 14:50:00	1.1746957218090568	1.139313184722939	4.942490380976817	4.866805372083628	2.7370290660968086	2.606850982514255	4.206682363996081	4.085329546526672
2013-01-10 15:00:00	1.170630497500951	1.125175351839404	4.796296053326966	4.7759442076167264	2.66309730362987	2.5492929205552324	4.281473865697651	4.066378573310778
2013-01-10 15:10:00	1.1785081213754451	1.132816281247446	4.787354609734918	4.814297900858416	2.666883081206153	2.5837865425520463	3.927304521442107	3.769139724111595
2013-01-10 15:20:00	1.1901339279471337	1.196141514426299	4.83471482207571	4.813193152193183	2.7165377163507793	2.7072715014027597	4.247267888300258	4.165225334958714
2013-01-10 15:30:00	1.187036950409218	1.1800996435328202	4.778961795967431	4.7832501542211	2.655704194072768	2.644619858197658	4.1632112296034	4.1064159818360215
2013-01-10 15:40:00	1.2113563556708156	1.2039124340099752	4.789745775685055	4.818038143302903	2.756799140660936	2.7566951826781896	4.280894180657575	4.202644185656951
2013-01-10 15:50:00	1.2119538642302283	1.179961516267518	4.8458160553137635	4.811335506737409	2.7990411945265685	2.6986481693943523	4.15487617902832	4.024553055254037
2013-01-10 16:00:00	1.2436784414894175	1.1884630378803391	4.8897305268106335	4.882663158018428	2.897068046296179	2.75331838068353	4.3539113361032316	4.156785114358168
2013-01-10 16:10:00	1.3442795320914316	1.2820321864946609	4.912749108242873	4.907208517386968	3.1566285233362548	3.012835558530357	4.714566991373727	4.618203929603099
2013-01-10 16:20:00	1.4510107794043754	1.4628932118702245	4.96248462748011	4.956366391877175	3.4240427412054486	3.4428957653159222	5.013629729653114	5.093401081807079
2013-01-10 16:30:00	1.4114344041289233	1.4049587422320895	5.060670007293303	5.060550336626147	3.4643146475948003	3.4456769912863434	5.314120217631351	5.321312512641564
2013-01-10 16:40:00	1.4901605645042113	1.4542283407759262	5.1501884516306085	5.054704100060847	3.676280316859824	3.5403894101588116	6.063753873860955	5.56817968987421
2013-01-10 16:50:00	1.7091262045717526	1.7205736005608057	5.488762391130698	5.565539063398257	4.5585026647930205	4.679165285501637	7.045548629074668	7.047230351791093
2013-01-10 17:00:00	1.63461622555913	1.6410417253408704	5.317647797698349	5.317671361024932	4.222647746406103	4.227985031514991	6.419665692782734	6.425388621503112
2013-01-10 17:10:00	1.6928438491819475	1.678532962550424	5.595943574362504	5.561746279036927	4.635036864379726	4.569291575445829	7.2122943144964875	7.061629887942632
2013-01-10 17:20:00	2.3408405767195126	1.7545784591836666	6.4603820275218204	5.528917712844138	7.277108877322933	4.664634800072595	28.18022133423971	9.528909808352674
2013-01-10 17:30:00	1.7006484749633153	1.681355177492313	5.247837534514834	5.2001098968365085	4.277803793019993	4.183171137062284	7.114190825345102	6.688354512912168
2013-01-10 17:40:00	1.7445002897896842	1.7323055922651054	5.5676277479684195	5.430812279901336	4.768498544950755	4.638139277747873	7.5780169944142415	7.319403462789104
2013-01-10 17:50:00	1.7186056503225475	1.6954284153298045	5.449781303956337	5.490209540266905	4.594847227023296	4.553485673424325	7.0292601153266325	6.9151844208227455
2013-01-10 18:00:00	1.6475071656015248	1.6784875791085736	5.282149152356453	5.262741698813597	4.2493135525092836	4.305696729954007	6.643123795713996	6.691103298281827
2013-01-10 18:10:00	1.6022120630828345	1.5937414291178975	5.438982401383419	5.40831167466266	4.290300356018771	4.219400838262842	6.609618808418463	6.428966999857571
2013-01-10 18:20:00	1.6527345986798616	1.628123863122529	5.569832843003082	5.6169716595648564	4.5174793292798965	4.491422176858479	7.123048584742105	7.060976139040876
2013-01-10 18:30:00	1.6634407879368336	1.6562873537870773	5.6837173078439855	5.661738749340889	4.6815524398108606	4.6653853501630405	7.865031706404443	7.788204873940554
2013-01-10 18:40:00	1.8986687329285576	1.88332154663368	5.864759577364246	5.948576395904339	5.468824421190076	5.524711590145944	9.679447081054263	9.826785674735765
2013-01-10 18:50:00	1.9858247623239167	1.9998000902822408	6.04845267362862	5.976684463771992	5.923487280308902	5.8642981099075175	10.383712087672166	10.180263282720798
2013-01-10 19:00:00	1.95812117058692	1.9561896587236745	6.192679453070808	6.165822839929283	5.992373827336233	5.968800827109432	10.939505037687972	10.693049381328917
2013-01-10 19:10:00	1.949595191633536	1.9430308168571613	6.520808005620617	6.4397242141936895	6.336824253079118	6.2247987383004935	11.308184782077069	10.801324371575301
2013-01-10 19:20:00	2.1775586507633946	2.1656820358643385	6.642083777569711	6.576628139230447	7.2129069776352255	7.112983246178539	14.538999848554836	14.46546806607128
2013-01-10 19:30:00	2.2351762612206345	2.243423968853191	6.606014799762215	6.611955058101097	7.366133907823862	7.422940866248043	15.415287354284835	15.799037376440893
2013-01-10 19:40:00	2.30552217708373	2.307185600223159	7.023963703246987	6.927512881466754	8.167810016191781	8.060111155881621	17.464402324917607	17.51856496771831
2013-01-10 19:50:00	2.4758396535696803	2.4355383023403245	7.2453171299001395	7.212028720463835	9.085675060586178	8.893778438331458	20.650327019737887	20.254242834281694
2013-01-10 20:00:00	2.3974762805790983	2.4336148211094457	7.343848558656376	7.291006351712109	8.821996693838447	8.910407594407623	20.60695669434945	20.684711911180685
2013-01-10 20:10:00	2.4370567358147537	2.436363420870879	7.156569810163944	7.1146059503982375	8.691200703540634	8.60035927817304	21.391813811114567	20.983788723810086
2013-01-10 20:20:00	2.3580062658723597	2.314366516174096	6.905750888443862	6.961440298529568	8.06687414592446	8.009615944906239	20.846223733066488	20.834869202378474
2013-01-10 20:30:00	2.2890408591507843	2.286611596727356	7.285753551675755	7.306475535525615	8.346061934465562	8.344743699953513	19.022690065164443	18.770067587058907
2013-01-10 20:40:00	2.2893585495175715	2.2567376728623034	7.62327198632338	7.702094842988638	8.79774511296927	8.803453955813037	20.039051034615206	20.27135260054316
2013-01-10 20:50:00	2.328031243071156	2.3244113093153818	7.802069517334082	7.827821358395506	9.13185764133672	9.165022436287758	21.49747749525203	21.71768623349779
2013-01-10 21:00:00	2.442741053536603	2.4678682179184137	8.424505332411421	8.255138522294173	10.477982129471727	10.360796298574604	22.462893219716754	22.232121468610593
2013-01-10 21:10:00	2.6383446430338457	2.6186633996438577	9.328298559145203	9.32459683381944	12.530099615475766	12.429104181012445	29.451046214484318	29.137602426962232
2013-01-10 21:20:00	2.60403714764929	2.588232985716871	9.791865271540157	9.744012083822414	13.123115019273206	13.001822394634841	31.78801075239603	31.22412880799601
2013-01-10 21:30:00	2.665126130782752	2.6527674363070792	9.63301753787583	9.707391708858527	13.114936550109663	13.188208021853269	32.42455621130926	32.73150325765023
2013-01-10 21:40:00	2.7429524006331145	2.7562940419484496	9.587081402618056	9.524094783990696	13.442936699472892	13.391658820870635	34.15180941486637	34.565775606854515
2013-01-10 21:50:00	2.7453563081039216	2.768016217787227	10.0141164395197	10.104658527194069	14.033650258261789	14.21144780070897	35.9446227468897	35.85934914493764
2013-01-10 22:00:00	2.8201863253527404	2.8458233285109515	9.996068497792232	9.88904710901292	14.395364042674995	14.41031233364248	37.5426932274924	37.21859129960987
2013-01-10 22:10:00	2.624243903903856	2.578299772526308	9.86873627492792	9.875810181508923	13.301119429332493	13.05133215577217	32.93409003290903	32.63180300452706
2013-01-10 22:20:00	2.528886446114728	2.571646561156935	9.996952540392764	9.64257402146723	12.812448388265867	12.602445496039136	29.161524590202927	28.89605868174029
2013-01-10 22:30:00	2.5034171906400067	2.5197616423966034	9.721586376597493	9.729361293895897	12.530304692997838	12.542688515408535	28.25245524278883	27.78625734382825
2013-01-10 22:40:00	2.4489067723456674	2.4536806652777465	10.428763074508828	10.298503742742675	13.183609216178313	12.985664070935234	28.46169207701572	27.526269260343714
2013-01-10 22:50:00	2.607754537478137	2.5531096288680266	9.382129907086492	9.335669773901003	12.515722170902611	12.11123870146184	27.723009650021645	27.20026496810248
2013-01-10 23:00:00	2.6569273645932356	2.6584213687882734	10.153929226146865	10.178496256502934	13.928505891721432	14.011591539124508	31.153649028709825	30.843057398476514
2013-01-10 23:10:00	2.5293536661503757	2.524751697865227	11.581454561450498	11.487501282777373	15.296465204543665	15.125788391954467	35.616256616055765	35.116544853406275
2013-01-10 23:20:00	2.629989094716622	2.639346452664602	11.778943138454794	11.619637417855651	16.047362790093242	15.766331102944708	36.381933231457054	36.121982926149
2013-01-10 23:30:00	2.595638656604546	2.565913896533873	11.931686643163154	12.010038005914572	15.86200163948101	15.875419700442734	36.24950905851789	35.11109203700989
2013-01-10 23:40:00	2.7045559119776748	2.655769582520151	22.178396099663786	12.51639387726368	30.01634161881063	16.908856281033845	59.56300994303908	37.20405666058756
2013-01-10 23:50:00	2.5248964699416274	2.490300752461922	11.809808669973837	11.901999949640155	15.42784646102073	15.364868982865756	33.52949089700425	33.43124504532848
2013-01-11 00:00:00	2.548443803283696	2.5499142949652214	10.976432548507944	10.938896725921804	14.492708430031671	14.432631960821798	31.50270592163617	31.105208441579066
2013-01-11 00:10:00	2.6472793620648813	2.602241217983918	11.300723180631962	11.22549554346018	15.392783982510764	14.906722850266855	32.72817105206584	32.873131927665035
2013-01-11 00:20:00	2.5267115427759195	2.5311578137771638	10.870120696581552	10.901390100648877	14.117175122898868	14.204370358677144	30.777164001254697	30.22656789921822
2013-01-11 00:30:00	2.5876157743946897	2.5800660684139247	9.613147546853584	9.502917805194324	12.751271367099081	12.571066767436829	29.537804228248127	29.00990490453949
2013-01-11 00:40:00	2.6445339560106143	2.616754485906605	9.687329769462613	9.73929857641576	12.882132274499295	12.884327102343919	29.94064273023469	28.917174656142034
2013-01-11 00:50:00	2.564752350349265	2.5752932735445686	11.338722742685974	11.466804712642796	14.907212025392072	15.113456165086772	35.335911196809995	35.78223464797653
2013-01-11 01:00:00	2.8209014263569623	2.834311409638398	11.512913634269912	11.336598289167116	16.686832018363333	16.476381092339352	40.110569985966116	39.91498975533939
2013-01-11 01:10:00	2.726363767084756	2.7084336126195763	12.256630052433088	12.260800733216975	17.185017743403023	17.011503506010055	41.18234722063799	40.898049109393575
2013-01-11 01:20:00	2.6780580312984283	2.670394499773591	12.39879394030254	12.503259023370294	17.040757512539898	17.179060648454982	40.266659012752	40.357547231894046
2013-01-11 01:30:00	2.717644625182563	2.683458793053835	11.188390170188057	11.250530870287818	15.448034680352054	15.269607636207395	37.101362715673545	36.79547588009969
2013-01-11 01:40:00	2.6537134110612755	2.618868077316051	11.388083019515467	11.329232057427516	15.493584771277886	15.249099777258332	36.82701138119406	36.16412591328629
2013-01-11 01:50:00	2.6781109755227868	2.7432529973112594	11.712161743528087	11.62323998640182	16.057629545857417	16.316636967611252	38.75912140509865	38.89922348100487
2013-01-11 02:00:00	2.671755196914136	2.685716102392836	11.404184809405049	11.230167556035859	15.734816226364153	15.599110612961738	37.61890197086253	37.52257577858264
2013-01-11 02:10:00	2.6842272005796413	2.646779455019563	11.40697591578356	11.371691097192993	15.565074497463362	15.239161378525527	39.24638726385121	38.456537735735104
2013-01-11 02:20:00	2.6633056353877897	2.6711646997465905	10.35890732338079	10.207031010152606	13.993656896173015	13.786994001083606	34.011694354522746	32.428413971225375
2013-01-11 02:30:00	2.572346482044336	2.611639007943649	9.608150632211867	9.566903448670633	12.353239470925086	12.492920220067525	29.26520714544361	29.74271208400195
2013-01-11 02:40:00	2.3145989099773097	2.3038537630831537	8.889191289713839	8.879921584142178	10.32068480893759	10.219137730416216	24.45043946767519	24.35400509830416
2013-01-11 02:50:00	2.10387498251941	2.0669535256144282	8.379762762580189	8.336483651363606	8.722690934279644	8.485983956672996	20.304059154980003	19.579069906790078
2013-01-11 03:00:00	1.9296774360361195	1.926089853345978	8.122393321419796	8.013580082848664	7.815506661302766	7.633688451947436	15.887774062038355	16.04589686795839
2013-01-11 03:10:00	1.7995828915397365	1.7686610169962051	7.533217174862639	7.480650142028495	6.738605166337948	6.598130693925017	13.752558322476375	13.528045282249513
2013-01-11 03:20:00	1.5714481290125617	1.5859664791527868	7.279800686905589	7.0807526326150425	5.739204377992718	5.659476288500959	10.199653712610298	10.072451055690015
2013-01-11 03:30:00	1.3661710518929728	1.342362630736194	6.905866889503592	6.750676292608548	4.793605530127947	4.60704790474479	7.01913660772041	6.760856909575026
2013-01-11 03:40:00	1.257900404413859	1.2521940856643623	6.67003574993439	6.663570645717515	4.269521331084181	4.268035806614171	5.6063998543220315	5.552015376042365
2013-01-11 03:50:00	1.2090099586468268	1.1709198553421127	7.058883039978522	7.082728940299941	4.388758583735052	4.258311925830363	5.596649340499316	5.204460035547254
2013-01-11 04:00:00	1.2051425575389771	1.19985750146702	6.54509193672283	6.489775886150392	4.056321564999016	4.006531092748377	4.984380792552511	4.983533155480433
2013-01-11 04:10:00	1.209641994139972	1.198895244656761	6.81577477705638	6.895983378739814	4.242105383394788	4.243644285426614	5.333293625746858	5.332122990151546
2013-01-11 04:20:00	1.210195179121926	1.1938374220408594	6.70951782139354	6.653335905289584	4.185874354240654	4.1253291851659535	5.208355533562458	4.985193884625296
2013-01-11 04:30:00	1.202031238700769	1.175327936388189	6.996732191367895	6.858803593718753	4.361479401970199	4.179655325052233	5.180722818263729	4.976489862346335
2013-01-11 04:40:00	1.2742212591637423	1.2655201900051531	6.668326298921889	6.72025241130049	4.360003951749192	4.387688380914619	5.165872112583439	5.116621288967784
2013-01-11 04:50:00	1.1817744733607982	1.1741046405762126	6.743432014765013	6.713452597851495	4.115507990178705	4.074757619128058	4.991286960524853	4.8810979625414666
2013-01-11 05:00:00	1.2077805906325787	1.2201296683040097	6.990725838059246	6.818685081224313	4.338070883450892	4.271433214178057	5.524977883471757	5.439341987017063
2013-01-11 05:10:00	1.169374855791484	1.1573331488559422	6.8850046663774345	6.853767443281544	4.161557573384282	4.113716628276047	5.227166158433873	5.073976250482124
2013-01-11 05:20:00	1.2750378051903608	1.2051389883169241	6.7826168017836395	6.810081695836301	4.376327148685101	4.2105473994371625	5.327631022900202	5.117886404706286
2013-01-11 05:30:00	1.278964111616904	1.231228033722717	6.718672813638986	6.742862261235454	4.3257499211480175	4.20580535936998	5.668770412289749	5.498246744917519
2013-01-11 05:40:00	1.280040530496094	1.2669790614071208	6.9074378664291975	6.8890463435578395	4.472674354991013	4.415217998923085	6.18892817482786	6.165692880982988
2013-01-11 05:50:00	1.2153441350478131	1.1905613710961007	6.870343818421191	6.9055055181300045	4.323980152830962	4.249806564263029	5.379852690052606	5.35570770144494
2013-01-11 06:00:00	1.2350266117325046	1.218129688180615	6.808208990910067	6.8241547141519066	4.298439290796144	4.244483526907426	5.66314981139234	5.365064671329328
2013-01-11 06:10:00	1.2447718909462309	1.2340295859085924	6.879911749974022	6.530093520897277	4.372252742357589	4.079012836563575	5.658300783804557	5.4099130818202985
2013-01-11 06:20:00	1.247347305518696	1.2641100179586715	6.668504425259952	6.4873506768981954	4.2528382410713865	4.201008356514305	5.392449089465593	5.364388696480097
2013-01-11 06:30:00	1.1717386428621472	1.1651561003293731	6.928992473962483	6.857105626659122	4.175860861095454	4.113370058108424	5.325425463204715	5.241245129737047
2013-01-11 06:40:00	1.177544821717922	1.1619446820196062	6.8223158482865225	6.802713013869762	4.100489170652364	4.0387581981349046	5.373042550930894	5.379123117906065
2013-01-11 06:50:00	1.2161313820631867	1.2006764237597092	6.703885383757666	6.746596264850568	4.17783126830154	4.142898631028647	5.6361164762929095	5.146387277384899
2013-01-11 07:00:00	1.1642884430104858	1.1781093571273633	6.912826202142928	6.801603400002987	4.07778563643578	4.050872187404083	5.25574058234678	5.1714483320110824
2013-01-11 07:10:00	1.2010121737596786	1.1824111906489143	7.1469025797637675	7.199038655702112	4.354718306727043	4.331101143096781	5.560786170158024	5.534950138475238
2013-01-11 07:20:00	1.2040209444362715	1.1738289128364598	7.064117157566471	7.107218560156232	4.255642957699534	4.220431692142705	5.33570306024439	5.049930950000251
2013-01-11 07:30:00	1.1797940908213664	1.1638900961279164	7.147255808059567	7.141889030563263	4.301403604820832	4.235284822968135	5.128550006767584	5.027373241001329
2013-01-11 07:40:00	1.1958328317079774	1.1947253757786611	7.103819580235765	7.145749926701245	4.33535744062989	4.396124762047859	5.379277523010199	5.263386129587549
2013-01-11 07:50:00	1.2149674727587172	1.1995892522177258	7.025501872051492	6.988036794076392	4.2895836428676715	4.210754508557237	5.4845877740736935	5.21211233435419
2013-01-11 08:00:00	1.1876236232708783	1.202751678442872	7.038808211220265	7.060017256657156	4.308606272451017	4.371059803969073	5.154572553030624	5.147855915479213
2013-01-11 08:10:00	1.274731609176355	1.2704094790586746	6.792069264134287	6.812449067408519	4.352735824647486	4.337598300263297	5.4893959984406315	5.5281880021460985
2013-01-11 08:20:00	1.234520544844581	1.2472226868412757	6.719284281717949	6.7227070932448205	4.227340661009746	4.259203957364332	5.150906932920393	5.145232463530479
2013-01-11 08:30:00	1.239187106418312	1.2262326330564186	6.773804933495394	6.773214264165696	4.297497978045345	4.2332482349271086	5.153314626809308	5.03566050819811
2013-01-11 08:40:00	1.2360151426834458	1.2424356278522997	6.812166024877088	6.814041582987003	4.27449919436351	4.287523826061757	5.409401140863444	5.37439062911652
2013-01-11 08:50:00	1.1904647791834742	1.1938665439461291	6.703139804393147	6.6843349275847235	4.09023110843273	4.083868933004564	5.141211428867	5.1497279919492245
2013-01-11 09:00:00	1.2178375236232073	1.2355215954036307	6.647469373996539	6.5638024912547674	4.119237439485105	4.108872056532151	5.014606568674831	4.954405730603307
2013-01-11 09:10:00	1.2143836091008111	1.2089105870810994	6.767656444746318	6.754523450945988	4.27273216807955	4.220132073846274	5.073435854174998	4.975056486427733
2013-01-11 09:20:00	1.2035877387138492	1.2139145717682251	6.628487217101318	6.588800114824639	4.073750915198426	4.0878438130847075	5.104090014138187	5.067219689884687
2013-01-11 09:30:00	1.2335850747594224	1.1988986173285687	6.718930840975572	6.832148048250171	4.204783867037663	4.183342147446671	5.117860138191731	4.965431463645229
2013-01-11 09:40:00	1.2325473389097927	1.2387560670840811	6.862972058292428	6.7412175997865385	4.357459427775116	4.272452765934848	5.148762214502058	5.0582359134755634
2013-01-11 09:50:00	1.1541501159185479	1.1824976508558402	6.906541060811491	6.707969961086018	4.107332043562819	4.09079573882554	5.143235196083063	5.290262284793703
2013-01-11 10:00:00	1.2134100937028074	1.2113073375215426	6.635982003998531	6.6620883067066	4.1101077183000365	4.106493368794738	4.7614519645149525	4.6937818910539
2013-01-11 10:10:00	1.224144335151972	1.2227602205164274	6.541359674928808	6.5205165911639975	4.088458005662536	4.057380536698926	4.869488600564253	4.853410635414937
2013-01-11 10:20:00	1.2103274308412806	1.2010211832202995	6.434951178201435	6.412391855229185	3.973847107708942	3.9514305624873862	4.815894679581149	4.711274042907314
2013-01-11 10:30:00	1.19437747513126	1.2136176037681832	6.910525766524382	6.474894377256918	4.206524353200244	4.007759997274234	5.044625363670353	4.994334605253385
2013-01-11 10:40:00	1.2492133713284173	1.2592153045060974	6.371439622724387	6.397496910659393	4.047678433994462	4.108848831938024	4.8116717576460095	4.810281668643106
2013-01-11 10:50:00	1.3198833096229337	1.2098732105453356	6.523119259747762	6.541102109274157	4.316081553763803	3.9908857822245816	5.683696899444787	4.746917230745473
2013-01-11 11:00:00	1.2811313426386537	1.1997682698851624	6.719659804055902	6.682285134993465	4.368105916540786	4.088436328800607	5.098874885094222	4.933807521716268
2013-01-11 11:10:00	1.2715441111863677	1.2376747191137172	6.354947382540726	6.3069750360356025	4.080834547604993	3.9469234186298814	5.084800096315008	5.038023397254405
2013-01-11 11:20:00	1.6447636735065392	1.393428952835549	6.911274069637681	6.28903257240161	5.688348775968537	4.3757090387199735	8.39144025606343	5.515546391667166
2013-01-11 11:30:00	1.2653484083860973	1.2597122821989717	6.0724672108691164	6.114833294799535	3.856114893942941	3.8647819946053454	4.616522091561769	4.641084003652026
2013-01-11 11:40:00	2.2430379872639636	1.2912619551679554	16.64937864391269	6.635861507263472	18.16363482633985	4.223128439541614	30.573580156451072	5.233275077699008
2013-01-11 11:50:00	1.2499552306731296	1.2167160048626957	6.230468728360418	6.255939365870212	3.8940856072841625	3.8268859055967375	4.8445130325688375	4.681828296111234
2013-01-11 12:00:00	1.2543294632680675	1.2566841225500598	6.050616041416285	6.049624233473395	3.813957318938285	3.828397990257885	4.7452263461793205	4.6947324595032685
2013-01-11 12:10:00	1.2766821446833805	1.2701565649814353	5.870805236188812	5.878932309362633	3.747651359772637	3.7330327240715273	4.7076631494589245	4.680178220228652
2013-01-11 12:20:00	1.280485938553102	1.2596342001089076	6.029837359945401	6.091500112075367	3.86016632698873	3.8311222885285847	4.8543673260740245	4.844569807506459
2013-01-11 12:30:00	1.3829885442749117	1.2925621811965893	6.3082035474680005	6.0128202527157315	4.462019637918587	3.9398884034605937	5.4283927064462105	4.639132278250445
2013-01-11 12:40:00	1.3022453906987546	1.267215730038069	5.9815023653719885	5.874612990486275	3.9169543598677277	3.736788448588756	4.818442344686047	4.574996039441028
2013-01-11 12:50:00	1.3125897952250978	1.3011056143181294	5.6994349354748906	5.715778325252567	3.757514686338777	3.741338862345207	4.601752397456243	4.432296373733898
2013-01-11 13:00:00	1.2831579844398229	1.265818277341995	5.675358448958763	5.725224097388332	3.6601658406569166	3.646583002291053	4.593132532287681	4.569222883418033
2013-01-11 13:10:00	1.322835586549118	1.3302914919235072	5.6220022621182215	5.615502218207011	3.736929836081892	3.741330495965175	4.809751599493413	4.7290022274106125
2013-01-11 13:20:00	1.316665989522116	1.3120939059734216	5.652036626349549	5.711014327731004	3.72345216894482	3.7553931886607836	4.912857875330783	4.949114753859406
2013-01-11 13:30:00	1.3289456832868112	1.2977406670122602	5.649742058823534	5.709442885628199	3.6742451483095087	3.6294308794421055	4.7838002354421745	4.529155362285075
2013-01-11 13:40:00	1.371977575473038	1.33931018291301	5.532862743982662	5.326072139316595	3.75095256465998	3.5201691724782522	5.052374764637096	4.614546350524053
2013-01-11 13:50:00	1.3003556297713317	1.2862315043585064	5.5892319734996665	5.598749112680848	3.6113166955653573	3.5850141255532173	4.619832905939712	4.549445452133896
2013-01-11 14:00:00	1.5290027007779858	1.250120157070164	5.783414426401805	5.560893214049798	4.348412136285739	3.4661299855752814	5.826113319101528	4.3668720754355945
2013-01-11 14:10:00	1.3390634193546271	1.268485551239462	5.5123756674582935	5.489244414200455	3.6682208974784527	3.4814987022134067	4.702119774520207	4.224373086915809
2013-01-11 14:20:00	1.3097070862065054	1.2729903111278478	5.6095422284315415	5.617476237385083	3.683762726598165	3.582488656059589	4.6967542236778375	4.434194044352708
2013-01-11 14:30:00	1.3894490761285974	1.363675060448868	5.313162403553222	5.327712696644639	3.6282421807318017	3.579537072858272	5.114256820152801	4.9322993865226845
2013-01-11 14:40:00	1.3403978531692575	1.3295538236845716	5.336312583866448	5.384879789601307	3.5304663087866284	3.551049446618792	4.495253388011228	4.426608467511547
2013-01-11 14:50:00	1.3827616870315598	1.383882570095784	5.443173785079255	5.443285246434439	3.707847267658362	3.715859448421224	4.7989361463271605	4.612984821022796
2013-01-11 15:00:00	2.0366451778573857	1.321164478456721	6.562492355498239	5.4047817610939415	6.824607951193848	3.543088960791054	13.562331197067506	6.868698994983562
2013-01-11 15:10:00	1.3402920995802678	1.2893723301982938	5.1663261399223535	5.134066860749337	3.36133869005974	3.1896328489832886	4.631276878868914	4.420792494778783
2013-01-11 15:20:00	1.3469626631583225	1.3281244535059478	5.120911921176641	5.05836302222767	3.4409468866245687	3.3507737892469365	4.739565888596583	4.6426980490436085
2013-01-11 15:30:00	1.2902498247347318	1.2666954874530632	5.065190276163062	5.085775799226676	3.173799117637884	3.1432681523635853	4.256196465315708	4.107827958960211
2013-01-11 15:40:00	1.337799908843818	1.3318880876540842	5.1529379309701655	5.184679142442811	3.395436538873183	3.4189058520595577	4.411404110701214	4.482897800464082
2013-01-11 15:50:00	1.3245894265564575	1.3226532650471374	5.029372568797463	5.030666008471451	3.242524622543834	3.246742745083949	4.233366466402247	4.1425947617856735
2013-01-11 16:00:00	1.3067403136940758	1.2933875653351508	5.096797181846374	5.0706324454090685	3.2492749328432686	3.20522780288648	4.247287737054797	4.219723077476915
2013-01-11 16:10:00	1.4437748952512937	1.3330308479007482	5.317829379022244	5.013396396398239	3.7168830335784673	3.208297158487785	5.153979726308976	4.724554909105124
2013-01-11 16:20:00	1.4848960381969027	1.3812081075824258	5.146822109770427	5.076166605759855	3.7150347575534557	3.406258305746188	5.566055476509045	4.599449359316383
2013-01-11 16:30:00	1.2918789224074672	1.2180732101052083	5.090438787140801	5.072046726290783	3.2095414765404047	3.0160330591838846	4.449621179172594	4.042080646121235
2013-01-11 16:40:00	1.2824829566100688	1.2469154470407573	5.2567713352063885	5.0803959479129945	3.3446761847111945	3.106864293397069	4.913216926493536	4.672290955019236
2013-01-11 16:50:00	1.2452797601878445	1.2472452302657426	5.095524461617061	5.088515351963571	3.1138383141327983	3.12823896125548	4.377288540362225	4.37483702235687
2013-01-11 17:00:00	1.3575477909616176	1.345809442756721	4.9609754554528935	4.938891661630887	3.289768808163884	3.2388474738011905	4.698636558167631	4.640675431231325
2013-01-11 17:10:00	1.2484680133579014	1.2538938501437913	4.862386797172649	4.847441410974636	2.959472071787036	2.9670845654015947	4.066103422597021	3.996432437925417
2013-01-11 17:20:00	1.261502447277972	1.2490092948561022	4.932299402756213	4.910370896179247	3.0170475896787865	2.9707668295075798	4.1622231384959125	4.1017208664141815
2013-01-11 17:30:00	1.3207549642896377	1.3041118770091145	4.8573509827985095	4.842815586676807	3.0910535383246627	3.0603005509414083	4.179137132814681	4.178832071030402
2013-01-11 17:40:00	1.2645717385989508	1.2394047255120677	4.882806240204439	4.838864841853732	2.9954601491986685	2.9051726940122093	4.151634914694143	4.061480820863089
2013-01-11 17:50:00	1.2954545907871604	1.2699364232966646	4.917912641862059	4.8586088473521265	3.0706540488711767	2.9548786469668484	4.250095411712002	4.161161319836024
2013-01-11 18:00:00	1.2464635118564835	1.2280017544514683	4.8922918766045616	4.909085958033428	2.9614832491444245	2.91782100704721	4.066466193672498	4.060683339791584
2013-01-11 18:10:00	1.3432118306415706	1.3077514145877092	4.907404901604972	4.9054258668977	3.1881838067771935	3.0992419389671264	4.928322466990697	5.0572678612450055
2013-01-11 18:20:00	1.3426664161234363	1.3077094339165434	4.925223729033895	4.930987608334903	3.2108756042894537	3.1298807555505483	4.949940887508347	4.900749787664205
2013-01-11 18:30:00	1.376062998857257	1.318428421650204	4.8388819771895335	4.777788904928424	3.191144740984205	3.0277256608667984	4.528337070488305	4.322893469967024
2013-01-11 18:40:00	1.234718876653783	1.2112102807596776	4.690923693773198	4.708818281224853	2.79181058011999	2.7532477035063216	3.9735610093234537	3.798668086113678
2013-01-11 18:50:00	1.369259807265936	1.3748543218300755	5.016206377697767	4.991437334207957	3.3216299263792015	3.3110583818914088	5.249922258754445	4.750918551527297
2013-01-11 19:00:00	1.3013987722126743	1.2831135240257994	4.926357848086239	4.80796657248148	3.1135445495115985	2.964921257944953	4.308485978167191	4.143997943401684
2013-01-11 19:10:00	1.2335095212188578	1.2187234816571526	4.8840475474496845	4.9217478740243115	2.905579543762752	2.886532912360736	4.0318694520204295	3.984388108574236
2013-01-11 19:20:00	1.2390334526754423	1.2242509544693692	4.872657706488127	4.873034866300679	2.8699534047805484	2.8414421570539186	4.213320400166049	4.050706475697864
2013-01-11 19:30:00	1.2659076203101332	1.2599101286025995	4.933338749605066	4.859605694729206	2.977045217186028	2.9044411058261863	4.256003696691386	4.141023898796412
2013-01-11 19:40:00	1.3785555100841556	1.275977726321898	4.9844800275582175	4.992043035536797	3.2805244384679217	3.101938351786188	4.957351408672106	4.398282828173472
2013-01-11 19:50:00	1.2561942815976317	1.2284152860437292	4.8445119584747784	4.808149457017595	2.907430520843429	2.8238252463007654	4.2013936135118835	4.09845294656362
2013-01-11 20:00:00	1.2339386490343154	1.2470038996761843	4.869382515537937	4.8570632814830805	2.870457798606551	2.877016228867592	3.913195610934877	3.8990278728801258
2013-01-11 20:10:00	1.2537610427962804	1.2396453744786256	4.980106002262893	4.948738279690165	3.0069942715350746	2.9565931755296635	4.143883186049527	4.043543695185582
2013-01-11 20:20:00	1.3316831964446207	1.2826967288510192	5.031636678760539	4.996837026332843	3.236982537248758	3.1050367461440365	4.801920880054385	4.752251577339741
2013-01-11 20:30:00	1.2681795280975954	1.2253629633332757	4.88312254724885	4.90939517334617	2.9773760407254914	2.8885196978430034	4.11613673128233	4.037374901687437
2013-01-11 20:40:00	1.3690828727874014	1.3156719068246854	4.802061957651696	4.784470037910826	3.112090623509596	3.0020513939103366	4.710605314273488	4.379780259763064
2013-01-11 20:50:00	1.6147407566116152	1.3398980008027217	5.20318933515796	4.960665355907873	3.932398241346304	3.160860897137734	8.504325419995535	4.408664588763957
2013-01-11 21:00:00	1.2910810239340456	1.3151871570037759	4.844602314573566	4.7974325837277245	2.947785637082562	2.970057881383922	4.3497333477325215	4.318941941734277
2013-01-11 21:10:00	1.2788219340356295	1.252707533636418	4.792761442197799	4.784960272906639	2.891062080310705	2.829354485494524	4.3465704012079325	4.200130376151433
2013-01-11 21:20:00	1.3309091565576912	1.3092783570148032	4.777371787452767	4.773029336380207	3.020885499867004	2.962527579176007	4.338199360825477	4.122495146308055
2013-01-11 21:30:00	1.2567980391970694	1.2684660312191351	4.651006310867671	4.615015951369628	2.7507991323113568	2.749978810907793	3.979521454817772	3.8938947867735028
2013-01-11 21:40:00	1.2144191928802452	1.2248851243522545	4.76207399008008	4.7233053904059386	2.7608571960661714	2.7592641681297003	4.054843236826598	3.979683773396599
2013-01-11 21:50:00	1.277192929071622	1.2402709380549255	4.73673730985549	4.764412602556573	2.8521009408491715	2.804621471729245	4.188543296512279	4.0395993905315
2013-01-11 22:00:00	1.2417228102153026	1.2357854756382498	4.751816673676728	4.7482516482933965	2.795920330913893	2.779053936419588	4.035353751162811	3.8829054005390633
2013-01-11 22:10:00	1.2995464637995773	1.3020164560378034	4.878054470078039	4.914988352287373	3.0156537653369204	3.0547672141217714	4.5717071925032196	4.473385347885474
2013-01-11 22:20:00	1.4722994497684088	1.2085264308212011	4.8881047089560825	4.795551947044314	3.3392103200737417	2.768213824917648	4.806355554669478	4.128637318167528
2013-01-11 22:30:00	1.3002682736070217	1.2789323598243054	4.916488408610287	4.8357924027922845	3.015508840460992	2.9025251109855468	4.595493142169573	4.441883022143284
2013-01-11 22:40:00	1.3113522482317836	1.3125164847906254	4.745400440304128	4.728473878903931	2.9533348286068017	2.959791410592535	4.309253357479058	4.223225720708854
2013-01-11 22:50:00	1.2672991044363486	1.2791332306482477	4.768431749514773	4.764451402735252	2.8943828392913424	2.9244941108612643	4.3767080639497	4.35781777251524
2013-01-11 23:00:00	1.3287165498202271	1.2721341800875408	4.7977381747374155	4.791355804339244	3.057993610097895	2.9368277500845283	4.560199159652076	4.295309878156629
2013-01-11 23:10:00	1.4150966016571258	1.3479171924003297	4.896647888169627	4.851794341461769	3.271289739628757	3.09213861575711	4.799687482477467	4.582286822518744
2013-01-11 23:20:00	1.334513250034447	1.329051200609109	4.7985180445288815	4.793137588893426	3.036636964800111	3.02290935717115	4.856772932429851	4.731530218731017
2013-01-11 23:30:00	1.3156358649889857	1.2614764115158172	4.9228964777094655	4.934028334704489	3.0883842457071538	2.9843680667297106	4.578336505838697	4.328678001832533
2013-01-11 23:40:00	2.356339272788643	1.2701369596705552	15.480228147097629	5.290305758337473	17.475649317676833	3.1420790977274002	30.62482853341316	4.731881172558799
2013-01-11 23:50:00	1.4134048142452522	1.4219755067385127	5.000585842737439	5.007824007247238	3.3855999009014943	3.4088332657692386	5.447437586099258	5.382128143425982
2013-01-12 00:00:00	1.5814088320939759	1.5921612272071417	5.137395892288357	5.1586418090956085	3.8883055925765335	3.924358116129968	6.098125701894416	6.1305138784594115
2013-01-12 00:10:00	1.4580811106431737	1.4369760821614006	5.041176353977435	5.048319490441814	3.534739408518031	3.4954820709117422	5.720696659395442	5.718270007700124
2013-01-12 00:20:00	1.5353782184354543	1.4808808029963525	5.057048994026037	5.0431053461818625	3.7206596160084953	3.601907258516944	6.057714827921518	5.828033058003559
2013-01-12 00:30:00	1.6785866424342546	1.6172428064138489	5.554133280111985	5.509685270676568	4.5741854942499485	4.390110497258381	7.649743778732039	7.1443757328661075
2013-01-12 00:40:00	1.8412947338731207	1.8534386285947653	5.605797655363574	5.549459089404143	5.036161380056167	4.991759668671158	8.591258634523722	8.525907711018037
2013-01-12 00:50:00	1.7596628843915356	1.7570714885383782	5.528689124882399	5.507129024353392	4.724157075449601	4.671264132121582	8.534748600396494	8.372841503257897
2013-01-12 01:00:00	1.8262926418662424	1.8405099718103368	5.630250534609077	5.545346443600729	5.00684853294505	4.939418743913417	9.166549810099887	9.192786931954176
2013-01-12 01:10:00	1.8093614908251792	1.8056283356585348	5.5795810349226365	5.5404721686025855	4.949740212059498	4.932170330594686	8.96813719098776	8.993959669459311
2013-01-12 01:20:00	1.85096338640529	1.8250522686131683	5.807247928104341	5.944049461598119	5.383526083464663	5.446841149578562	9.367638782388314	8.844837985024025
2013-01-12 01:30:00	2.049370349961084	2.0495161477586903	6.024683761320148	5.926053608344669	6.10874257741588	5.968359147410207	11.501310766614091	11.352582520723514
2013-01-12 01:40:00	2.0684661190626445	2.0168276065072708	6.281683370365461	6.34770981896233	6.511709328249028	6.440831837354256	12.139638729882293	11.903537562454208
2013-01-12 01:50:00	2.2615700934941656	2.2523210939894662	7.188407775904813	7.2019265174974345	8.224660392413169	8.211013253101491	16.03058555006653	15.676738093225673
2013-01-12 02:00:00	2.369798988127904	2.357774313660174	7.794467091946106	7.875280416341959	9.586634222519553	9.66707593930002	19.71253568802453	19.98738619873996
2013-01-12 02:10:00	2.3006479950763983	2.2553298083022453	7.5906274664978435	7.608030930890052	8.879186830933754	8.718251580296553	17.80424150764327	17.236560141244656
2013-01-12 02:20:00	2.33306684699075	2.338067358794139	7.95652395571688	7.972716265220331	9.604417295217797	9.647677844797302	18.527881790768387	18.80247350936855
2013-01-12 02:30:00	2.2984245287985368	2.270281994318501	9.476525207351836	9.51133394063154	11.392631501204988	11.286897712602329	21.020474582069927	20.45939171423913
2013-01-12 02:40:00	2.158815574031895	2.153597375142548	9.549606980825027	9.640020750027324	10.636281015056733	10.709781086837637	19.39409432227996	19.397057997062603
2013-01-12 02:50:00	2.542304809610156	2.546317315630731	8.824599546019067	8.778081369975975	11.643277843313784	11.604389241095955	23.59444468164057	23.197865466383234
2013-01-12 03:00:00	2.6046093557933427	2.5534215620153566	9.29956022581442	9.210130329482991	12.451621213527078	12.128786013039702	26.44457235777655	25.65982810503785
2013-01-12 03:10:00	2.6536550172452005	2.5496106678500228	9.506391159962996	9.36429347215496	12.999691247088233	12.343910725288165	29.072741291827267	27.049158063625512
2013-01-12 03:20:00	2.632593661052296	2.585444359855013	8.791794894743154	8.585681522500629	11.914291951909338	11.42510579311294	26.78120366241241	25.421992957852684
2013-01-12 03:30:00	2.4600549275035584	2.442377345978434	8.459671828217221	8.354030777597133	10.699485231334522	10.45552493068884	24.04416096666139	22.822280775337955
2013-01-12 03:40:00	2.4664323794164207	2.4364696615319725	8.357249844978172	8.305832206755525	10.55609760235888	10.373396042546322	23.20036451705762	22.716251603807343
2013-01-12 03:50:00	2.601914578503944	2.5280156802596556	10.318045395092632	10.082463912147167	13.888037491975233	13.18202679873296	33.073156144808515	32.05528669405039
2013-01-12 04:00:00	2.77098647183726	2.807460625623955	12.758858571027865	12.506691398881529	18.53287194894222	18.479157763046754	44.662781528869054	44.21007792646205
2013-01-12 04:10:00	2.846457687741312	2.8755040270047285	13.302675194442742	13.465419332957074	19.566391587848656	19.95019937074236	48.08829455759306	48.313846145703685
2013-01-12 04:20:00	2.7769062074442403	2.783381305379172	15.000786792810636	15.208356327298825	21.57571225661259	21.78331204858132	56.90363031351714	57.247281786132184
2013-01-12 04:30:00	2.8775590605625068	2.8410743344635736	14.873010705987667	14.793554024326458	22.19199360876143	21.852877948027363	56.22809180169019	54.410145086490935
2013-01-12 04:40:00	2.8580688107177434	2.8417666673031765	16.63812317874976	16.817697436488874	24.4583031890673	24.668536723929964	59.8139125381084	60.387317458363896
2013-01-12 04:50:00	2.72891178001062	2.7322966737983783	17.695147615680852	17.619054830271374	25.017536080005478	24.973623845852213	63.18645283048563	61.87863384237399
2013-01-12 05:00:00	2.9072483539813403	2.939243071138116	17.753783859002247	17.412583288487426	27.11572505350873	26.827091006948272	68.59140873316457	68.14606538999543
2013-01-12 05:10:00	2.9865944377047247	2.955577527534806	17.850340423622754	17.9052646497137	27.562486735522466	27.40730499185925	67.60858110072823	66.48762307774196
2013-01-12 05:20:00	2.934160156235592	2.942900983869374	20.550802570744885	20.2891403118072	31.207876143676586	30.995058818720132	74.62485749964151	73.88371566079128
2013-01-12 05:30:00	2.9094355933816267	2.933901701170416	20.346430368671914	20.17718714750908	30.40208411507655	30.396876035580807	76.22778250518951	76.50878828472663
2013-01-12 05:40:00	2.782179178686611	2.770281518494613	18.234372415894704	17.91282920511164	26.070321072061876	25.554682702411608	63.25430766767821	59.79806970162782
2013-01-12 05:50:00	2.681357993710882	2.6436380112065336	18.906062730004454	18.815867493670087	26.10234085100777	25.51360487857637	61.48634173674132	59.45163240787461
2013-01-12 06:00:00	2.6550190858104314	2.584837913696908	19.095622367822507	18.991873617995857	26.04025800868146	25.2747800090296	62.381887566717	60.818931627474974
2013-01-12 06:10:00	2.8177997799229	2.8395305817611454	21.52614023209613	21.102450131289086	31.12699914625645	30.886748259378773	74.62631790358499	72.91292162529642
2013-01-12 06:20:00	2.9488647246112176	2.8884633243234945	23.39223530716366	23.270662130162954	35.66715156264085	34.57615139130798	93.69844224309229	89.03421743498508
2013-01-12 06:30:00	2.80864821638417	2.850133789558543	26.90185764254529	26.584574263617004	38.76310726178617	38.79321672092684	90.93604693549808	92.51356848491682
2013-01-12 06:40:00	2.564922135878964	2.524390985733432	28.455241415423664	28.55386837506713	37.45697208404532	37.0488293733256	84.55590428867222	82.12140277867255
2013-01-12 06:50:00	2.7513814997295194	2.7082168014686965	26.634502525458284	26.472416725875405	37.53121296426325	36.690147123937436	89.74995035759434	90.82285149162277
2013-01-12 07:00:00	2.6430468613388216	2.68067484401979	24.038572833539646	23.798016440407768	32.949412716950675	32.898547055506675	80.47540692404854	79.86237945897473
2013-01-12 07:10:00	2.553738659530526	2.4973598628020186	19.14425117124976	18.72970170435196	25.16185886257134	24.0976365334047	57.83997598485094	55.70260371958931
2013-01-12 07:20:00	2.528813938304032	2.449043976340864	15.886133066660845	15.347186983874927	20.845618520268353	19.363523357745766	45.47631361073024	42.53673373117329
2013-01-12 07:30:00	2.222862340335996	2.1834043173686264	13.768459736751087	13.169938254068574	15.882634419535568	14.911147613784626	33.161048122512675	31.430709839484788
2013-01-12 07:40:00	2.145800544568074	2.140960351051286	11.75782583633426	11.72165849157563	13.105654265361789	13.024079090979614	26.246800218320068	26.30893139553472
2013-01-12 07:50:00	2.061371939614808	2.0680321630591787	11.050976083601537	11.03342194674772	11.862697181336994	11.848227750196033	23.590901519324976	23.350402672124964
2013-01-12 08:00:00	2.1064735922521893	2.1556873609894565	10.9465210396896	10.990735699054733	12.000468508060287	12.283407225813676	23.51647634885592	24.412353349619302
2013-01-12 08:10:00	2.0876051717306106	2.1577178472670333	11.028533135272362	10.968540290465471	11.947710467448756	12.347987115390026	23.81617759722535	24.06479088782045
2013-01-12 08:20:00	2.2204763409220134	2.1918664907821968	11.538114336558092	11.372016738507517	13.330567220594022	12.981189663042727	26.877242099122313	25.99233955213907
2013-01-12 08:30:00	2.288800422605944	2.313105042607805	12.768218153050109	12.784103451594614	15.126657878968501	15.304507638775744	31.76666979036653	31.613143044057608
2013-01-12 08:40:00	2.2196283563118016	2.2418191833632384	13.115244323128127	13.206395974004593	15.162318659335853	15.45362780366887	30.30068719003437	30.481442999685484
2013-01-12 08:50:00	2.152247969698285	2.1261545479302253	13.893653598786518	13.914091807865093	15.675014216351592	15.518240590939836	30.19268751163151	29.671332636447925
2013-01-12 09:00:00	2.0168681918192277	2.007485806558962	13.376917137553832	13.4981497573126	14.086717733435226	14.106848691140751	25.86825781663537	25.641272785655907
2013-01-12 09:10:00	2.1287363428902717	2.1723893929206928	14.163117592309876	13.882019187940248	15.520692533358545	15.564455989252783	28.86278401958495	28.764663107810033
2013-01-12 09:20:00	2.0392667540096125	2.0140745456433717	12.59269868924882	12.609401895056525	13.154486965744233	13.048570112462105	24.78489749468939	24.734306055492983
2013-01-12 09:30:00	2.068980483269637	2.1048499925554967	13.015481643762227	12.842964450999586	14.065430815542822	14.128599624925899	25.693976541288816	26.271341723391018
2013-01-12 09:40:00	2.0856567508735853	2.158899749829526	10.51247080428363	10.030486942078175	11.296421301591375	11.123938253082411	20.447984191038035	20.577580410794717
2013-01-12 09:50:00	1.9349344354372373	1.9351416453445605	10.845220231470414	10.927211014084532	10.867482127596936	10.994985948778922	18.859581124266494	18.78096298401497
2013-01-12 10:00:00	2.0213327257169302	2.019435820068812	11.102404632900376	10.87893845414161	11.553664101255722	11.25324350630738	20.71739091155724	20.35362150512053
2013-01-12 10:10:00	1.991058366943905	1.977175255384078	11.276112050328246	11.342636292835493	11.619060521243641	11.608635217623426	21.086241338033933	20.66281845819855
2013-01-12 10:20:00	1.8946091870472848	1.9334579717313785	10.058620435586493	10.160698714374039	9.924168373938725	10.273775086920569	17.37586550340605	18.327894087696663
2013-01-12 10:30:00	1.7779719952497377	1.7762981462995366	9.43233724314387	9.393914607810114	8.671760290639469	8.609184767712161	14.854229465680447	14.975387518779295
2013-01-12 10:40:00	1.841958415393925	1.8293775063972453	9.222330665727851	9.289411923501772	8.73067531918581	8.783710878366312	15.060150801694887	14.861505910799167
2013-01-12 10:50:00	1.9190026245035512	1.8391498537667241	9.483123456440591	9.456035835658684	9.345656514828297	8.923097247279395	16.100906376129988	15.362428524918606
2013-01-12 11:00:00	1.9618998845535838	1.93009281529772	9.527523128649507	9.247393413076175	9.550527818596963	9.133088697304373	17.539377250865012	16.085721683377553
2013-01-12 11:10:00	1.9930843632229227	1.9720725603910625	9.482429207955557	9.375203038182065	9.761173702928243	9.563960588980214	17.37109580168304	16.512092484612566
2013-01-12 11:20:00	1.9473695883073447	1.94273652473309	8.78846425583789	8.867750052566754	8.874538670291427	8.930260115579578	15.9702496624382	16.050077496119677
2013-01-12 11:30:00	1.900871679165792	1.8919954503781569	8.325410303678618	8.205197153800658	8.148115365861166	7.956718404184206	14.433353324998324	14.125215109337153
2013-01-12 11:40:00	2.4020796587832027	1.9432444698173448	18.59604504494515	8.825704191758524	22.11128731444389	8.667384556001169	39.85526505129986	15.883323121652749
2013-01-12 11:50:00	1.9075900364725475	1.91048818139644	8.039560720274496	8.131584093680193	7.942292898620927	8.077564504944277	13.783717018348494	13.896444073261664
2013-01-12 12:00:00	1.9201327537570176	1.8746440446762684	8.631656065128938	8.521720162477651	8.545673480341494	8.237427372852885	15.280396703227213	14.696409670235125
2013-01-12 12:10:00	1.9441222006215368	1.897991040574313	8.264539983206106	8.141020969583412	8.222495350822161	7.9432159731730945	14.329467755303387	13.626614428982995
2013-01-12 12:20:00	2.0068337034004187	1.9602585644852328	9.554977988640415	9.146807574974384	9.998522066654509	9.342669942569275	17.331385517689334	16.381069435388994
2013-01-12 12:30:00	1.9577461391614064	1.9818850957355416	8.820224402358441	8.573045861886063	8.921849537426231	8.721600851764638	15.867466284888305	15.180607417581086
2013-01-12 12:40:00	1.6953485849758119	1.734971415567159	8.554549500896767	8.1490119731785	7.601321522113789	7.418676727284765	11.863198973102255	11.678230174048931
2013-01-12 12:50:00	1.8278369565050328	1.8397447614502032	8.920436445828793	8.873084477881294	8.441924021943747	8.465802034446781	12.905710351759186	12.697628970831074
2013-01-12 13:00:00	1.6478591951135737	1.6445273695503766	8.927325592804841	9.029570088236053	7.680486860208221	7.732440793144092	11.601418692993686	11.723963659642866
2013-01-12 13:10:00	1.8181970065926776	1.7519813493069565	8.300097066440388	8.132938382918878	7.831648813603274	7.369620908540287	12.767473359291998	11.771611701393061
2013-01-12 13:20:00	1.9130427218732344	1.9187778726744773	8.634796992282016	8.45039346978221	8.514757388742707	8.332621290720661	14.042084182266796	13.561551909878547
2013-01-12 13:30:00	1.8252634096501084	1.8754696653337108	8.543469677497063	8.454269072750678	8.037916431957767	8.11738456545857	13.691948872391205	14.057402507058267
2013-01-12 13:40:00	1.8400541598308744	1.7859417523583592	8.285583137751447	7.928280130041362	7.809049718599845	7.221994341736695	13.906678250981276	13.18104430668497
2013-01-12 13:50:00	1.84523979818962	1.7558531438060168	8.320967107537358	8.431845887600277	7.997231453656182	7.729541687585268	13.427059055677645	12.06092436078999
2013-01-12 14:00:00	1.826270829554612	1.802937869189681	8.138733453564345	7.885813181158174	7.644920761109557	7.2869542486454515	12.417483945471576	11.669153272027984
2013-01-12 14:10:00	1.8790621073367388	1.9143181155772733	7.7791792721954565	7.666599686437081	7.495764762214264	7.495013912137082	12.39040768693661	12.150587031949605
2013-01-12 14:20:00	1.8673701364933688	1.8970357062508407	7.835238291439702	7.7405576061247165	7.505654641084168	7.466073790377457	12.710545209803627	12.734850683000738
2013-01-12 14:30:00	1.8418516385829842	1.8501575021317809	8.32184265933419	8.29072830835173	7.970142731682245	7.964047440897702	13.557579799685294	13.473473849756715
2013-01-12 14:40:00	1.9722363819457924	1.9883559294284296	9.092016348578019	8.94096366343809	9.407748198887736	9.33962003785474	16.165819296904008	16.164977403647185
2013-01-12 14:50:00	1.9885091977329183	1.975266187888703	9.678891484045716	9.678815685271962	10.042456012113107	9.920581949666026	18.247736089758966	18.136747909116245
2013-01-12 15:00:00	2.259336507674462	2.1142367617980207	11.242724750992794	10.587795621471537	13.253381370507586	11.657618996844116	27.234780506053553	22.096955802666002
2013-01-12 15:10:00	2.050727512934692	1.966550812220425	12.038987202156632	11.720848506731025	12.92156963823344	12.035928069139581	23.94532503241097	21.911200271630893
2013-01-12 15:20:00	2.16666450659851	2.2176350629716923	12.227543519696507	11.866776877200301	13.884691366414636	13.860143748731675	24.608424678297066	25.054771109716807
2013-01-12 15:30:00	1.9846254506866936	1.995286275077045	11.349322500889759	11.00027613739396	11.703039639968773	11.358750870616285	20.471162794908725	20.02533428262252
2013-01-12 15:40:00	1.960023922500708	1.9569242614328053	10.318250347944042	10.403949061050396	10.40184073240984	10.505541727058457	18.60300888101924	18.617000953253765
2013-01-12 15:50:00	1.9322571450858013	1.9414430618998808	11.16560927883714	10.689026334669293	11.204466388947749	10.78321777582189	18.959124736613568	18.24801446868865
2013-01-12 16:00:00	2.019432293849744	1.9962683491035096	9.899509979565027	9.373442920107195	10.310378851527172	9.528965108110171	18.69765160767112	17.698531507019972
2013-01-12 16:10:00	2.2016886428054203	2.0824669552316792	10.350018595810068	9.951645534728089	11.751226753291366	10.715431907633716	20.43122531427361	17.69757761887781
2013-01-12 16:20:00	2.0246578031411766	2.014877764969984	9.424337340653462	9.543985897476082	9.765941441574704	9.850568563720813	17.341853668560898	17.772199945836345
2013-01-12 16:30:00	2.382464350574491	2.345818836458881	10.732114718516742	10.75530430700856	13.368413786386194	13.143058936718404	23.959978693305093	23.542736814076484
2013-01-12 16:40:00	2.089977637974658	2.0695944027568483	10.688715662529672	10.320697951231553	11.699297190571976	11.089308729014974	19.640326502321688	18.554305475528466
2013-01-12 16:50:00	2.346674712469295	2.253261611644555	9.167935938171963	9.254593445040907	11.021925823100037	10.66672255432444	19.32671127808865	18.756117506438155
2013-01-12 17:00:00	2.190957305744291	2.226847145903031	9.226556126165255	9.1390460552198	10.383524801773524	10.418567064566464	17.403307592707144	17.66623721752261
2013-01-12 17:10:00	2.1717098760310845	2.191868076090881	9.461775509047213	9.16575102998563	10.66887349712262	10.327751194102527	18.92442848280132	18.786703441958803
2013-01-12 17:20:00	2.230654685096587	2.271350441145628	10.750362457252312	10.329000052323916	12.165118478095732	11.878833204543078	23.035106443919805	23.382434998775764
2013-01-12 17:30:00	2.45059989222681	2.2674611293139373	13.233408300013414	12.0242586385378	17.500492913838652	14.250006234409573	28.05331101598408	24.826214947079965
2013-01-12 17:40:00	2.546032852249581	2.4402789677220618	12.79654708323061	12.725716683175659	16.9752764069275	16.260943819112402	31.84855876329701	28.98464509487585
2013-01-12 17:50:00	2.4610927181428166	2.353195090231808	13.947212855396128	14.040406466750186	18.011716570833258	17.368878952172793	33.32865151629264	31.05167626706828
2013-01-12 18:00:00	2.5545382995592303	2.452537178601839	12.564950531027973	12.361521710620327	16.904559177757466	15.989798054177642	32.63211928992414	30.484677838071235
2013-01-12 18:10:00	2.446042334184668	2.4950581660579947	15.907585565754935	15.294388319023492	20.149244592338786	19.86506858642374	41.33266769240039	40.576764432631386
2013-01-12 18:20:00	2.385227637127859	2.3499931870929784	20.737777028413653	20.083668652740347	25.96984199872922	24.647528461520565	51.04021327023081	48.126446114315186
2013-01-12 18:30:00	2.24204657370541	2.2732728898685	21.098568035551327	20.291400009013323	24.351999529433822	23.78874422236791	51.04708113159653	50.89127860807663
2013-01-12 18:40:00	2.1759799921098115	2.240194603960364	20.68025027802849	20.076714327130045	23.090718157753148	23.072879256872568	48.01113938908686	48.03125627591567
2013-01-12 18:50:00	2.2288797770137347	2.2631351553191386	24.84746248838045	24.534014564986762	28.498434237211146	28.737778626156484	57.74136954619978	57.435756619677726
2013-01-12 19:00:00	2.152026320482431	2.130601423009788	24.92184284293549	25.554757755014037	27.52381304563252	27.867172747762904	57.1069633128017	57.19686433148709
2013-01-12 19:10:00	2.2719523109060256	2.2477794075575237	23.182874032443326	22.6074145413518	27.151718285318236	26.307295299627803	55.49173149124822	53.636074113918006
2013-01-12 19:20:00	2.1249852764826564	2.157669266261932	20.689720582119747	20.2141520846545	22.9640043993558	22.65678534548321	45.498795417445365	45.39718664957203
2013-01-12 19:30:00	2.147551628196461	2.1903105381208494	20.80409541608752	20.350030463698005	23.423784868450213	23.252343815904197	47.35366930954842	47.899770121388855
2013-01-12 19:40:00	2.2338265079864588	2.20808013218152	22.086014145385324	22.066822583206267	25.560411452394643	25.127237546769727	50.90539100261981	49.87415922845865
2013-01-12 19:50:00	2.258306151838959	2.1202919763341863	20.55647753531517	21.17653655403592	24.30088788497148	23.279154542693416	48.60977442038599	47.68975243399868
2013-01-12 20:00:00	2.236579745856339	2.1399297353453117	19.45363613779772	19.921577333950502	22.824119597991075	22.293505924928642	43.21428905463488	42.37112727485051
2013-01-12 20:10:00	2.201779563409843	2.2634575794787306	15.242216794701564	14.86426763548522	17.705189379995467	17.80674533187399	33.08266650527237	33.71568854428754
2013-01-12 20:20:00	2.1688882600301578	2.2389071894786423	14.855270000397015	14.547037942069455	16.803818026822164	16.985414290016635	30.724396769055467	31.88504309495667
2013-01-12 20:30:00	2.1465459180769955	2.163533660253501	16.1031237264011	15.727916708788294	17.865714323189746	17.493483066127894	32.894486728110905	32.032987833121354
2013-01-12 20:40:00	2.1832274389975748	2.1147591827278798	16.85938110917877	15.976565040136027	19.341054136523496	17.717053242526614	36.336532204173935	33.80654756835227
2013-01-12 20:50:00	2.0762734902725484	2.032458703352106	19.82234823322668	19.59143351694246	21.353688004991533	20.628015087551546	39.2097871824416	37.42191914994401
2013-01-12 21:00:00	2.1311180734351773	2.1712565222197275	22.00352964818421	21.97630016057175	24.117427717768113	24.62196853167995	45.10774069648671	45.087382725095175
2013-01-12 21:10:00	2.255664768374648	2.26744247645831	20.99421982639366	20.759788869129103	24.745991173858496	24.66108782697945	46.06434808696408	46.108228553638746
2013-01-12 21:20:00	2.2582535253998155	2.222726946443644	18.438854469822658	18.843461748221536	21.518752408951023	21.683374835480976	38.40060070247309	38.47716335914581
2013-01-12 21:30:00	2.1151568622207044	2.1497579089788785	17.837507389084355	17.33365429369747	19.912004344289905	19.83836625987659	35.57586023922334	35.97740409732647
2013-01-12 21:40:00	2.1007003231103463	2.1336753276679667	20.60247080670491	20.093079189923184	22.271679634003767	22.08000902024752	41.780913044825375	40.608303841739016
2013-01-12 21:50:00	2.2249195119018204	2.2078466806578567	18.222669538177573	18.315469585697446	21.191527705375886	21.174421180293294	37.344662325632456	36.999558798133656
2013-01-12 22:00:00	2.377141921956312	2.3538767065112483	16.13215450951533	15.32505567343872	19.911924697030106	18.89374668860421	35.940730686957274	34.554413608381005
2013-01-12 22:10:00	2.04648287507942	2.1269297175783604	17.388801574401995	16.79839584681846	18.690475856974086	18.67270482919364	33.498751806602776	33.73357586804982
2013-01-12 22:20:00	2.0926059853035697	2.117834606012865	18.511113082939985	18.992632601585946	20.32814918237088	20.98467717700357	37.049433185284414	38.069532365715546
2013-01-12 22:30:00	2.2787803807597284	2.305804869192092	17.074282345073414	17.21087421801009	20.146072428783928	20.596170068684405	38.28427004773961	39.088848828913115
2013-01-12 22:40:00	2.1701762179233635	2.151161864381217	16.333156948492842	16.308210950617394	18.682123192946843	18.510883087541984	34.615530099307044	33.58193578945311
2013-01-12 22:50:00	2.115860182738768	2.09126053699568	17.676902442738527	17.51992146890327	19.588087612064303	19.17797890948402	36.65536957460027	36.899409027594814
2013-01-12 23:00:00	2.1410849389520106	2.1238122139220867	19.80131850143846	19.95986505528916	22.285388383296013	22.278951759509873	40.7675973672911	40.16478295125764
2013-01-12 23:10:00	2.167894369559209	2.2053349553675323	18.409041613810068	17.857305236066264	20.8902487918647	20.658814705796665	38.68247206265473	37.902697005641386
2013-01-12 23:20:00	2.2788455172170745	2.206782442127705	18.961032343864282	19.011675701840197	22.490627590571844	21.86890108645908	43.73377291585723	41.8290207824784
2013-01-12 23:30:00	2.124102235266612	2.095163773448492	18.847086501146862	18.81947631975371	20.98892736163012	20.60731022924498	40.43612219726359	38.639915134080454
2013-01-12 23:40:00	2.363968583715683	2.124549032579225	27.55523386808243	18.92549111445452	32.97828583360749	20.652464573674525	61.798965262435075	39.69380265800189
2013-01-12 23:50:00	2.15181426641502	2.127521702588932	18.764224675191304	18.070926264460468	21.079501689278352	20.078111223861086	38.647424318221404	36.226032349973714
2013-01-13 00:00:00	2.105211742095116	2.1111867620573683	18.93710048907422	18.388014052291073	20.693981953832946	20.164307610854046	36.07179420736983	35.93898415596382
2013-01-13 00:10:00	2.1581267819119945	2.1181748225603894	19.054396675743753	19.22526316280965	21.408129116410166	21.142593256895864	39.836066663908994	38.721513663301465
2013-01-13 00:20:00	2.2365791179117642	2.2407127280828	18.50462944824303	18.50514378087337	21.504846263577036	21.60539940433624	38.21408966055965	39.29716395647055
2013-01-13 00:30:00	2.099373529959668	2.105005938189043	18.089070672793547	18.01572536219753	19.795626865668194	19.840414822672862	35.78955984213121	35.96808395639533
2013-01-13 00:40:00	2.1546267950058984	2.2278716884724568	18.568079268297907	18.01982675091264	20.894310433652027	20.934663458897955	37.401959484135475	37.83855763624536
2013-01-13 00:50:00	2.10984907607502	2.091371091702688	17.740685141530907	17.533139644004724	19.62513662564589	19.189948249620684	34.80739670910729	35.400768489048964
2013-01-13 01:00:00	2.1752853905799308	2.1469844655864825	16.551490931884707	16.48935357182007	18.67083191778857	18.476294493799948	33.046161988566	32.4059679071846
2013-01-13 01:10:00	2.030890884330215	2.0186945792679025	17.377115890958233	16.357156502096775	18.48082259864909	17.192669370820752	34.053964876281164	32.41804053266073
2013-01-13 01:20:00	2.0380353173894425	2.075597082291575	16.99672959296139	16.852316884458638	18.18510860532632	18.388342766791318	32.69056884812353	33.53181370494601
2013-01-13 01:30:00	2.077279168757675	2.1120852526322014	15.28309674280318	14.803722948458248	16.368414861801615	16.131668825915447	28.96889040116548	28.564854113555022
2013-01-13 01:40:00	2.0000379477128907	2.001105078033551	16.207602767709208	16.234687268326585	16.840086882646045	16.816845731716594	29.722864293692695	30.142252495491064
2013-01-13 01:50:00	2.164363440752413	2.221022038823824	12.740082808265516	12.993949580649351	14.195831194980586	14.889717726962022	25.412499499959175	26.876747792003783
2013-01-13 02:00:00	2.0380689719016347	1.9667018998029977	12.899053601911119	12.354856326069193	13.699806479344115	12.697933734967195	23.86946782053795	22.337857170299007
2013-01-13 02:10:00	1.955876348882896	1.968625516503122	13.294282573202874	13.251134131378539	13.764035898466418	13.851865939353173	24.080470587406307	24.43572959487676
2013-01-13 02:20:00	2.116362095958832	2.0930094469840066	14.701499369234213	14.639247753518514	16.367573220833684	16.213620737700555	31.13691321907964	29.4294740047322
2013-01-13 02:30:00	2.119043247138001	2.11394864415716	15.867305282755995	15.480036949139901	17.71756777066365	17.259761007964787	32.07252425876151	31.122647725828642
2013-01-13 02:40:00	2.148224965127004	2.2540413988587424	14.961687697420125	14.409704709850715	16.890154558263042	17.025378026907173	30.09201097787037	30.544355801423997
2013-01-13 02:50:00	2.378547737805018	2.3951569672482798	14.661529443661832	13.790278050687634	18.29786914918689	17.332527924845778	35.969721484898294	34.60606870760094
2013-01-13 03:00:00	2.1153120196419017	2.1195471291305394	14.20836623826846	13.962303095632727	15.959199256912214	15.684510758397114	28.11086715684527	27.31507584693327
2013-01-13 03:10:00	2.19227292724962	2.23541028451142	13.408449102233787	13.597668122386095	15.427001096416006	15.871478168531409	26.6621835517132	27.054041281914426
2013-01-13 03:20:00	2.0476337409609284	2.0021449887466805	11.485823847722767	11.59639060395555	12.086988252929	11.97413535909698	21.082413468216025	21.11957580193869
2013-01-13 03:30:00	2.0206812955104625	2.042390178420671	11.823371382129714	11.762391363984964	12.401467382929521	12.446569726938591	21.196759558231527	21.81529353094017
2013-01-13 03:40:00	2.0238682791605966	1.9648255476444427	15.576070384956855	13.380143255629088	16.957806813564535	13.8950530347737	27.444123534767513	23.31059424965977
2013-01-13 03:50:00	2.1646953365002344	2.1932660791147347	12.990923072682126	12.678715781251766	14.681127571477573	14.579371574819374	25.4209694264968	25.617045953268708
2013-01-13 04:00:00	2.077629256716325	2.146574426818734	10.8787389147005	10.318103583180008	11.772462400152886	11.492919335205965	20.66899025383406	20.19751293213969
2013-01-13 04:10:00	2.076725502191934	2.0849677922298264	11.356550082336481	11.048750743042364	12.276640843189805	11.90468247908576	20.721283650688672	20.104577170898995
2013-01-13 04:20:00	2.346792784290292	2.3612768762256966	11.434295987021699	11.258385130730007	14.15205627578406	14.062309968198695	25.227266338324558	24.879486081374196
2013-01-13 04:30:00	2.3368838981019366	2.305095291143223	12.111949795687153	12.291623897813576	14.7920849175156	14.864740003313678	26.476949825539066	26.570173075514077
2013-01-13 04:40:00	2.499201457625606	2.492019704475978	11.902378875498238	11.951556602334234	15.614577848744574	15.778151399698586	28.139228945251325	28.024281280291845
2013-01-13 04:50:00	2.382539614715168	2.3025729269337023	11.90998933911176	12.053090041429536	14.954512057371886	14.641378838844329	25.49566096438281	25.264871386109995
2013-01-13 05:00:00	2.338855599558729	2.34195630398258	12.079775852229679	11.595670095671803	14.787148731607068	14.163113602234164	26.41490545368925	24.70709658833554
2013-01-13 05:10:00	2.453583665954872	2.4086520452091587	10.861640124521418	10.703608798133349	13.83570376448515	13.327341453981006	25.528224607104825	25.00228341981925
2013-01-13 05:20:00	2.3862226379144933	2.368759440422952	10.99429334580713	11.31113673339268	13.596455772808607	13.868552040538015	26.53642111542367	26.678248817534122
2013-01-13 05:30:00	2.385845309931937	2.3309667735820057	13.263372878363686	12.715222821784822	16.67705966618955	15.640605039424427	30.409956871327967	29.32782808425539
2013-01-13 05:40:00	2.2864010720966794	2.304400533914229	13.035801347565556	13.275173330769267	15.532300596749575	15.985294918648293	28.18602693015852	29.16185824285759
2013-01-13 05:50:00	2.190695020598496	2.127305535737489	13.546312135844955	13.601044464587623	15.416029446362725	15.038948363340118	27.3813725738382	26.32269392222776
2013-01-13 06:00:00	2.528828989509726	2.4720078216650943	13.069521344041213	12.960756510820234	17.485961355523315	16.851351666054622	33.20577249551756	31.51430544239469
2013-01-13 06:10:00	2.3504515380952946	2.337685639730135	12.859747643181336	12.914704662689047	15.69135316310456	15.677866482319155	31.25410093754013	31.054130104665408
2013-01-13 06:20:00	2.2657973852293734	2.2968953091713598	14.417924368049519	13.56025782253242	17.153148497493	16.334606755052	30.28623760986957	29.769056073401195
2013-01-13 06:30:00	2.361609839991764	2.3456681782949182	14.076556437904749	14.106824044048267	17.480284088755827	17.372674867802886	31.979100275235428	32.35073221887487
2013-01-13 06:40:00	2.2744834601593755	2.2721192719021057	17.11465953174398	17.178204594994632	20.759865121205284	20.753691146829574	36.14672046731526	36.42393468382205
2013-01-13 06:50:00	2.20495448916916	2.2171915394098787	15.667308323832552	14.664595006581285	18.09440221982668	17.017483477512858	32.626283507263565	29.651748177877288
2013-01-13 07:00:00	2.1698885406785333	2.192134166221725	17.488099215510992	17.613300427332398	20.083829428435084	20.394787041758274	34.433232528460344	33.99087812438653
2013-01-13 07:10:00	2.4069995560471202	2.560959194050967	17.013903658241798	16.132798401024473	21.727418814762558	21.96961743475789	37.02958197378726	38.53539059066551
2013-01-13 07:20:00	2.459455523279133	2.3614256462625534	15.223896757521102	15.363275966244375	19.930745176265727	19.18138355444555	34.56710229779329	32.88751279708105
2013-01-13 07:30:00	2.268658654406908	2.1734549861939074	17.800425004887362	17.964788136665046	21.6348561353522	20.813909435703003	38.10717159619937	37.24812644640341
2013-01-13 07:40:00	2.371526902217729	2.447231934366737	18.099154715688464	17.766903193581623	22.884883159697324	23.23357161398448	41.192576132099326	41.13497295847035
2013-01-13 07:50:00	2.319366268727544	2.3078140124433784	17.963194627477392	18.331887498330147	22.1700159785258	22.69682016119081	40.16659340270868	40.15946069270729
2013-01-13 08:00:00	2.3872048426189694	2.2800913103019123	19.047493374341602	19.318970821558594	24.3567171027385	23.6310624231566	43.930280478034476	40.53972818213331
2013-01-13 08:10:00	2.337987230393248	2.2812869398240374	17.821797025082308	18.184573166165052	22.10942986269593	22.00444641555253	39.38335077266096	39.79635549191705
2013-01-13 08:20:00	2.294277205790152	2.353353031239624	18.430972582997253	18.68789060346545	22.489702846438995	23.496083182107714	38.09029760784721	40.36177279721356
2013-01-13 08:30:00	2.2341625610476825	2.167710403763301	18.55173241798037	18.969007964606817	22.27211853511684	22.0661519591786	37.04386955401546	37.381891497121295
2013-01-13 08:40:00	2.1221928483785764	2.1426378532693704	17.629071782914103	17.59054097460168	19.789629641986327	19.9734257335309	32.507866883903525	32.70004980787181
2013-01-13 08:50:00	2.2420923392838845	2.145624507145924	18.863571104786192	19.358559202312343	22.61570466215328	22.213825738946568	36.37707989502345	35.80383378046484
2013-01-13 09:00:00	2.2745114364516112	2.3030320172922907	17.073327491048527	16.547505904547588	20.71618636060616	20.27249008943477	34.38590198920361	32.82996425325977
2013-01-13 09:10:00	2.1564839537690195	2.107437506141501	18.73569650644532	19.279767405166773	21.632654726809488	21.71860028824433	34.496930467299535	33.93492771829303
2013-01-13 09:20:00	2.203326367122865	2.2352413454290594	17.507167668915056	16.794661469822213	20.518323746041666	20.150348010859755	32.624137705308165	33.01303782136753
2013-01-13 09:30:00	2.132627711737161	2.0571821216216155	18.448541916774865	19.39967526038152	21.07142651024441	21.36574774723432	33.49517334446581	33.26936778087088
2013-01-13 09:40:00	2.086018606175434	2.0977767650567896	20.23229224230369	19.533449768040047	22.486740537222303	21.836102641449283	35.55924233385408	34.61788386949509
2013-01-13 09:50:00	2.1820692862172493	2.219858564266299	20.856480193589434	20.947747044857717	24.30369810933497	24.822382868550605	38.315807937333375	39.55219686398761
2013-01-13 10:00:00	2.0776922415244647	2.097682662788972	20.887190804467497	20.234826089752726	23.136901075066657	22.51281888980182	35.6205998374824	35.642985446118466
2013-01-13 10:10:00	2.1812644347456778	2.1719330613688737	18.939728320274124	18.66455021950337	22.113420660814327	21.799784920335693	35.06140909838102	34.81589751755186
2013-01-13 10:20:00	2.2360797614138987	2.2252660292762814	20.64228343452805	20.92861270982696	24.696584504765443	24.89377623410415	39.917432547200725	39.73601401287568
2013-01-13 10:30:00	2.2715840787096067	2.2387165326680813	15.522657289708727	15.40218249386924	18.92888635960562	18.524330845194566	29.352308282768725	28.33183967370007
2013-01-13 10:40:00	2.2168189322233207	2.2227753351115647	15.422247666061105	15.288171509092257	18.11952150196675	18.06761917077121	28.865884089329324	28.41481745787691
2013-01-13 10:50:00	2.283864844598203	2.28226744565756	14.871353554262669	14.545911514924756	18.197628266731567	17.857598918015658	28.88689856629536	27.596226700864396
2013-01-13 11:00:00	2.1161681024332277	2.0907418768313946	15.89527627830093	16.275455078234483	18.079665011193462	18.27230556019277	27.10087880843191	26.97965611763861
2013-01-13 11:10:00	2.272073687254931	2.318267635149556	15.010534327847452	14.835223723676505	18.206527649911965	18.33153900304485	28.080399126506443	27.700168788579177
2013-01-13 11:20:00	2.176591500385316	2.150735406213221	16.090733305431367	15.84654016966076	18.81849234493521	18.286715243358508	27.85754714136917	27.55443672861497
2013-01-13 11:30:00	2.206088221665141	2.1496172700358533	16.405819135618742	16.446601221403814	19.64956203091928	19.234738950174467	29.4694686049614	28.576735634749195
2013-01-13 11:40:00	2.4229134686699374	2.1555734417151355	24.36719748576559	14.597664509749336	30.29357056921094	16.775271379935088	49.27030644958415	25.334277230546302
2013-01-13 11:50:00	2.2949574528691707	2.3217875460488746	12.163782717910356	11.881680354868276	14.979949633842786	14.728521508343515	22.34119454547442	22.347938668974987
2013-01-13 12:00:00	2.312735154633625	2.289712144226041	12.365437627746664	12.551278863316753	15.297277300954704	15.435297597089448	23.23556401468597	23.22337390330873
2013-01-13 12:10:00	2.2230922482257798	2.203590286528479	12.397333672157721	12.163723255374407	14.841893120873046	14.424523190218064	22.6877474730906	22.156312066575413
2013-01-13 12:20:00	2.301288789131059	2.3422017458343163	11.154051884593438	11.194473901494725	13.6681467427255	13.895998044491213	21.61139113587158	21.851134944396872
2013-01-13 12:30:00	2.4104677698249786	2.3806728157430803	9.808074784843217	9.763733434003141	12.503014114539369	12.278343873425214	20.922370666958066	20.327011209057886
2013-01-13 12:40:00	4.621246736213666	3.376775299056024	18.835465122264488	14.355488136716875	49.75990924279343	27.544360886989683	136.47841973049714	69.90978761105438
2013-01-13 12:50:00	2.3686281026492546	2.39678839907055	9.708480193013694	9.460342400716632	12.238591726724492	11.995096637967782	22.229499130245337	21.94876921993921
2013-01-13 13:00:00	2.274160979979796	2.2039768934843442	10.777460722687943	10.591814565330417	13.026049656957705	12.447492924429461	22.38109220263835	20.975658540459328
2013-01-13 13:10:00	2.346270805535448	2.2870433994820027	10.74028690613128	10.37975749500058	13.430121438747193	12.597833516049066	24.189530570581212	22.81519616042717
2013-01-13 13:20:00	2.339368390599088	2.351293728384715	10.952401147971438	11.104379637107312	13.610195401042047	13.842978390286063	23.88149217356084	24.65783269542482
2013-01-13 13:30:00	2.339868329140073	2.3586643577092548	10.198605739278538	10.463355731470557	12.73605314832909	13.221442301626587	23.116284889169467	23.77352483907277
2013-01-13 13:40:00	2.322407300133366	2.2852608977542537	10.117703570981213	10.09872445534021	12.523759269182738	12.311130129526287	21.99794374874197	21.146584797119075
2013-01-13 13:50:00	2.3320949529645496	2.3717811395362385	8.974286070328702	8.915633598819339	11.06325979190591	11.185973330417042	19.734335531867405	19.86490506229183
2013-01-13 14:00:00	2.4551000750420826	2.4454243361325108	8.842867902287889	8.70022728930362	11.439205523951655	11.153228332242056	20.305539749972557	19.914238441763285
2013-01-13 14:10:00	2.4363394237584246	2.394699878534273	8.437956330790444	8.624733576952009	10.89266413896257	10.938494749470916	20.81763994770164	20.911973553553725
2013-01-13 14:20:00	2.503350096718566	2.5573223883110163	8.57570101351725	8.5479823847715	11.29338365375561	11.447193299678226	21.77857895264705	22.134742709807853
2013-01-13 14:30:00	2.5296640308111464	2.515199130240217	8.357055610306034	8.458927705872794	11.129773519975105	11.18830315293061	21.637276867631112	21.49819171939671
2013-01-13 14:40:00	2.574390240268653	2.5036340921712097	8.159715962579307	8.18450917534441	10.979472957120626	10.706845853482408	22.05798402815621	21.217434057037803
2013-01-13 14:50:00	2.498494629868313	2.52884023597014	7.844361047562088	7.887619887613047	10.20188393943348	10.387252930698416	20.201895467665178	20.440784493376327
2013-01-13 15:00:00	2.663949858435874	2.6695727651340224	7.97888319106679	7.883622045498968	10.978899420656287	10.874026433737516	21.79663123624246	21.458882326250123
2013-01-13 15:10:00	2.5135899567165136	2.437214193284776	7.821971045076448	7.806803494934852	10.114343068384423	9.772144132145929	19.83739583519064	18.98802557838702
2013-01-13 15:20:00	2.4459391600662403	2.3520420865362346	7.711311217032613	7.686525996154745	9.725943888863352	9.296163050082944	19.568258989448047	19.02492863670648
2013-01-13 15:30:00	2.381215620003683	2.3679734348942247	7.4188411787231345	7.573120338424263	9.061077517122364	9.207433863500006	17.530661735876976	17.79267690498416
2013-01-13 15:40:00	2.315486496586602	2.2865438189479352	7.369557681217903	7.327413788198262	8.72695305898391	8.579280203478673	16.717782861194262	16.978866821533096
2013-01-13 15:50:00	2.2727055930340634	2.28128117641448	7.169290947773693	7.052791931720527	8.235520507326022	8.128594057126515	15.702114642180774	15.15252039425541
2013-01-13 16:00:00	2.117997710407244	2.1274650604947904	6.719516837364688	6.766463739939108	7.1367511004735755	7.244188540491604	13.787299377494856	13.845918345565348
2013-01-13 16:10:00	2.0802497772201245	2.079567443484348	6.56508653371012	6.619610083567093	6.85118867332715	6.933985199717168	13.8611822213745	13.651560319328745
2013-01-13 16:20:00	1.9796791637024531	1.9744487048322064	6.160327885800941	6.153597880894562	6.023066509727025	5.965934635093211	12.250637320147812	11.904496592066105
2013-01-13 16:30:00	1.852541319994768	1.8092304476685928	6.7301721177818274	6.5457321883217965	6.2497677620028576	5.924641930911124	11.536635571500526	11.04751735060889
2013-01-13 16:40:00	1.8542239756957184	1.8569951973676064	6.394996492501661	6.469143403358368	5.907039910525912	6.02347442914916	10.66813698857182	10.691002934915787
2013-01-13 16:50:00	1.6822212055490475	1.6603028833587068	6.065244943346497	6.136711692570282	5.1089079180293036	5.118870203730335	8.599794306601503	8.588866897604237
2013-01-13 17:00:00	1.6058133887799673	1.582392667717707	6.095869839829098	6.161235547168777	4.876205815465794	4.8489484830587815	8.313688014056593	8.261395935333319
2013-01-13 17:10:00	1.576019360838313	1.569139178646464	6.186895256593858	6.077618057770093	4.817925305828736	4.697321989988391	8.376495822463097	8.26652214626701
2013-01-13 17:20:00	1.5151182969329675	1.518813468036108	6.0921465969327055	6.160415143543947	4.545129176371773	4.615751968198557	7.9948372287186205	7.7799127172707045
2013-01-13 17:30:00	1.469695457333194	1.4642408840745662	6.196780224990849	6.147765875501528	4.5553689898806695	4.501742567132008	7.048462540475758	6.931816779069092
2013-01-13 17:40:00	1.650450957642495	1.7105321363929349	6.708058153079373	6.4187755950888254	5.563515872727328	5.493349117639411	8.860729045599252	9.081424316003453
2013-01-13 17:50:00	1.3941485046286828	1.3817995623777914	6.082937837981351	6.107458742799832	4.261425454889954	4.243551583006954	5.867681494088244	5.6911717608383885
2013-01-13 18:00:00	1.3561611352199732	1.3307719922159749	6.144539729637061	6.1445506231886124	4.223498941314077	4.135668098085287	5.720837597927117	5.4631306604321335
2013-01-13 18:10:00	1.3848371135831252	1.3833084346025828	6.027028352127522	6.035935084596202	4.193467590793921	4.208169606251127	5.7846684887819	5.7385287317673255
2013-01-13 18:20:00	1.3660165259873709	1.3605761467799786	6.013484313763744	5.996039363757968	4.132162583624604	4.12060220125227	5.335141146235523	5.361792375136081
2013-01-13 18:30:00	1.3400831822559138	1.3448433083621731	6.242933119466428	6.245193566094383	4.208893604529008	4.230934241698598	5.641958395830147	5.4606754554469275
2013-01-13 18:40:00	1.346643248551511	1.3230575930127797	6.327226031861818	6.33707007424623	4.313562059371376	4.259323213758441	5.908255021500577	5.630388927117178
2013-01-13 18:50:00	1.4633399053307552	1.5087829714472585	5.967729219702759	5.948472559006525	4.348111720714808	4.432542953331988	6.114078313070648	6.439926586556385
2013-01-13 19:00:00	1.351680597946955	1.3711832663605268	5.918863362316648	5.919411300252374	4.01575867161545	4.051279041098564	5.526532860041017	5.5680097205869705
2013-01-13 19:10:00	1.4730736927961001	1.3637105616040222	6.226478572655367	6.1253528931942895	4.599693580362447	4.220932030545335	6.2049042194751785	5.526917561069814
2013-01-13 19:20:00	1.3301132649961616	1.3043090475078962	6.002000464102104	6.0858810004593415	4.060628428406713	4.077385887665695	5.290428010564784	5.168608102322754
2013-01-13 19:30:00	1.4980675819962888	1.3334250915363992	6.429245450187413	6.229330337668549	4.858005026261704	4.238076204798567	6.186106516410736	5.2231647073760215
2013-01-13 19:40:00	1.357932468084239	1.365599932057651	5.987621644822174	5.926831682507022	4.097366842287986	4.064627140356052	5.706498143095839	5.574274217820978
2013-01-13 19:50:00	1.3739606693610544	1.3575435197692425	6.040965060243804	6.077748206058441	4.175609384984374	4.168803179739389	5.448553732748223	5.4512672836424265
2013-01-13 20:00:00	1.3510131472080498	1.3481925898719245	6.211061240781963	6.111641959855629	4.250232074857459	4.174121806506206	5.390018504356892	5.1125938863165326
2013-01-13 20:10:00	1.3873307725775146	1.3726153459234565	6.0310917881446775	5.9613398195959295	4.264580233387063	4.176445421228575	5.449214654355728	5.271920156604581
2013-01-13 20:20:00	1.37489737380696	1.3493448608854848	6.041996730424036	6.120946313015763	4.167992121401157	4.154077715197457	5.475664252996371	5.234767569652577
2013-01-13 20:30:00	1.3024861830725645	1.3063899707815778	6.304036833677646	6.265190932767693	4.18834295394301	4.144912322290141	5.191322184224947	5.043346938835012
2013-01-13 20:40:00	1.3025639921322985	1.3064111219222745	6.332380624038695	6.248407343240463	4.225835481537614	4.181672761604793	5.248610305654055	5.1203255966881045
2013-01-13 20:50:00	1.389510184389875	1.3160578074836389	6.273262563523008	6.208037604202777	4.425291057417699	4.150667290281966	5.5568548668590285	5.115215428465366
2013-01-13 21:00:00	1.3210269836380952	1.3076985237548855	6.070998829566176	6.1472680563547675	4.083404831518578	4.077176160861246	5.454597440342283	5.273854611308757
2013-01-13 21:10:00	1.373455345233625	1.344256603820644	6.060769724966493	6.008624114457502	4.173487582878483	4.039913844558484	5.596742118010267	5.261593042492851
2013-01-13 21:20:00	1.3041003256914212	1.2715501845966897	6.162017887569469	6.199076851276038	4.103624101703336	4.024404726976542	5.042845654698461	4.831976561768468
2013-01-13 21:30:00	1.3053685844778646	1.2884841330973202	6.216459526911104	6.209716291006749	4.123626172920811	4.070616688490067	4.983938649744996	4.898092842059172
2013-01-13 21:40:00	1.359903920619137	1.3792508663791538	6.4737112277042135	6.3449679730550015	4.448001643873251	4.3901080301369415	5.447146330999041	5.359865872256979
2013-01-13 21:50:00	1.3353342220645779	1.320191425000426	6.3491911972551	6.331081192308236	4.2781484767895535	4.216757219682013	5.688198074353973	5.327146131753331
2013-01-13 22:00:00	1.2167191725995037	1.1910648984835248	6.577952664625447	6.639234340999005	4.120850816073314	4.0842391106442415	4.842577648987762	4.720748970172548
2013-01-13 22:10:00	1.2876769121113762	1.2660953262735533	6.950763706810764	7.022724360328664	4.551385743856689	4.5576783261225895	5.509187775410039	5.507670134211361
2013-01-13 22:20:00	1.4539018381366398	1.3173154526917072	7.041826118738145	6.964808361323285	5.2268551995216965	4.709958818802979	7.315646576239872	5.342533819660427
2013-01-13 22:30:00	2.489826453662202	1.2847465370954445	8.668120140207614	7.14523595634553	10.581778565014325	4.70175102881476	42.638911714806966	5.51889729720275
2013-01-13 22:40:00	1.1888116668351911	1.1883379602974773	7.178498495076086	7.101131959765017	4.3879172376325215	4.33495688591929	4.9925409698481555	4.8636208720603165
2013-01-13 22:50:00	1.2953570584232577	1.2796996030604886	6.961603166938963	6.9092344072258784	4.640384731069744	4.5470057118868095	5.711288801904937	5.301579453942625
2013-01-13 23:00:00	1.9079019469274727	1.5136791142673196	8.685329714698314	7.242053099908071	8.439309567048278	5.489691716658342	19.248905874552406	11.711986847461365
2013-01-13 23:10:00	1.3753081907033595	1.3157957554590032	7.108491227970122	7.098909263330138	4.929391548673912	4.752355064596183	5.735896152849882	5.3940153337934245
2013-01-13 23:20:00	1.2426945356383672	1.2197751636487533	6.678195718631903	6.72982029260494	4.246510107518571	4.195291513206596	4.788996387694425	4.740688264280725
2013-01-13 23:30:00	1.3391825134887512	1.294643477494224	7.0202545299502574	7.034649223482293	4.761346079025599	4.6256937235158215	5.708022908765253	5.6516236810924365
2013-01-13 23:40:00	2.2208774284999007	1.2371328075470256	17.017553764052757	6.888483131973202	18.384293542739986	4.226138135999185	30.29158780051828	4.8687252438572965
2013-01-13 23:50:00	1.31615057821465	1.216146319126098	6.578410846003817	6.62534249123191	4.388327354674444	4.135782559812498	5.14349081345684	4.658057426035007
2013-01-14 00:00:00	1.2253133612977076	1.228156292240399	6.588902712548017	6.4823819003005765	4.153983993290177	4.08054854965249	4.772930654567139	4.596631648501687
2013-01-14 00:10:00	1.289216956022215	1.2664471097674832	6.699375042183447	6.568946584997369	4.436254443682267	4.2626825346695485	5.216503085637911	5.001539322283775
2013-01-14 00:20:00	1.3247433176502021	1.2731749308936346	6.445496909748582	6.458293532277343	4.312918168934759	4.185698852317596	4.93060479832084	4.750415850050941
2013-01-14 00:30:00	1.5760954006902983	1.3247988136083992	7.999531802409978	7.086728701525497	6.650074490097703	4.88318145627504	8.643929165995212	5.470469130349
2013-01-14 00:40:00	1.3894922978347781	1.3493164673154894	6.889073575781671	6.74183814038736	4.880596151764881	4.661637284741922	5.682998441866348	5.320324830410193
2013-01-14 00:50:00	1.6057935792795324	1.509999447120309	7.442012554126757	6.948196545527098	6.094308529674858	5.3199760997825525	7.586453460681782	6.587882716381409
2013-01-14 01:00:00	1.504120382382961	1.5070610210165412	6.7039030122376975	6.579599042005831	5.132577561837716	5.03841876480691	6.515474470985875	6.356370753304954
2013-01-14 01:10:00	1.5491422599338835	1.4896781706074058	6.844728817663344	6.852689713362384	5.2787379798360385	5.098749861088415	6.646829212963962	6.190405187502682
2013-01-14 01:20:00	1.6359261588226441	1.6371519581457823	7.524136879507169	7.477654687390485	6.3872634158055535	6.357681731336491	7.756503046262533	7.599730385396379
2013-01-14 01:30:00	1.621550910988129	1.5313475874729043	7.096056464510231	6.961588578427192	5.794214505369487	5.3872422208157005	7.300908647009997	6.804958030806987
2013-01-14 01:40:00	1.5939346556744167	1.57514248616609	7.228955016488851	7.094463894381857	5.876749557226063	5.631731730033642	7.553281780631129	7.1851149122984195
2013-01-14 01:50:00	1.6871657178431052	1.6986750611018335	7.440210182991008	7.356775106424828	6.4100938070547775	6.3856764752270845	8.36073316813194	8.317297455554158
2013-01-14 02:00:00	1.7322912809463196	1.7300914993595946	7.313580365484118	7.241106690404957	6.482708197689326	6.4238628815281285	8.811234098346118	8.632518271046752
2013-01-14 02:10:00	1.8179964162957711	1.77036980672059	7.316511951692778	7.274701114841568	6.7530412045620025	6.523164946676077	9.239547869473355	8.540774225430928
2013-01-14 02:20:00	1.851423956981478	1.8095620719030208	7.329133924771041	7.39233893548086	6.932159547563468	6.860766727526005	9.435235503419943	9.170062694432673
2013-01-14 02:30:00	1.8606952748840189	1.9010590005904733	7.284145415658128	7.335788724273748	6.9026842327162585	7.103351498725601	9.568150734948183	9.865341362349474
2013-01-14 02:40:00	1.8946614676259341	1.8967025200664065	7.039723968885366	7.082907610857919	6.7881452290928435	6.811367955728853	9.960563711985152	10.029007099797804
2013-01-14 02:50:00	1.7557817904152069	1.6871924748449143	7.21588987421855	7.177071365371004	6.42892814380396	6.171038977949348	8.954099793335576	8.590079705733174
2013-01-14 03:00:00	1.8695417605332325	1.8239937684755327	7.067558478564602	7.039679787039442	6.718857579593406	6.509074382372353	9.87685422297357	9.499253057951243
2013-01-14 03:10:00	1.7967992974726923	1.7895975216101885	7.144567557368604	7.129486991215838	6.60890263016377	6.5379957153258035	9.294881546583149	9.120459186850988
2013-01-14 03:20:00	1.9499883328091268	1.707100065642798	6.9177769863413605	6.633952970401097	6.7304804956626105	5.669312910358702	12.206262000594744	8.380649068983672
2013-01-14 03:30:00	1.6722678975596388	1.6356618090715498	6.7710851174440405	6.673229066634304	5.676205372032558	5.4473389705373565	8.593099795795268	8.094751251634523
2013-01-14 03:40:00	1.7481899942491268	1.7621564889880026	6.7696023822575695	6.737978696168783	5.968611292396778	5.989364027490625	9.025102432658318	9.048308686022496
2013-01-14 03:50:00	1.731483661427196	1.7500572978481443	6.341567809230377	6.317704050557574	5.467104388721273	5.515227713285618	8.5164315462696	8.753713203167612
2013-01-14 04:00:00	1.8010912188396675	1.7393786343373416	6.544845014113031	6.56702730854936	5.858704392796695	5.690253095063609	9.415914342574196	9.143939365535248
2013-01-14 04:10:00	1.85784830274717	1.7013020272156116	7.425995143744438	6.910421065208023	7.126282330128149	6.038969008403697	11.113369818126797	9.091615999865839
2013-01-14 04:20:00	1.8804683360303664	1.8570582739415784	6.614971489399612	6.597991356800176	6.260071591603872	6.1521972600128265	10.64942871232952	10.34879865277478
2013-01-14 04:30:00	2.0805039331014243	2.124394693278311	6.416954788211613	6.374799668700695	6.641941415681178	6.746313436318062	11.059809102739845	11.22476801184272
2013-01-14 04:40:00	1.8592143848317064	1.8479838293806317	7.317164478613813	6.387113964119827	6.990685888969554	5.895315531796062	10.809249295539319	9.360311556693668
2013-01-14 04:50:00	1.9349663295192585	1.9108551854020124	6.548278462353383	6.286950949320785	6.333258879195792	6.077877721117235	11.002269270617163	10.73045676941384
2013-01-14 05:00:00	1.7737789932690204	1.7201393559003848	6.3109472677802945	6.298156878595647	5.599133850415537	5.408696439091643	9.375561872218693	9.161525896464825
2013-01-14 05:10:00	1.9009285297174758	1.8433599484468888	6.6900276672331795	6.811507759678602	6.371869197893276	6.322576673383202	9.899636945344652	9.700317727704908
2013-01-14 05:20:00	1.7870690987309952	1.7935646959168083	6.338362670248313	6.3665090896757	5.727426957291057	5.774179405776569	8.973126562381715	9.002117623086898
2013-01-14 05:30:00	1.8701889055167693	1.8643391058098493	6.350000612997618	6.2072545189212045	5.94661767120919	5.774612316125691	9.63633963549693	9.364495176002071
2013-01-14 05:40:00	1.8510400030605585	1.8242640991344807	6.739119848433328	6.834859570834202	6.344434130891267	6.356581664161705	10.192499859568946	10.072158240456867
2013-01-14 05:50:00	1.9814715109507268	1.9246941206499988	6.4827460928986085	6.301507518723391	6.441338020913694	6.08354652044348	10.296013381330695	9.790155970757912
2013-01-14 06:00:00	2.0268142343849287	1.9422290379047749	7.118611553131249	7.23442819537741	7.385584742345457	7.163064236491464	12.361095744305212	12.169430321685908
2013-01-14 06:10:00	1.9617875282339232	1.9808525512781487	7.066788923785786	6.958702628528602	7.036082416999111	6.992205335289012	11.705712449634616	11.85812260077498
2013-01-14 06:20:00	1.850567427490468	1.8084288084541151	7.358347282480921	7.584313760969295	6.955036353362807	7.041379740288697	10.738764359435928	10.507903216615867
2013-01-14 06:30:00	2.0859659718692507	2.072760621446556	6.778808300844152	6.7408254525803315	7.204109234844713	7.142255007461253	11.775330890253056	11.603142874875404
2013-01-14 06:40:00	2.1111199335939683	2.052427749714211	7.039711330331782	7.138694513013289	7.551461347811384	7.41382004193013	12.329683449911867	12.158916409054372
2013-01-14 06:50:00	2.0764480354132417	2.079033984450448	6.64858575014285	6.554570433794024	7.0090027268214685	6.931682497343121	12.09654453615665	12.291451080935225
2013-01-14 07:00:00	2.122733322115587	2.1380310915731724	6.638350599218027	6.586067553891622	7.184287247252513	7.166771688462732	12.206915342950824	12.176031636915832
2013-01-14 07:10:00	1.9597691454269144	1.8940956224551009	6.645059088494325	6.487763072919988	6.616958180578058	6.237187400245722	10.912002028430463	10.140916104631527
2013-01-14 07:20:00	2.012892023945531	1.9948124098241524	6.950523957351687	7.080582146738885	7.1673489050763575	7.268212031370268	11.6814569600998	11.628373310081596
2013-01-14 07:30:00	2.092764432334877	2.062828065322735	7.189522186533332	7.501540374223992	7.711524839462832	8.001773792387054	12.026382920275154	12.19985877466719
2013-01-14 07:40:00	1.9143850085642584	1.977549318518164	6.304894604995496	6.340545868614744	6.0850974380812195	6.310234772848745	10.286382850450435	10.680249555814619
2013-01-14 07:50:00	2.0671471092843507	2.050810701273724	6.908678577936403	7.0714681017606615	7.275739998886932	7.431259701745169	12.264601124262136	12.361340076488124
2013-01-14 08:00:00	2.0409557748294787	2.0069894455317057	6.498525918902463	6.226510578208648	6.653296552178268	6.214784796406486	10.77620216375572	10.430019098471464
2013-01-14 08:10:00	2.0597731980104528	1.9459287237806664	6.577879713724048	6.253085103977572	6.817811439342862	6.084297413010119	12.236111467259713	10.62213202634818
2013-01-14 08:20:00	1.9798990837893704	1.9664068631554643	6.806437388959356	6.722101411754942	6.832852378503955	6.724804990764913	11.433133145250213	10.910415341370934
2013-01-14 08:30:00	1.9688281266269432	1.9875726001591665	6.4719612582841695	6.560914481977657	6.429270152314958	6.583115780265702	11.136281290837877	10.950556564506742
2013-01-14 08:40:00	1.8594435591675056	1.865242748009456	6.161156544270606	6.205262076536772	5.727341702388989	5.796715626384096	9.008072146775216	9.170052731664605
2013-01-14 08:50:00	1.905238764505888	1.8875619980054743	5.906783155116103	5.835091263298501	5.616083116785891	5.4924968714711175	9.665544562053233	9.392675758627348
2013-01-14 09:00:00	1.7584134894528631	1.7461295300426982	5.989623974351139	5.959324606985643	5.206879022067347	5.146237373198764	8.368187980107804	8.273071580206821
2013-01-14 09:10:00	1.634898472686446	1.6522546145612855	5.887275515542103	5.834795652998446	4.797021895135079	4.811252053355142	7.337697396511648	7.127265697064325
2013-01-14 09:20:00	1.6656416021959612	1.6687698880852624	5.926936818044942	5.731943427449652	4.9214005646190415	4.7375366683287945	8.548148730921271	8.436751994202165
2013-01-14 09:30:00	1.8307670246426824	1.7498713288138337	6.226581646963433	6.183472571192395	5.706003168626694	5.429414058690275	9.875871383025162	9.458265663918038
2013-01-14 09:40:00	1.7572625984824914	1.7646224886743842	6.05614040275099	6.1035339278375575	5.3140635543346395	5.395840580523159	8.894490273549321	9.139659554204812
2013-01-14 09:50:00	1.7690068183776957	1.7886990503876203	6.1040898096327245	6.21165568792279	5.4285625789957095	5.579899919172387	9.13068199128529	9.312110290634072
2013-01-14 10:00:00	1.6469738234128604	1.6527953037628222	5.816617552143568	5.769665667133423	4.7896255926089815	4.769911624468251	7.439426140279808	7.352797575344756
2013-01-14 10:10:00	1.7397149646266044	1.6974816478769656	6.2503261648478645	6.112359454240801	5.4811921006864095	5.1880937576915755	8.367162125200716	8.003356124454799
2013-01-14 10:20:00	1.5697718812881	1.570219748632053	5.770696354054699	5.709813441772411	4.543619032475006	4.496334083180615	6.745503113773039	6.752821026660523
2013-01-14 10:30:00	1.7312456043326991	1.7222025938225447	5.893783591892903	5.843632873380308	5.098093030226269	5.031711438350651	7.92530810017434	7.6730144376147305
2013-01-14 10:40:00	1.698063539961456	1.6493207584165248	5.8167372198482585	5.729235069336598	4.889012489333131	4.6493499083829954	7.798370386661003	7.262460907652741
2013-01-14 10:50:00	1.6167343830105017	1.6131190547396708	5.99492175205765	5.873472479715415	4.839577466152496	4.721319795761745	6.876495500932332	6.626349696681664
2013-01-14 11:00:00	1.626297524563501	1.61803188356749	6.1056117924263456	6.108089879506926	5.004811344750256	4.974768193059656	7.127260833959148	7.1237121170007
2013-01-14 11:10:00	1.7252161051083104	1.64744554106095	6.284624866082197	6.253541896897824	5.4310925828500975	5.186650413700006	8.195070333207674	7.760229628221741
2013-01-14 11:20:00	1.7691824919166936	1.75664926214789	6.349204283114173	6.35407536285664	5.661750469105626	5.653646061422965	8.763361968247864	8.65253113074952
2013-01-14 11:30:00	1.7491277095305513	1.6790570610071458	6.273337650129068	6.295061659572995	5.446048612376534	5.262079113920189	8.876737281848971	8.258931405641894
2013-01-14 11:40:00	2.4130260311898963	1.8449471155255184	16.857720416448778	6.828792181766462	19.900668154184395	6.265975237465298	34.315508088325274	9.628229307860355
2013-01-14 11:50:00	1.6021179501816452	1.4975331939343883	5.936737127368557	5.586573845969332	4.812236584299882	4.195590470319506	6.653214974779223	5.952414079324024
2013-01-14 12:00:00	1.499684346405555	1.4756153480439944	5.6480903979591055	5.600286520417838	4.254328431292632	4.1489814054061815	5.940062506201817	5.554282162794924
2013-01-14 12:10:00	1.4631929443917455	1.414674653280495	6.015534602507473	5.728299898470883	4.405231638477045	4.096641457526597	6.323386697345238	5.50161759389679
2013-01-14 12:20:00	1.5944817498897332	1.4103448852519231	6.086745199343497	5.9062856027306605	4.928070651648967	4.206474498062674	6.166729412174813	5.720066379136027
2013-01-14 12:30:00	1.4860925171640371	1.3785948886209944	6.113684567634351	5.924521759730624	4.662782673950495	4.16724708698129	5.8062006398389725	5.318222290850271
2013-01-14 12:40:00	1.3013111415383545	1.2948486978145295	6.020582364110212	5.9948233822711385	4.00693297417394	3.955509692353388	5.5571470775024725	5.450246234907398
2013-01-14 12:50:00	1.4301898994929685	1.3987031658941722	5.8140455929504204	5.842748419152223	4.14147632992505	4.0921324720458285	5.461409491584666	5.400711127603036
2013-01-14 13:00:00	1.3484877323524658	1.3451130048819355	5.86964330600192	5.7977164117542666	4.019179503209228	3.9364990280142695	5.36588952237579	5.300485854752795
2013-01-14 13:10:00	1.4851882450235503	1.4622906762328975	5.946167533393981	5.956033246568997	4.47173441475016	4.433809245177941	6.3398066880930175	6.2192354747099285
2013-01-14 13:20:00	1.5352548345675867	1.527183706247502	6.0504271382411146	6.032412122923987	4.659819942181488	4.603000555291245	6.7422963512360585	6.663721250466742
2013-01-14 13:30:00	1.3990210283839477	1.3864613949691285	6.155419149138937	6.182698294417257	4.337721974601339	4.29318508910478	5.531486641058349	5.497515541356252
2013-01-14 13:40:00	1.3685826959703495	1.2827297806754645	6.46793344318701	6.22525705818061	4.5279051538068575	4.0689580869882285	5.985025884980978	5.5532073575688745
2013-01-14 13:50:00	1.435385898616412	1.3022090990445538	6.566043709467629	6.287712464486128	4.7847406508292405	4.168624409752364	6.646156187485433	5.5703721765060905
2013-01-14 14:00:00	1.3945392713115212	1.3849792514138002	6.001428718400232	5.938428665377244	4.242594653812653	4.176072583860567	5.666808889138405	5.538880291900943
2013-01-14 14:10:00	1.4640516579162008	1.387609479031146	6.175082601554093	6.150770516422638	4.523392357390349	4.323740953121982	6.532312147026429	5.83591860272338
2013-01-14 14:20:00	1.3764424000302136	1.3386246396722763	6.131456098187071	6.120922325604753	4.250241267166095	4.135268921300262	5.311011218841452	5.173806224146361
2013-01-14 14:30:00	1.4501673208935566	1.4220087149013376	6.073445076364025	6.07808431422528	4.433452897153675	4.347578923810259	5.547520084877063	5.3730787486011335
2013-01-14 14:40:00	1.401800645747972	1.3823120956072996	5.995832217762188	6.047883348795422	4.201161843813567	4.209202466526185	5.400880465146288	5.304070852761031
2013-01-14 14:50:00	1.7746278066031531	1.4367613776313468	6.272018843178954	6.00674723680701	5.404700308821637	4.367936328732006	15.42745486823089	5.584846800917625
2013-01-14 15:00:00	1.4445384259333256	1.4508486209834146	6.318547303022117	6.174757025448365	4.552120040282297	4.475113574286471	9.518232393699067	6.6527570934892735
2013-01-14 15:10:00	1.5418190691803928	1.440858994647741	6.068089441135689	6.034732052054268	4.634305440856014	4.304525154752082	7.0715548901662935	6.553040060015258
2013-01-14 15:20:00	1.6340788688222276	1.4631163237868716	6.010784537146725	5.937107967981536	4.863751531416988	4.285954384382514	6.374650642093076	5.910085369206685
2013-01-14 15:30:00	1.4733911699909006	1.5028581307202231	5.929221731706784	5.826152835167709	4.338259825574008	4.344351231607393	5.684112840642957	5.67080933647021
2013-01-14 15:40:00	1.5163803406644596	1.5096465345890433	5.958046380642401	5.8712473411945885	4.456167406616742	4.350639232224058	6.2630143287028845	6.099597992670201
2013-01-14 15:50:00	1.84867548919671	1.7299520282242362	6.289867191103336	6.0703644716028204	5.72297216143913	5.1388689192626416	9.146017870450716	7.188028047225616
2013-01-14 16:00:00	1.4589664290613218	1.4659811572323225	5.808502972422692	5.824511282893168	4.152946912416556	4.180376287453555	5.807814681337876	5.81136070818186
2013-01-14 16:10:00	1.4611303710652264	1.460676108297615	5.777788888021346	5.840032953941005	4.178031284090603	4.220356813568654	6.046730038987337	6.1068898448252416
2013-01-14 16:20:00	1.4553779192262308	1.4398225883657494	5.9027295122665375	5.944350677731284	4.259376245966345	4.25433200813315	6.042657983903879	5.935749159844518
2013-01-14 16:30:00	1.559994404022382	1.4577954604149257	5.9801010840202276	5.84421849209517	4.616816471990049	4.270427101827131	8.19007697924657	5.9288653648076775
2013-01-14 16:40:00	1.4404353595730628	1.418728989292598	5.659300313724061	5.701853229246197	4.026417595505743	3.990597938216681	5.68244110022549	5.617648475312487
2013-01-14 16:50:00	1.3845693604214904	1.3965360990146825	5.848739429291433	5.829447950867878	4.023472363064984	4.019247081260203	5.831454670976738	5.706005631434094
2013-01-14 17:00:00	1.5786906821633506	1.5016858720130817	6.061233741634027	5.806033036411063	4.766533102452415	4.3396820976298764	6.948780922696271	6.5819265859653475
2013-01-14 17:10:00	1.5757519313346202	1.475687920862883	5.684085192871393	5.6302721246967184	4.37149520896416	4.081052118734073	7.867278540368106	6.325495279203667
2013-01-14 17:20:00	1.5831252521265609	1.4958419277550732	5.922811589715521	5.410827923974612	4.717363031622043	3.989325001421226	6.644982148740968	5.83092517248319
2013-01-14 17:30:00	1.5515087452651524	1.4978713436395557	5.558283624774433	5.527226293850354	4.200324875130363	4.0410972885955205	6.727940504895647	6.052282526385094
2013-01-14 17:40:00	1.5030827042364616	1.4422270759076938	5.622937644823394	5.643128717924534	4.152422698619939	4.01953660429796	6.384938686051298	6.095172109984005
2013-01-14 17:50:00	2.323508222805602	1.6686562430718122	7.870797176217202	5.8106320829479765	9.522265592918837	4.7359899528933695	14.854394017028305	7.489432644054692
2013-01-14 18:00:00	1.405588012030209	1.4018124412696806	5.721389885778384	5.657484303786844	4.015173470048381	3.957058420227024	5.935010855307096	5.8384378372949515
2013-01-14 18:10:00	1.6205870877537745	1.5501447651980447	6.156605486899455	5.879020309327347	5.004052987888266	4.51168993194803	7.8454582532271875	6.681404015449755
2013-01-14 18:20:00	1.4457452972149814	1.4202864623398361	5.589636235301999	5.559868466946025	3.96416148257276	3.865338133804845	5.993835278578419	5.895571006679772
2013-01-14 18:30:00	1.4740337721304984	1.4453671398766497	5.62952283766684	5.621174958947433	4.1167515180431735	4.044543796914053	6.248939294372423	6.048121507172477
2013-01-14 18:40:00	1.4367119716169858	1.4063730921938138	5.744024281338532	5.686343943719662	4.070766938540518	3.930480439937505	6.432613917698657	6.097431656904428
2013-01-14 18:50:00	1.3972374055131331	1.4178587045973434	5.568776708776103	5.5131369702989295	3.877693680276526	3.899299063363633	6.132552264988368	6.116174601036349
2013-01-14 19:00:00	1.4762564578195214	1.4144516183558131	5.657125210149733	5.581170339498329	4.1494093448151785	3.9225304165123016	6.715402461527	6.4358796089343695
2013-01-14 19:10:00	1.4671306679003264	1.4409868464329476	5.5966841072783495	5.574827325953071	4.0576867076863765	3.9669326400786864	6.292930382335952	6.228885015372852
2013-01-14 19:20:00	1.4959937583375824	1.4874105483354996	5.796957053889363	5.827719077885503	4.276053329651163	4.284023164020346	6.617575506675088	6.4901623048492265
2013-01-14 19:30:00	1.5516408275332298	1.5197620158995226	6.162961992859054	5.810475369339473	4.838582498034532	4.448102635926435	7.538020056203146	6.797532851400992
2013-01-14 19:40:00	1.4836369124384856	1.4665469698948683	5.695409883476597	5.656639014287323	4.215306041475817	4.172629421094473	6.4377280643681365	6.432869270156792
2013-01-14 19:50:00	1.4846541064197585	1.4782343539230418	5.841717128878533	5.779981859854004	4.342219187593323	4.252107941047865	6.824344263244733	6.357861758517113
2013-01-14 20:00:00	1.4910061600914422	1.4742730940971431	5.753751054689803	5.669741918690519	4.25816583277427	4.159301627849656	6.725262023878902	6.430847571115361
2013-01-14 20:10:00	1.5819963702428517	1.614445331987835	5.944125646940192	5.8986296765721935	4.695775915668994	4.7628224178972935	7.8188990158524545	7.691244231027308
2013-01-14 20:20:00	1.5362580561357977	1.503493821039829	6.1458412985216295	6.181105001940535	4.708858478486424	4.644947693404581	7.145169905994711	7.215207881784539
2013-01-14 20:30:00	1.446387103388883	1.4089875320381406	5.775178683598018	5.803384031929334	4.172747496483909	4.0705133926996915	6.495870339517964	6.353072601356603
2013-01-14 20:40:00	1.4307694231460863	1.4051874467615038	5.980982425139472	5.983345158033947	4.290330661412676	4.218661998516768	7.012839452139068	6.898332524084071
2013-01-14 20:50:00	1.417960066154443	1.4148945328708338	5.784509413582318	5.794501976054252	4.112614983463662	4.130317822766576	7.1084678178183225	7.13503068396164
2013-01-14 21:00:00	1.3855474232707723	1.3623383542586924	5.7975533958972125	5.738409731928277	4.072059310119438	3.9302654207578014	6.532267835682153	6.428997623165135
[truncated: 460,832 more rows]
