# Supplementary material for: Ergodic seismic precursors and transfer learning for short term eruption forecasting at data scarce volcanoes
Source: Nat Commun. 2025 Feb 25;16:1758. doi: 10.1038/s41467-025-56689-x (PMC11861682; doi:10.1038/s41467-025-56689-x)
Supplement: Supplementary file 4 — Supplementary Code 1 [file 41467_2025_56689_MOESM4_ESM.zip]

Archive with 31 entries (27 files):
- code2share/
- code2share/data/
- code2share/data/BELO_eruptive_periods.txt
- code2share/data/BELO_seismic_data.csv
- code2share/data/WIZ_eruptive_periods.txt
- code2share/data/WIZ_seismic_data.csv
- code2share/environment.yml
- code2share/main.py
- code2share/main_rsam_forecast.py
- code2share/puia/
- code2share/puia/data.py
- code2share/puia/downloads.py
- code2share/puia/features.py
- code2share/puia/forecast.py
- code2share/puia/model.py
- code2share/puia/tests.py
- code2share/puia/transforms.py
- code2share/puia/utilities.py
- code2share/puia/__init__.py
- code2share/puia/__pycache__/
- code2share/puia/__pycache__/data.cpython-37.pyc
- code2share/puia/__pycache__/features.cpython-37.pyc
- code2share/puia/__pycache__/forecast.cpython-37.pyc
- code2share/puia/__pycache__/model.cpython-37.pyc
- code2share/puia/__pycache__/tests.cpython-37.pyc
- code2share/puia/__pycache__/transforms.cpython-37.pyc
- code2share/puia/__pycache__/utilities.cpython-37.pyc
- code2share/puia/__pycache__/__init__.cpython-310.pyc
- code2share/puia/__pycache__/__init__.cpython-311.pyc
- code2share/puia/__pycache__/__init__.cpython-37.pyc
- code2share/puia/__pycache__/__init__.cpython-38.pyc
