# Supplementary material for: Ergodic seismic precursors and transfer learning for short term eruption forecasting at data scarce volcanoes
Source: Nat Commun. 2025 Feb 25;16:1758. doi: 10.1038/s41467-025-56689-x (PMC11861682; doi:10.1038/s41467-025-56689-x)
Supplement: Supplementary file 4 — Supplementary Code 1 [file 41467_2025_56689_MOESM4_ESM.zip › code2share/data/BELO_eruptive_periods.txt]

2009 12 16 21 45 00
