# Supplementary material for: Ergodic seismic precursors and transfer learning for short term eruption forecasting at data scarce volcanoes
Source: Nat Commun. 2025 Feb 25;16:1758. doi: 10.1038/s41467-025-56689-x (PMC11861682; doi:10.1038/s41467-025-56689-x)
Supplement: Supplementary file 4 — Supplementary Code 1 [file 41467_2025_56689_MOESM4_ESM.zip › code2share/data/BELO_seismic_data.csv]

time	dsar	dsarF	rsam	mf	hf	rsamF	mfF	hfF
1/01/2009 0:00	8.226670035	8.113569168	288.7057001	17.16696761	3.924166819	291.1385207	16.75229212	3.874003537
1/01/2009 0:10	4.16394938	8.865568057	332.2494283	28.32667623	13.99480506	345.7384795	19.04553847	4.072842874
1/01/2009 0:20	7.901508289	7.780471089	282.8560852	17.32976427	4.154258176	273.4875693	17.03801283	4.205208492
1/01/2009 0:30	7.718500302	7.625209945	272.7804848	17.29112945	4.225089117	270.4897322	17.75464794	4.398917147
1/01/2009 0:40	5.261530265	5.505562771	277.5639458	25.91351295	8.918548481	225.234856	21.55776589	7.176427986
1/01/2009 0:50	3.981235814	5.088590245	312.0400405	42.58623863	18.55539752	298.496627	30.4210771	10.70272204
1/01/2009 1:00	8.643711946	8.230361632	339.0551094	19.63598892	4.248281839	328.9258715	17.72483573	4.051046123
1/01/2009 1:10	8.322940698	7.970073456	266.7931134	17.09841661	3.833025547	276.2267845	16.56267077	3.93549719
1/01/2009 1:20	8.958947086	8.656702546	300.8684647	18.76401046	3.876077334	302.52965	18.51964892	3.982983098
1/01/2009 1:30	8.875595001	9.013622028	277.0311028	17.40882247	3.727247821	256.4532375	16.94595457	3.519710288
1/01/2009 1:40	9.329369318	9.034682332	290.3710425	17.19936272	3.434956014	282.3774227	16.53563904	3.415905205
1/01/2009 1:50	9.002745021	9.105401882	296.4177987	17.08054024	3.558820532	290.6680918	17.52649196	3.578811198
1/01/2009 2:00	8.784878981	8.711596459	272.8088122	16.05377735	3.460718127	263.8194815	15.60443172	3.392121205
1/01/2009 2:10	10.03249132	9.808937333	301.8320589	18.65890364	3.40978044	300.4070698	18.06421658	3.393989563
1/01/2009 2:20	9.574461538	8.880336337	268.4578539	17.13470809	3.284548285	256.8501435	15.93173473	3.315624971
1/01/2009 2:30	9.85820741	9.931080002	278.2371476	16.86377412	3.135686394	277.1701824	17.30048335	3.173451977
1/01/2009 2:40	9.64566138	9.542741933	286.2995387	17.25932005	3.328527341	285.4809222	17.279408	3.387850594
1/01/2009 2:50	9.383921232	10.00460396	282.5388524	17.44467734	3.487049823	285.5141313	17.63821398	3.28916378
1/01/2009 3:00	9.631803205	9.49227734	283.9108509	18.00996528	3.451956681	269.8104893	17.74057879	3.449577648
1/01/2009 3:10	8.713436066	10.18613212	287.0166292	18.696119	3.982988315	282.7807683	17.66484825	3.189850304
1/01/2009 3:20	9.664763714	9.44199941	275.0509348	16.3660738	3.12575896	261.1535085	16.1715094	3.165160434
1/01/2009 3:30	9.547935514	9.324861504	278.5138059	16.73003816	3.267787721	281.7743728	16.84384825	3.388550935
1/01/2009 3:40	9.126812561	9.17246548	266.8653753	16.60405585	3.397545068	252.8440533	16.36073107	3.340464277
1/01/2009 3:50	9.991517984	9.963270745	309.863043	19.00224129	3.460982096	305.2464687	18.79438394	3.445025668
1/01/2009 4:00	9.253545317	8.945911391	288.2722127	17.36746585	3.440968125	273.7662495	16.62236114	3.423287147
1/01/2009 4:10	6.999412047	6.474058853	296.7132096	21.63218104	5.744558154	295.4102535	22.59242722	6.470320576
1/01/2009 4:20	8.780988029	8.582405258	307.7374834	17.86279145	3.833534055	281.7992548	16.71757115	3.674339711
1/01/2009 4:30	9.579520445	9.593944042	297.6992935	17.01142838	3.298279199	289.1267767	16.71925038	3.242706883
1/01/2009 4:40	8.766360526	8.643432269	288.5895565	16.28143645	3.469869466	282.7742354	16.39618524	3.54172539
1/01/2009 4:50	8.638842561	8.612269543	277.035668	16.67474409	3.62864631	271.0969143	17.00786627	3.744875276
1/01/2009 5:00	8.916523514	9.062136366	272.5401976	15.01452877	3.125171167	262.0166266	14.89145642	3.051245262
1/01/2009 5:10	9.765199136	9.809370407	297.1414843	17.83469595	3.389068034	280.5646448	17.09901147	3.236473853
1/01/2009 5:20	10.61724742	9.951849097	318.4424431	20.3241986	3.455039621	289.4706801	18.49919474	3.398345398
1/01/2009 5:30	9.06208071	9.155714456	301.1070463	17.94729506	3.675777547	296.1193523	18.08451854	3.655324856
1/01/2009 5:40	8.976862113	9.154058096	312.4728061	18.87542322	3.854820948	292.3230633	18.00789666	3.635109945
1/01/2009 5:50	9.482566414	9.56359434	295.3801805	17.47287326	3.431898401	283.6190554	17.70225131	3.473214882
1/01/2009 6:00	8.968501556	8.701260695	284.2597829	15.62636952	3.235708065	284.999482	15.27170193	3.263360567
1/01/2009 6:10	9.728683134	9.527071021	267.3716877	15.84454498	3.051591374	265.8208257	15.38397205	3.036436603
1/01/2009 6:20	9.299413863	9.017284092	258.5691977	15.31700097	3.10842006	246.0904743	14.80849965	3.125556529
1/01/2009 6:30	8.553261043	8.311996029	243.37104	15.68153332	3.500338515	234.2831445	15.91680562	3.614499541
1/01/2009 6:40	10.3002103	9.573697234	259.8199021	16.15922537	2.950669661	224.4035188	14.1429641	2.806494351
1/01/2009 6:50	9.616148128	9.460884202	278.271291	16.33610929	3.172606408	263.6221375	15.50539546	3.078039936
1/01/2009 7:00	10.26028132	10.1701159	258.7078312	16.12514358	2.895054776	250.3530543	16.29106747	2.945246192
1/01/2009 7:10	10.49846649	10.32481483	258.8997644	16.71166253	2.913281826	254.2496326	16.32337205	2.902528022
1/01/2009 7:20	10.50484324	10.76715247	306.1519404	17.60383376	3.021846325	285.2310307	17.80296858	2.97494804
1/01/2009 7:30	10.44904373	10.66824315	296.4216186	20.02232601	3.545253787	297.9858142	21.06634176	3.623829534
1/01/2009 7:40	9.661619535	9.519911179	290.4163669	15.68587655	3.0506843	285.7500893	15.28738809	3.033154294
1/01/2009 7:50	3.627712681	5.610052218	306.9257913	41.19140077	21.290307	299.7971174	22.83380631	7.893030949
1/01/2009 8:00	10.47374183	10.78376945	350.5098022	19.68873363	3.460530693	337.5452125	20.25523294	3.463610125
1/01/2009 8:10	9.009723801	8.745626408	313.9378674	18.06352314	3.747245186	306.0979457	18.00327289	3.835071509
1/01/2009 8:20	9.834546616	9.879707883	281.0945583	17.65752204	3.298178772	276.8379217	17.69288641	3.307406924
1/01/2009 8:30	10.44083523	9.441938629	339.2594762	21.09757272	3.67331863	304.4941264	17.2457265	3.400778682
1/01/2009 8:40	10.1586177	9.763639804	326.8707727	18.21371877	3.301444954	302.5537834	16.89714736	3.209554186
1/01/2009 8:50	9.013043282	9.371866592	269.1820443	16.82312005	3.462706015	251.0993369	16.22750231	3.233161725
1/01/2009 9:00	9.06195521	8.777485777	279.6365387	16.63222973	3.454267577	262.9715886	16.16254209	3.509076056
1/01/2009 9:10	9.963954947	9.428345914	284.2963648	16.48100471	3.061178233	262.7036509	14.78475927	2.954421428
1/01/2009 9:20	8.836517051	8.149090891	251.8494725	14.47256537	3.122989805	241.9974845	13.37193844	3.145731615
1/01/2009 9:30	8.111539967	7.665709418	322.4580419	20.47386746	4.553459357	312.1625641	21.46652973	5.04185143
1/01/2009 9:40	7.986841276	6.60263351	354.6524529	21.67468555	5.071184106	303.5247484	19.40133704	5.58080071
1/01/2009 9:50	10.13456089	9.926858823	267.6578534	14.71979397	2.733453883	262.7141779	14.51836641	2.766826706
1/01/2009 10:00	8.162115277	7.82102989	291.8851484	17.45168977	4.017106376	259.3409159	16.30926012	3.940665534
1/01/2009 10:10	8.464799114	7.168135221	300.0369285	23.74900325	4.988780142	271.4780607	22.24326032	5.531102889
1/01/2009 10:20	9.252350743	9.007819035	260.2460516	17.00273605	3.432153471	252.6652786	16.70772607	3.469458741
1/01/2009 10:30	10.73032889	10.47474252	306.4663793	18.04498022	3.044764067	296.4424081	17.37461512	3.01529671
1/01/2009 10:40	9.620553539	9.436778595	284.8689246	16.53844928	3.207034409	279.8946653	16.23775024	3.220096701
1/01/2009 10:50	9.504566464	9.24396658	299.3672521	19.55102047	3.759525857	288.1705557	17.86998091	3.577546418
1/01/2009 11:00	7.941329415	7.856712599	332.4489772	24.88202716	5.697070864	314.0421675	24.65122687	5.711259429
1/01/2009 11:10	8.788071811	9.092594283	298.3331455	16.79957461	3.547303207	286.2062474	16.85636467	3.416108637
1/01/2009 11:20	10.17022403	10.02736808	303.3619416	17.55196606	3.147105037	289.3089382	16.97451989	3.102559682
1/01/2009 11:30	9.648988368	9.992215694	316.3564966	17.34464531	3.318463028	307.9415232	17.42898352	3.194903867
1/01/2009 11:40	10.06173114	9.731193135	322.977606	19.05864806	3.489103932	304.2950263	18.15386936	3.447737322
1/01/2009 11:50	10.75910733	10.24282194	319.1191703	19.20576132	3.295138406	314.4545758	18.18074222	3.276478525
1/01/2009 12:00	9.909595794	9.533973387	345.5195292	17.88983253	3.319874043	325.8739227	17.24089721	3.35381288
1/01/2009 12:10	9.576404653	9.521595571	311.4191454	16.93024032	3.263230708	317.6661372	16.47241158	3.200131569
1/01/2009 12:20	9.288782346	9.625794842	314.8700459	16.84389198	3.371955864	295.4514654	16.89169762	3.278411684
1/01/2009 12:30	9.523285337	9.263962809	295.8452622	17.09019024	3.421036696	281.4173784	16.38854486	3.384126239
1/01/2009 12:40	8.825312579	8.805352607	293.5192582	16.65055129	3.56045241	290.8068227	16.91344102	3.617387968
1/01/2009 12:50	9.050255623	9.214950395	279.4285081	16.7677814	3.494374038	272.3438298	16.83638832	3.454820523
1/01/2009 13:00	9.909602664	9.727251591	358.5493392	19.73388388	3.686657766	344.8565917	18.70003213	3.589230143
1/01/2009 13:10	8.648941646	8.740115093	286.8402818	17.2064347	3.728454076	282.6253458	16.1219061	3.442887873
1/01/2009 13:20	8.985225253	10.06802951	299.2137461	20.11800727	4.082992812	292.5258909	17.67601254	3.223390855
1/01/2009 13:30	9.702341549	9.556454299	306.3747752	17.63036006	3.333641284	299.5183276	17.7746068	3.421241055
1/01/2009 13:40	9.554683811	9.358332178	310.5925369	17.27141101	3.404343926	307.623571	17.17196354	3.477840531
1/01/2009 13:50	9.054692539	8.899177537	320.1681785	18.67156787	3.856350282	315.0847202	18.07186743	3.805471282
1/01/2009 14:00	9.450951979	8.737298436	329.9912094	18.61936799	3.642900515	306.9624707	17.56872073	3.736452446
1/01/2009 14:10	6.914315253	8.609241828	297.7211094	19.24405474	5.403785445	290.553064	17.45258037	3.837161941
1/01/2009 14:20	9.572489052	10.03582481	316.2513403	18.72412076	3.623691626	321.7712484	18.52952427	3.386618765
1/01/2009 14:30	8.732601016	9.04484466	289.4493978	17.5721489	3.80694216	276.1547327	17.04969796	3.52947752
1/01/2009 14:40	9.652074907	9.546566367	287.6207925	18.33686065	3.526610027	277.1915714	18.1696531	3.551146597
1/01/2009 14:50	10.96397105	10.92789902	305.7373739	20.29798329	3.361239652	289.0758524	20.34342012	3.384528728
1/01/2009 15:00	10.1329242	10.30160007	319.3942364	18.00908207	3.295448928	319.7548989	18.34808004	3.295306804
1/01/2009 15:10	10.37230804	10.35915021	328.3008437	17.82171526	3.16295675	318.1685309	17.80678573	3.159718403
1/01/2009 15:20	12.09245815	11.836673	339.009387	22.70887749	3.346633424	305.6899492	21.00984968	3.218618394
1/01/2009 15:30	10.47894856	9.85031377	310.9798019	17.86191255	3.159758702	300.834896	16.62935798	3.158864991
1/01/2009 15:40	9.976709833	10.16603845	288.5392988	16.09588585	3.025088972	291.4861429	16.597002	3.043293818
1/01/2009 15:50	10.23891342	9.786420888	270.5699579	16.80792728	3.06004135	262.5074664	15.89607505	3.044248791
1/01/2009 16:00	10.02868707	9.83384401	285.8863286	18.33022114	3.374372306	276.361831	18.04329856	3.405482085
1/01/2009 16:10	9.442182891	9.445354004	254.6896536	14.52040462	2.937434528	256.2605883	14.6230583	2.960961057
1/01/2009 16:20	9.688739802	9.12088033	310.0975247	19.2656602	3.702702455	287.1488934	18.21320909	3.74415867
1/01/2009 16:30	9.144513365	9.132385793	258.5304172	16.21236856	3.337120493	255.5163526	16.31189626	3.356120458
1/01/2009 16:40	9.735142262	9.446035454	308.3965194	18.72176772	3.565531955	290.6739719	17.63518115	3.514474097
1/01/2009 16:50	9.337055988	9.547320018	268.8483387	17.09297742	3.439889627	252.1093376	17.40843495	3.423500566
1/01/2009 17:00	8.971551279	8.990354344	309.8799974	17.29418889	3.643960789	313.0656375	17.78375194	3.737550758
1/01/2009 17:10	8.01314262	8.477065126	328.2071305	18.69924119	4.453559292	314.0953202	17.98682804	3.952267979
1/01/2009 17:20	9.313401054	9.579531912	294.7117393	17.49872057	3.467931515	291.6473918	17.68879922	3.41325664
1/01/2009 17:30	9.541719845	8.970186134	283.9443796	16.56476975	3.259718887	265.2617074	15.53173515	3.288813785
1/01/2009 17:40	8.713822192	8.300945788	287.8595393	17.4150943	3.755232782	269.0851581	16.56093573	3.721693259
1/01/2009 17:50	8.055782644	8.540237339	324.4758325	21.82923606	5.113848323	276.8630506	17.86375657	3.966557887
1/01/2009 18:00	7.579418067	8.065001346	269.0529614	18.66832369	4.667369324	248.8470164	15.47920021	3.669873387
1/01/2009 18:10	6.025069726	5.389770664	336.432325	31.60873488	9.771608889	326.0846637	31.65103314	11.01945354
1/01/2009 18:20	8.961274279	8.63867104	284.9631248	17.2819352	3.633024443	267.5474357	16.53725323	3.615098404
1/01/2009 18:30	8.971861243	9.214870544	292.7412585	18.19585059	3.761613909	282.4686813	18.88597165	3.826840843
1/01/2009 18:40	8.541871055	8.157735546	289.5303851	17.12325312	3.717065527	280.5427425	15.48888026	3.539406965
1/01/2009 18:50	9.164500543	8.967156703	296.2169805	19.41780418	3.948892918	283.2895991	19.38148409	4.050596967
1/01/2009 19:00	7.207266102	8.13587374	272.6693637	18.27456598	4.833496433	267.32472	16.93223527	3.886938729
1/01/2009 19:10	7.988201264	8.154361571	296.9402558	16.82511806	3.936422804	294.5770787	16.97412993	3.900590952
1/01/2009 19:20	8.006514	6.938820687	265.4619554	17.77988216	4.219049792	236.4954516	14.71359979	4.081053272
1/01/2009 19:30	7.353283468	7.516207313	249.2581124	15.39516631	4.053286469	246.5460889	15.57281997	4.010097374
1/01/2009 19:40	7.50224563	7.412633691	284.1440764	16.8964187	4.339197535	281.2435298	16.99638749	4.440484849
1/01/2009 19:50	8.312362882	8.183590687	279.955292	17.42059005	3.942503944	265.4868699	16.72717235	3.859635504
1/01/2009 20:00	7.905305931	7.683940881	257.704143	15.32499823	3.642333771	236.9832494	14.45619476	3.562443887
1/01/2009 20:10	7.17362954	6.91283222	261.6939241	20.8921429	5.455705212	244.5315322	22.20579888	6.019869268
1/01/2009 20:20	8.608491805	8.284296409	321.3503829	18.73898506	3.968018107	301.9254359	17.42596832	3.876580844
1/01/2009 20:30	7.84186943	7.582160532	245.9370662	15.71202736	3.743711864	227.7535998	15.21438536	3.767107057
1/01/2009 20:40	8.005976592	7.909908579	293.3859436	18.55761856	4.333743052	289.1407451	18.18006816	4.281795512
1/01/2009 20:50	7.622830852	7.431857252	281.9670091	18.49289184	4.447643953	278.7360898	18.00458045	4.457882367
1/01/2009 21:00	7.922558821	7.971904686	350.8836245	19.96835442	4.689638284	341.2912393	20.46362203	4.791673761
1/01/2009 21:10	8.533902234	7.539280778	320.8663794	21.18086768	4.601336215	272.0881369	18.01474268	4.508847173
1/01/2009 21:20	7.756555552	8.031731069	294.7254974	18.04429926	4.380309818	269.9527828	17.88742786	4.186248758
1/01/2009 21:30	7.958373962	8.090132422	258.6127794	17.39329205	4.177587077	253.8962258	17.88344184	4.22094962
1/01/2009 21:40	8.957358756	9.00342263	278.8885542	20.70629025	4.374253295	260.42969	21.10267643	4.463518491
1/01/2009 21:50	7.769494224	7.413868573	295.0410739	17.95658745	4.353455115	262.4685137	17.20560338	4.397263311
1/01/2009 22:00	8.539095305	8.592246753	282.223134	18.63428111	4.129275962	294.3656689	18.45897326	4.093692428
1/01/2009 22:10	7.099365493	7.603543736	255.5049036	16.84134562	4.423384815	234.0848027	15.59512796	3.848573223
1/01/2009 22:20	7.977891486	7.664773536	269.4042306	17.94662071	4.258704854	256.4635389	17.32513027	4.259068415
1/01/2009 22:30	8.827928692	8.22115316	279.9183532	20.6328707	4.37462823	259.0694916	19.17859489	4.386328265
1/01/2009 22:40	7.380338283	7.077306722	263.9511375	16.9602837	4.328965091	257.9240154	16.37586346	4.336358521
1/01/2009 22:50	9.633193842	7.905243934	333.4710896	22.39269069	4.242009476	270.7347128	16.81557614	4.021228776
1/01/2009 23:00	8.081624824	8.301511382	254.7122224	16.97956604	3.97623869	254.8453907	17.60202062	4.034946693
1/01/2009 23:10	8.651675995	8.834487355	259.6914265	17.44840315	3.82563259	251.812122	17.69659519	3.797627213
1/01/2009 23:20	9.152113676	9.158368119	256.0444396	17.78945075	3.714517799	251.2712511	17.45973674	3.637688789
1/01/2009 23:30	8.355071068	8.390794205	264.1359498	17.51867063	3.932925345	254.2935946	17.86772506	4.010388888
1/01/2009 23:40	8.390427402	8.254303391	276.359438	16.640562	3.71211312	267.684865	16.46437783	3.703699669
1/01/2009 23:50	7.271306987	7.066351698	286.7744797	19.07991414	4.924024882	284.7443408	19.43921343	5.15451875
2/01/2009 0:00	9.132386086	9.089729085	262.4458025	18.03087061	3.717507562	259.0205835	17.76180119	3.67463132
2/01/2009 0:10	8.748597328	8.733118419	248.4426806	16.47746711	3.513140197	244.8492446	16.00677863	3.41383891
2/01/2009 0:20	8.965942944	8.781099352	315.0712172	18.71700293	3.897125466	281.3744288	17.56511066	3.762708941
2/01/2009 0:30	8.26802326	8.33416717	261.037322	16.25894025	3.706894385	245.6908272	15.93476732	3.598363738
2/01/2009 0:40	8.525801053	8.444127917	256.7748302	16.45578409	3.625240214	257.5967513	16.32431726	3.633320047
2/01/2009 0:50	9.348334211	9.173651	304.8450969	18.79585382	3.766955254	291.9832955	18.16740072	3.722441845
2/01/2009 1:00	8.585639089	8.537594114	318.8104254	17.78985235	3.846945196	321.3308047	17.53706438	3.82410043
2/01/2009 1:10	8.508700533	8.174074372	262.4067363	16.51979728	3.625491113	253.2051754	15.98676571	3.666100505
2/01/2009 1:20	9.203110629	9.256024198	280.8478511	17.53063205	3.529211177	279.1804988	17.54808416	3.535151967
2/01/2009 1:30	9.812123277	9.906731063	286.5829585	17.49907235	3.289633829	275.7469327	17.7709178	3.295882638
2/01/2009 1:40	9.562632036	9.642248425	292.1392483	16.90045046	3.307407917	278.3872173	16.56853169	3.225356002
2/01/2009 1:50	10.86035043	10.02079543	290.212454	19.26049565	3.246720489	262.9675479	16.9004492	3.121694266
2/01/2009 2:00	6.057660658	9.491442975	245.1175656	20.95689499	6.662133343	240.4267751	16.16711321	3.205099817
2/01/2009 2:10	9.982076922	9.915656664	291.6117628	19.31596545	3.558735706	294.8229135	19.87413422	3.678314479
2/01/2009 2:20	9.890655271	10.05504184	298.7360847	18.66958356	3.471932401	284.8617374	18.85599362	3.453166113
2/01/2009 2:30	10.81605006	10.68393831	281.7072203	19.71369775	3.327429762	256.4694833	18.88908244	3.260553445
2/01/2009 2:40	9.97263228	9.742059924	254.4059817	17.18618592	3.164784241	242.4089495	16.59416955	3.146082256
2/01/2009 2:50	8.998325256	8.618844295	275.2377898	18.08955212	3.794500667	269.9891751	18.00962619	3.960096682
2/01/2009 3:00	7.559239044	7.025393293	274.9547893	17.74060108	4.514148739	249.4015079	17.52900911	4.840008909
2/01/2009 3:10	7.312308688	7.580288212	249.778006	16.70391097	4.362134489	244.0849137	17.07065515	4.280233984
2/01/2009 3:20	7.955933583	7.822475196	258.0282673	17.15848046	4.058325439	247.3173545	16.75332943	4.017554895
2/01/2009 3:30	8.571713804	8.382173838	257.0983146	16.565488	3.640612922	245.4047772	15.78337924	3.590243269
2/01/2009 3:40	8.040470105	8.42169768	243.7148008	17.68017214	4.129422868	230.0968631	16.25013465	3.659531213
2/01/2009 3:50	9.196967376	9.109796975	274.5477974	19.35021186	3.865554018	266.4905144	18.65773433	3.782175186
2/01/2009 4:00	8.8385347	8.639756482	263.8269752	16.87817698	3.572718692	259.9655931	16.90384137	3.675034229
2/01/2009 4:10	8.343013933	8.297399921	310.2457268	18.92210465	4.235078629	322.5024294	19.05500431	4.280023059
2/01/2009 4:20	7.845347369	7.524465786	281.5748253	17.74968284	4.236908485	253.8057511	16.87782013	4.22068129
2/01/2009 4:30	8.150652793	8.408354999	253.6271776	16.16630175	3.748836854	246.8388506	16.15747692	3.621829328
2/01/2009 4:40	8.473915885	8.590489479	293.6295193	18.66382332	4.185449751	255.7287035	17.17937727	3.789124387
2/01/2009 4:50	8.164615041	8.259696244	268.4310438	17.20722498	4.001442334	268.1645862	17.42152319	4.032253058
2/01/2009 5:00	9.324350992	9.092104463	280.130293	20.10080032	3.925115268	264.6395516	18.9453968	3.79642221
2/01/2009 5:10	8.29426744	7.992616671	267.4138964	16.92747668	3.842557056	249.2370736	16.80182168	3.957984416
2/01/2009 5:20	7.170034861	6.755852562	312.4881252	18.60418004	4.970920483	261.8826539	18.40272121	5.284732406
2/01/2009 5:30	8.625996516	6.814949212	321.8979523	24.4853946	5.227817556	272.8892951	19.21738708	5.219824992
2/01/2009 5:40	8.910715186	9.132625028	285.7779667	17.90669754	3.726197119	279.6090612	18.01981172	3.677783614
2/01/2009 5:50	7.973193311	7.787816736	265.0970993	18.10036499	4.2486521	249.7457259	17.35528063	4.148351515
2/01/2009 6:00	7.949472197	7.665473883	282.2659434	17.51526413	4.190849098	278.6429847	17.15179379	4.267463524
2/01/2009 6:10	9.042677486	8.76986323	297.442316	19.48598422	3.991300659	292.3109823	18.64389867	3.941992902
2/01/2009 6:20	7.270921412	7.19563263	251.5160086	16.29733573	4.273735048	242.0816609	15.93355424	4.23842806
2/01/2009 6:30	8.279001168	7.910806402	285.0265732	17.26673526	3.915414189	255.0461633	16.03684757	3.837517277
2/01/2009 6:40	8.715831187	8.58277671	275.0536115	18.01145558	3.893094944	275.0758386	17.00749501	3.717652891
2/01/2009 6:50	7.763576241	7.607374574	271.1922593	16.52180566	3.998085239	273.2078395	16.37167343	4.05588694
2/01/2009 7:00	8.803440232	8.765671064	269.4292834	19.46571212	4.121358724	264.3373769	19.45012614	4.143100854
2/01/2009 7:10	8.401480237	7.925244893	262.9848867	18.03251383	4.011829895	262.9933126	17.19532978	4.098328883
2/01/2009 7:20	8.657709467	8.99223493	290.1344337	18.65425512	3.978662247	285.7806468	19.39932464	4.002538045
2/01/2009 7:30	8.802998333	8.502688685	283.8563545	20.42064271	4.330152762	287.9873327	21.27676685	4.65865138
2/01/2009 7:40	9.246114006	8.585881773	296.1734361	19.14175337	3.751461727	269.8061689	17.82275574	3.780974446
2/01/2009 7:50	8.623656279	8.150489912	260.3409269	16.33206592	3.519466668	257.6825252	15.38130258	3.512323414
2/01/2009 8:00	9.076203334	9.09035016	255.214409	16.85420876	3.403607782	259.4391956	16.91190394	3.37874603
2/01/2009 8:10	8.811843551	8.980947442	284.2113899	16.38467149	3.461250459	282.6548621	16.79359688	3.441455449
2/01/2009 8:20	8.922127146	8.85910204	293.8072512	17.80234531	3.676952944	298.223765	18.03978042	3.754980252
2/01/2009 8:30	8.889238765	8.835236492	279.2060713	18.11415122	3.734009688	279.4261889	17.71285112	3.685090388
2/01/2009 8:40	10.10752457	8.696805901	285.6959958	19.34168929	3.483971055	249.9129869	15.31209214	3.288196202
2/01/2009 8:50	8.258282716	8.0405106	290.0820847	18.33743416	4.165565653	272.3566487	17.28831936	4.062890901
2/01/2009 9:00	8.300514944	7.675495495	334.4685989	22.14363331	5.022716086	308.7202898	21.18444177	5.197525814
2/01/2009 9:10	8.107229205	7.624646023	298.2351003	19.18925302	4.431704655	290.7323284	17.8184597	4.396597356
2/01/2009 9:20	7.661307798	7.575381348	271.1952077	18.54934452	4.552851716	270.584981	18.17690503	4.541803222
2/01/2009 9:30	7.371222553	7.267064036	279.243939	18.92910036	4.861037071	268.9698829	18.59316535	4.847068648
2/01/2009 9:40	8.161673923	7.6203468	311.2084527	22.56879395	5.148393316	301.5849659	19.37041576	4.805225073
2/01/2009 9:50	7.96307443	7.16852933	277.7493938	19.27175491	4.550875723	249.0110324	16.79363495	4.435926539
2/01/2009 10:00	8.020891866	8.234108594	278.343582	18.02700537	4.262208159	280.7052401	18.53794128	4.271400225
2/01/2009 10:10	8.352434811	8.4271954	267.1647866	16.63668961	3.761942738	265.5306544	16.75393836	3.775312699
2/01/2009 10:20	7.967284283	8.083636893	256.1943131	15.63641104	3.645689508	258.0924404	15.75392077	3.617142664
2/01/2009 10:30	8.731503175	8.560811616	300.9167111	19.38794927	4.1743662	280.5938617	19.27711251	4.223819477
2/01/2009 10:40	8.749153947	8.975799911	286.8692754	18.25694453	3.931157439	287.346531	18.86744191	3.978112573
2/01/2009 10:50	8.558499814	8.676481688	258.8419118	16.89117627	3.749701224	249.955068	17.09358063	3.759649512
2/01/2009 11:00	8.78099277	8.624317335	279.3800675	18.47538725	4.002636005	272.3817506	18.65873995	4.126108
2/01/2009 11:10	8.07011486	8.083607809	300.3579375	18.26057955	4.258207752	292.8431753	18.30605277	4.252727395
2/01/2009 11:20	8.470076795	8.247651497	294.7847887	18.80065344	4.203229894	260.6713058	17.8595195	4.125257089
2/01/2009 11:30	9.171272927	8.411258693	311.5698064	20.18381389	4.077787418	270.388824	17.96173387	4.021420969
2/01/2009 11:40	8.705539039	8.714781741	306.2803896	18.78481931	4.031389439	262.5023323	17.54071061	3.776941943
2/01/2009 11:50	8.774515777	8.729893762	247.4675421	17.99502285	3.852457998	228.9054203	17.65277487	3.8010243
2/01/2009 12:00	8.298155097	8.214903314	253.8775619	16.84369076	3.815976966	243.8803486	16.71654015	3.824080799
2/01/2009 12:10	7.057809654	6.809145811	269.8002793	18.96347739	5.087005742	268.4008719	19.40783297	5.397690039
2/01/2009 12:20	8.10805438	8.375020869	291.4970044	18.14798656	4.197379227	295.1378336	18.84450323	4.236483854
2/01/2009 12:30	8.901204755	8.602168613	286.0216321	19.42457695	4.096769496	274.3618762	18.83232126	4.138839239
2/01/2009 12:40	7.966351066	8.687112662	240.2003312	17.00029986	4.02802147	226.5601579	16.31846983	3.563929254
2/01/2009 12:50	8.381292033	8.368075694	276.1160782	18.15974292	4.053048607	284.8047192	18.91303672	4.193855975
2/01/2009 13:00	8.650709482	8.72192386	278.5755266	17.75743133	3.811434493	280.412408	18.27639413	3.871676751
2/01/2009 13:10	8.17370948	7.717215343	294.5082883	19.98174694	4.543567341	279.6073234	15.57267333	3.830444898
2/01/2009 13:20	8.200396717	7.85119393	324.8040035	18.5987312	4.247524719	304.3782022	18.11628269	4.337152165
2/01/2009 13:30	7.898456411	7.484719535	228.2909657	16.67380749	4.013174058	215.2516504	16.175514	4.1199137
2/01/2009 13:40	8.532104897	8.801121581	256.9650084	17.24693682	3.78992065	264.1317748	17.89455596	3.801914618
2/01/2009 13:50	7.851058332	7.801627326	279.9069207	16.50669975	3.977131215	268.2177072	16.19562755	3.948244212
2/01/2009 14:00	8.595017238	7.723105713	276.5038007	19.83720669	4.295582219	247.3162279	16.01123951	3.907014163
2/01/2009 14:10	7.994923883	7.485910419	269.5047927	17.62207445	4.17874016	247.0427635	16.46479974	4.16588296
2/01/2009 14:20	8.0845052	8.122320452	275.4248213	18.00429189	4.223192326	267.3140407	17.96858853	4.196167013
2/01/2009 14:30	7.486901286	7.644787086	276.6186148	18.12446262	4.527295978	263.9364305	17.22383805	4.209729443
2/01/2009 14:40	7.112001321	7.400057583	261.5051677	18.34667739	4.92359612	252.5476783	18.12843169	4.652388578
2/01/2009 14:50	7.502388676	7.485589197	291.1660486	17.83625118	4.477118145	267.600109	16.9900794	4.294082278
2/01/2009 15:00	8.242100133	7.407756684	283.1762027	20.48980521	4.686680621	253.9796457	18.61150737	4.731827397
2/01/2009 15:10	7.195736163	7.031156106	270.364323	17.08346583	4.474680303	238.0463049	16.6244494	4.461433272
2/01/2009 15:20	7.070929509	6.956752712	247.6439929	16.17263366	4.329577387	246.8929655	16.47973188	4.483894236
2/01/2009 15:30	7.753013474	7.875853898	274.9228825	16.82415522	4.082306151	277.493371	16.69491619	3.998757377
2/01/2009 15:40	7.883763674	7.649818929	284.1816251	17.69375211	4.211634689	276.50514	17.50151366	4.294742705
2/01/2009 15:50	8.263752681	7.907405423	278.7601259	17.14469712	3.921727183	260.4782748	16.14846627	3.902749735
2/01/2009 16:00	7.949663929	7.875678699	266.7140738	17.10113792	4.081982578	270.5259172	17.6230726	4.257775291
2/01/2009 16:10	8.04586925	7.887238775	247.7857964	17.44438209	4.098663015	249.940878	17.13395014	4.108203788
2/01/2009 16:20	8.022701682	7.999677443	271.4396038	17.58978509	4.140971562	264.9868424	17.52221376	4.153194666
2/01/2009 16:30	7.131720571	6.347240567	298.3011471	20.6181228	5.482158092	289.3561265	19.95579193	5.999728045
2/01/2009 16:40	7.192414591	6.561826799	273.3990963	18.49050869	4.88298584	251.9466169	17.72963441	5.150379692
2/01/2009 16:50	7.520149565	8.394181991	250.3968651	17.97924875	4.488214566	251.4320779	18.021201	3.963777294
2/01/2009 17:00	8.830297215	8.607001322	256.3143467	16.47232689	3.51960899	247.0722796	15.48600408	3.398178368
2/01/2009 17:10	8.816812526	8.792183542	256.7518082	17.32725131	3.691865081	233.3179043	16.95567576	3.612168312
2/01/2009 17:20	8.60891472	8.82924551	273.7419265	16.62032918	3.62487201	258.6576902	16.61413795	3.554633544
2/01/2009 17:30	3.423525674	7.276178608	301.5817583	51.03086921	25.2736276	269.7389546	16.08843852	4.162702509
2/01/2009 17:40	8.217151294	8.269787078	264.7817096	17.48926256	3.993319488	254.0084531	17.16188943	3.917549436
2/01/2009 17:50	8.749748452	8.449964327	288.4316795	16.74136216	3.63982115	273.0965539	16.02124541	3.620851028
2/01/2009 18:00	8.739520633	8.425029579	291.4427543	17.88819562	3.841024249	244.2815425	16.61728583	3.735823937
2/01/2009 18:10	8.73563852	8.470382945	299.516229	17.2829312	3.724929823	247.8372957	15.93392847	3.569199509
2/01/2009 18:20	8.618487089	8.513966126	312.3964443	19.20493476	4.16343292	268.6494355	18.42486196	4.055577439
2/01/2009 18:30	8.226172748	8.164129037	268.0719363	17.61926545	4.012277232	260.1808084	17.4501435	4.002791108
2/01/2009 18:40	8.205103685	8.145648258	268.9124268	17.76176312	4.104303971	270.4045604	18.11892511	4.210879108
2/01/2009 18:50	8.712450615	8.45577949	304.4941736	17.98547476	3.894573517	286.3713236	17.43167621	3.907690161
2/01/2009 19:00	8.037510855	7.885508596	244.6600531	18.69812977	4.35385154	238.8074472	18.68944738	4.395832827
2/01/2009 19:10	8.117947489	7.854200222	270.958906	17.07933782	3.987429048	250.6386735	16.09176171	3.900821034
2/01/2009 19:20	9.189028279	9.573300595	287.5918536	18.35766268	3.755848492	292.5934714	19.35581973	3.772565064
2/01/2009 19:30	8.03339704	8.330483325	251.6904586	16.72891743	3.94439121	245.9599734	16.49876111	3.738063116
2/01/2009 19:40	9.375314044	9.400884307	262.3658566	17.14882438	3.423344262	257.7023368	17.45259124	3.460280396
2/01/2009 19:50	8.156212229	7.896939352	267.0351881	16.36312574	3.819685583	262.401096	16.41749019	3.976249096
2/01/2009 20:00	7.648657482	7.340854801	225.2446481	14.72164146	3.630286777	212.3128387	14.48585657	3.721092937
2/01/2009 20:10	8.543522561	8.35441291	287.6234127	17.84633953	3.934678258	273.9561664	17.6567596	4.009797955
2/01/2009 20:20	8.047358582	7.722640629	264.9827218	16.41775433	3.855781373	258.314255	16.25405818	3.988829609
2/01/2009 20:30	8.576306484	8.794574319	259.4775506	16.1629897	3.565565588	253.1080891	16.24353292	3.497557784
2/01/2009 20:40	8.466687361	8.737265524	263.0427301	16.83097816	3.754345117	247.0103262	17.05487828	3.686196319
2/01/2009 20:50	8.075288119	8.051884497	241.9663258	16.68857598	3.962974971	230.6050697	16.43918867	3.86899022
2/01/2009 21:00	7.81046355	7.668613398	260.3878298	15.22798336	3.683459228	248.3296812	15.05293428	3.700255418
2/01/2009 21:10	8.51268406	8.322071619	255.6472588	16.11192036	3.588973231	240.2193775	16.19006806	3.675917282
2/01/2009 21:20	8.235421586	7.745673651	267.3291535	16.53948999	3.764822441	256.8577074	15.28279299	3.708960903
2/01/2009 21:30	8.723537034	8.57707349	258.9853148	15.32673075	3.340059919	246.7092176	14.96909389	3.29635749
2/01/2009 21:40	9.09012398	9.076124982	239.8616437	15.10382288	3.131012617	241.0933336	15.11538295	3.138542235
2/01/2009 21:50	8.711117936	8.693211869	238.2675411	14.31662196	3.094859399	229.2534784	14.3709846	3.119207681
2/01/2009 22:00	8.854005706	9.069504363	242.2750674	16.95829776	3.60411401	251.1837881	14.4006595	3.031006457
2/01/2009 22:10	9.137295725	8.9899751	248.163909	14.22398809	2.944256043	228.3332281	14.05889848	2.970750717
2/01/2009 22:20	8.848377146	8.515091497	284.5849735	15.43035098	3.240901598	275.582881	15.0084042	3.302112423
2/01/2009 22:30	9.401533763	9.247036472	239.3092731	15.4771282	3.066162626	233.7197002	14.91885146	3.019166676
2/01/2009 22:40	9.636502913	9.307056694	265.8958905	15.42954362	2.938401302	247.3038305	15.0813521	2.984238151
2/01/2009 22:50	9.348782976	9.242280978	285.7531301	16.50536743	3.308610172	258.1532085	15.74098208	3.185688808
2/01/2009 23:00	10.54554336	10.22184907	286.5181317	18.32061795	3.163891683	263.6288233	17.54580151	3.153839307
2/01/2009 23:10	7.930083204	7.519722017	239.2296447	15.70723138	3.716627069	232.7023727	15.67980099	3.907940625
2/01/2009 23:20	3.852611997	4.11161395	233.053146	29.86989776	13.84795627	205.5150301	25.42014043	11.07555905
2/01/2009 23:30	9.281907684	9.022922896	245.663766	14.5536933	2.941079592	242.9353343	13.93837794	2.897701329
2/01/2009 23:40	7.822782046	6.983960884	264.2978048	18.00551065	4.250073633	247.7293912	17.46773887	4.648745771
2/01/2009 23:50	9.786186672	9.576711184	278.4423611	16.92030016	3.233756648	277.1688058	16.97131556	3.311075656
3/01/2009 0:00	10.03556292	9.343488823	275.8438923	16.45497682	3.057413137	251.9173309	15.18354776	3.059356764
3/01/2009 0:10	9.106175352	8.898296448	254.0517569	16.28302863	3.317253199	239.3370945	15.9980837	3.348134731
3/01/2009 0:20	7.760959534	7.211003668	298.6335774	16.9524841	4.143415586	293.2236594	16.46947449	4.366253077
3/01/2009 0:30	9.873749394	8.904100619	299.1480114	20.88147933	3.899080629	264.7679146	16.84352113	3.555971899
3/01/2009 0:40	8.671298742	8.411902479	279.132998	16.84362423	3.644697271	235.9787644	15.21364766	3.427599269
3/01/2009 0:50	8.242388684	8.006047311	247.2193518	16.31656196	3.72182231	222.349003	15.096938	3.598673741
3/01/2009 1:00	8.577087276	8.443627686	255.5173313	15.0764894	3.306333627	250.0149347	15.07207873	3.376192744
3/01/2009 1:10	9.150886616	8.403314657	282.8871648	17.48367658	3.511636616	252.7187484	15.07571991	3.365775449
3/01/2009 1:20	7.998881841	7.638754406	265.9398602	17.39318719	4.100026452	260.828231	16.31366703	4.079559394
3/01/2009 1:30	7.840200613	7.958739268	247.2011233	16.72668948	4.000379523	244.1238732	16.90741479	3.987121505
3/01/2009 1:40	7.91599401	7.956779267	280.9968254	16.21935898	3.869121747	274.9827295	16.44498242	3.889967534
3/01/2009 1:50	6.649078197	6.788347911	227.6906702	16.16698174	4.548504436	231.5228122	16.00736111	4.439472156
3/01/2009 2:00	7.73666501	7.635270303	317.1950153	20.52741314	5.050696038	293.081198	20.20712399	5.003059883
3/01/2009 2:10	6.773803306	6.50243277	299.6942407	22.66648502	6.364219488	296.1141479	23.409261	6.83197689
3/01/2009 2:20	4.023423373	6.339965908	318.8987755	35.23429814	15.8761594	284.5691802	20.70533843	6.175462537
3/01/2009 2:30	6.199347293	5.969055028	245.5499472	20.60288381	6.211618718	249.3581415	20.71511588	6.464239024
3/01/2009 2:40	6.37849335	5.856730921	290.3210577	25.72004343	7.532181232	267.0170837	22.79231813	7.234560958
3/01/2009 2:50	5.31211963	5.272637827	223.8711225	21.96410977	7.678313487	209.7476187	21.87740061	7.688960958
3/01/2009 3:00	5.250125198	5.134601862	250.093216	22.62920153	7.955557713	240.0282304	22.17893347	8.008164432
3/01/2009 3:10	5.889573916	5.615322664	287.2492863	24.26000645	7.692571364	263.9111436	23.6705614	7.86658953
3/01/2009 3:20	5.422924799	5.315077234	248.8786989	23.00121916	7.859598185	239.7790585	22.5348853	7.79130909
3/01/2009 3:30	6.13610273	6.174613541	276.1028936	23.7003646	7.20079239	279.3294776	23.3399388	7.091683265
3/01/2009 3:40	6.558186207	6.401478284	254.8936425	22.15592161	6.27969428	247.903822	21.47142182	6.223488076
3/01/2009 3:50	6.574325484	6.715501145	300.3565209	23.99609935	6.817462388	296.3599137	24.82109035	6.924987318
3/01/2009 4:00	5.489803879	5.292100931	260.6726257	23.52348299	8.067161073	244.937447	23.31613337	8.345505322
3/01/2009 4:10	6.586293905	6.024405111	301.011871	27.69897354	7.848765972	274.477853	25.17009818	7.757525952
3/01/2009 4:20	4.004024092	4.983394402	252.3326131	31.47783695	14.55905433	240.7672778	25.64136305	9.490182555
3/01/2009 4:30	5.964458369	5.74940668	277.5501189	23.0314526	7.15921968	274.2290415	22.37231296	7.182786053
3/01/2009 4:40	6.235969953	5.904846407	269.1979261	23.71051586	7.130420325	250.8023642	22.4305927	7.072499283
3/01/2009 4:50	6.69235629	6.234927453	311.4517972	26.50925409	7.445820557	290.8478906	24.92295027	7.486785225
3/01/2009 5:00	5.650772425	5.591580942	317.3157552	23.61362548	7.826274052	278.9937342	23.31056816	7.804773824
3/01/2009 5:10	5.923515504	5.797735643	304.264202	25.48453777	8.072951021	281.3979079	25.16779114	8.124107042
3/01/2009 5:20	6.113921769	6.189586128	273.3185043	21.88577952	6.692579761	277.6387105	22.12445369	6.686181721
3/01/2009 5:30	6.013673542	5.739966679	267.2105607	21.32006164	6.650108589	245.5016127	20.45356173	6.666764342
3/01/2009 5:40	5.983216827	5.880743999	265.7834661	21.15461657	6.633989873	254.0840987	21.49347042	6.841011015
3/01/2009 5:50	5.666960731	5.650285195	249.1711981	21.33758869	7.015143206	233.9835859	21.03230929	6.944487023
3/01/2009 6:00	6.056671023	5.984890567	282.474525	22.33213321	6.894999131	272.381143	21.45498288	6.735325596
3/01/2009 6:10	5.467010318	5.338295684	242.6482898	22.56624672	7.720459742	232.7893269	22.3900096	7.808689576
3/01/2009 6:20	6.275525363	6.31587242	275.693819	21.01375866	6.317162658	270.7937041	20.75108933	6.192295103
3/01/2009 6:30	6.584546928	6.283041214	260.6945182	20.71411503	5.898402185	252.8698576	20.29010072	6.014261204
3/01/2009 6:40	6.46043401	6.170947527	251.5718021	18.58735922	5.443249837	230.2644062	18.30152043	5.59603163
3/01/2009 6:50	7.734555662	6.667656488	317.5318714	24.35087265	5.931174566	283.8992592	20.27177308	5.818935828
3/01/2009 7:00	6.920316285	6.59830145	263.2571181	20.42973416	5.573269078	245.2251619	19.54218986	5.608637507
3/01/2009 7:10	7.115298194	6.886928507	272.1753512	20.97452983	5.520295314	255.963629	20.35186292	5.537514529
3/01/2009 7:20	6.917605657	6.895600113	279.2096304	21.23147406	5.714573139	266.3843405	21.72007945	5.865811484
3/01/2009 7:30	6.625752441	6.695134782	229.8786794	19.54492039	5.494314701	217.6389181	19.52412275	5.409684949
3/01/2009 7:40	6.647133353	6.658740698	283.9424999	22.78892644	6.459033241	274.3319454	22.34614543	6.31263249
3/01/2009 7:50	7.08068585	7.235044283	298.9103245	20.11737814	5.383624455	298.5678262	20.0842981	5.287259508
3/01/2009 8:00	6.263888018	6.329311659	247.2838459	18.05151498	5.374129326	250.7421243	18.27502446	5.363861514
3/01/2009 8:10	5.954111224	6.507837773	257.4555645	18.05450648	5.70967556	252.8024216	18.13962105	5.213483068
3/01/2009 8:20	7.296728136	6.985908394	275.0768471	19.42220357	5.009823664	246.3992688	18.40393209	4.992911242
3/01/2009 8:30	6.726119747	6.444687321	263.7511902	18.98832999	5.337384512	250.9515845	18.15006985	5.344517137
3/01/2009 8:40	6.643024011	6.36587234	247.2349986	18.65578749	5.386488494	235.0799679	18.02109243	5.444940503
3/01/2009 8:50	6.261267448	6.110543448	245.5162025	18.32875046	5.483913797	227.8617798	18.02788026	5.494670635
3/01/2009 9:00	7.224217923	6.924311342	310.3856306	20.08037947	5.223938912	295.4212555	19.50363351	5.267018181
3/01/2009 9:10	7.194501844	7.274999324	296.9577995	20.64993878	5.443538573	285.9598335	20.97929153	5.461645539
3/01/2009 9:20	6.764374743	6.259479192	307.5524303	23.19884755	6.293824091	266.6064058	22.8549818	6.583555719
3/01/2009 9:30	6.494237792	6.476994253	291.3210884	20.72992114	5.989885289	297.8198856	21.32998484	6.160662027
3/01/2009 9:40	6.371859335	6.337944918	242.3230604	18.24075346	5.37457999	232.5516388	17.8113482	5.274616938
3/01/2009 9:50	6.451015878	6.43247546	289.1511246	20.33987458	5.897017753	289.5659617	20.19524301	5.872026225
3/01/2009 10:00	6.750049557	7.018110382	273.7837645	18.5185936	5.142904474	280.8710715	19.24896296	5.153817709
3/01/2009 10:10	7.660043028	7.684067416	295.4044686	20.52068985	5.096734099	273.1373872	20.15084813	4.988753014
3/01/2009 10:20	6.783666252	6.620015524	272.9989938	18.43974448	5.092241006	265.3768767	18.10228847	5.101444675
3/01/2009 10:30	6.957025446	6.919924813	275.3930958	20.74841939	5.619015644	271.5048203	21.07249687	5.761938429
3/01/2009 10:40	7.483837636	7.466049349	270.3565368	18.20116402	4.541737903	270.4158474	18.47508797	4.621787873
3/01/2009 10:50	7.853551524	7.834668404	274.2345058	17.21203258	4.187961191	267.9753646	17.4861223	4.268645561
3/01/2009 11:00	7.253843579	6.842916735	263.4556113	18.93340813	4.857222655	259.9035381	18.99796783	5.160370697
3/01/2009 11:10	7.984248064	7.965836643	279.8960329	19.77253525	4.620322896	268.6361855	19.64013226	4.604414964
3/01/2009 11:20	8.61790161	8.70335763	273.9905905	17.22277452	3.728362696	268.4111272	17.51764255	3.748633217
3/01/2009 11:30	8.253821955	8.108674477	287.8146637	19.37430695	4.440731539	264.1676473	18.76191791	4.399748983
3/01/2009 11:40	7.973437517	7.717398803	293.9993956	19.8256146	4.621772161	294.1428908	19.04031314	4.57740944
3/01/2009 11:50	7.607297002	7.515166787	291.6696615	19.08661788	4.734179795	286.99951	18.98753423	4.766377258
3/01/2009 12:00	5.399869483	3.888865171	792.0565001	218.1387983	67.30782661	393.3934535	68.25238572	29.38976776
3/01/2009 12:10	6.644302622	6.504779157	282.2249511	21.21896643	6.012627768	283.1828084	21.12114155	6.098854914
3/01/2009 12:20	7.167644305	6.652991781	357.3506745	23.29381138	6.051046074	287.9484414	20.98767961	5.844878754
3/01/2009 12:30	6.447694192	6.498862359	263.7865875	19.27099735	5.574009102	255.5859815	19.1977942	5.516088013
3/01/2009 12:40	7.575590411	7.27048852	278.0277043	19.82998866	4.92703831	246.4145586	18.97330179	4.91051656
3/01/2009 12:50	6.591448933	6.690694676	228.220477	19.56754299	5.632485517	217.9222985	18.45552494	5.187338536
3/01/2009 13:00	6.759680526	6.850308807	260.2142474	19.75586053	5.511962754	264.5324695	20.0138183	5.509785441
3/01/2009 13:10	6.539392366	6.366661735	299.3177478	22.18666846	6.361384782	296.1249063	22.04806811	6.491422066
3/01/2009 13:20	6.533154707	6.391709768	260.8700276	21.08563165	6.10252892	262.1016939	21.0257657	6.219038758
3/01/2009 13:30	6.516795731	6.246660287	303.1302112	20.45637585	5.932171986	275.923496	19.95846656	6.025838674
3/01/2009 13:40	6.507144688	6.096703184	282.96288	21.59905427	6.201037541	274.8426376	20.34277173	6.215090154
3/01/2009 13:50	7.117252203	7.057572394	320.4301586	23.8726623	6.320109589	285.568791	23.33805285	6.298734971
3/01/2009 14:00	7.533391262	7.293282883	314.6246078	25.76620571	6.309575464	289.9269457	24.62507408	6.221628547
3/01/2009 14:10	6.589376598	6.48387206	281.7306782	20.35091148	5.823064296	281.9013249	20.15782715	5.882079322
3/01/2009 14:20	6.768553207	6.683283689	271.2463456	21.38878774	5.940765235	250.7305702	21.17499504	5.956119891
3/01/2009 14:30	7.077147101	6.702906034	285.5620538	25.03279088	6.525226592	241.3199994	23.43649357	6.428767025
3/01/2009 14:40	6.345192422	6.469382029	251.0166803	19.54662036	5.757542197	245.306181	19.79771671	5.753424318
3/01/2009 14:50	6.517797259	6.369796907	266.9906145	19.3144433	5.601683659	248.5325486	19.19506176	5.686259458
3/01/2009 15:00	5.994043194	5.633213482	289.0337172	21.64177051	6.814089303	281.6195275	22.12132467	7.410208917
3/01/2009 15:10	5.822281606	5.488223869	294.6020012	24.78982635	7.938622014	276.0975819	26.00405444	8.756995269
3/01/2009 15:20	6.935887965	6.964890132	280.1815238	19.87102644	5.394515009	276.5809122	19.66324604	5.332878815
3/01/2009 15:30	6.80151326	6.740381727	263.4908361	21.27807318	5.878276549	247.5884731	21.53002241	6.02137399
3/01/2009 15:40	6.989577587	6.796140473	301.2612915	21.17504322	5.713439458	288.5235451	20.82509428	5.756059038
3/01/2009 15:50	6.161363713	6.02583887	249.7542343	18.84483319	5.722027944	249.0162568	18.46807509	5.720956711
3/01/2009 16:00	6.881895882	6.757986253	264.0595996	20.2881024	5.544708136	244.1742671	19.66520514	5.445880208
3/01/2009 16:10	5.64022854	6.560059411	259.5339027	22.04281096	7.232597294	246.1310193	19.15264426	5.413753208
3/01/2009 16:20	6.569496933	6.485527005	253.9252122	18.59380938	5.288587541	245.1000913	18.27314841	5.265254162
3/01/2009 16:30	6.382610857	6.404226475	257.7259174	18.71431448	5.520259986	265.9470368	18.64210361	5.451615811
3/01/2009 16:40	6.737592423	6.762611622	276.1885713	18.96581935	5.274736701	267.1494254	19.0449209	5.261167194
3/01/2009 16:50	7.018119402	7.163347502	299.8670382	20.14204322	5.379438686	303.1905684	20.7230444	5.419741642
3/01/2009 17:00	6.475696937	6.489224694	261.1597755	19.74637468	5.668000218	265.6835076	20.00428372	5.710158368
3/01/2009 17:10	6.44595978	6.155807486	263.5221329	20.10307983	5.791300551	254.2194958	19.41321297	5.838808626
3/01/2009 17:20	6.373661044	6.27945092	267.2541342	19.50490442	5.69621977	243.9154123	19.02629006	5.669466784
3/01/2009 17:30	7.36477104	6.543309344	307.0973971	23.17097282	5.915571757	289.447209	19.68560637	5.717831834
3/01/2009 17:40	6.182220879	6.326348262	250.2801223	20.08985261	6.012570029	236.5801167	20.32248239	5.898695206
3/01/2009 17:50	6.254004921	6.160243999	234.7271647	19.54390017	5.821917375	234.6653429	19.52037012	5.884265621
3/01/2009 18:00	6.682083471	6.683425022	305.1767965	19.39973778	5.434612093	296.5429731	19.49797029	5.481216531
3/01/2009 18:10	6.811594421	6.672814502	273.3617262	20.89910608	5.660927118	260.6565323	20.52736366	5.675487483
3/01/2009 18:20	6.714681542	6.693037179	305.5924044	20.19591303	5.60618232	296.9227901	20.4107446	5.702952805
3/01/2009 18:30	6.078960938	5.777781318	250.5407814	19.45506926	5.950418412	228.577076	19.1996987	6.162123049
3/01/2009 18:40	7.080240062	6.483569197	274.9415152	21.13127768	5.69919359	258.1147027	19.77768614	5.836392261
3/01/2009 18:50	6.461988701	6.362951447	242.0203316	19.12987589	5.498986907	228.9677988	18.58927657	5.429103093
3/01/2009 19:00	6.827370329	6.673155647	279.6540968	20.19840268	5.479928471	274.5090127	20.06732623	5.567398952
3/01/2009 19:10	6.705393415	6.669216083	307.0775342	20.80691818	5.72185027	296.588071	20.53381555	5.678747164
3/01/2009 19:20	6.184135223	5.890118922	305.0248266	19.85919189	6.04410904	280.6087013	19.57443588	6.269399395
3/01/2009 19:30	6.678349143	6.627626583	267.3231497	17.98330984	5.019703136	255.5731995	17.99660615	5.052097629
3/01/2009 19:40	6.247244428	6.063852988	256.8085508	19.0307733	5.585569751	229.2802781	18.83245418	5.65547084
3/01/2009 19:50	7.640644193	7.267716838	359.546808	22.23434299	5.435509434	318.5446802	20.67485217	5.331610881
3/01/2009 20:00	6.984612045	6.749271862	283.8976224	18.69520422	5.025971982	283.2236311	18.11419354	5.075772552
3/01/2009 20:10	5.559350838	5.206675081	259.8115999	20.69775596	6.995613399	255.8548209	20.92897665	7.553750438
3/01/2009 20:20	6.328645366	5.925744838	274.2411241	19.92010522	5.866500161	265.1260723	18.393253	5.787246509
3/01/2009 20:30	6.77146583	6.155241086	300.5121542	20.00024258	5.543996313	267.4676913	18.2239506	5.535402224
3/01/2009 20:40	6.574792718	6.646778343	270.4984781	18.1238966	5.129608594	269.1016681	18.02703769	5.016822648
3/01/2009 20:50	6.014686432	5.79737823	244.9043893	19.55923765	5.968551997	237.9579681	20.06239629	6.340707741
3/01/2009 21:00	7.722134495	7.679130584	320.0335776	19.88274083	4.833207393	317.5062252	20.12647155	4.931881298
3/01/2009 21:10	7.157495032	6.75241737	287.6989163	18.29930078	4.797615351	273.8280119	17.59416059	4.889643459
3/01/2009 21:20	7.520843355	7.38346527	294.9771181	17.68637168	4.372054047	276.34977	17.6035456	4.439068846
3/01/2009 21:30	8.589803312	8.450275909	320.2952583	21.01706752	4.526458371	314.9709921	20.68638584	4.506401507
3/01/2009 21:40	7.892572191	7.451355618	318.5984563	19.53044455	4.598320199	300.3427584	18.02905516	4.515349608
3/01/2009 21:50	8.547237476	8.221793036	307.0785219	19.40653307	4.22919017	285.7927441	17.93830818	4.084244792
3/01/2009 22:00	7.953021263	7.857417246	289.63611	19.48003306	4.485267139	270.9325379	19.57366425	4.55197541
3/01/2009 22:10	7.20566171	7.632093458	277.9075993	17.73008717	4.562130099	277.8899855	17.9979061	4.316143389
3/01/2009 22:20	7.00394055	6.481065356	303.086696	20.22908184	5.443503287	285.0010625	19.70522748	5.791204933
3/01/2009 22:30	8.012322091	7.430748649	363.7079122	18.96557791	4.390570456	305.9798321	16.81854962	4.238804437
3/01/2009 22:40	8.398236057	7.60950647	285.962625	21.64227472	4.785009608	269.0675164	20.22040987	4.920679611
3/01/2009 22:50	8.703726998	8.3157419	330.9361144	23.83362387	4.866005362	312.0550928	20.0641444	4.398621876
3/01/2009 23:00	7.512465358	7.44029568	298.1163477	17.0710611	4.281092574	276.9875998	16.63686912	4.207385278
3/01/2009 23:10	7.301857014	7.08852553	290.6219059	18.14630617	4.62192224	275.4069951	17.73676281	4.61808989
3/01/2009 23:20	7.530405505	7.486731808	316.7358978	18.51087701	4.543993237	314.2217578	18.65381603	4.599984443
3/01/2009 23:30	7.630947738	7.323893202	303.6030648	19.1740719	4.686045017	287.9258976	18.17878259	4.657479162
3/01/2009 23:40	7.631356275	7.558473733	315.1507504	17.30972771	4.263692909	310.12653	17.46196395	4.359880662
3/01/2009 23:50	7.112859753	6.974645282	340.5344011	18.65544488	4.867958623	314.6015413	17.99322169	4.814916491
4/01/2009 0:00	7.36966649	7.248415105	309.8299765	18.94236762	4.767374478	291.1034538	18.67614095	4.762380563
4/01/2009 0:10	7.158805321	6.838159189	277.8988168	17.11282093	4.521580822	270.3137021	16.98440569	4.700079302
4/01/2009 0:20	7.927548426	7.772144433	296.3198687	17.27645766	4.060149239	289.1749217	16.84335041	4.044794669
4/01/2009 0:30	7.924969083	7.945092461	340.8228594	18.78944105	4.336355178	329.6546247	18.20571278	4.190530251
4/01/2009 0:40	7.731264566	7.700491117	329.9230894	18.02551257	4.328175599	306.4554642	17.96540762	4.354783019
4/01/2009 0:50	8.636650898	8.691327516	311.0830652	18.74105177	3.982472937	306.1607602	19.33829548	4.075580949
4/01/2009 1:00	8.66099704	7.203191532	354.4847628	22.2971836	4.738916367	308.267158	18.74374243	4.867136375
4/01/2009 1:10	8.155063353	7.893280031	324.0775612	19.71746802	4.454673615	314.9512913	19.92128854	4.670639902
4/01/2009 1:20	8.58407252	8.952841837	325.1394192	17.88710796	3.837978137	329.2579095	18.67242364	3.828362146
4/01/2009 1:30	8.902323183	8.894391224	299.0211771	18.29395582	3.743396222	281.6320524	18.30673408	3.738930777
4/01/2009 1:40	8.577875583	8.537799587	290.0441788	16.70579333	3.629810261	277.7242141	16.35846698	3.587291901
4/01/2009 1:50	8.451020253	8.459024012	302.6172739	16.93255982	3.718941925	298.8078548	16.46774087	3.607299364
4/01/2009 2:00	8.973474332	8.828724822	308.4329241	18.14695927	3.718479923	299.300891	18.12966283	3.792613287
4/01/2009 2:10	8.823166297	8.868718337	293.1875168	15.6034623	3.260337224	289.5805256	15.71374573	3.247982309
4/01/2009 2:20	8.894132126	8.790651651	326.903603	17.30303794	3.640750635	313.7328737	17.22770113	3.688906463
4/01/2009 2:30	8.474529041	8.365475475	289.4900494	15.91511482	3.444974021	279.8882653	15.64216738	3.4387936
4/01/2009 2:40	8.526578426	8.877304083	302.6145391	16.72550997	3.668899653	264.7633954	15.16580032	3.226415555
4/01/2009 2:50	9.431967695	9.160964172	286.9581426	16.68627484	3.281247491	272.7238231	16.55262208	3.355878139
4/01/2009 3:00	9.567650575	8.691848248	338.4908267	20.25434225	3.841445368	308.7414869	15.85656799	3.362084937
4/01/2009 3:10	10.11837123	9.520529301	328.4996536	16.7552889	2.978327864	272.9964264	15.0307038	2.897818857
4/01/2009 3:20	8.885452751	8.620087179	282.8370302	16.57458359	3.376778781	259.7092825	15.38074993	3.258636355
4/01/2009 3:30	10.10487383	10.05782667	332.6728786	17.64334625	3.136472252	316.8533296	17.92514551	3.201653685
4/01/2009 3:40	8.892826689	9.025014648	300.2327868	14.08790576	2.936582776	260.8612033	13.93090709	2.851883746
4/01/2009 3:50	8.666864074	8.296990952	263.0494283	14.23032232	3.067254517	253.1564128	14.10358635	3.200334316
4/01/2009 4:00	11.2452815	10.3212147	310.282695	19.49106733	3.107556051	282.2166752	16.08678308	2.873860229
4/01/2009 4:10	8.099977265	7.929190042	320.896611	15.69863639	3.608413251	314.8269785	15.92354714	3.767741013
4/01/2009 4:20	9.276486223	8.799770534	313.4794533	16.01555946	3.184886848	277.645502	15.06224815	3.19324407
4/01/2009 4:30	9.835756908	9.70478056	282.6015672	16.31249031	3.039552035	288.7183496	16.61939595	3.129746753
4/01/2009 4:40	9.628918055	9.493763471	378.3740345	20.13520531	3.81532163	352.8936754	17.17473099	3.306964504
4/01/2009 4:50	9.426231204	9.505710453	309.5199983	15.36095343	2.983247617	299.4888748	15.46674655	2.973119214
4/01/2009 5:00	10.04121631	8.941877213	292.7283003	16.26617025	2.941639758	274.2755314	13.78103369	2.871353691
4/01/2009 5:10	9.312158636	9.047730682	345.2586764	18.45441125	3.596423797	347.7270397	18.01273729	3.629141504
4/01/2009 5:20	8.707090291	8.676658972	288.1553266	15.88527674	3.371435517	277.9213756	16.41025396	3.500862134
4/01/2009 5:30	9.009475375	9.651864541	341.0294605	17.54923096	3.615820975	345.9731137	17.46062778	3.314283489
4/01/2009 5:40	9.267807395	9.576296266	313.2163646	15.78210022	3.126830208	308.6264363	15.51537546	2.945267503
4/01/2009 5:50	9.803507099	9.34652192	345.0171066	18.44628779	3.48196385	338.8091883	17.47151432	3.485581294
4/01/2009 6:00	9.8637575	9.955734591	370.0892316	17.75165174	3.232715123	350.4755717	17.2845158	3.116316895
4/01/2009 6:10	9.918763253	9.846004129	369.9702859	18.82681366	3.437808961	346.652752	18.45631573	3.439555945
4/01/2009 6:20	9.686893132	8.51040301	326.381413	18.28750789	3.473042707	287.7614723	15.74849205	3.426433293
4/01/2009 6:30	11.06026107	11.06881729	398.0108809	21.97273443	3.518324867	343.7108275	21.72287343	3.493232692
4/01/2009 6:40	10.07745948	9.671250921	339.6417077	20.0836494	3.571256831	302.9847069	17.23438093	3.223164444
4/01/2009 6:50	9.695198623	8.295533729	306.8220471	19.3994313	3.609459162	277.1484408	14.12517312	3.187819317
4/01/2009 7:00	9.080207768	8.964158653	344.3228584	17.0452616	3.381755107	345.6387131	17.1219308	3.458543112
4/01/2009 7:10	9.832047798	9.790583012	358.8786274	18.39129343	3.372128843	311.0314361	16.4663276	3.055760253
4/01/2009 7:20	9.891152502	9.708712545	362.5082384	17.80925357	3.239301372	300.2857386	16.4694834	3.103241056
4/01/2009 7:30	7.370894926	6.71675178	331.1754176	23.16759824	5.966557709	314.4470051	23.88820236	6.774701125
4/01/2009 7:40	9.7810119	9.860419823	322.3001488	17.1503081	3.20404103	321.9582127	17.08315405	3.148155578
4/01/2009 7:50	9.640422691	9.496916009	333.1729673	16.19866038	3.042848378	319.9492079	15.67448184	3.012110649
4/01/2009 8:00	10.46917229	9.60152475	362.4235031	17.89123571	3.054345557	322.0564595	15.19031692	2.870812067
4/01/2009 8:10	9.564643127	10.11638426	313.6626281	16.09725262	3.109880656	290.3663762	15.97377735	2.880877327
4/01/2009 8:20	9.905700928	9.787530583	322.6638398	16.42573502	3.014446407	319.7441549	16.54986615	3.076266252
4/01/2009 8:30	9.736966243	9.694954218	342.966346	16.70423068	3.09884777	323.272872	15.5853192	2.946057997
4/01/2009 8:40	9.50469437	9.650210747	338.795191	16.76766661	3.228689073	344.4948876	17.44404264	3.27190853
4/01/2009 8:50	9.546720167	9.484823831	310.8658992	16.05856211	3.096934306	296.6357282	15.88479161	3.100197911
4/01/2009 9:00	9.593483132	9.558672548	344.3287753	17.61889789	3.339607371	342.5870495	17.64839126	3.382600349
4/01/2009 9:10	10.52886224	10.44470289	353.5551576	16.96129015	2.904913149	336.5983098	16.53466637	2.870519251
4/01/2009 9:20	10.67476799	10.75549693	393.9089248	17.35332726	2.884759704	393.2518611	17.71482266	2.923057623
4/01/2009 9:30	11.21646285	10.79209972	380.1687884	20.08046025	3.164591681	364.7162896	18.51316202	3.082964039
4/01/2009 9:40	10.30563394	10.14889943	372.0892184	18.9127675	3.279855807	368.1733676	18.9059892	3.344764409
4/01/2009 9:50	12.27198083	11.1862182	373.912374	22.90083766	3.241242868	343.6479305	19.03130713	3.01949606
4/01/2009 10:00	6.54811919	6.190870693	354.9592948	20.45456739	5.881948714	349.7397891	21.70836385	6.571419997
4/01/2009 10:10	10.24483578	8.937107526	346.117397	23.04328963	4.01630534	337.6481347	19.15976992	3.926076168
4/01/2009 10:20	10.76941594	10.8830886	314.3377297	17.03488724	2.841708086	309.9732745	17.54615772	2.882350513
4/01/2009 10:30	11.19126097	10.78435136	377.4199671	20.5669354	3.261869489	357.3202317	19.21576108	3.195084126
4/01/2009 10:40	10.06687005	9.869377368	359.1230848	17.51035112	3.115642766	353.1030608	16.99350267	3.102300456
4/01/2009 10:50	10.27128502	10.08533066	329.3359795	18.73153863	3.266128382	297.6119078	17.82426438	3.188257539
4/01/2009 11:00	9.998729366	9.929344228	360.905822	18.26528902	3.260877772	354.2870929	18.55562054	3.314677639
4/01/2009 11:10	9.470329451	9.50344679	347.2363977	17.29731748	3.341054082	338.1991154	17.24351677	3.298931113
4/01/2009 11:20	9.317665708	8.992185161	353.4915406	20.3137476	3.954055939	336.919032	20.1204505	4.066995381
4/01/2009 11:30	9.53711474	9.675976409	303.2798834	16.88066641	3.240819289	301.3699141	16.95280366	3.199381784
4/01/2009 11:40	8.869510875	9.084744386	354.2447479	17.74902426	3.728165766	345.8986687	17.58665845	3.587456916
4/01/2009 11:50	9.000207135	8.565430599	369.5953456	17.74858675	3.531690038	320.4970249	15.33666245	3.247062224
4/01/2009 12:00	8.944190735	8.751899689	391.5530915	19.73201632	4.019611854	377.9641873	19.98985374	4.175741298
4/01/2009 12:10	10.80248755	11.19437245	360.9210189	21.44186037	3.539669954	350.6899874	21.54066986	3.441051656
4/01/2009 12:20	9.493046682	9.514140859	394.1432898	19.40280891	3.70427224	388.2022897	19.28018433	3.68068073
4/01/2009 12:30	9.694956775	9.84029229	378.6734321	19.00297822	3.546939016	379.1720298	19.32009101	3.566735202
4/01/2009 12:40	8.472344155	7.913728204	370.1583149	20.14911357	4.341834584	327.932438	19.65687907	4.572431304
4/01/2009 12:50	9.920828057	9.603148474	389.8996626	19.50779929	3.534496204	370.2967549	18.77591189	3.546021411
4/01/2009 13:00	9.858094269	9.215394448	372.7873064	18.04693672	3.304833058	348.4678346	16.27763415	3.215731384
4/01/2009 13:10	11.07381939	10.94055355	345.057166	20.77657679	3.394031058	346.6009813	20.40303506	3.359109431
4/01/2009 13:20	9.844450401	9.495413353	335.4881606	17.57857758	3.22824223	318.0171302	16.56630675	3.182415602
4/01/2009 13:30	9.126244179	8.779151661	335.3517461	16.13787978	3.239565044	337.3672726	15.43594517	3.219524792
4/01/2009 13:40	9.836374601	9.85671648	380.0895019	18.68832442	3.416495826	357.6816186	18.49641059	3.382074092
4/01/2009 13:50	7.132770196	6.786548246	317.5766751	19.16290081	5.046117101	311.3222964	20.14778059	5.569492536
4/01/2009 14:00	9.057687232	8.968597207	350.9474869	18.11167959	3.592899797	351.3552587	17.66591912	3.547266917
4/01/2009 14:10	9.073814803	9.085969192	356.1657669	18.26287733	3.688379435	328.8163431	18.38256144	3.709975209
4/01/2009 14:20	8.467497084	8.568484278	327.0629126	16.87844731	3.664592889	325.595408	16.97141662	3.647887666
4/01/2009 14:30	8.89023346	8.736963436	321.8915119	17.8189653	3.655177771	304.520989	17.33176236	3.631451392
4/01/2009 14:40	9.254978842	9.169519672	395.413492	18.42882973	3.58339804	382.6141059	18.38742603	3.611099546
4/01/2009 14:50	8.820452252	8.686240264	383.488371	19.11057469	3.936906566	373.0255718	18.88370282	3.963117803
4/01/2009 15:00	7.883333342	7.665853564	341.3554388	19.05608074	4.507739624	331.3733861	18.60581438	4.530918021
4/01/2009 15:10	7.01558778	6.712871603	308.5916371	20.60854419	5.320331336	303.7245977	21.05241925	5.637202594
4/01/2009 15:20	8.102969981	7.697756457	408.9440288	19.46280195	4.409273333	381.4885276	18.28742773	4.373218921
4/01/2009 15:30	8.323013608	8.12732697	316.0814907	18.54701287	4.14115971	308.2864038	17.99565183	4.114903796
4/01/2009 15:40	7.95627616	7.896300724	335.2756607	17.52367161	4.096088516	330.975635	17.67872165	4.174336654
4/01/2009 15:50	8.208855946	8.571491988	315.7283056	16.9858023	3.894034238	315.0425835	17.06486163	3.720651501
4/01/2009 16:00	8.683948054	8.425091863	329.4436749	16.21424496	3.478136485	315.6001386	15.93533053	3.524160082
4/01/2009 16:10	8.826804345	8.055446104	332.243895	18.10419687	3.765624837	296.5799774	15.82056876	3.616287361
4/01/2009 16:20	6.237674124	6.440277477	336.3104439	25.86723774	7.631275315	341.7578075	20.22253314	5.943396392
4/01/2009 16:30	9.669727866	9.943221799	332.3655625	21.88199466	4.076182676	302.7576449	22.9459456	4.146840051
4/01/2009 16:40	9.057995074	9.211560821	333.3975287	18.46642804	3.786828164	345.911313	19.21216141	3.844196283
4/01/2009 16:50	9.212152068	8.904992179	343.3340866	18.20893152	3.663584236	334.5235337	17.5586384	3.671559578
4/01/2009 17:00	8.355052239	8.118019849	341.4459126	18.05661491	3.967958303	310.2134235	17.80507109	4.05224702
4/01/2009 17:10	8.373419866	8.31514931	381.2955409	18.53982815	4.11019785	369.9720849	18.28199963	4.086872377
4/01/2009 17:20	7.936932238	8.172710816	352.707299	18.54424603	4.293506428	356.5382644	18.38450888	4.150843048
4/01/2009 17:30	8.978953619	8.88590253	375.6940564	19.63097344	4.062585104	377.6452556	19.53348898	4.090430296
4/01/2009 17:40	8.578971564	8.08113806	315.4029667	15.78298609	3.420363595	304.1524883	14.84609283	3.429511076
4/01/2009 17:50	9.484798106	8.97271276	353.9953518	17.05486399	3.262406421	315.6653148	15.32866859	3.136629414
4/01/2009 18:00	8.830700806	8.329816198	330.621819	16.50105007	3.475668762	323.245438	15.71531781	3.517610193
4/01/2009 18:10	9.426731186	9.461022454	293.0096255	16.0019731	3.189668635	278.158059	15.62894906	3.043763305
4/01/2009 18:20	8.846173241	8.489754877	362.0831922	17.25094884	3.678669918	355.061061	17.15297867	3.837568809
4/01/2009 18:30	8.652876981	8.332766554	330.8369927	16.92012036	3.613228402	319.7145916	16.53454863	3.674363575
4/01/2009 18:40	8.958338143	8.095347337	355.9583484	19.3785933	3.97196594	329.5286003	16.3183686	3.761135367
4/01/2009 18:50	8.272184132	8.215361429	362.0019589	19.18322509	4.301726145	348.3404772	18.63561861	4.227168241
4/01/2009 19:00	8.162284765	7.379902005	351.3613372	19.5505058	4.481132761	317.4088316	17.05769258	4.358096537
4/01/2009 19:10	8.298803055	8.359394125	366.3489021	19.22190369	4.331221917	357.8503369	19.75287342	4.420194488
4/01/2009 19:20	9.729550939	8.774267725	363.5823277	22.52444127	4.282828837	334.8216062	19.38129501	4.156056571
4/01/2009 19:30	7.680953746	7.793763394	302.221591	16.74596592	4.089186888	282.10888	16.94499797	4.08871368
4/01/2009 19:40	8.228897377	8.010933276	328.0828783	17.3680616	3.90407435	319.5484994	17.13186594	3.947224169
4/01/2009 19:50	7.761077693	7.440031795	365.7310619	17.56010813	4.21037537	348.1421684	17.21863894	4.290843788
4/01/2009 20:00	7.71374607	7.685418837	299.7956278	16.0325852	3.929092576	280.1846959	15.89596358	3.919087079
4/01/2009 20:10	8.276798703	8.249102656	322.4525084	16.14072377	3.725452397	326.6940488	16.46444885	3.788401201
4/01/2009 20:20	8.457798125	8.425428371	321.9805054	16.58284542	3.628086865	320.3612164	16.19960429	3.588997255
4/01/2009 20:30	9.262900293	8.89412604	364.4280789	20.97584051	4.182454589	325.9919693	19.11492189	3.977466118
4/01/2009 20:40	8.935005059	8.622020772	380.7035651	17.31726086	3.589534532	350.095622	16.14512587	3.503116222
4/01/2009 20:50	9.104860942	9.000642135	362.390841	18.2496093	3.660728957	333.821627	18.15929022	3.677199998
4/01/2009 21:00	5.865810461	5.344242535	324.3942653	25.0085865	8.218736669	313.0418002	26.71425287	9.680921641
4/01/2009 21:10	8.217498357	8.186131669	321.7850467	16.14824304	3.682456146	310.3141071	16.40656514	3.744568409
4/01/2009 21:20	8.069318182	7.744719112	352.6080342	19.5065982	4.518307076	361.3633296	20.23112244	4.885454167
4/01/2009 21:30	7.502659975	6.978354757	332.6988056	17.47095497	4.465936515	299.261281	17.01690773	4.697930954
4/01/2009 21:40	10.55127751	9.736993522	398.7665931	23.70723201	4.053265686	351.1212001	19.14823403	3.638302734
4/01/2009 21:50	8.847206684	8.49920587	345.80662	18.26038469	3.803997256	324.1589105	16.71565737	3.685524104
4/01/2009 22:00	8.69430805	8.501845202	336.1819526	17.85157743	3.789892457	318.2361986	17.11799896	3.730615071
4/01/2009 22:10	8.799620082	8.890196357	384.7605068	18.82779498	4.010891998	377.771729	18.85273472	3.980637006
4/01/2009 22:20	9.155099913	8.301171186	345.1332054	18.83451324	3.80915299	323.518218	16.87633182	3.816127215
4/01/2009 22:30	8.994587251	8.808320188	378.2412262	19.38266058	3.928558882	350.9696195	18.40137025	3.801635462
4/01/2009 22:40	8.711908796	8.837998929	332.2993655	16.58461182	3.530736599	323.3586542	16.82626633	3.538675934
4/01/2009 22:50	8.389212028	8.051941285	344.0796007	19.6133488	4.305650058	313.2808153	19.58493507	4.491853628
4/01/2009 23:00	8.789239869	9.323772918	291.8880404	16.51940605	3.549503024	282.0238097	16.52901285	3.328719799
4/01/2009 23:10	9.980994992	9.917763193	353.9730803	18.36310199	3.40713802	331.8711122	18.06526733	3.372633076
4/01/2009 23:20	8.992653204	8.824446295	326.8538942	17.07883563	3.54639838	302.6396174	16.61624366	3.550656193
4/01/2009 23:30	8.279330053	8.029112317	367.6090628	18.74390016	4.294578244	344.0275847	18.58540079	4.416846305
4/01/2009 23:40	7.683347616	7.684516891	290.9706925	16.70378339	4.133600881	289.7040548	16.60952468	4.089644397
4/01/2009 23:50	8.574399032	8.558182036	341.8955716	17.22487451	3.759551522	319.6626414	17.27301952	3.783472437
5/01/2009 0:00	3.574099877	3.308591528	327.0313529	39.60606647	19.29550517	346.3976869	47.04703422	24.41853868
5/01/2009 0:10	9.601277546	9.925089708	332.256034	19.10028576	3.659409195	337.4041664	20.34886937	3.75050425
5/01/2009 0:20	8.590388035	8.704535823	307.3852397	16.0790061	3.512425721	313.5069036	16.34828965	3.532948449
5/01/2009 0:30	8.929723565	9.124285179	366.1065986	18.36460205	3.867738323	350.0177929	18.77664522	3.869838631
5/01/2009 0:40	8.874763326	9.025953022	330.2420533	16.71150676	3.549819305	336.2943506	17.04143789	3.564904827
5/01/2009 0:50	8.827253168	8.494560184	312.0883364	16.99632349	3.644452111	286.4651173	16.60130122	3.70645181
5/01/2009 1:00	9.367767399	9.385105396	325.1606571	18.60249342	3.723921815	323.493551	18.58049472	3.716180619
5/01/2009 1:10	8.061902337	8.474343936	280.0882133	16.45121524	3.849053229	274.144249	16.10232329	3.556571441
5/01/2009 1:20	9.077010342	8.821765812	360.6282149	18.54132167	3.770624087	315.7904789	18.06789462	3.795279018
5/01/2009 1:30	8.442576152	8.59463901	306.6455299	16.3695335	3.606205272	309.6754028	16.76882156	3.620655535
5/01/2009 1:40	8.083521785	7.932877905	292.2615647	15.80608998	3.714194232	295.2783825	15.81762968	3.812623989
5/01/2009 1:50	8.825555242	8.782467394	318.5042388	17.53057119	3.672807849	305.3285082	17.51516272	3.686388947
5/01/2009 2:00	8.873484762	8.542082399	290.5362624	16.63854761	3.519338171	285.4929204	15.89207514	3.495043303
5/01/2009 2:10	9.06431115	9.03860926	344.8660952	18.00842645	3.642635691	320.9146178	18.03201103	3.679301066
5/01/2009 2:20	8.839353173	8.906503217	339.0520863	18.12459814	3.797430727	319.6752461	18.0423856	3.742820784
5/01/2009 2:30	8.968133758	8.996957191	319.0201415	17.65895445	3.642917883	308.7758321	17.26892245	3.55359784
5/01/2009 2:40	9.044778185	8.320052276	350.2247024	19.98749738	4.006133056	329.4099512	17.82794171	3.897956873
5/01/2009 2:50	8.22480623	8.116814162	334.3839524	17.18371386	3.866612329	323.3165029	16.71168271	3.856483737
5/01/2009 3:00	6.979605243	5.775584033	339.9592061	22.68254665	6.248032009	308.6383459	20.71062747	6.974628081
5/01/2009 3:10	8.735834313	8.441874528	313.3865217	17.08253006	3.620319474	300.2643501	16.57251481	3.658029012
5/01/2009 3:20	8.462034881	8.455272202	308.8220657	15.84847213	3.518176989	309.601742	15.96145102	3.547903574
5/01/2009 3:30	9.819567433	10.0248384	345.9126572	18.82535604	3.521041237	330.6041673	19.15855933	3.513517821
5/01/2009 3:40	9.045363187	9.119591939	317.0005279	17.0560665	3.532539625	310.3562271	17.20646224	3.537082634
5/01/2009 3:50	9.31809722	9.512626989	311.7361316	16.74239358	3.308608495	307.8543347	16.82582153	3.234255661
5/01/2009 4:00	9.932465615	9.335656377	327.6268945	17.99675225	3.332203682	320.1706383	16.9721902	3.355071536
5/01/2009 4:10	8.77836229	7.913609083	326.4951245	17.9734435	3.83188832	305.1699888	16.46978602	3.925248762
5/01/2009 4:20	9.661199142	9.420673097	298.8295406	17.33945946	3.310150368	282.1535578	16.79240458	3.288853632
5/01/2009 4:30	8.897333439	8.965712584	360.6975458	26.68665577	5.29239678	340.1139124	18.71264809	3.835827021
5/01/2009 4:40	8.963904476	8.643827063	313.9137021	17.11986022	3.557083623	301.8815556	16.18493434	3.494834733
5/01/2009 4:50	8.677783976	8.843299192	298.8404105	16.61388299	3.606888189	297.9220953	16.53327371	3.512018991
5/01/2009 5:00	8.723687544	8.618712324	281.7788025	17.22236594	3.719059694	276.872566	17.15727321	3.759249228
5/01/2009 5:10	8.988301251	9.211748459	295.9716655	17.10284064	3.566504872	290.1874941	17.62219031	3.57504682
5/01/2009 5:20	8.508172132	8.503243416	294.4394688	15.87007851	3.508099636	285.3919447	15.71416226	3.48506859
5/01/2009 5:30	8.586973208	8.618065654	301.7124779	15.68181468	3.422076785	304.1808616	15.95452273	3.4529302
5/01/2009 5:40	8.954751444	8.886895047	320.6980826	17.35710155	3.631402526	304.876134	17.16184491	3.635011255
5/01/2009 5:50	9.323830892	9.190708205	358.9025777	19.2390476	3.840760905	337.0453468	18.2779957	3.731021785
5/01/2009 6:00	8.816266304	8.644658744	304.5975517	17.03797629	3.585934801	295.0728992	16.63157222	3.550226075
5/01/2009 6:10	8.751977373	8.418910658	339.5909156	18.19806774	3.937273499	315.772118	17.62864175	3.976790593
5/01/2009 6:20	8.486546197	8.522239802	317.8375232	17.9635193	3.992038747	321.2487671	17.85446016	3.967982669
5/01/2009 6:30	8.356683375	8.328124927	315.9027275	18.12670875	4.062253718	314.7084587	18.3008344	4.122066121
5/01/2009 6:40	9.25161296	8.655334647	335.8938167	20.01989121	4.070974824	321.332499	18.66108135	4.075741124
5/01/2009 6:50	8.335631426	8.195091881	311.2776382	18.3403195	4.185343277	302.4646628	18.22782975	4.185848012
5/01/2009 7:00	8.523858943	8.363211403	324.944986	17.85582122	3.958479666	304.3429354	16.99802796	3.835080975
5/01/2009 7:10	8.334865686	8.216750327	283.8208931	17.16559446	3.873064086	286.4596779	16.69690859	3.823386707
5/01/2009 7:20	8.113209003	7.910372902	289.978929	17.25347418	3.980492627	283.2411309	16.99426859	4.029403423
5/01/2009 7:30	8.716069527	8.923157908	346.5771341	19.14848392	4.157579451	347.8842528	19.45587008	4.112325577
5/01/2009 7:40	8.169806651	8.228671145	292.6335885	17.84986042	4.15873801	297.2715807	18.00161627	4.150696862
5/01/2009 7:50	4.891113085	7.911427292	298.1577142	39.578035	15.0242702	286.3040694	18.02771331	4.362990965
5/01/2009 8:00	8.006995469	7.846517005	276.0386014	17.05786873	4.012592558	265.6538832	16.9054784	4.043083412
5/01/2009 8:10	8.01879998	8.64138482	263.4719708	16.22205408	3.84551276	273.8422966	16.25332285	3.554282566
5/01/2009 8:20	9.103623353	8.871824649	298.4771148	17.99157331	3.722517404	297.1201944	17.52746748	3.749515895
5/01/2009 8:30	8.797678931	8.569583588	311.0923156	16.68157472	3.607885248	295.1026715	16.19228188	3.61474236
5/01/2009 8:40	8.692488048	8.708213095	300.1598463	17.1813034	3.728732321	297.234794	17.4661565	3.796966664
5/01/2009 8:50	8.967967163	8.911770665	280.9531775	18.16502198	3.810302249	268.4929023	18.35280523	3.863767305
5/01/2009 9:00	9.120814219	8.996583237	295.1410365	17.91889044	3.703074273	288.1845095	17.28582246	3.633600078
5/01/2009 9:10	9.147196861	8.928371391	322.9988028	18.97218412	3.88417279	306.7294083	18.4405071	3.883352284
5/01/2009 9:20	8.232852959	7.868739257	298.6894349	17.19698119	4.022590719	284.2437639	16.51649387	4.072622097
5/01/2009 9:30	8.646506007	8.625018363	287.4229848	17.36948464	3.82177487	283.9845893	17.58888815	3.864140219
5/01/2009 9:40	8.860747814	8.902813646	300.7635393	17.79911014	3.812230221	292.9237036	17.89599839	3.820494385
5/01/2009 9:50	9.19128486	9.2580872	280.1679518	18.17850156	3.705340797	275.628147	18.70932782	3.753735347
5/01/2009 10:00	8.400889743	8.499198187	278.7749997	15.54535665	3.505311084	262.5788602	16.04808648	3.58458857
5/01/2009 10:10	9.920284125	10.16037812	305.7371705	17.18888915	3.265799768	294.2743121	16.81567305	3.083190772
5/01/2009 10:20	10.4244518	10.31826821	306.7095319	18.79709585	3.329789107	286.8011395	18.42036335	3.286520914
5/01/2009 10:30	9.296513506	9.355038845	268.2933195	16.78838944	3.422055045	258.0288441	17.20001509	3.490377659
5/01/2009 10:40	9.702930729	9.462634877	273.8860726	17.38200715	3.337767591	265.4296954	16.80518671	3.315479354
5/01/2009 10:50	9.475291743	9.50908633	280.3053135	17.14722008	3.392894564	279.2057541	16.95062881	3.313956754
5/01/2009 11:00	9.134318423	8.784215023	242.7451817	16.01158119	3.352672018	224.7804149	15.29914158	3.365865464
5/01/2009 11:10	9.839162901	9.592874875	261.7040324	16.59957348	3.14981243	253.006342	15.79065101	3.094154838
5/01/2009 11:20	8.431269717	8.782242114	246.8153974	16.73736105	3.714788795	253.5793472	16.18091092	3.444920256
5/01/2009 11:30	7.624157047	7.418989788	253.347738	16.98380767	4.305638066	243.0369935	17.2651945	4.546794664
5/01/2009 11:40	9.434532041	9.312467019	229.4880714	15.8862042	3.207561236	216.1556013	15.48988122	3.18934084
5/01/2009 11:50	8.807615275	8.931892105	233.8167882	14.97182562	3.219300288	220.8550341	14.84878571	3.16933675
5/01/2009 12:00	9.323776813	9.244874123	272.6064898	16.18796965	3.299151269	268.7537138	16.33836778	3.34647585
5/01/2009 12:10	9.185469141	8.808595998	244.8147016	15.96602541	3.317214092	231.4583726	15.08529426	3.274705739
5/01/2009 12:20	8.914771073	8.854008418	214.346985	16.23354132	3.4785574	208.1407412	16.47103476	3.568086585
5/01/2009 12:30	9.37694719	9.007109751	250.4878154	16.22854394	3.277585585	251.9262741	15.94568162	3.364909199
5/01/2009 12:40	8.544541257	9.149250749	231.4754643	15.37839827	3.445547322	227.2973326	15.12551626	3.147082533
5/01/2009 12:50	9.508282671	9.594503416	262.1874138	16.56903885	3.341382257	251.5151274	16.52240086	3.296906531
5/01/2009 13:00	9.764704065	9.454596514	273.6115606	17.49235027	3.315349536	258.3826875	17.06927867	3.343479757
5/01/2009 13:10	8.716671771	8.893739429	212.8336711	15.17327074	3.329505033	213.0589154	15.30699924	3.292706633
5/01/2009 13:20	9.268851357	9.236393868	203.2399115	14.79956292	3.036732329	205.1862938	14.81622133	3.052345751
5/01/2009 13:30	10.24823988	10.32800322	239.4365851	16.43460742	2.996645567	250.0399185	16.90775016	3.041004791
5/01/2009 13:40	7.568083495	9.835653603	215.7373701	17.01572756	4.345701734	206.288569	15.95821289	3.042898246
5/01/2009 13:50	9.614817516	9.54501932	226.0753427	15.63796828	3.080336457	226.249532	15.81784381	3.145661348
5/01/2009 14:00	10.25141795	10.18533613	244.5767477	17.15234274	3.07396077	237.7893138	17.71449018	3.206958591
5/01/2009 14:10	9.988524414	9.989698129	217.845464	15.95386945	2.984596677	201.26972	16.1079176	3.005258903
5/01/2009 14:20	10.89580768	10.68967814	225.3610283	16.38033222	2.766366104	214.0429039	15.88522651	2.740781786
5/01/2009 14:30	9.997395038	10.25319289	229.4141665	15.08192811	2.84677949	231.9017013	15.25083853	2.807784421
5/01/2009 14:40	10.27091587	10.36425858	246.005303	17.80826663	3.239515725	238.7968907	17.89678512	3.240438453
5/01/2009 14:50	10.48883501	10.0470717	229.272252	16.36060291	2.896144644	216.6655694	15.95972484	2.963361495
5/01/2009 15:00	10.1321276	10.06306057	225.130804	16.42093327	3.054674639	217.5449254	16.31589588	3.048537546
5/01/2009 15:10	9.47760013	9.84129855	206.8449795	16.09565615	3.231238851	205.0213686	16.38846803	3.151586778
5/01/2009 15:20	9.886001984	9.658649139	229.7825046	16.17511822	3.098562134	220.7596916	15.73596115	3.096260983
5/01/2009 15:30	8.916635819	8.40397668	206.0979741	15.60159406	3.357729741	194.5735654	15.0315864	3.457938505
5/01/2009 15:40	10.19354336	10.26667496	220.9409648	16.21564787	2.979020136	220.229754	16.36829101	2.981260992
5/01/2009 15:50	10.06272431	10.04536067	223.745161	16.41315393	3.078788468	210.6414269	16.01121491	3.002031259
5/01/2009 16:00	10.60959455	10.51338139	231.8550408	16.73824003	2.952447035	216.4604218	16.42394262	2.929666867
5/01/2009 16:10	10.94064472	10.6508431	238.9481083	17.81528205	3.02518025	228.8531671	17.70305409	3.113362426
5/01/2009 16:20	10.45094759	10.17015926	204.4978237	15.28449867	2.744381952	189.5141186	14.91641766	2.749439799
5/01/2009 16:30	10.34762056	10.30821544	208.4197427	15.82870837	2.808305165	197.0915562	15.52888429	2.774718775
5/01/2009 16:40	8.322244167	8.262359521	197.7145757	17.44521966	3.939044505	199.6314778	18.48495243	4.207197617
5/01/2009 16:50	9.496125735	9.82745699	191.0923186	14.85462055	2.991002975	186.8444785	14.91962664	2.886493944
5/01/2009 17:00	10.58602465	10.24027179	225.5703462	16.46358282	2.907228129	214.7118733	16.03960315	2.938256916
5/01/2009 17:10	9.989601166	9.962744745	204.6663157	15.50370197	2.891874041	196.2212067	15.41272301	2.892360225
5/01/2009 17:20	10.23204408	10.12894538	206.333216	15.53618571	2.883787597	196.6287541	15.3895671	2.901817198
5/01/2009 17:30	10.67750603	10.08967881	201.7756725	15.95229906	2.805171311	198.7948845	14.92948826	2.799506179
5/01/2009 17:40	11.3066701	11.50017422	221.0796555	17.05863561	2.805275866	231.9820997	17.73709568	2.836768043
5/01/2009 17:50	10.80470102	10.75517719	215.0058115	16.59419781	2.875923042	205.737408	16.31808484	2.842386238
5/01/2009 18:00	10.5189762	10.49058913	202.9961132	16.13001596	2.884466864	208.7533806	16.47676349	2.943551584
5/01/2009 18:10	9.335899159	9.65695307	185.1924841	14.38891809	2.922971817	178.0361529	14.38246272	2.808858016
5/01/2009 18:20	10.3634421	10.21371535	214.4706338	16.33452549	2.946643693	208.7892354	16.20353317	2.977215933
5/01/2009 18:30	9.673221114	9.938340502	187.6804063	15.7386959	3.015576792	187.3092973	15.88495284	2.947457616
5/01/2009 18:40	10.63816663	10.56100488	212.8906599	16.24472873	2.861273885	203.8051303	16.02824014	2.855405555
5/01/2009 18:50	8.811517033	9.605218934	206.3407769	16.31582969	3.526545441	201.9638558	15.29517654	2.987730298
5/01/2009 19:00	11.02571957	11.11174489	190.1876202	16.47142694	2.806959239	185.7018256	16.1683698	2.741169521
5/01/2009 19:10	10.00065462	10.05140424	186.1159802	15.69646006	2.957573073	188.4504823	15.74084075	2.943486075
5/01/2009 19:20	9.359666871	9.159877702	173.2604762	15.00687337	3.014008438	167.6750757	14.67971089	3.014070515
5/01/2009 19:30	8.616168972	8.041074078	163.2523257	15.21527173	3.417670428	153.1788554	14.10111601	3.405746413
5/01/2009 19:40	8.69163817	7.884098093	170.1608362	15.11334059	3.333722516	161.1674255	13.93594279	3.397726332
5/01/2009 19:50	9.379899399	9.362246243	195.541433	15.83925422	3.163665333	189.5828073	15.80465873	3.151070394
5/01/2009 20:00	10.42363107	10.14890314	216.1299634	18.11092388	3.25248207	207.2956148	17.72142177	3.277863763
5/01/2009 20:10	9.505288395	9.30329955	191.7593013	16.15724676	3.213836784	190.5352553	16.0801492	3.273116554
5/01/2009 20:20	8.698020498	8.580830489	202.2250477	16.73025988	3.651483177	195.1625002	16.4237084	3.646847436
5/01/2009 20:30	9.596723945	9.668983472	181.4149317	15.58434414	3.078607213	187.4980524	16.07256074	3.156015607
5/01/2009 20:40	8.244860895	9.776650547	174.6407325	17.00566167	3.947097747	172.5141889	15.58200786	3.045972522
5/01/2009 20:50	9.013691099	9.200007184	172.3548203	14.68083394	3.109120661	171.2924674	14.51225148	3.004133641
5/01/2009 21:00	10.0308187	9.730022579	186.179655	16.39467296	3.059349049	180.332037	15.67905026	3.027440686
5/01/2009 21:10	9.682505222	9.677169034	192.4751066	16.63827533	3.233583889	188.7477581	16.73432174	3.250875309
5/01/2009 21:20	10.15665205	10.45006223	215.1524146	17.51549886	3.24461985	217.0821298	18.04972951	3.252322322
5/01/2009 21:30	9.404425672	9.422894219	188.5141161	16.46859926	3.301372285	187.2145454	16.93225931	3.386736877
5/01/2009 21:40	9.797655053	9.642151402	221.003673	17.14401287	3.332006773	223.860995	17.15846864	3.406464465
5/01/2009 21:50	9.136346658	8.718463374	181.6180509	16.22811665	3.363395424	170.1890622	15.60598812	3.392013674
5/01/2009 22:00	9.282192938	9.26952736	184.8187308	15.39677122	3.09935028	182.8832935	15.12879493	3.0450557
5/01/2009 22:10	9.67847421	9.081475952	195.9515306	18.63246662	3.556977739	181.9298899	16.34402255	3.394540297
5/01/2009 22:20	7.904072723	7.971179408	185.5562914	16.35321975	3.952404294	175.0697624	16.19165216	3.861225759
5/01/2009 22:30	8.672581293	8.597427654	196.482953	15.69252577	3.424669969	191.5160099	15.50319196	3.424803434
5/01/2009 22:40	8.150768068	8.250439244	181.3350714	15.40390655	3.589879545	180.320407	15.28041363	3.52156505
5/01/2009 22:50	8.065809362	8.24721864	173.6703493	15.63026447	3.676187463	166.8938057	15.77782283	3.640372651
5/01/2009 23:00	8.522617843	8.481881526	190.8306667	16.13448037	3.602138874	185.5016938	15.683772	3.517584503
5/01/2009 23:10	8.43642264	8.368567472	186.5214344	15.59240008	3.487912803	179.3478381	15.52911365	3.507836687
5/01/2009 23:20	9.005093983	8.822704535	194.9753988	16.55929444	3.504662655	180.5060059	15.91423818	3.398335583
5/01/2009 23:30	8.330569451	8.156498353	184.9359543	16.18075852	3.650968651	175.2276284	15.92891308	3.659446592
5/01/2009 23:40	8.143594903	8.366247263	183.8860509	15.34430727	3.587520161	185.9743369	15.40949411	3.509354773
5/01/2009 23:50	8.022170545	7.941284338	171.0540011	14.94645264	3.539005935	168.9296101	14.69620568	3.537190798
6/01/2009 0:00	8.286338259	8.183348011	185.6080142	15.31914401	3.468672979	179.1581436	14.98008549	3.438607476
6/01/2009 0:10	6.191656576	5.806868881	189.5238589	22.74084104	6.729449221	179.311805	24.835378	7.717693037
6/01/2009 0:20	8.113699879	8.384747705	174.7439114	15.51919638	3.628672737	174.5037716	15.77383057	3.567399274
6/01/2009 0:30	8.408772158	8.659188845	166.6875941	15.24377611	3.41615037	165.0023255	15.58444492	3.387569801
6/01/2009 0:40	8.306424411	7.988151201	197.9880759	15.99490134	3.64323459	187.3117328	15.72659913	3.728898368
6/01/2009 0:50	5.166357199	4.643133913	189.0610932	19.23124756	7.159602208	182.0728244	20.3274225	8.365600651
6/01/2009 1:00	6.826341889	6.601621045	210.8067598	16.37778082	4.548811261	208.8115515	16.64892844	4.782326802
6/01/2009 1:10	8.402573187	8.349836503	203.7897716	16.61041461	3.722445561	198.678416	16.64244558	3.769780817
6/01/2009 1:20	7.84540868	7.971476769	198.3594407	16.44158797	3.912684286	197.7761946	16.84921462	3.949869133
6/01/2009 1:30	7.815998424	7.788734588	201.5115078	15.51655228	3.739483497	192.1728865	15.723186	3.800928434
6/01/2009 1:40	8.520618978	8.581426378	200.9290513	15.52333474	3.431919856	200.3184323	15.72249317	3.447284378
6/01/2009 1:50	8.42087176	8.689287112	202.6065531	15.62136006	3.489405058	199.8140643	15.71061768	3.39861595
6/01/2009 2:00	8.885215474	8.630467993	217.5271763	16.96861874	3.576293242	202.3639442	16.19259855	3.498004458
6/01/2009 2:10	8.865803268	9.056692351	200.8426344	17.188354	3.62930972	195.5545796	16.82213234	3.48146812
6/01/2009 2:20	8.150314638	8.238980732	207.9515842	16.13960129	3.727059204	204.8620994	16.29822899	3.746688764
6/01/2009 2:30	8.632183429	8.689774675	191.3217063	16.76988008	3.634979322	181.7149165	16.6250411	3.567390688
6/01/2009 2:40	8.363816086	8.283999594	187.2148832	16.13063373	3.63982521	188.432074	16.0094703	3.655493718
6/01/2009 2:50	8.95618363	9.203545278	176.0919112	15.41722201	3.252740794	172.3024082	15.67515527	3.198907875
6/01/2009 3:00	9.29995869	9.427045359	215.9717582	16.39112422	3.248523399	220.4196212	17.01956911	3.324209306
6/01/2009 3:10	8.591143476	8.630757121	195.2836985	15.33235064	3.360517625	197.7032913	14.9055234	3.234988998
6/01/2009 3:20	8.408961174	8.304008419	196.2047096	15.80382291	3.547638072	191.9375543	15.43644967	3.506761973
6/01/2009 3:30	8.220010553	8.080550102	185.4818837	14.91177061	3.440433447	183.1361797	14.70013093	3.456639529
6/01/2009 3:40	7.936312512	7.940166283	189.4145799	15.06355737	3.570701359	188.8505134	15.12579581	3.589221102
6/01/2009 3:50	8.110320496	8.19466262	212.3121136	16.29084324	3.799814963	212.0680535	16.40062468	3.778497769
6/01/2009 4:00	8.712020302	8.644614916	212.4720049	16.46291462	3.578779718	216.4122798	16.30688296	3.580901197
6/01/2009 4:10	8.55903489	8.471064751	207.9747863	16.49587429	3.661362688	203.6492622	16.32456796	3.67715537
6/01/2009 4:20	8.42892815	8.763901988	226.3759953	16.06824815	3.586985651	234.1399258	16.60019639	3.586406107
6/01/2009 4:30	8.394189996	8.391910524	209.3373478	16.78525294	3.782813583	202.1079741	16.77336117	3.778335536
6/01/2009 4:40	8.746867913	8.752727424	211.6781652	17.36658437	3.737367842	204.2825995	16.96730974	3.660979366
6/01/2009 4:50	8.916885614	9.104708276	210.0282952	16.3079676	3.475753943	208.6554727	16.52219184	3.443053745
6/01/2009 5:00	8.724236491	8.628955124	211.2646553	16.65972209	3.615028314	199.5458906	16.37187847	3.584431774
6/01/2009 5:10	8.213905839	8.190027013	225.628371	16.8970465	3.851086242	219.2357214	16.52545584	3.773074783
6/01/2009 5:20	8.616905514	8.855238603	219.5392131	17.21662331	3.74508956	217.6362752	17.73348742	3.76008752
6/01/2009 5:30	8.125974	8.17900735	202.1040538	17.10417467	3.989251112	200.634692	17.04166381	3.938136527
6/01/2009 5:40	8.424169065	8.601647568	227.6947552	17.65562283	3.985386189	227.5781411	17.67827368	3.898237547
6/01/2009 5:50	9.616517776	9.42111576	274.2662539	19.2818937	3.768176999	270.1008672	19.01821736	3.810589645
6/01/2009 6:00	8.755479494	8.349269475	234.2948735	18.28893994	3.901230047	227.3307632	17.34121524	3.88227256
6/01/2009 6:10	8.967235704	8.793161577	217.5825429	18.33471354	3.899521404	204.8586737	17.72033977	3.852026964
6/01/2009 6:20	7.910745097	7.996079355	216.6982945	16.73418989	4.05046214	220.3358051	17.16259851	4.108825933
6/01/2009 6:30	8.766412575	8.4142361	210.4866894	16.58037812	3.575123797	200.3866191	16.14721997	3.632033137
6/01/2009 6:40	7.677377985	8.093497556	206.7405614	17.10388603	4.195678962	198.8601196	16.15263393	3.759938261
6/01/2009 6:50	7.834178466	7.702994525	191.9941447	16.85886605	4.068418945	187.0399861	16.46593557	4.037982781
6/01/2009 7:00	7.530444681	7.404146188	204.6433407	16.22927765	4.098669108	193.2658421	16.10249698	4.128863189
6/01/2009 7:10	7.841580785	7.660450496	205.9734417	17.29171386	4.143646315	197.4899137	17.30361267	4.252064567
6/01/2009 7:20	7.774704567	7.83136603	209.9345916	17.21990194	4.22087995	210.9036794	17.44242338	4.215497226
6/01/2009 7:30	7.635205864	7.464387767	207.5773835	17.37094641	4.277694348	206.778595	17.14611218	4.327991848
6/01/2009 7:40	7.733713004	7.67619687	218.3380709	17.59724098	4.272201634	213.4784501	17.88134255	4.376114078
6/01/2009 7:50	7.342355905	7.12051568	200.6090661	17.44925517	4.489505344	190.2577011	17.19500181	4.560699398
6/01/2009 8:00	8.068886864	8.278602645	214.6628777	18.03361751	4.236634497	209.7660023	18.24593139	4.18331045
6/01/2009 8:10	6.417257602	5.913730022	215.3171723	19.70458342	5.920623505	208.9074847	19.76671682	6.471273632
6/01/2009 8:20	7.699929851	7.62705538	188.3458201	16.18524048	3.973272387	184.4265038	15.95528148	3.954591099
6/01/2009 8:30	7.553749358	7.452712467	201.5507753	16.49175442	4.160188246	194.737204	16.39261647	4.204444476
6/01/2009 8:40	8.0888811	7.996244964	217.1357045	17.05113834	3.966120085	206.3693968	16.86231957	3.972353136
6/01/2009 8:50	7.954916495	7.502516076	227.0143549	17.97964809	4.252108857	224.076767	17.16165657	4.296637455
6/01/2009 9:00	3.976238842	7.408386462	216.4773338	33.09437395	14.85259824	212.8196937	17.91292545	4.603586835
6/01/2009 9:10	7.844623387	7.730755616	195.3150026	17.40356921	4.212607304	191.0292213	17.21125576	4.25108854
6/01/2009 9:20	7.457871213	7.39342926	199.9264518	17.05296767	4.34695047	204.6230446	16.77366047	4.326451703
6/01/2009 9:30	7.978284458	7.878891171	208.5744303	17.70024228	4.202671327	205.0086873	17.4383894	4.176595027
6/01/2009 9:40	7.80207975	7.797300438	208.066036	17.33868	4.203009967	199.687947	17.03051839	4.165880239
6/01/2009 9:50	7.846931475	8.130384864	212.1281055	17.52878432	4.265450539	203.0335026	17.45169318	4.078410966
6/01/2009 10:00	8.932391023	8.702220014	246.4915905	19.12762903	4.017773921	232.4996283	18.63841849	4.001531478
6/01/2009 10:10	8.284621168	8.079284264	240.1598474	18.10385963	4.134165778	239.2391492	17.97062518	4.209029639
6/01/2009 10:20	8.318671632	8.492215498	238.6612459	17.49041439	3.964672217	237.075912	17.76663241	3.949396132
6/01/2009 10:30	8.065049194	8.176746985	212.2108988	18.08124472	4.199101887	209.0311598	18.21856129	4.166629129
6/01/2009 10:40	7.423097968	7.613316093	212.9673548	16.81839953	4.339508375	207.001882	16.50888811	4.10020626
6/01/2009 10:50	8.098233954	7.993499972	192.2407843	16.72609768	3.94460013	183.9419779	16.39578161	3.896277177
6/01/2009 11:00	8.419436954	8.338881328	220.1680834	16.90375153	3.788243813	217.0777095	16.79944121	3.813673494
6/01/2009 11:10	8.098592335	7.935578117	224.0481053	16.95278095	3.942432533	224.1694439	17.05757086	4.055351306
6/01/2009 11:20	8.946562293	8.949138407	226.6915745	17.32289144	3.631890979	227.8967287	17.53344749	3.676234479
6/01/2009 11:30	8.794838477	8.533465706	227.1143637	16.46624763	3.549675237	217.1367	16.16490398	3.603551881
6/01/2009 11:40	8.888187695	8.504304148	208.1570446	16.48554166	3.453345781	202.0000756	15.81140925	3.455125758
6/01/2009 11:50	8.642820554	8.325062879	199.1382721	15.00649883	3.292168878	192.6142693	14.55369733	3.307091664
6/01/2009 12:00	8.74815576	8.704552522	194.5280282	15.67287331	3.394219272	186.742156	15.72685179	3.4279006
6/01/2009 12:10	8.410598323	7.807819375	208.7511335	15.35075257	3.404590583	204.1777231	14.41729434	3.456977954
6/01/2009 12:20	8.74901299	8.496619867	201.3241931	14.84975221	3.174230259	200.3399576	14.59736313	3.208729309
6/01/2009 12:30	5.960445462	5.481755758	203.0569781	18.90746433	5.830898266	201.2022882	20.28420439	6.726161386
6/01/2009 12:40	9.257749049	9.010070241	209.7463502	15.00666054	3.042105513	205.6438057	14.80830253	3.080972405
6/01/2009 12:50	9.409221283	9.355978764	237.6845767	15.35032178	3.023475096	227.5808303	15.05603112	2.971258282
6/01/2009 13:00	9.122475488	9.197692805	217.0752108	15.38200704	3.205346146	216.2344835	15.62836553	3.232401452
6/01/2009 13:10	9.895082042	9.773538104	243.0930716	16.55050522	3.140327762	242.2324458	16.74368663	3.223935691
6/01/2009 13:20	10.01892908	9.925638728	232.494571	15.65378384	2.935610194	221.1644715	15.59534451	2.964614284
6/01/2009 13:30	10.49936957	10.42944522	259.7718551	18.1860924	3.256806119	254.1526205	17.57829091	3.177518824
6/01/2009 13:40	12.31378826	12.62354656	306.5053419	22.18551188	3.281664316	309.6108285	22.87159189	3.29675794
6/01/2009 13:50	10.92141202	10.72496481	310.8726982	18.63134122	3.133202872	303.6571426	18.00037309	3.107318455
6/01/2009 14:00	9.169875826	9.32131256	264.8205591	15.65855317	3.194817134	235.0712095	15.1944833	3.055722106
6/01/2009 14:10	9.493993426	9.406385328	214.2461006	16.00267545	3.188615123	206.9560535	15.88980196	3.183316131
6/01/2009 14:20	9.178004273	9.241264834	199.4565077	15.05344423	3.091340585	198.0370366	15.11188641	3.069928136
6/01/2009 14:30	9.514319826	9.465365176	232.0092103	16.60526127	3.304476658	221.625391	16.53611711	3.323858182
6/01/2009 14:40	9.50763116	9.544622537	205.7023258	16.30854132	3.213318463	206.8780609	16.84297607	3.291843271
6/01/2009 14:50	10.15991332	9.763676556	271.0376324	17.12221825	3.142234026	266.2841635	16.60334175	3.200493341
6/01/2009 15:00	8.767888861	9.757456091	220.2332946	16.36776001	3.578986436	220.7358267	15.84678859	3.061580217
6/01/2009 15:10	9.23590933	8.847078029	209.7768049	15.32422098	3.140957554	211.8415395	14.89170731	3.183259241
6/01/2009 15:20	9.498143135	9.351238098	234.2230062	17.05521876	3.392556447	225.4569646	16.90585418	3.391741158
6/01/2009 15:30	9.118084021	8.952015529	217.7257084	15.86836982	3.309339889	219.3293895	16.03940155	3.406431967
6/01/2009 15:40	8.102975353	7.748852929	213.98377	16.78861543	3.905196784	216.5133338	17.28107056	4.204786548
6/01/2009 15:50	10.12021924	10.18179828	215.5435722	15.67465798	2.90699581	217.8341712	15.80707292	2.916908204
6/01/2009 16:00	10.38758221	10.37149092	206.5859453	15.80131133	2.840868272	201.4803669	15.70593313	2.838441995
6/01/2009 16:10	9.515582965	9.19859076	208.7686583	14.39467819	2.857451354	203.0849252	13.99963232	2.892535406
6/01/2009 16:20	10.16831981	10.03047498	201.0251126	15.01175438	2.752157816	190.2631864	14.75007523	2.758447778
6/01/2009 16:30	10.90856254	10.88997758	196.6788346	15.27136285	2.632597598	185.9686699	14.9359059	2.573536465
6/01/2009 16:40	11.00133134	10.91105943	213.492126	15.39650983	2.578659551	211.4854494	15.48906406	2.602044752
6/01/2009 16:50	10.91334763	10.34927895	201.7323629	14.81666975	2.518704298	193.3846888	13.70309574	2.473824349
6/01/2009 17:00	10.46514426	10.26888111	220.3214119	16.22531656	2.905222863	217.5745015	16.79086507	3.041975159
6/01/2009 17:10	11.03212428	11.31207143	217.0474717	14.03774667	2.355491345	213.9086957	14.173184	2.289750268
6/01/2009 17:20	11.01379359	10.94787398	193.0206462	14.75842594	2.50157473	191.1250328	14.77194396	2.490143289
6/01/2009 17:30	11.32219562	11.54457678	205.8032754	14.34418705	2.344453545	215.2856211	14.76095699	2.320956784
6/01/2009 17:40	11.08912086	10.37652088	200.2909921	15.72836642	2.675915686	201.3844417	15.4601746	2.838919351
6/01/2009 17:50	12.03618788	11.63981842	223.6338428	14.82557254	2.241126875	218.9855293	14.71110541	2.309335902
6/01/2009 18:00	12.39150943	12.16976781	220.8399852	14.40361314	2.116824678	206.688426	13.79650611	2.066912473
6/01/2009 18:10	11.82637091	11.63804953	200.3252686	14.114693	2.191664688	197.4470987	14.03126356	2.227773069
6/01/2009 18:20	11.67664192	12.25195801	210.2589756	14.83835503	2.358286004	210.932815	14.98984022	2.236099567
6/01/2009 18:30	12.47932842	12.58306974	190.6112638	14.06389424	2.051993672	186.0113405	13.97487513	2.02116736
6/01/2009 18:40	10.90484543	10.47057178	179.6842917	13.68801533	2.377503385	180.1460987	13.87462001	2.544597364
6/01/2009 18:50	11.28499437	10.79515807	199.7566882	15.06236402	2.478313553	196.2673912	15.1087275	2.627864348
6/01/2009 19:00	9.640449392	8.77139258	200.1289976	16.49014074	3.314456767	189.6720218	16.52762622	3.682593437
6/01/2009 19:10	12.11358149	12.40532487	198.0298239	14.54866385	2.199309276	201.438963	14.93962033	2.202390575
6/01/2009 19:20	9.879259126	9.460423529	187.2531503	14.44988502	2.778868955	179.8624251	14.73111248	2.983998795
6/01/2009 19:30	11.65038938	11.32337412	180.4009373	13.42024988	2.127181463	181.9596238	13.32906019	2.179576542
6/01/2009 19:40	9.593931543	11.43628127	192.8537584	14.91650958	2.931450436	195.1678018	14.17956313	2.307333307
6/01/2009 19:50	6.435483243	5.758947355	207.3413579	17.99139823	5.413828852	205.6078521	19.12641956	6.437204472
6/01/2009 20:00	11.18890074	10.9418577	188.1551522	13.92230884	2.316713919	181.9369151	13.83142022	2.369770016
6/01/2009 20:10	10.76556986	10.86283933	187.131417	14.42697896	2.508712122	192.2615499	14.74461921	2.553577825
6/01/2009 20:20	12.07265329	11.97235975	206.2486223	15.83373325	2.411598995	199.1809849	15.66151491	2.41108446
6/01/2009 20:30	11.94277494	11.75646875	217.1435253	16.06831497	2.4156417	217.3755112	15.95021144	2.437192751
6/01/2009 20:40	11.2663859	11.05490507	206.7620301	15.71729209	2.585060778	198.7355938	15.13068263	2.539512432
6/01/2009 20:50	10.59981164	10.46534409	193.0619719	14.95904042	2.694027235	187.195503	15.21463058	2.810270666
6/01/2009 21:00	11.03421152	10.64157422	197.8053111	14.89250668	2.556950565	190.3267304	14.41783741	2.607507209
6/01/2009 21:10	11.03774324	11.13221251	198.1418037	14.80664608	2.522237318	198.4276381	14.5821051	2.452896767
6/01/2009 21:20	11.40151509	11.38156896	200.0939124	15.39061386	2.489859098	199.9543948	15.45674848	2.505676614
6/01/2009 21:30	11.41625927	11.13024092	192.5914446	14.70398485	2.375511051	182.1696726	14.06066674	2.346294076
6/01/2009 21:40	11.03552454	10.98071878	193.6036898	14.9517753	2.552367134	187.3664498	14.59683377	2.47721079
6/01/2009 21:50	11.26948766	11.36564311	181.7912307	14.55121239	2.368970343	183.0250623	14.3105578	2.296640386
6/01/2009 22:00	10.46695943	10.04663616	195.7839027	15.82976436	2.836059319	200.7286311	16.00900229	3.012515371
6/01/2009 22:10	12.08454827	11.718183	224.1798902	16.08109444	2.446792818	218.8969297	15.89294076	2.50794089
6/01/2009 22:20	11.7293662	11.90155963	202.0977263	15.83662783	2.520164097	202.9548991	15.90896011	2.508915226
6/01/2009 22:30	12.11864462	12.14844289	184.5393544	13.8989977	2.085219567	180.109608	13.51067932	2.028537016
6/01/2009 22:40	11.5816526	11.65807717	173.1833155	12.54252108	2.011538709	171.9585034	12.52322286	2.006049419
6/01/2009 22:50	12.29581364	12.15143364	176.2907737	13.4230909	2.024770918	175.2537848	12.83651489	1.944289015
6/01/2009 23:00	11.23856942	11.01042174	171.7110804	13.21241977	2.136732629	165.9866802	13.2830832	2.201772061
6/01/2009 23:10	11.44537253	11.10668167	164.4197017	12.08804485	1.99545755	165.4683589	11.66498073	1.968118358
6/01/2009 23:20	11.79141348	11.82274721	174.6168568	12.41553216	1.940354626	159.4699365	11.94849217	1.881490833
6/01/2009 23:30	6.999624104	10.55626766	168.4180439	12.99774804	3.592069426	172.3948389	11.81788388	2.101145427
6/01/2009 23:40	11.02177152	11.637501	153.7558327	11.38007336	1.93861983	155.038311	11.0461163	1.793164019
6/01/2009 23:50	3.816411066	3.818610731	199.6966989	58.48610475	26.90482743	187.5461632	60.22211597	27.68974336
7/01/2009 0:00	12.43463144	12.44190127	177.7372814	12.45304286	1.912581365	169.8691783	12.37558665	1.925808482
7/01/2009 0:10	11.91279782	12.06454964	153.5086323	11.34503313	1.832185682	152.460383	11.39358502	1.810336957
7/01/2009 0:20	11.89981147	12.26552026	162.6987658	11.23828496	1.795728303	149.0797868	11.07005196	1.713145174
7/01/2009 0:30	9.840347579	9.939707199	179.6601662	13.04330895	2.500917214	168.0773485	11.89585852	2.284477826
7/01/2009 0:40	11.82261412	11.49254889	163.0105852	11.89372884	1.840364217	159.7446164	11.97191878	1.907688556
7/01/2009 0:50	8.074238706	7.378278039	160.078187	12.97145432	3.044590476	158.9264982	13.61009503	3.490718552
7/01/2009 1:00	10.09612615	9.307261638	132.3184775	10.33411279	1.994375497	124.9179556	9.859808682	2.081732846
7/01/2009 1:10	12.38297985	11.62903487	154.3101478	12.31893223	1.849489806	150.3703096	11.70948045	1.890273174
7/01/2009 1:20	5.724639052	5.109483933	131.2586181	13.79582465	4.593872347	128.7388201	14.4461248	5.345159716
7/01/2009 1:30	12.34128375	11.86964297	170.6228507	12.35690632	1.827946825	161.5426076	11.6710207	1.818649083
7/01/2009 1:40	7.983064535	7.350443488	165.1554585	15.24542905	3.33766371	161.1013244	16.74105173	3.929521502
7/01/2009 1:50	10.78391732	11.17459463	174.5953576	12.70668756	2.163845916	160.7981622	12.20620086	1.983879201
7/01/2009 2:00	11.19645266	11.77260693	138.0333853	10.2506788	1.779572217	136.1222189	9.956411209	1.642655663
7/01/2009 2:10	6.363187554	10.86797384	147.1118355	12.99015753	4.135199231	141.1209969	10.21692134	1.854013883
7/01/2009 2:20	7.953003816	13.16803051	147.9627943	14.84598125	3.590646078	142.8098877	10.87645366	1.530746357
7/01/2009 2:30	9.338394305	9.099744364	136.3597028	10.64062208	2.194686275	140.7536066	11.0158546	2.331140206
7/01/2009 2:40	12.59132628	12.34624743	148.336834	10.51918707	1.580452631	146.7537044	10.18904655	1.543450226
7/01/2009 2:50	12.2231341	12.71575259	178.4645667	14.25988986	2.127458081	159.3482281	12.02013661	1.792616418
7/01/2009 3:00	12.02083198	11.91024399	167.5560064	13.82322514	2.100430675	165.1782119	14.18569688	2.170065103
7/01/2009 3:10	13.66778365	13.51673071	169.4009993	12.34050792	1.645924656	177.7248893	12.7270653	1.718770967
7/01/2009 3:20	12.51127962	12.33712458	139.4272785	10.59117759	1.610400811	137.5144103	10.5758381	1.644363893
7/01/2009 3:30	12.0945874	11.39994399	154.7668308	11.68635323	1.813418534	153.2048099	11.56041605	1.913885523
7/01/2009 3:40	12.78624263	13.67110949	137.0270276	9.873468911	1.515044675	132.8087555	9.902576335	1.373948608
7/01/2009 3:50	12.97180108	12.44179178	179.8407728	13.80983469	1.956497951	163.0995915	12.60390583	1.895879423
7/01/2009 4:00	11.16246507	10.7376373	168.8721705	12.51049124	2.04781568	166.0375011	12.31116311	2.121654164
7/01/2009 4:10	7.667141203	7.120207635	205.8992941	27.60718022	6.123150337	189.9352752	23.97325343	5.744612036
7/01/2009 4:20	12.0266097	11.18611335	169.0428261	12.56052741	1.964461725	157.7503764	12.12651334	2.067322534
7/01/2009 4:30	10.29781049	9.48927607	162.675111	13.14027655	2.433263639	154.9767095	13.01745369	2.623651678
7/01/2009 4:40	11.12859119	11.80078101	162.6050738	12.76820551	2.135421194	155.1246235	12.85619106	2.003044652
7/01/2009 4:50	11.96080279	11.89531804	175.8741075	15.05281706	2.215555986	163.299841	14.47300362	2.159781479
7/01/2009 5:00	10.82686559	10.95861117	187.6801533	14.31565822	2.469259177	178.6395817	12.80861799	2.197007166
7/01/2009 5:10	13.5173254	13.68775073	178.8938744	13.90924199	1.845487199	178.9204706	14.17838527	1.847449294
7/01/2009 5:20	14.06976414	13.52966086	181.8484107	13.7270031	1.736153501	180.2539153	13.66687729	1.808518795
7/01/2009 5:30	13.58266128	13.13524978	143.3844909	10.87088599	1.461494052	143.8128299	10.79593856	1.500784855
7/01/2009 5:40	11.86316434	11.34098708	156.7912234	13.20161628	2.019705821	153.6141472	11.96278956	1.949805438
7/01/2009 5:50	12.48516785	12.683011	181.6741811	13.47011551	1.964573048	174.7721137	13.39224877	1.926393276
7/01/2009 6:00	13.95451554	13.87295508	170.8630977	13.16559997	1.676513734	160.5640449	12.77385804	1.64669261
7/01/2009 6:10	10.66527921	9.82792769	165.4904822	14.1166496	2.572356613	168.1299445	14.02021331	2.821730306
7/01/2009 6:20	12.97217574	13.51660348	163.9771699	13.13657639	1.899754233	161.8246519	13.07203203	1.790514462
7/01/2009 6:30	12.26211564	12.8583448	172.7529828	12.65346731	1.911221078	170.8594239	12.13048669	1.726124953
7/01/2009 6:40	12.82424129	12.72577108	191.7231239	13.41062236	1.886237967	183.926833	13.62208852	1.943329639
7/01/2009 6:50	13.69642723	13.18974815	162.2185074	12.58477316	1.691299103	157.0042898	11.98142498	1.679048783
7/01/2009 7:00	10.06395664	10.4646112	145.5942113	10.66690331	2.030152497	132.5256139	9.801985817	1.808629173
7/01/2009 7:10	11.32197427	11.13888969	174.7867083	13.00224217	2.11898319	171.993476	13.09165257	2.175977624
7/01/2009 7:20	12.74006697	12.79323098	170.6710765	15.29399453	2.182222157	166.6404126	15.07654313	2.174581376
7/01/2009 7:30	12.56600415	12.31606365	174.8806311	14.5981452	2.142654735	165.119988	14.00720563	2.099841391
7/01/2009 7:40	8.730247922	8.026856799	148.7290517	13.51090606	3.006428906	146.3215459	13.84853606	3.368965962
7/01/2009 7:50	12.00803474	11.66597138	171.9993076	12.64979807	1.945923189	162.4302354	12.47433209	1.984312792
7/01/2009 8:00	12.20585469	12.46843161	183.8485537	14.5274904	2.178942995	186.9020285	15.31783794	2.218819962
7/01/2009 8:10	13.45124848	12.7653589	165.7965199	13.00693883	1.786239268	158.0058832	12.38938309	1.807778749
7/01/2009 8:20	13.37865942	13.32876262	177.1741452	13.07659049	1.839839322	176.6478603	12.80124476	1.805622781
7/01/2009 8:30	8.900250531	8.197783319	151.6191715	14.32440115	3.161920925	149.7378357	14.56884555	3.525541684
7/01/2009 8:40	11.4984058	10.88972109	139.2591178	10.97735573	1.828329863	133.6717791	10.81907342	1.923247343
7/01/2009 8:50	12.75110299	12.79896287	172.7143351	13.59769634	1.986061126	164.2514675	13.56709226	1.976798148
7/01/2009 9:00	11.21682651	10.99782865	164.5341525	12.85450904	2.191703773	160.6775011	12.55301432	2.211333238
7/01/2009 9:10	12.07147787	12.07609861	154.8479266	13.04866929	2.026422714	152.6003203	12.69156098	1.9471005
7/01/2009 9:20	12.7384573	12.86842729	165.2944621	13.60632156	1.973001863	164.5410647	13.60781025	1.952669856
7/01/2009 9:30	12.0205437	12.8873755	160.8609537	12.59724387	1.94809076	158.3933331	11.97474003	1.674614828
7/01/2009 9:40	11.37306147	10.32720214	161.3193693	14.50827626	2.367241949	161.9681123	14.12334727	2.551813144
7/01/2009 9:50	5.298988205	4.615084588	152.6619893	17.83568026	6.209987186	153.4437064	19.65639714	7.753523727
7/01/2009 10:00	13.50154531	13.63778495	160.7308826	13.13941172	1.755737973	158.5945661	13.17751171	1.744984262
7/01/2009 10:10	12.23206209	12.63445205	165.7482037	13.99880623	2.148904893	168.2233088	14.53286048	2.122444809
7/01/2009 10:20	12.39492548	12.39367713	171.6508646	13.64664168	2.056245207	163.7463353	13.61181281	2.07543626
7/01/2009 10:30	12.82805722	13.2535679	150.7183502	12.461517	1.824182814	148.7715036	12.52887898	1.770720931
7/01/2009 10:40	13.92929155	13.47944398	161.3528656	13.19876569	1.715623154	159.7659003	13.40454986	1.824672704
7/01/2009 10:50	13.89311642	14.11631812	168.1887698	13.3835699	1.746030015	168.9218974	13.15268215	1.686697792
7/01/2009 11:00	11.45561724	10.85300258	136.5258406	12.8899233	2.06255417	132.8913298	12.69793159	2.13993786
7/01/2009 11:10	3.027241588	11.97982227	158.218389	35.05668195	20.30436637	140.2346545	11.15567393	1.751333511
7/01/2009 11:20	11.88021974	12.1514968	154.7237376	13.10361062	1.986565485	153.5941144	13.10101007	1.939308585
7/01/2009 11:30	11.64575725	11.67130095	152.9744441	13.59693941	2.145767949	151.0549345	13.79143179	2.162450197
7/01/2009 11:40	13.33152027	12.72730464	189.2916665	16.07258697	2.132906899	182.8505844	15.55415832	2.183848051
7/01/2009 11:50	11.92050786	12.30263767	198.066523	16.05238002	2.473751667	194.4513184	16.3333318	2.393108616
7/01/2009 12:00	12.12772882	11.89136935	169.5481753	15.02830929	2.306770188	159.4322107	13.32825043	2.114201373
7/01/2009 12:10	11.46511024	10.89927031	158.64471	12.30685833	2.078272666	155.2944411	11.97280186	2.167831324
7/01/2009 12:20	7.762364292	8.215832509	152.5640557	13.3302914	3.423587403	149.3726959	12.85559671	3.095918091
7/01/2009 12:30	10.76240249	12.0371251	156.8236089	12.88518168	2.297474017	148.1633891	11.87520952	1.869901178
7/01/2009 12:40	11.38664545	11.59568823	163.8299607	16.46565419	2.524011091	168.2599114	17.75788894	2.628668693
7/01/2009 12:50	10.97681512	10.48790664	150.9621869	11.72413302	2.032979631	147.4013178	11.73669258	2.153260478
7/01/2009 13:00	10.99781341	9.872974118	160.7067441	13.86387354	2.347265681	149.253256	12.28387355	2.380518063
7/01/2009 13:10	11.36114414	11.47843177	140.9917284	13.95082927	2.303490048	132.9666342	13.17951588	2.138395271
7/01/2009 13:20	12.19616136	11.76255898	149.1107192	12.78361556	1.910042517	148.8890508	12.45673825	1.936016478
7/01/2009 13:30	10.65874707	10.13404055	132.9477944	13.04193368	2.299064975	130.919396	13.67558899	2.5322015
7/01/2009 13:40	13.26877294	12.73333461	146.4884216	15.32049048	1.970800293	138.5619514	15.10652643	2.017290622
7/01/2009 13:50	13.25430187	13.75432716	146.6363196	12.59299498	1.71922827	140.6848015	12.4724405	1.634784802
7/01/2009 14:00	11.71000599	11.12393745	141.6147407	11.73389001	1.877733424	138.783764	11.53698591	1.97263652
7/01/2009 14:10	9.440566487	8.912459113	141.3367675	12.49031968	2.611906386	134.62001	12.14933189	2.693555457
7/01/2009 14:20	10.52679712	10.02193032	160.5933062	14.08044346	2.585587414	153.6421331	14.18733321	2.772685527
7/01/2009 14:30	12.6897393	13.04171286	152.9481665	13.65964887	1.959502031	149.5253663	13.83158749	1.911427811
7/01/2009 14:40	10.21136389	9.712390019	150.6646108	13.1069339	2.492645252	142.7263223	13.16645645	2.650919053
7/01/2009 14:50	13.56021791	13.36297519	140.8165625	12.63506819	1.711828535	141.8952048	12.99185308	1.783673238
7/01/2009 15:00	13.80131463	13.36490816	144.9560673	11.92454469	1.596467637	139.6468568	11.80160542	1.639828851
7/01/2009 15:10	13.79098154	13.62333157	145.3231477	12.40758843	1.635712523	141.1329467	12.05797415	1.611052984
7/01/2009 15:20	12.36421786	11.94260005	148.1611767	11.94680817	1.820305548	150.1414576	11.95620271	1.88253998
7/01/2009 15:30	13.99011664	14.27321493	164.1060393	11.87353385	1.525062314	144.9183309	11.24066761	1.431214668
7/01/2009 15:40	14.08426959	14.22764261	141.8705028	13.27683714	1.697159295	138.3045084	13.37337491	1.697663118
7/01/2009 15:50	13.07327786	12.79394525	177.2585417	13.72111228	1.916273702	161.0390631	12.55491641	1.81818921
7/01/2009 16:00	13.54609238	14.00415892	164.6388464	13.06817034	1.776971277	157.3023115	12.42605676	1.615393744
7/01/2009 16:10	11.86664	12.22631528	151.4101112	11.63762567	1.841798551	150.4620793	11.6846832	1.788431234
7/01/2009 16:20	12.18456541	12.07802577	145.5837726	11.69121523	1.75038774	148.2678684	11.72619531	1.758747361
7/01/2009 16:30	12.22647407	13.19854324	167.3524269	14.64552394	2.142157007	151.7047036	12.97513488	1.783487027
7/01/2009 16:40	7.608472148	6.682275677	190.7193615	18.36428032	4.683122351	183.2200567	18.92863251	5.527985281
7/01/2009 16:50	13.28186787	13.27759511	183.514507	14.84294139	2.032466323	178.4658949	14.16164876	1.983586181
7/01/2009 17:00	14.41811757	15.0367372	164.203947	13.65731409	1.737890271	163.8836471	13.56095637	1.628963195
7/01/2009 17:10	12.19645874	11.93993978	164.7965448	13.04312005	2.035699893	162.2905528	12.54236119	2.003261701
7/01/2009 17:20	13.92964081	14.4834876	172.9974948	13.59430863	1.741877914	169.7798824	13.06190481	1.608287147
7/01/2009 17:30	5.320820275	4.810496255	166.3111225	21.17481234	7.870683812	167.2704787	24.17800171	9.860552143
7/01/2009 17:40	13.90223593	13.34693906	179.8888638	14.11620396	1.845965973	174.649752	13.67661962	1.896804137
7/01/2009 17:50	13.53375865	13.68646928	151.3235652	12.07422042	1.613933238	148.504609	12.15389624	1.587836071
7/01/2009 18:00	12.86652673	13.63145105	143.0844066	12.01793624	1.751860545	137.2117697	11.92286352	1.616349094
7/01/2009 18:10	8.030645912	6.711186812	575.718408	140.4020999	28.14258797	232.6812915	66.13319377	15.60501025
7/01/2009 18:20	13.11722245	12.40999968	177.9091129	13.88334549	1.866159438	177.9820025	13.38287251	1.912468003
7/01/2009 18:30	14.59061925	14.98442561	209.0419942	15.20969052	1.844292918	210.9118717	14.90441118	1.748369371
7/01/2009 18:40	14.54186322	15.12966488	181.648868	14.73904538	1.836597394	184.1723119	15.3127287	1.8423722
7/01/2009 18:50	13.78921292	14.05839861	210.3184779	14.18894722	1.864676921	211.0607416	14.26642262	1.832860785
7/01/2009 19:00	12.77358367	12.45132623	217.2661797	17.29826413	2.459962166	217.9647147	17.7343881	2.569105811
7/01/2009 19:10	9.778407083	8.702449232	206.1767219	17.82897297	3.526567646	198.2425353	18.00883329	4.071482336
7/01/2009 19:20	11.3220671	10.9510649	205.9032426	19.02279315	3.073507717	198.5769327	19.74983209	3.262261204
7/01/2009 19:30	13.82541917	13.97115131	192.6773829	15.15201482	1.971210958	183.3783221	14.4750386	1.858782561
7/01/2009 19:40	14.14313747	13.92653466	168.9753786	14.1070555	1.796273669	160.8960842	13.711361	1.801485817
7/01/2009 19:50	15.05426623	14.94699554	199.5768618	16.09940929	1.862722326	195.8506879	15.5474626	1.817103207
7/01/2009 20:00	5.813039962	5.037694801	207.0533073	21.20881544	6.857360612	194.9678295	22.22737535	8.278288369
7/01/2009 20:10	14.6421641	14.27952721	200.9870182	15.56716652	1.880369824	191.0782217	14.93787299	1.877490483
7/01/2009 20:20	14.4022772	13.89985146	222.4507314	17.56122219	2.132952657	209.9759996	17.3078875	2.21086678
7/01/2009 20:30	13.63996992	13.52250856	217.1274073	17.61884574	2.314589787	211.0313707	17.70083057	2.390372345
7/01/2009 20:40	12.85613749	12.94899226	211.2709046	17.81323132	2.50444568	208.5871309	16.23122756	2.19142712
7/01/2009 20:50	13.7511244	13.23269131	190.5019895	16.67738042	2.181610927	187.8057248	16.41101243	2.271826503
7/01/2009 21:00	14.55211295	14.1634106	203.7251652	15.61668239	1.910833167	192.8050001	15.27429986	1.938217699
7/01/2009 21:10	14.75418446	15.01622039	197.5177234	16.25535637	1.948288979	191.8041085	16.57635213	1.954687938
7/01/2009 21:20	15.32488832	15.22587609	172.707322	14.02520711	1.622816939	169.1614251	13.93824254	1.643404115
7/01/2009 21:30	13.97069757	13.84808791	152.5063403	13.05663909	1.706148657	151.7637099	12.85751646	1.707572097
7/01/2009 21:40	6.004216136	5.067696054	159.8783589	17.49154809	5.63663381	148.5097059	17.54159817	6.62729491
7/01/2009 21:50	12.38809313	13.6615029	159.6790851	13.02148687	1.961290535	155.9003567	12.88501953	1.733789592
7/01/2009 22:00	9.601214598	8.636258259	173.7682422	17.73151146	3.358991874	165.4762576	17.81167396	3.748320399
7/01/2009 22:10	13.78052339	13.25731564	189.1868127	14.81535617	1.952523816	176.5109936	13.96280631	1.946295114
7/01/2009 22:20	12.75722087	14.89364237	206.9631332	16.94258211	2.401631269	207.8076896	16.19246629	1.902537135
7/01/2009 22:30	12.55749962	13.20990638	214.9612604	16.21031753	2.369188568	212.8554288	16.39402309	2.226891101
7/01/2009 22:40	12.69147725	12.12612433	203.2300719	16.40275259	2.32458808	201.9225985	16.49104652	2.460095074
7/01/2009 22:50	14.33956457	14.09801089	234.720039	17.22716161	2.140652965	218.7702416	16.68992877	2.121904763
7/01/2009 23:00	14.29753031	13.99640917	210.620824	16.32782488	2.058397067	209.2976514	16.28933061	2.116469154
7/01/2009 23:10	14.0499687	13.70735741	210.793277	16.89621197	2.151338537	196.6924856	16.35041312	2.16372963
7/01/2009 23:20	15.02986766	15.42379066	250.7268507	17.58526917	2.021470632	247.946148	17.91332093	1.985157138
7/01/2009 23:30	14.10667847	14.55012338	205.5628971	15.74504245	1.982138912	202.1920701	15.51594169	1.882011217
7/01/2009 23:40	13.39440509	13.34430923	194.0602613	15.97851456	2.162508808	199.3811293	16.79568957	2.285659175
7/01/2009 23:50	14.90287337	15.28722245	191.2994291	16.21038735	1.904402455	193.268438	16.49699228	1.868614703
8/01/2009 0:00	14.0077857	13.46047996	185.9775423	14.76856222	1.874655766	180.296299	13.73441924	1.829457729
8/01/2009 0:10	14.35369517	13.60544341	176.0081016	15.28807283	1.940443719	170.9159012	14.86263039	2.026970939
8/01/2009 0:20	10.47827124	9.994819693	158.6072208	13.02616611	2.422266694	155.0722612	12.88292373	2.531069268
8/01/2009 0:30	5.006439242	8.551823982	146.7123755	18.80884254	7.014145595	143.2877599	13.68686617	3.095045157
8/01/2009 0:40	5.713925571	13.25273729	176.8993564	22.92085614	7.553541711	165.0174483	12.21684553	1.678548337
8/01/2009 0:50	5.240451909	10.25996066	158.9783505	21.38515004	7.876389097	157.076373	12.7613428	2.395360217
8/01/2009 1:00	12.3556965	12.68979466	146.5148541	11.92116469	1.818262223	147.1232517	11.7633312	1.744357437
8/01/2009 1:10	13.03862439	13.3884466	150.1475432	11.31309796	1.593425752	142.7430436	11.11143758	1.516349742
8/01/2009 1:20	14.09010272	14.32495902	163.0323061	12.43730503	1.599926732	163.175738	12.62723959	1.593046338
8/01/2009 1:30	14.08671621	13.76765757	160.4315437	12.33791929	1.616155419	153.9726265	11.82388719	1.613934044
8/01/2009 1:40	13.19878891	13.39465512	174.3993841	13.59499511	1.892020288	166.2956661	13.28715629	1.822426128
8/01/2009 1:50	11.61943695	13.17527681	159.7758796	13.24865765	2.173661695	162.2497763	13.02184836	1.820377938
8/01/2009 2:00	12.58831602	12.51203512	166.865096	12.29421151	1.854281297	165.8484601	12.4727066	1.891875699
8/01/2009 2:10	13.75071863	13.63443845	202.7638802	14.34539257	1.88878325	194.7734821	14.13082203	1.898316317
8/01/2009 2:20	13.84930007	13.47603834	187.0995491	14.07333381	1.816131744	182.7190323	13.71692488	1.833839567
8/01/2009 2:30	13.62805997	13.34915806	176.6067931	13.90415238	1.889554422	175.3401053	13.81008229	1.936712127
8/01/2009 2:40	10.61151094	12.53124482	192.3356258	15.11507108	2.724356561	191.2792458	14.60221257	2.135058876
8/01/2009 2:50	10.97977656	11.18225618	150.4739193	12.81844936	2.257962115	149.7539855	12.88173491	2.208348014
8/01/2009 3:00	7.563649344	6.595892147	148.4710163	13.72838163	3.72375228	149.8658817	13.95252926	4.405891022
8/01/2009 3:10	13.60528112	13.38772341	179.5896363	13.25032177	1.768591624	171.6107035	13.04689817	1.786185151
8/01/2009 3:20	11.71353044	11.34958216	156.6725415	12.85812626	2.039223431	159.4258106	12.91873993	2.126931059
8/01/2009 3:30	12.61934789	12.38347832	153.6889957	12.33163497	1.830836326	154.1082682	12.13424514	1.827278352
8/01/2009 3:40	12.11438576	11.38127164	179.1774577	13.08005263	2.001524136	180.2594682	13.23085033	2.179021187
8/01/2009 3:50	13.07170772	13.61506304	163.7970517	12.47871732	1.759092804	162.5630576	12.1420582	1.624494845
8/01/2009 4:00	13.23545416	13.24317691	178.7294887	12.4948504	1.699792435	172.1758867	12.70510921	1.733106871
8/01/2009 4:10	12.18576586	11.59685305	162.5074762	11.89986957	1.815509154	159.5471696	11.20508551	1.799870904
8/01/2009 4:20	5.788085293	12.00780819	165.0844346	17.61149658	5.643048768	159.9042175	12.17437505	1.877974519
8/01/2009 4:30	9.993954773	9.260224824	175.0471401	14.41393883	2.731027009	169.35981	14.44043884	2.958288774
8/01/2009 4:40	11.27315685	10.91573589	155.4332476	12.32067308	2.104463817	148.0572843	12.28682051	2.187862091
8/01/2009 4:50	13.80966093	13.31116305	160.0708339	12.20219968	1.618563345	156.5100901	11.76835048	1.638240231
8/01/2009 5:00	12.54923844	12.03559983	183.1303358	13.51216881	1.999924899	170.6590414	12.57637437	1.944192967
8/01/2009 5:10	11.67048015	11.51895393	181.765135	13.63479651	2.177447063	174.8618514	13.30828945	2.184429001
8/01/2009 5:20	13.55433907	13.36628238	185.1283561	14.42490188	1.931679221	179.7993875	14.4211432	1.970110522
8/01/2009 5:30	14.01105024	14.28068562	183.9100597	13.57892486	1.751639452	176.2455061	13.37611669	1.677296169
8/01/2009 5:40	14.38434382	14.54356181	182.3415952	13.47674101	1.696317554	182.2112858	13.63330391	1.70446163
8/01/2009 5:50	13.51108127	12.34154769	213.6799404	15.48847712	2.067803715	206.2242721	14.66696274	2.178594384
8/01/2009 6:00	12.23908792	11.59230403	173.2368322	14.25123659	2.102815127	166.696707	14.3994327	2.248744409
8/01/2009 6:10	10.05050172	8.989201291	145.6030021	12.51998824	2.467686635	140.2925743	12.55510667	2.807683712
8/01/2009 6:20	11.9341904	11.48276896	142.7244056	11.83058349	1.887639857	135.3042499	11.44617276	1.921097113
8/01/2009 6:30	12.81917831	12.6088437	171.7724746	12.92729972	1.928501946	170.4067453	12.74501283	1.959441431
8/01/2009 6:40	13.58119099	14.28575377	214.1290095	13.82412428	1.822092039	210.8976891	14.07953951	1.738913342
8/01/2009 6:50	13.20474352	13.98013081	182.4686999	13.48576449	1.863041754	179.3646317	13.82053726	1.776604051
8/01/2009 7:00	13.66470251	13.7908969	176.8840143	13.07828928	1.757106352	174.7078927	13.3666849	1.780388472
8/01/2009 7:10	12.64373416	12.19254939	183.2814591	13.26867247	1.989803285	179.4264554	13.00944838	2.050380973
8/01/2009 7:20	13.81680605	13.56131523	176.1190747	13.37090649	1.780741374	180.8983481	13.69569786	1.85859623
8/01/2009 7:30	13.02359412	13.06250316	184.8984502	13.81355232	1.951356087	180.3649213	13.57099932	1.921526908
8/01/2009 7:40	12.89447135	12.92276215	205.9758652	13.60806325	1.913891226	205.0523568	13.88412459	1.94645994
8/01/2009 7:50	13.05584831	12.58658057	174.7299176	14.67240535	2.026151264	168.378153	14.8480246	2.131739479
8/01/2009 8:00	13.30748196	13.11353895	200.6075638	13.33117529	1.793750719	197.999691	13.08849386	1.795714082
8/01/2009 8:10	12.70093367	12.71352029	167.8218008	11.92387258	1.754222774	162.298188	11.11518515	1.644590613
8/01/2009 8:20	13.00926	12.87577608	146.0364574	11.92915592	1.679930347	150.8177732	12.49509124	1.766685367
8/01/2009 8:30	7.582671044	6.414638169	184.260858	14.80665458	3.811635397	174.8369308	14.96844883	4.584965013
8/01/2009 8:40	12.96924035	13.20018219	200.3159357	14.77524077	2.102258115	200.9414606	14.72070473	2.081890337
8/01/2009 8:50	13.11331554	13.97841564	184.1961421	13.31686973	1.809477084	180.7803866	13.29995998	1.679197153
8/01/2009 9:00	12.16859338	11.69106463	182.783548	13.00355465	1.960147103	178.3220396	12.41538883	1.978795651
8/01/2009 9:10	12.1388079	12.51079013	197.9270938	14.24003832	2.144873142	193.128262	13.78188542	2.028391611
8/01/2009 9:20	12.94231629	12.79898763	191.4562227	13.46447187	1.881474857	191.7315991	13.14102067	1.862622148
8/01/2009 9:30	12.67617733	12.38316176	183.1176147	13.81833002	1.965052854	181.2022197	14.00362323	2.056406217
8/01/2009 9:40	13.70001129	13.58535765	183.0450992	13.31916576	1.742190399	179.9988916	13.43260686	1.77047143
8/01/2009 9:50	12.9076899	12.84368798	191.7726977	12.83140387	1.835712744	177.475072	12.05559871	1.753480414
8/01/2009 10:00	11.98244782	12.43864543	181.388811	13.73557049	2.151552082	184.8703981	13.91562896	2.083935453
8/01/2009 10:10	12.26888217	13.86328257	160.5665631	11.56685662	1.747056793	153.8155903	10.9926184	1.448073794
8/01/2009 10:20	12.09725466	12.03513301	169.0610638	10.79755816	1.679978123	164.8060358	10.93264205	1.731538841
8/01/2009 10:30	10.23014366	9.858488675	166.2980595	13.21188883	2.388900968	166.5888603	14.01287354	2.630656913
8/01/2009 10:40	5.855040471	4.742559588	181.5494489	21.55530418	6.887245445	164.1832699	21.39619528	8.43107634
8/01/2009 10:50	12.08909894	11.64561444	191.0709718	15.80325941	2.391770391	180.0077528	13.61904216	2.166982846
8/01/2009 11:00	12.06269346	12.3502692	189.5078028	14.07157812	2.154020274	186.4107027	13.71044836	2.061809748
8/01/2009 11:10	11.99622757	11.78593425	189.1320054	13.96433682	2.119854721	188.5730575	14.30355563	2.208860411
8/01/2009 11:20	12.25267743	11.94085796	170.9887336	13.20459039	2.00402306	175.9467661	13.53970883	2.10691331
8/01/2009 11:30	12.45317709	12.9063555	168.1843388	12.60586962	1.859439577	162.8014486	12.39679943	1.752446055
8/01/2009 11:40	11.97116112	11.57406275	164.9960739	12.45831723	1.939222086	165.4979947	12.52716584	2.025859564
8/01/2009 11:50	10.19033608	9.50400585	177.9490797	16.91161803	3.055504035	174.26393	15.85468298	3.086196796
8/01/2009 12:00	11.73242286	12.47405799	198.9821945	15.28602015	2.363712225	200.8169886	14.68093718	2.109421537
8/01/2009 12:10	5.593185414	12.56092511	202.5634056	23.38948111	7.474627946	193.6297621	14.84712516	2.162102151
8/01/2009 12:20	10.34206629	9.990744451	182.1861319	13.51954796	2.501595825	185.7745682	13.91032532	2.676965797
8/01/2009 12:30	13.18021731	13.27717056	217.4237724	15.06269333	2.076496492	214.9789998	15.23088306	2.100061745
8/01/2009 12:40	12.82527962	12.63163995	221.5334206	14.61420245	2.079134901	220.0885506	14.19427476	2.052953696
8/01/2009 12:50	11.56738434	12.52130168	249.8868126	16.93739339	2.66777124	245.0760172	16.7030668	2.377744755
8/01/2009 13:00	13.09886979	12.62070238	216.9969771	15.06393294	2.082623025	202.8753636	14.18907928	2.056793275
8/01/2009 13:10	11.312241	11.36856308	174.7256124	13.60078989	2.30618858	171.2506215	13.60433702	2.290960142
8/01/2009 13:20	11.55575882	13.24486514	184.5088449	14.13972097	2.244957464	183.715462	13.61470908	1.859363699
8/01/2009 13:30	10.68286279	11.56332256	195.9963068	15.7259321	2.808879159	196.0890754	16.01380685	2.598150652
8/01/2009 13:40	12.15737486	12.46799598	202.6315414	14.86437503	2.276375599	197.4840247	14.99450789	2.232688422
8/01/2009 13:50	12.6983259	12.52070084	185.0423586	13.91795633	1.9982811	175.8023057	13.99715048	2.040079787
8/01/2009 14:00	13.15900867	12.97046754	168.6668516	13.21445072	1.823673542	170.7528284	13.14891681	1.844283119
8/01/2009 14:10	11.43590761	10.98421144	221.9500744	15.3269273	2.500827169	227.7556349	15.6991584	2.694239694
8/01/2009 14:20	13.19554892	13.16444309	191.7302546	14.29366637	1.985453169	193.5389182	14.31352089	1.975216229
8/01/2009 14:30	13.39517568	13.21683979	171.9534224	12.7425389	1.721989086	170.8084947	12.99666086	1.791848675
8/01/2009 14:40	12.08679792	12.18858732	163.7801532	13.47947201	2.087388851	162.3443093	13.86846761	2.102858383
8/01/2009 14:50	13.29370743	13.11160586	165.9881297	13.09250355	1.80666203	161.3570727	13.04216787	1.827732482
8/01/2009 15:00	12.99373298	12.72573139	182.306107	14.42195972	1.977716918	185.5530199	15.00023199	2.08739002
8/01/2009 15:10	11.76549821	10.88617264	183.4924397	14.11733865	2.197045872	183.3383275	14.05200444	2.386287557
8/01/2009 15:20	9.088886959	11.83593224	182.128883	14.72486562	3.133839097	174.1384752	12.40938156	1.944891362
8/01/2009 15:30	13.11105754	14.38438694	178.4026792	13.79000443	1.905911336	177.9969071	13.88010527	1.717894246
8/01/2009 15:40	9.959956715	9.762607736	209.5561297	16.16034846	3.092375562	208.4556333	16.422253	3.244312162
8/01/2009 15:50	11.77847113	11.72162462	189.7763815	14.3848275	2.265396068	169.173005	14.0024712	2.200205351
8/01/2009 16:00	9.253794054	12.95894501	192.9559266	15.09508993	3.054265506	191.5730131	13.87555642	1.98842467
8/01/2009 16:10	13.23739468	13.13778821	174.9066295	14.04509821	1.898768527	174.3773564	13.75443813	1.893092079
8/01/2009 16:20	14.40976952	14.49809972	227.7734325	16.00699007	1.950368337	227.5429179	16.28344674	1.975859983
8/01/2009 16:30	14.60498838	14.49017879	225.1476801	16.30314846	1.965268042	220.2593002	16.33695028	2.004304089
8/01/2009 16:40	11.00548086	9.916847445	227.9252194	17.07727253	2.935722184	214.968759	16.12795524	3.154846713
8/01/2009 16:50	13.38715524	12.98308771	252.6883619	17.78324825	2.374333186	246.9813677	17.6761869	2.443559528
8/01/2009 17:00	10.98638886	12.53028849	228.1263357	17.70148616	2.962195661	228.8165425	17.25055271	2.501876678
8/01/2009 17:10	11.30929506	10.81764546	227.7004573	16.35194484	2.6079355	216.9630233	16.20891775	2.724311426
8/01/2009 17:20	14.55387848	14.39242219	237.3529809	16.44078448	1.965835049	236.3342318	16.35456172	1.991653807
8/01/2009 17:30	14.447503	14.5444031	185.8653875	15.15897536	1.869036655	181.5661602	14.94160958	1.830175158
8/01/2009 17:40	13.47531689	13.3352928	174.7188471	14.45300069	2.010314081	173.6737718	14.75828606	2.077895775
8/01/2009 17:50	12.9990283	13.08159045	189.7706282	14.17935467	2.021293197	185.9053584	14.09456821	1.983605711
8/01/2009 18:00	12.91714966	12.61297718	250.5905595	18.08912442	2.557317566	238.2600177	17.77806918	2.619422025
8/01/2009 18:10	6.773124886	5.986037043	205.84116	19.04592417	5.330606644	196.465376	20.22512791	6.374974619
8/01/2009 18:20	14.0620577	14.20773611	231.2202796	17.30669227	2.197843298	229.7256702	17.50902832	2.200718351
8/01/2009 18:30	4.486702304	9.773381243	264.2447523	43.45103142	17.93999497	250.5514403	20.19540156	3.892667431
8/01/2009 18:40	14.04689065	13.62019213	214.6807405	16.11861932	2.041928354	203.2068841	15.49860851	2.05005332
8/01/2009 18:50	13.93288427	14.4993903	207.724734	15.58173923	1.99587689	198.6586949	14.94183608	1.813649715
8/01/2009 19:00	13.83799975	13.84695636	174.976096	13.46824017	1.744093681	176.8343189	13.4141163	1.726711436
8/01/2009 19:10	13.33940056	13.06691977	156.5772793	12.494672	1.724860534	150.3468678	12.21143757	1.730818389
8/01/2009 19:20	10.92304215	10.22399055	171.7865671	13.71834699	2.464475152	174.159643	13.82318343	2.686325518
8/01/2009 19:30	9.889575456	9.210736169	139.8204606	11.42095809	2.288135255	140.8126125	11.52028902	2.505161317
8/01/2009 19:40	13.00977728	12.24024659	176.4424813	13.73090232	1.966831928	167.3657699	13.43563793	2.088375228
8/01/2009 19:50	3.588658396	11.00555499	178.8592788	29.7957563	14.89304885	162.4707265	13.01025017	2.254605748
8/01/2009 20:00	8.041523786	7.047520052	155.9496834	14.25246873	3.578116595	155.0095039	14.57675817	4.218207108
8/01/2009 20:10	11.58620113	11.52301116	160.0989563	13.04816592	2.123731913	158.9498283	12.77326057	2.071939867
8/01/2009 20:20	13.51639044	13.57528253	207.4914274	14.25302349	1.874778313	204.6467451	14.34608115	1.871320421
8/01/2009 20:30	13.62826833	13.39929697	226.4576035	16.48780515	2.15793951	219.0754301	16.31882444	2.171248642
8/01/2009 20:40	13.43446758	13.43451395	217.0921536	15.61312309	2.109827646	216.6010641	15.31911832	2.074843679
8/01/2009 20:50	13.52877249	13.34560395	226.5369818	16.45815102	2.189227697	226.5251711	16.73583623	2.274515363
8/01/2009 21:00	14.12053986	13.76008683	238.4267227	16.72039199	2.06851752	221.4165499	15.63923104	2.017591847
8/01/2009 21:10	11.49316615	11.27372167	231.3092192	17.22142181	2.774695537	237.0930764	17.42305896	2.870865482
8/01/2009 21:20	13.38796842	12.71511309	243.5271878	17.81884665	2.37078259	248.0993057	17.66519191	2.506979875
8/01/2009 21:30	14.68703029	15.01610074	259.4858784	18.02810005	2.130494203	265.5357971	18.60766194	2.143922231
8/01/2009 21:40	7.459492204	6.355099732	269.1944652	23.41963059	5.855725242	263.9858636	24.07887266	7.08354498
8/01/2009 21:50	11.64306934	11.49568169	221.8388529	16.19759687	2.636651177	217.5834782	16.50196326	2.722489448
8/01/2009 22:00	14.12010063	13.83882007	207.6926926	15.06636281	1.887478664	204.1193011	15.26772943	1.974146441
8/01/2009 22:10	13.78399784	13.33474125	219.1553516	15.33422653	1.956416155	216.901897	14.93302412	1.975676902
8/01/2009 22:20	10.70944221	9.656821599	248.853346	19.82583245	3.441541735	234.6172472	19.1896613	3.727336098
8/01/2009 22:30	12.3629239	12.55264727	219.3502901	15.50662124	2.348351279	209.1893792	15.34560229	2.283239065
8/01/2009 22:40	14.86282303	14.96438752	224.7837716	16.06963065	1.865209379	217.3247867	16.27187546	1.877183408
8/01/2009 22:50	11.78175656	11.9493812	186.9687398	14.06178145	2.256669279	180.8079019	13.52796343	2.114916941
8/01/2009 23:00	14.21886756	14.30016853	189.1419806	13.9534879	1.754739496	196.1696552	14.3406222	1.772724107
8/01/2009 23:10	14.29429444	14.28831716	154.664887	12.12810177	1.530747343	149.9112228	12.44580496	1.579320549
8/01/2009 23:20	13.56561926	13.70731803	150.4345634	11.77654448	1.582493299	155.0206707	12.32792664	1.640535852
8/01/2009 23:30	12.10142017	11.15687862	161.5984354	12.92773451	1.929297167	150.9769447	12.54609408	2.052801497
8/01/2009 23:40	12.15805543	11.94327895	173.9964237	12.71938801	1.945282835	172.7145933	12.78722299	2.010246576
8/01/2009 23:50	10.43778774	9.289341019	167.3214645	14.16609377	2.548315462	162.233733	13.93900099	2.831902826
9/01/2009 0:00	13.41869484	13.44760488	178.3011508	13.01949066	1.79871618	181.3773261	12.33479043	1.67736957
9/01/2009 0:10	13.85338225	13.94401352	270.4704868	16.89302846	2.141084546	255.0656154	16.69545631	2.08364894
9/01/2009 0:20	9.678975294	8.579453945	190.3919223	13.27420044	2.621677959	179.7938446	12.72898787	2.870737767
9/01/2009 0:30	14.20922932	14.58729372	252.5213197	16.70730579	2.061005305	246.6662449	16.73836663	1.999172005
9/01/2009 0:40	11.25147001	11.33412518	257.6528016	16.30345323	2.717141171	248.9227801	15.77156791	2.593989876
9/01/2009 0:50	13.36898571	13.18946537	227.4723607	15.92447512	2.148012358	214.3015852	15.91721603	2.189391214
9/01/2009 1:00	12.05821168	13.00132451	270.1141529	18.01158278	2.828236084	268.0090753	18.07703482	2.575611898
9/01/2009 1:10	11.74159968	11.14855478	235.1341515	16.04983898	2.487768082	229.3410472	15.85620018	2.602941591
9/01/2009 1:20	15.11941926	14.38835598	235.4669414	16.80391109	1.929727884	241.2930476	16.32853488	1.991054531
9/01/2009 1:30	10.92085111	14.13200915	241.6251016	16.83049854	2.949426834	241.408069	16.19728646	2.034572386
9/01/2009 1:40	12.35928706	11.63734059	255.147431	16.58722111	2.50239664	253.2551272	15.99758145	2.619925527
9/01/2009 1:50	13.46279473	12.88749871	199.4960971	13.84876314	1.877431692	196.4413616	13.43189826	1.935356219
9/01/2009 2:00	13.41996881	13.71267108	162.698321	13.66995728	1.791125163	165.7925751	13.61470614	1.729460409
9/01/2009 2:10	15.11361756	14.94581409	180.0128583	12.60544721	1.48762013	174.3458231	12.50203472	1.499851195
9/01/2009 2:20	12.76015853	13.7557668	181.8470726	13.19364225	1.863786218	175.4134767	13.11844141	1.724132145
9/01/2009 2:30	11.3964586	11.02269414	178.13888	13.47181954	2.228092854	175.1423895	13.447178	2.307242771
9/01/2009 2:40	13.68438823	13.54383814	163.8490389	12.81994434	1.747587012	164.694056	12.51674316	1.73874501
9/01/2009 2:50	11.75882305	11.44570677	169.3060417	13.13580188	2.11025937	170.1353357	13.1831301	2.170346153
9/01/2009 3:00	13.61630637	13.42602159	172.8758695	12.35713248	1.645613905	168.2780303	12.29695794	1.674713059
9/01/2009 3:10	12.29859796	11.93885965	171.1944889	14.07015126	2.048680559	168.2497516	13.6839766	2.07292068
9/01/2009 3:20	10.90782581	10.36696068	178.4103718	13.8673015	2.411450542	172.8382666	13.77242568	2.523961762
9/01/2009 3:30	12.38263705	11.96085083	171.5308595	13.11428462	1.945931099	169.1337374	12.46568421	1.927283482
9/01/2009 3:40	14.21495251	13.76594825	183.6872624	13.22316923	1.683345492	173.7440455	12.33407523	1.633337134
9/01/2009 3:50	13.48601737	13.37273756	164.4631675	13.48439798	1.872071654	162.3280193	12.77275871	1.787557785
9/01/2009 4:00	10.8001358	10.71454561	194.734597	14.73772953	2.590354584	189.6251037	14.25178969	2.573269649
9/01/2009 4:10	7.244904997	6.610682954	172.5067753	16.05436009	4.345544859	176.2723356	16.80044837	4.962859329
9/01/2009 4:20	10.74797397	10.35832614	171.0165135	14.02053904	2.508089346	174.1525794	14.75294946	2.73388005
9/01/2009 4:30	7.078837864	6.248510195	185.4178848	16.28542971	4.46381534	173.0838934	16.1949542	5.047003627
9/01/2009 4:40	10.10748421	9.766283363	170.221946	14.14429939	2.595265946	166.2116999	14.67181537	2.790955043
9/01/2009 4:50	9.903945432	9.650608599	165.2109627	16.62029327	3.175325228	166.6958742	16.48959397	3.262735514
9/01/2009 5:00	12.17676926	12.45063611	194.173028	17.32774119	2.551706671	197.9373201	18.42309709	2.626328759
9/01/2009 5:10	12.40503965	13.71477707	204.0808096	17.76803304	2.565512218	202.1383894	16.88018381	2.109331954
9/01/2009 5:20	12.24466327	12.1508252	190.4703658	13.13523509	1.946133608	192.7448468	13.1330799	1.96224728
9/01/2009 5:30	11.86799709	11.90502482	190.3099292	13.70229562	2.123829677	183.0618719	13.881276	2.147075517
9/01/2009 5:40	13.86239533	14.28611929	185.1071238	13.31655902	1.709526225	175.0524058	13.32004488	1.646910027
9/01/2009 5:50	11.69975344	10.83048407	178.5651588	14.35291206	2.308679619	181.1256538	14.24147193	2.496507866
9/01/2009 6:00	13.79432379	13.78115143	169.710026	13.08822429	1.700464188	168.7286355	13.45825454	1.748489222
9/01/2009 6:10	13.38835345	13.25769273	190.114269	13.83185445	1.860641471	187.4573637	13.64599469	1.871214268
9/01/2009 6:20	4.637447466	13.9117392	260.0189011	56.91176114	22.18670742	189.2897452	13.96500019	1.807917657
9/01/2009 6:30	12.27323616	13.91909306	209.9653962	14.91595365	2.259994177	212.0404953	14.43707272	1.853394947
9/01/2009 6:40	12.7296328	12.72669597	182.555479	13.45214382	1.935350225	178.8848718	13.72826944	1.967194625
9/01/2009 6:50	11.95921725	13.14837193	189.7498821	12.91233801	2.065954395	186.4059257	12.6196602	1.761289391
9/01/2009 7:00	12.35003834	11.91226128	175.5614766	12.89549971	1.927091633	172.9835219	12.76772251	1.99740674
9/01/2009 7:10	12.94680064	12.86921921	181.3238405	13.48659299	1.940737814	175.71604	13.22914622	1.917363386
9/01/2009 7:20	13.19132082	13.20558623	200.9302447	14.12650538	1.953793658	194.1696887	13.62649955	1.870719931
9/01/2009 7:30	13.41310761	13.51087354	198.6412323	15.01926269	2.020454062	190.4036746	14.75942544	1.956427752
9/01/2009 7:40	13.42752924	13.19243947	243.301985	16.26607996	2.174862446	236.5649631	16.62409945	2.276165854
9/01/2009 7:50	12.90092027	12.63971024	269.1327436	17.27974923	2.430153	263.1615432	17.20996105	2.475854361
9/01/2009 8:00	13.80887581	13.74744187	267.2446283	17.5398176	2.2118947	257.400286	17.33990778	2.176557712
9/01/2009 8:10	13.74247876	13.47428936	268.4198226	17.64504861	2.248967791	251.499534	17.6268769	2.327575232
9/01/2009 8:20	11.11425868	10.30901025	281.1268008	18.56626529	3.010124081	269.5059334	18.90633832	3.350393892
9/01/2009 8:30	12.91641239	13.24776394	253.9472997	17.8609751	2.452329294	239.8514084	17.42956541	2.30672086
9/01/2009 8:40	14.02401831	14.45284504	314.9158649	19.09554866	2.372408131	312.9270168	19.5514457	2.327365601
9/01/2009 8:50	9.94905308	13.73127613	299.7012297	19.97296578	3.818479971	281.1932346	17.75752319	2.28319625
9/01/2009 9:00	14.69978907	14.6021201	307.045884	20.51929529	2.394602814	297.5138907	19.401789	2.26508318
9/01/2009 9:10	12.64479609	12.08964547	302.4634723	21.91386188	3.046268199	296.850921	22.32394953	3.266690946
9/01/2009 9:20	12.6987103	13.92474082	280.8236832	17.87835982	2.530302517	276.1659166	16.68559753	2.070666152
9/01/2009 9:30	13.24160009	13.34856138	256.0563591	16.88443765	2.242865182	249.3859859	17.35375878	2.291663791
9/01/2009 9:40	14.13744388	14.35770324	265.0392255	18.51926366	2.265356717	264.4711946	18.05524082	2.186942582
9/01/2009 9:50	13.47583299	14.11740049	271.8046946	17.99084098	2.384079042	256.2088913	18.13350247	2.266208358
9/01/2009 10:00	12.30069108	12.12245031	267.6942357	17.49931707	2.573098324	270.1064934	17.96951615	2.681158234
9/01/2009 10:10	14.73068551	15.16299792	279.0786088	18.27240688	2.117498774	276.7436585	18.30335934	2.051571561
9/01/2009 10:20	12.91413207	12.51487546	272.7458523	16.6954	2.305808502	259.5360193	16.61991424	2.407434977
9/01/2009 10:30	8.857233039	12.8431115	238.1486767	18.53362675	3.982070833	225.8038293	16.63611025	2.341397509
9/01/2009 10:40	11.41698719	11.07533186	258.3459002	16.78215678	2.643986735	245.667014	16.96171534	2.776402647
9/01/2009 10:50	14.14501684	13.9699168	240.8490315	16.00552725	1.987535169	242.8441349	16.11368152	2.029453501
9/01/2009 11:00	13.31399642	12.87403708	223.1645093	16.72384037	2.235414679	208.8014155	16.31691457	2.268166626
9/01/2009 11:10	14.53310326	14.63810219	264.6932507	17.4361032	2.077890245	255.995584	17.54750395	2.084439519
9/01/2009 11:20	12.32206743	11.32609208	278.2599777	17.71131224	2.604698947	274.3029391	17.06042654	2.805468242
9/01/2009 11:30	12.82260713	13.46977967	232.3827103	15.59255049	2.178376157	235.1159292	15.91375713	2.097834964
9/01/2009 11:40	12.0864486	11.69943465	272.320624	17.22949145	2.504834058	274.2776321	17.78743449	2.697151041
9/01/2009 11:50	12.30277566	12.78522236	265.973878	16.91556659	2.532984264	259.4609987	16.32104553	2.308374185
9/01/2009 12:00	13.73991955	14.10069788	234.9249631	15.14124781	1.961506922	232.7501369	15.41075297	1.921689623
9/01/2009 12:10	12.59233165	13.00710524	260.9371706	16.67453798	2.336594573	261.1765705	16.55523546	2.249489542
9/01/2009 12:20	7.426558679	6.569405888	218.4521506	18.16116371	4.491327976	206.2303714	19.24097569	5.365264925
9/01/2009 12:30	8.136324486	8.49589575	257.0945825	22.37581684	4.9111438	253.4489824	19.62496485	4.176987147
9/01/2009 12:40	13.03637727	13.37501981	245.1188803	16.66374377	2.206603904	249.2341556	17.06416283	2.167400549
9/01/2009 12:50	12.49229533	11.9038559	262.1116624	16.56062728	2.368229069	258.542517	16.44359236	2.50036304
9/01/2009 13:00	13.71996475	13.70290385	270.793572	16.28067838	2.03197316	250.8317586	15.84430323	1.988898357
9/01/2009 13:10	12.62889241	13.15325614	262.2124429	16.60349948	2.343571169	266.7310061	16.90837297	2.277738775
9/01/2009 13:20	11.74547834	12.07541397	257.7916648	17.21179883	2.575261417	253.7527759	17.00458682	2.442006329
9/01/2009 13:30	10.81258651	9.91112258	268.1847542	17.20536564	2.960335671	262.9319738	17.2164637	3.285347766
9/01/2009 13:40	13.16278627	13.12223494	261.1640882	17.16681367	2.320603043	243.5204684	16.78268017	2.298272093
9/01/2009 13:50	13.88503247	13.67795847	241.2097403	16.1115864	2.02621347	232.3805855	15.59338796	1.999054749
9/01/2009 14:00	13.97499494	14.32529415	245.5859816	15.89649158	1.98811916	245.1583118	16.06750126	1.946881527
9/01/2009 14:10	13.1700851	12.96119705	234.2191746	15.98594648	2.193574193	228.6354938	16.22706536	2.284380313
9/01/2009 14:20	14.67812106	14.80652784	249.6550091	15.52093174	1.827336414	245.3543138	15.5150109	1.801227849
9/01/2009 14:30	13.29249036	13.35855173	248.7639479	15.11441551	2.015862373	250.5269115	15.33091043	2.042200529
9/01/2009 14:40	13.33358887	13.39948618	279.270931	16.78289442	2.227569301	287.0722505	16.95648991	2.225978879
9/01/2009 14:50	14.81261212	14.57565567	266.2995937	16.17481992	1.887148351	259.2626475	15.89975368	1.903285029
9/01/2009 15:00	11.69909897	12.34075213	255.8460491	16.34518458	2.575671517	256.8204457	16.6140472	2.464716873
9/01/2009 15:10	12.72447482	12.08023113	245.1138316	15.60539005	2.202898584	236.8625321	15.19090081	2.294606981
9/01/2009 15:20	13.37597325	13.16533748	225.553853	13.52276448	1.780103737	214.2055328	13.74078315	1.861558796
9/01/2009 15:30	12.95325974	13.1559274	240.4016473	14.68618227	2.094407822	242.8157788	14.70553841	2.063152171
9/01/2009 15:40	8.686963594	8.213090444	238.5157339	16.20197468	3.58596918	237.6466415	17.03345755	4.004724723
9/01/2009 15:50	14.37778029	14.60274345	248.06808	15.5993321	1.872590493	252.6217284	16.32601611	1.916711075
9/01/2009 16:00	12.35911256	12.28723431	272.5654819	16.21097243	2.401209401	261.6051648	16.11822081	2.409164207
9/01/2009 16:10	13.58514769	13.1546572	231.6306406	15.18770871	2.000933205	233.6416105	14.99097224	2.047709605
9/01/2009 16:20	14.33545284	14.39344125	265.0575402	15.15110012	1.839788773	263.5387735	15.15058215	1.823675657
9/01/2009 16:30	13.17505776	13.10368655	244.4350674	14.40498958	1.969691158	252.9826538	14.61168096	2.005910022
9/01/2009 16:40	12.29922359	11.90013975	256.5434813	16.37139417	2.419347239	248.1935081	16.05276192	2.484288288
9/01/2009 16:50	12.97478704	12.3907967	266.4669462	14.66564081	2.01545008	266.2931471	13.90396193	2.021565957
9/01/2009 17:00	13.93617642	13.50098116	269.2049797	15.67918502	1.989218642	257.7095722	15.10862805	2.010223718
9/01/2009 17:10	12.93977939	12.20295965	258.2761461	15.5449748	2.200037299	245.600715	15.4510688	2.360483748
9/01/2009 17:20	13.21357408	12.63183549	237.0599879	15.86749238	2.200187126	223.6667525	15.51942088	2.288634305
9/01/2009 17:30	11.36190218	10.96701417	226.3799992	14.39810059	2.346915237	216.565458	13.59511168	2.324592422
9/01/2009 17:40	10.20808665	10.95410993	230.4573582	13.74697682	2.616210887	221.1570571	13.10202325	2.286405668
9/01/2009 17:50	14.35061852	13.92501737	196.4047312	14.72613313	1.912266054	185.3747806	14.18930836	1.926003832
9/01/2009 18:00	15.01705294	14.76697574	176.8704298	12.84098124	1.559382341	177.2637718	12.72988805	1.590368452
9/01/2009 18:10	13.73636704	13.59729535	207.9852688	13.29370831	1.794398167	210.5395023	13.27926941	1.8058843
9/01/2009 18:20	12.55856163	12.21354898	210.9079723	12.89406501	1.908492645	207.578439	13.16238928	2.028070679
9/01/2009 18:30	12.57781489	12.63722583	196.306547	12.68704149	1.852317834	191.558302	12.05080344	1.799892346
9/01/2009 18:40	11.18335432	10.21938998	250.2843357	13.9265631	2.331511801	240.7404787	13.55839641	2.536036515
9/01/2009 18:50	13.14648132	13.44863332	222.2857329	13.01674404	1.80275481	223.2508688	13.13398105	1.754760369
9/01/2009 19:00	11.78538805	11.11690557	217.3688628	13.58187599	2.212849054	214.0608747	13.45402721	2.373256155
9/01/2009 19:10	9.54295933	8.956120977	200.5330432	13.24675992	2.663366621	205.3971269	14.04886631	3.03528031
9/01/2009 19:20	13.9617458	14.01152942	194.3918677	14.14786979	1.855958169	190.5639811	13.13390621	1.72117216
9/01/2009 19:30	11.28188794	11.12104733	209.8080659	11.67752693	2.027118008	198.4875127	10.92251114	1.913787568
9/01/2009 19:40	7.499057558	7.497260203	175.8160877	12.20456132	3.268894248	180.4244301	12.49379981	3.301488193
9/01/2009 19:50	10.92498377	11.29295902	201.9889467	11.92050933	2.097155267	203.5574725	11.80531278	1.950782158
9/01/2009 20:00	10.91176233	10.20742837	259.4437391	15.802764	2.653566213	250.8038785	15.34365136	2.78860857
9/01/2009 20:10	13.94190154	13.99267572	205.9580497	12.39140522	1.607571852	204.888155	12.25651217	1.568465626
9/01/2009 20:20	12.20549371	11.55833574	211.9779984	13.83393915	2.081847742	209.8950874	14.1504665	2.286795343
9/01/2009 20:30	14.93827425	14.28229651	210.0010032	14.57857561	1.747746662	201.1771282	13.90656874	1.772058639
9/01/2009 20:40	11.43719268	10.45957604	240.0775031	14.33470602	2.367137756	230.6626948	14.04031718	2.596077502
9/01/2009 20:50	12.55550613	12.15590178	275.5514776	16.20438156	2.301932704	275.7731482	16.33267809	2.402826739
9/01/2009 21:00	12.58298073	12.99672669	282.6731304	16.71887938	2.39556762	275.0545237	16.40528077	2.239757817
9/01/2009 21:10	9.249994513	9.28740807	293.3447007	19.63186579	4.0688005	274.4603485	19.28011695	3.95263479
9/01/2009 21:20	14.31612512	13.92063936	291.4378863	17.20561862	2.089729463	285.9605533	16.87114758	2.124751436
9/01/2009 21:30	13.65922125	13.97848815	271.1392089	17.33175344	2.242151475	270.176187	18.04060794	2.274832749
9/01/2009 21:40	12.7199654	12.7005281	299.1968123	17.04480366	2.43879365	297.7657711	16.59123787	2.389137687
9/01/2009 21:50	13.41042002	12.62247429	268.3056433	16.55502769	2.211298201	261.9557933	16.11021361	2.340147976
9/01/2009 22:00	12.57705406	14.21924453	286.8539245	16.51277258	2.388846214	281.8121631	16.26009112	1.989603405
9/01/2009 22:10	4.003911287	13.53515097	323.761281	49.69192004	21.01983819	291.3970773	16.28292254	2.13039993
9/01/2009 22:20	12.18385105	11.66461203	288.9225488	16.35637232	2.386573367	288.9571801	16.69880387	2.579770396
9/01/2009 22:30	12.9306436	13.60967149	280.4150438	16.13123058	2.194304754	282.9809057	15.99290965	2.061149681
9/01/2009 22:40	5.333502786	15.19258493	292.8835128	34.31857609	11.43168509	279.6833285	17.59162432	2.010388393
9/01/2009 22:50	13.96315176	14.01069005	257.534775	15.7943425	2.038107281	243.0787763	15.85807242	2.042286751
9/01/2009 23:00	15.20146144	14.84346037	285.6980285	16.26910259	1.792164875	275.8211154	15.98120198	1.820212919
9/01/2009 23:10	12.38264774	11.86787396	267.4516027	16.76668064	2.455526012	258.8639589	16.51301635	2.531509641
9/01/2009 23:20	13.91849484	13.25552707	242.8331863	14.0299467	1.758386374	242.1796747	13.50496796	1.793466293
9/01/2009 23:30	13.32267642	13.30727166	249.2446231	15.52352557	2.064311007	250.2502779	15.87367864	2.118591852
9/01/2009 23:40	11.44925515	11.13873567	241.2518643	14.99068653	2.430454034	234.5228938	15.68292069	2.621159485
9/01/2009 23:50	12.42748829	12.31866742	199.9929937	12.43946332	1.810735931	185.9531693	12.85038038	1.887264779
10/01/2009 0:00	12.24361454	14.9876158	258.6093665	16.22175003	2.441762075	266.1432025	16.08366877	1.882304505
10/01/2009 0:10	12.04327539	10.96812253	258.1798531	15.85233285	2.394508982	244.4849798	15.61464553	2.643203008
10/01/2009 0:20	12.23405075	11.76497098	163.2464033	12.61498485	1.924098343	154.711712	12.30994373	1.989404106
10/01/2009 0:30	5.521502815	4.459580584	184.2809682	15.84966791	5.955728951	183.178182	15.82657815	7.349187575
10/01/2009 0:40	11.68069733	11.33349063	184.4130895	12.20591549	1.993431253	185.7447469	12.27749368	2.087418721
10/01/2009 0:50	12.83272925	13.8401008	195.7948459	14.17713491	2.035641772	179.9783454	13.49617876	1.77514522
10/01/2009 1:00	14.19288914	13.92081824	176.6630729	12.79750951	1.660427236	177.2896617	12.69154992	1.701430489
10/01/2009 1:10	8.940751079	8.226471808	179.6592816	16.25219393	3.336027116	177.1347764	17.18086945	3.809998279
10/01/2009 1:20	11.55049686	12.00482917	192.0879125	13.12438589	2.199661788	187.5462592	13.31421095	2.081154645
10/01/2009 1:30	12.06439858	12.76490923	180.7704334	13.26741868	2.069078842	174.7865177	12.72014847	1.848530364
10/01/2009 1:40	9.859394004	10.52782807	199.2224522	12.38440496	2.406528771	199.3592893	11.90609536	2.160611534
10/01/2009 1:50	11.94934681	13.23742315	171.6516922	13.24779918	1.998477182	169.9454207	12.94704011	1.749287922
10/01/2009 2:00	13.49841328	13.36828398	200.082824	12.44051923	1.695116761	188.1213811	12.44579876	1.732099014
10/01/2009 2:10	5.360386082	9.706468976	192.3160135	20.50936818	7.385120842	191.2267526	12.13654481	2.393551672
10/01/2009 2:20	11.45049688	10.51968112	205.4746485	13.17982565	2.143396268	197.5855538	12.64331558	2.295135327
10/01/2009 2:30	14.78665104	14.44543873	205.1068286	13.51399922	1.609344188	203.660385	13.31830557	1.645616389
10/01/2009 2:40	8.338223435	10.40576854	227.7387049	14.06630688	3.26953636	225.2038479	13.17021262	2.384541252
10/01/2009 2:50	10.85215386	11.67761246	197.567529	13.59653834	2.367814707	202.6945252	13.57965434	2.154722977
10/01/2009 3:00	11.3982746	12.57594463	187.6379845	12.30891582	2.047609541	186.2059191	11.76416886	1.748114094
10/01/2009 3:10	12.56417363	12.347313	188.1914577	11.80395202	1.751796386	192.5577596	12.21420514	1.86098412
10/01/2009 3:20	14.08563957	13.93065755	175.8493871	11.51161012	1.489939015	170.995923	11.11510511	1.460968514
10/01/2009 3:30	12.58949918	12.1744819	185.2524015	12.20387755	1.814022738	182.8471068	12.04672841	1.87475813
10/01/2009 3:40	14.56747294	14.86242364	189.162366	12.79395563	1.570487176	186.9326865	12.93746072	1.563352182
10/01/2009 3:50	4.085435111	4.687721969	211.6145921	29.12563713	13.99272281	201.9608264	19.97164508	8.536788136
10/01/2009 4:00	9.33581008	9.74365709	218.9350676	15.99894492	3.257744385	222.2463339	15.54837416	2.967385782
10/01/2009 4:10	13.39860586	12.84182854	260.8241139	14.87972601	2.002414266	251.8504214	14.4346406	2.071622955
10/01/2009 4:20	13.16601503	12.88486775	209.255478	14.21979882	1.938216127	203.2869281	14.226045	2.00355741
10/01/2009 4:30	12.86670129	13.41959024	235.3914179	15.09893644	2.127155163	229.8085434	15.55726433	2.082902512
10/01/2009 4:40	12.20812907	12.93155729	252.9307861	14.70350669	2.234402275	238.5385492	15.10642828	2.120652242
10/01/2009 4:50	12.06452935	11.97461055	227.9173792	14.61960357	2.245660214	216.9046413	14.68820269	2.289124787
10/01/2009 5:00	12.75090625	13.17368562	270.2627529	15.97063963	2.231506328	269.3791817	15.94001885	2.152359472
10/01/2009 5:10	13.69313747	13.72466088	257.4417748	16.276576	2.096652133	252.5814631	15.86847305	2.044568176
10/01/2009 5:20	5.795658303	5.114653428	284.172525	26.92887386	8.913162922	271.0470561	29.72617674	11.0284623
10/01/2009 5:30	14.24237102	15.10411402	271.5775424	16.99305465	2.078415103	279.6244347	17.7179668	1.996602969
10/01/2009 5:40	13.97654256	13.89598729	261.5964367	15.43293696	1.93366623	253.6993989	15.58136242	1.967525254
10/01/2009 5:50	14.25207902	13.85411677	265.8347403	16.1159468	1.999540515	242.989687	14.75045024	1.906163284
10/01/2009 6:00	13.09911719	12.71239161	235.6970722	14.88812959	2.026609743	232.4074471	14.59806703	2.071091187
10/01/2009 6:10	12.82222739	12.78487369	200.3802979	13.65757167	1.966456277	205.221126	14.2545097	2.06431044
10/01/2009 6:20	12.69598605	12.1232266	170.6386494	12.71932691	1.813487719	168.0708475	12.64470214	1.876762143
10/01/2009 6:30	13.21883421	12.92427749	179.2702912	12.11472056	1.708697939	177.698731	12.56320933	1.812912151
10/01/2009 6:40	11.65711021	11.15715573	187.7888491	13.54852188	2.158779585	180.9527566	13.74545163	2.283826745
10/01/2009 6:50	13.67224529	13.98157321	183.656843	11.74447578	1.552356974	184.0054971	11.95030434	1.546640316
10/01/2009 7:00	6.418298328	5.667237342	214.5606044	17.00528174	5.097203997	210.2260175	17.85055349	6.01731009
10/01/2009 7:10	11.27869231	10.91746815	206.7286476	12.89796175	2.138625302	205.3811143	12.71673383	2.196193204
10/01/2009 7:20	10.51153426	9.990454157	203.5429895	15.76875371	2.932408797	202.7792079	15.23530848	2.986218994
10/01/2009 7:30	15.01450941	14.91440133	216.431768	14.42845573	1.674026879	192.0029524	14.18350402	1.668445252
10/01/2009 7:40	11.72461662	11.23377373	235.0373969	14.99510546	2.409632802	230.8801536	15.0761463	2.545529904
10/01/2009 7:50	15.30363312	15.35644265	231.3364817	14.48512603	1.630927774	221.9225619	14.4774325	1.634410587
10/01/2009 8:00	15.24894021	15.42021995	192.7512838	12.76277414	1.468042195	184.4431975	12.58512517	1.442088679
10/01/2009 8:10	14.36358909	13.66151227	266.3870994	16.69987339	2.03169174	247.89096	15.61718231	2.041404228
10/01/2009 8:20	14.03705852	14.4250691	281.8686455	16.2378031	2.01234213	263.597216	16.36153189	1.993245188
10/01/2009 8:30	10.64555964	14.63818792	167.956088	13.26394805	2.296932029	171.0800909	12.94599277	1.570770814
10/01/2009 8:40	3.775917643	4.649669696	245.5141149	45.99419523	21.54315841	233.9107534	30.68968647	12.19284564
10/01/2009 8:50	12.86408363	12.9375683	278.0672071	15.73446474	2.175339208	262.8835726	15.45911274	2.135763764
10/01/2009 9:00	13.45086069	13.02368193	303.1377509	16.85124246	2.161434007	299.734028	16.56781864	2.227946738
10/01/2009 9:10	14.16605204	13.7579412	208.207769	15.60434922	2.000020594	204.1812704	15.47167882	2.047755062
10/01/2009 9:20	5.024905174	4.332421722	260.5470804	24.31443551	8.993588148	231.6634355	26.79680797	11.33973181
10/01/2009 9:30	3.782756078	10.831547	242.0545825	61.94171967	27.04559151	208.336881	13.68922565	2.377530058
10/01/2009 9:40	11.97473005	11.69873813	200.912863	12.68103554	1.98325854	193.2518347	12.84491503	2.061118374
10/01/2009 9:50	13.97321587	15.26139195	193.834578	14.37023175	1.856514303	198.7556809	14.11594399	1.628604257
10/01/2009 10:00	13.94595434	13.6093354	229.1917954	15.11293003	1.916669463	220.4042768	14.92850908	1.965101981
10/01/2009 10:10	13.54945622	13.28013044	287.2634749	15.81566121	2.017095275	278.9189771	15.73868977	2.057597206
10/01/2009 10:20	15.23193456	14.84689471	273.7131405	15.80892574	1.731795337	269.6692502	15.63267995	1.771863853
10/01/2009 10:30	14.81544162	14.43678179	301.794918	17.48602882	2.010234621	294.0840606	17.1729618	2.038597106
10/01/2009 10:40	7.376211565	6.58899569	275.2573188	21.20079886	5.320984421	285.7807883	23.23052599	6.492023962
10/01/2009 10:50	13.0997447	13.23100533	327.123295	18.79837959	2.564449325	339.5949377	19.20931744	2.573538305
10/01/2009 11:00	13.16200757	13.27649904	307.0221416	19.29594943	2.628164588	299.2900102	19.38535954	2.611954994
10/01/2009 11:10	8.651267345	7.698774922	352.8716668	19.61228544	4.432411375	350.9122848	19.47830704	5.037914667
10/01/2009 11:20	11.79253881	11.96820568	294.3097578	17.96886231	2.813487652	294.8558223	18.27740801	2.779024378
10/01/2009 11:30	13.2003214	12.58564193	301.18126	18.55624133	2.527501846	293.0387548	17.94714838	2.582319678
10/01/2009 11:40	13.67466541	13.21105215	333.3258001	19.61479186	2.50726497	338.4177384	19.73849019	2.648797304
10/01/2009 11:50	13.10912696	12.63157865	297.752914	18.88829595	2.564781551	283.2579998	18.54432637	2.623878196
10/01/2009 12:00	12.41244027	12.45576885	258.6334727	15.40734143	2.20924228	262.9271166	15.78429126	2.242617025
10/01/2009 12:10	14.09335628	14.28699728	323.4008261	18.30816853	2.18223145	317.1979527	18.9410206	2.233635038
10/01/2009 12:20	11.9772453	13.06449683	274.903615	17.07406195	2.560971657	261.3562752	15.72423272	2.139562439
10/01/2009 12:30	13.87737914	13.71837805	319.7170573	18.80733659	2.27759411	305.2157198	18.48336044	2.2603166
10/01/2009 12:40	13.57279914	13.56203543	319.8615695	18.78446737	2.350428284	316.2580444	18.27294026	2.309771279
10/01/2009 12:50	14.60451479	14.19512592	304.9708022	18.96034457	2.209229324	301.3173974	18.43564592	2.217623856
10/01/2009 13:00	11.55680819	11.14655102	316.8435794	19.18919966	3.026631276	306.4965346	19.83752559	3.282984345
10/01/2009 13:10	14.73941434	15.1051633	281.4581274	17.15929535	1.98500725	285.7736174	17.47620825	1.966354625
10/01/2009 13:20	13.96981382	14.20634077	293.1912608	17.20617736	2.108330069	282.1449155	17.46707884	2.116053814
10/01/2009 13:30	13.46020366	13.36923022	271.4680977	16.40959485	2.161562902	264.4174601	15.90452758	2.130416862
10/01/2009 13:40	13.57128462	13.66600358	267.957715	16.1610319	2.073662991	240.6626178	15.69036577	2.024885916
10/01/2009 13:50	6.785073496	5.944919579	263.0971787	22.2796991	6.165655548	260.8112603	23.44527129	7.417145234
10/01/2009 14:00	13.09222922	12.55385336	251.9836734	14.74481653	2.020474361	242.0588266	13.98039354	2.022491998
10/01/2009 14:10	10.65808975	11.50578001	275.121075	16.58641153	2.940380318	272.663515	16.2001392	2.586547151
10/01/2009 14:20	11.69835981	13.10629405	285.1255282	18.00310746	2.85136701	285.3310645	18.0610315	2.44631228
10/01/2009 14:30	9.77050666	8.626343626	295.6328733	19.46129055	3.70332544	286.3571816	18.95803099	4.160767078
10/01/2009 14:40	11.13537057	10.4206237	295.5866359	18.05501369	2.924717634	283.2484575	18.08563674	3.176510793
10/01/2009 14:50	13.15612556	13.16869576	274.6567376	16.21451016	2.184851955	268.3860498	16.19392724	2.183082898
10/01/2009 15:00	12.06172646	12.35266987	262.7660093	14.07089558	2.07147718	259.4626302	14.22893902	2.06142796
10/01/2009 15:10	14.07774581	14.05895431	266.9220144	15.90878401	1.972809491	262.9047717	16.11442017	1.98764361
10/01/2009 15:20	12.23207669	11.60254791	301.0501783	16.38610298	2.346534982	285.4855032	15.8436136	2.422170303
10/01/2009 15:30	13.32393529	13.48031589	250.4334292	14.35362382	1.906278742	241.5144615	14.31314691	1.892063695
10/01/2009 15:40	12.0664604	11.35860173	262.2129676	16.12025233	2.431751377	256.5647697	15.96417234	2.596040719
10/01/2009 15:50	8.302680046	11.23996722	266.164465	22.28722266	4.840987346	257.7539794	15.2645843	2.502313589
10/01/2009 16:00	13.40782636	12.87695028	283.7700859	16.56299005	2.15092325	271.1259263	15.64762918	2.14298525
10/01/2009 16:10	11.58440769	12.67220921	289.2141802	16.6294744	2.682931732	290.7494601	16.89609588	2.413800022
10/01/2009 16:20	13.44071083	13.28459468	297.2653638	16.14122554	2.134923384	280.2503426	15.40677672	2.064372953
10/01/2009 16:30	13.95359599	13.53934199	289.9317835	15.97499448	1.998132123	284.2400157	15.3654862	1.991144055
10/01/2009 16:40	11.31773388	10.74010481	312.657053	18.07053417	2.872365553	314.0944922	18.82460337	3.172275395
10/01/2009 16:50	12.98292136	13.13914317	279.7515166	15.47078905	2.077954866	270.5050615	15.77196252	2.089076152
10/01/2009 17:00	9.711839756	8.929384114	282.1648739	16.75685835	3.236857437	289.1048997	17.19728646	3.659655883
10/01/2009 17:10	13.75723993	13.83098771	274.9245537	16.95951581	2.210418772	262.4791832	17.70087184	2.304039995
10/01/2009 17:20	13.51868749	13.38366668	273.0784664	15.86476594	2.011986316	272.6178568	16.2486141	2.091191901
10/01/2009 17:30	11.14635202	10.3545565	313.1390458	16.54147371	2.650754333	280.182684	15.40799469	2.71518599
10/01/2009 17:40	11.91081968	11.78009708	288.3287337	15.95912421	2.372527995	292.0570782	16.46128821	2.459870949
10/01/2009 17:50	4.652762778	13.9360329	333.8881226	33.34900702	14.04510373	316.2818007	17.10167342	2.082303505
10/01/2009 18:00	13.26297212	13.28112356	296.3717657	16.23517005	2.136218057	276.7998175	15.47245945	2.073081103
10/01/2009 18:10	11.86499487	12.68451219	313.5899651	17.49902461	2.625107893	302.7886878	16.24335491	2.265708967
10/01/2009 18:20	11.45410702	11.11407755	327.1209445	15.94687022	2.483316465	315.272092	15.79063311	2.558153872
10/01/2009 18:30	13.03322734	13.48364029	296.1959352	16.28950496	2.152970127	288.3887753	16.59919091	2.107592388
10/01/2009 18:40	11.61740812	11.71074311	295.438609	15.16372188	2.312892391	293.8303842	15.33789103	2.339519318
10/01/2009 18:50	13.06339321	12.85830269	300.7594736	15.61266602	2.050096505	272.1291789	15.35979214	2.073715907
10/01/2009 19:00	13.22570817	13.18248934	296.4576956	15.53489771	2.051233787	290.3510533	15.3591467	2.023149251
10/01/2009 19:10	13.00636907	13.3445173	318.1465902	15.2028392	2.010952622	311.4885528	15.23632753	1.948544003
10/01/2009 19:20	12.6595876	12.41201627	316.5735271	14.94437712	2.107053003	302.6203527	14.48859906	2.125525846
10/01/2009 19:30	14.24581491	14.03609924	305.3638354	16.20204326	1.923541404	285.9301142	15.50376612	1.886848866
10/01/2009 19:40	12.55529951	12.21715781	341.6781369	15.77886524	2.174575308	334.8954447	15.64472369	2.243045231
10/01/2009 19:50	13.83548714	14.15108679	331.7024837	15.60188983	1.899777038	326.4408789	15.83197188	1.873226372
10/01/2009 20:00	13.36787844	13.30113137	352.7606635	16.10943875	2.007402905	346.179798	15.82971298	1.982865559
10/01/2009 20:10	14.1268952	14.37789034	314.8560138	16.37191301	1.904343605	307.968229	16.24281014	1.839688873
10/01/2009 20:20	13.21879038	13.22380776	315.3040857	15.01605164	1.972869049	290.6365097	14.6085306	1.946845364
10/01/2009 20:30	10.33444623	9.652994124	275.1914154	16.87957903	3.020852995	261.0271413	17.26721025	3.383655509
10/01/2009 20:40	14.18979163	14.33520659	361.074477	17.32154774	2.015380717	359.829991	17.02478483	1.947009841
10/01/2009 20:50	12.52820181	12.22724463	321.8740451	16.69968271	2.290851337	307.3021411	16.92273721	2.406420793
10/01/2009 21:00	13.48949801	13.13863799	346.8239169	17.61053106	2.206138128	334.5753235	16.92307575	2.220763423
10/01/2009 21:10	6.032557066	12.98668117	329.930414	22.94607693	6.959348603	303.0490616	16.352917	2.25450948
10/01/2009 21:20	12.22000402	12.09053806	343.1743808	17.17753021	2.472655543	332.0936649	17.12627021	2.544216839
10/01/2009 21:30	12.5396246	12.13662442	374.228552	17.63601679	2.386815521	384.6025211	17.44253974	2.469069896
10/01/2009 21:40	11.21523251	10.80205164	325.0213772	15.89864268	2.541629328	302.4198849	15.677219	2.642658695
10/01/2009 21:50	14.09884606	14.20972621	356.9397558	16.7867159	1.961776366	349.7510713	16.94392683	1.951699568
10/01/2009 22:00	13.36200522	12.84683189	365.7613571	16.48843934	2.111766139	369.0980523	16.18723974	2.16788682
10/01/2009 22:10	11.58041701	14.19721282	359.197906	18.62625893	2.81025818	306.748939	15.88852139	1.902976142
10/01/2009 22:20	12.99890622	13.72997128	309.7218542	15.91495743	2.160878341	311.4920079	15.84822454	2.04042004
10/01/2009 22:30	13.02479324	12.93672745	327.9327202	17.12103956	2.286782422	322.2064061	17.70191208	2.398635268
10/01/2009 22:40	14.15666602	14.4358009	270.6248649	14.93465739	1.800604761	260.6515371	14.47599621	1.714344477
10/01/2009 22:50	11.5048923	14.99746482	290.9862685	15.61482701	2.516325307	273.1616396	14.71897774	1.653106069
10/01/2009 23:00	13.82692384	13.68728003	318.0099735	15.44993505	1.886947716	299.453723	15.30560354	1.888584873
10/01/2009 23:10	10.16048882	9.029325762	289.2673527	16.55160339	2.968578845	276.7170439	16.73841933	3.447540339
10/01/2009 23:20	13.47364588	13.89044122	249.2012646	13.17845281	1.712969328	235.8517038	12.56403677	1.585647218
10/01/2009 23:30	14.51931871	14.15780314	244.2593003	12.33245018	1.432792751	239.5176465	11.51028065	1.375527761
10/01/2009 23:40	9.191859359	8.45852459	204.6368354	14.7180048	3.018359028	191.4916775	15.64154675	3.506995805
10/01/2009 23:50	5.247719598	4.660751345	191.3722949	17.54583749	6.456652528	188.7085149	19.57603382	8.064003035
11/01/2009 0:00	11.79214671	10.99712446	239.8776723	13.02719402	2.020285465	227.6412891	12.99800871	2.193974279
11/01/2009 0:10	4.553168853	4.298133077	240.4753584	27.52789782	11.13442909	223.8429289	27.90757214	11.90827915
11/01/2009 0:20	14.06169314	14.01172292	275.1465761	14.01220906	1.709145128	264.7134454	13.72881534	1.702390776
11/01/2009 0:30	6.632065413	5.83376955	248.8609869	15.52453773	4.461324503	248.0391411	16.63375335	5.43071379
11/01/2009 0:40	12.64028746	11.89932024	223.491911	12.95717197	1.821448356	210.7742014	12.68591302	1.924810915
11/01/2009 0:50	14.6510285	15.06178264	307.6819747	15.35130287	1.758844833	315.3945582	15.473917	1.690341281
11/01/2009 1:00	6.716860565	11.42633146	296.9371137	18.10098409	5.23878566	282.6612623	14.09924587	2.240153187
11/01/2009 1:10	13.93815712	13.35485408	259.6442537	13.81284316	1.783504164	249.5982974	13.15948905	1.808698674
11/01/2009 1:20	11.46357114	10.89570748	214.6271527	14.90664295	2.386726629	209.9034563	14.9459905	2.515752938
11/01/2009 1:30	12.17640439	11.51828738	213.1086123	11.92473473	1.773938402	202.1082822	11.8806458	1.903030952
11/01/2009 1:40	13.82284366	14.15221109	228.468999	12.88005799	1.650569222	227.4319705	13.20252792	1.644875669
11/01/2009 1:50	9.835652163	9.131117163	292.3048806	38.18496761	6.518601109	237.0400622	25.50665247	4.802306304
11/01/2009 2:00	13.48235544	13.91113605	236.2487316	13.3968188	1.755523222	221.4112845	13.08570963	1.657407976
11/01/2009 2:10	12.85113141	12.85907063	233.3781087	15.24344532	2.105717346	228.5797603	14.51396712	1.999853835
11/01/2009 2:20	14.21244493	13.61042839	260.3983753	14.48058559	1.729519213	236.8474215	13.54641603	1.722487885
11/01/2009 2:30	14.05462233	13.72915617	247.0592686	15.46506503	1.922959719	231.7979393	15.4389306	2.009846834
11/01/2009 2:40	6.602273539	5.996415026	283.3423856	17.5420685	5.039381836	270.980945	18.55229747	5.900475834
11/01/2009 2:50	12.41165595	12.05510892	254.9106498	14.14288184	2.020499031	259.4793396	14.29709303	2.127117786
11/01/2009 3:00	13.63327232	13.99525688	287.208707	15.87067	2.02091538	286.9155075	16.6339918	2.043085393
11/01/2009 3:10	14.68426897	15.09500115	293.1053497	15.8415999	1.818360871	283.2308046	15.45923658	1.726097745
11/01/2009 3:20	13.69450717	14.72486644	258.9231188	14.90633496	1.867271234	251.0694468	13.90601048	1.597218052
11/01/2009 3:30	14.14874895	14.14659708	256.1134986	15.90043249	1.919638632	251.4635007	16.49196319	2.003945426
11/01/2009 3:40	11.94843629	12.90042108	229.367939	13.84775308	2.116780747	229.6504274	13.51160106	1.871182037
11/01/2009 3:50	8.003235162	7.184187518	225.2842315	14.5270864	3.508721079	214.1525403	14.40742908	3.917894668
11/01/2009 4:00	7.419997099	6.392951818	238.5910804	15.8610632	4.116895765	238.6739529	16.20035492	4.919360287
11/01/2009 4:10	12.03091381	11.68441233	238.0090607	13.59217087	2.029513134	225.8839246	12.89995026	2.002124944
11/01/2009 4:20	11.31917675	10.32605064	240.8602998	15.53911327	2.562369163	234.3546145	15.20618501	2.837767249
11/01/2009 4:30	13.89467772	13.73981824	230.6339895	13.04272066	1.620285115	218.6539213	12.34425515	1.565494272
11/01/2009 4:40	14.15229053	14.35306357	235.2812255	14.99748724	1.868767635	234.0688359	15.41908296	1.902092474
11/01/2009 4:50	14.62618362	15.05328997	282.0542031	15.34439256	1.73950062	290.6990604	15.36589599	1.682802169
11/01/2009 5:00	13.78327654	14.26536247	259.145115	15.43432283	1.931614535	254.5626575	16.07525078	1.888703351
11/01/2009 5:10	13.89878123	14.0948243	256.8539904	14.48061736	1.792949642	246.8560912	14.34984074	1.73758348
11/01/2009 5:20	14.47352313	14.57243743	238.287764	13.6559714	1.617425732	229.1020533	13.39641948	1.598363465
11/01/2009 5:30	12.84673788	14.34081519	228.2840735	14.06809026	1.940698963	220.1310421	14.03899633	1.697184737
11/01/2009 5:40	10.42166213	9.721148095	242.8660395	14.96903829	2.529378623	246.2033546	15.63849948	2.841498354
11/01/2009 5:50	14.98723783	15.01956256	246.5709444	14.80770541	1.652775343	228.9181895	13.66114209	1.511019114
11/01/2009 6:00	13.69688006	13.47669286	287.9093582	16.14523018	1.999334776	247.0663617	16.33811113	2.089167613
11/01/2009 6:10	12.55659399	13.45936136	243.428468	16.6142355	2.307814118	219.9622701	16.13484661	2.088431568
11/01/2009 6:20	11.84201554	11.02530135	233.5956442	14.68577386	2.286483071	229.6472443	14.77941084	2.499411887
11/01/2009 6:30	13.24752126	12.66185883	294.1713407	18.11282631	2.351590086	308.6111199	17.91331176	2.481523459
11/01/2009 6:40	9.431420681	8.500705267	257.7355015	17.95256402	3.431302315	249.6289613	18.92755608	4.039951687
11/01/2009 6:50	13.46395472	13.52978723	241.5956946	13.89031668	1.80971485	236.5940563	12.91297845	1.6590853
11/01/2009 7:00	13.4849577	14.04336117	255.6616327	15.82658364	2.001859504	252.1246523	15.1682242	1.835826442
11/01/2009 7:10	11.65592903	10.52146704	290.4747784	15.93517286	2.452964717	261.8757107	15.27668165	2.689003637
11/01/2009 7:20	12.02708125	11.30250704	269.1924028	15.48438557	2.261967156	264.4494354	15.69585733	2.465814124
11/01/2009 7:30	12.21260908	11.74827125	266.8599271	15.27692182	2.188393712	267.9433805	15.63104645	2.335696271
11/01/2009 7:40	15.06111049	15.43555833	216.2723498	13.76653052	1.577204209	211.8387043	13.71986542	1.515652733
11/01/2009 7:50	12.76829113	12.32675409	233.3145815	14.23381989	1.927911896	222.4676862	14.33615373	2.016283661
11/01/2009 8:00	8.472609769	7.434102037	212.043816	14.80238013	3.433186816	205.0546845	15.02763801	4.019073938
11/01/2009 8:10	13.5568213	13.31971644	240.3587536	13.92411524	1.85008163	237.2138665	14.12055773	1.933874976
11/01/2009 8:20	14.43518631	14.5659491	255.2971476	14.12242901	1.683316668	241.0893312	14.20883587	1.673286742
11/01/2009 8:30	12.83631524	13.34977459	225.7726945	13.0400298	1.821478088	212.5217587	12.01246543	1.600880607
11/01/2009 8:40	13.68403307	13.48922777	244.249138	15.43239763	1.969156578	228.8552855	15.32127578	2.008870675
11/01/2009 8:50	14.33043507	13.94646314	258.7656252	15.09555517	1.825644737	255.8711689	14.86491612	1.857073442
11/01/2009 9:00	13.97707159	14.6726878	257.365001	15.38103057	1.920760581	235.6220402	15.92080928	1.901639044
11/01/2009 9:10	12.85030808	12.4093793	242.0732122	14.89862895	2.067733767	233.7916234	14.32635824	2.078863702
11/01/2009 9:20	13.41563219	12.73895263	290.6358667	16.83558816	2.183514902	282.9839551	16.46852885	2.284038879
11/01/2009 9:30	8.510069251	7.594402535	251.9496994	16.30080743	3.816994399	251.4086951	17.1314793	4.589896499
11/01/2009 9:40	11.38398023	10.67112604	233.5946655	15.24659365	2.404542806	222.0841818	15.22000003	2.566368573
11/01/2009 9:50	12.57706552	11.9024171	278.1577602	15.6555389	2.141797061	262.8809418	15.56107258	2.274516197
11/01/2009 10:00	11.42628667	10.37631362	329.5089699	18.9023518	3.004263046	311.2374398	18.47749537	3.35250257
11/01/2009 10:10	14.68001718	15.14513453	281.0775044	16.07091962	1.871139381	272.1932533	16.30071433	1.813536558
11/01/2009 10:20	10.06629229	9.547684755	318.0071087	19.89434564	3.531601919	306.6515167	20.69553531	3.883235908
11/01/2009 10:30	15.07194155	15.39145402	282.3157615	15.76837749	1.756820587	277.6534984	16.14815338	1.75150143
11/01/2009 10:40	13.06696909	12.96555468	298.7288835	18.55481223	2.423907835	292.3973109	19.17628271	2.53954771
11/01/2009 10:50	13.36313348	13.25857177	222.9131753	14.57277406	1.938657521	220.1057253	14.55400793	1.953928836
11/01/2009 11:00	14.82099273	15.07076055	275.3183708	15.39099738	1.744959459	259.310213	14.88699138	1.651991612
11/01/2009 11:10	13.85809074	14.06665436	227.0055534	13.61924015	1.722017932	221.2610961	14.44508019	1.803891153
11/01/2009 11:20	15.10378261	15.05621917	240.5033839	14.51291845	1.611555135	230.4040717	14.64612602	1.637383543
11/01/2009 11:30	15.19645545	15.08720827	251.5672355	15.18305235	1.663880868	229.9232711	14.9702333	1.670395992
11/01/2009 11:40	15.48982549	15.54542853	283.7281037	15.7222169	1.690161773	287.2028797	15.65451925	1.640748327
11/01/2009 11:50	14.9533448	15.674109	245.6160094	14.01371435	1.617109915	229.2674804	14.01462543	1.529654634
11/01/2009 12:00	10.34308448	11.61722877	281.6332407	18.71724406	3.178174369	271.7622025	18.47125283	2.796640241
11/01/2009 12:10	14.05117676	14.15938597	278.5204327	15.00845048	1.81174885	262.3866043	15.07849856	1.800681136
11/01/2009 12:20	14.82522177	14.18465461	266.0170034	16.01195982	1.816557771	248.0356534	15.16243059	1.825475135
11/01/2009 12:30	11.25298758	12.10308629	229.66846	14.4193661	2.347888275	235.6702529	14.66660445	2.207578291
11/01/2009 12:40	14.69989953	14.49660352	227.6699544	14.71649259	1.717726798	219.4607833	14.52691243	1.718576008
11/01/2009 12:50	12.79332652	12.2509411	252.5019463	13.86551824	1.931206856	251.9397359	13.63260557	2.012615652
11/01/2009 13:00	13.78834498	13.80476427	273.6050737	14.5511631	1.869124394	273.2140825	14.7579573	1.909180219
11/01/2009 13:10	11.5126319	10.92636833	234.7968524	15.44403611	2.398046125	232.8506411	15.77935486	2.584665364
11/01/2009 13:20	14.20789675	13.05531694	270.7682934	15.18298349	1.840516396	250.922902	13.98632263	1.914339378
11/01/2009 13:30	8.145073855	15.05760787	259.0121748	22.81556454	5.12891543	256.6611428	14.77620287	1.700144013
11/01/2009 13:40	13.26471724	13.96512183	260.4949244	14.86830841	1.988987364	257.7174104	14.48340407	1.807918831
11/01/2009 13:50	13.50321947	13.29868087	289.9704001	14.25113439	1.806285345	265.0501465	14.28977254	1.888130056
11/01/2009 14:00	15.29165925	14.77136582	282.230296	15.7676066	1.694965747	268.6405641	13.83279632	1.562501972
11/01/2009 14:10	13.75664548	13.14844949	246.4685097	14.30414733	1.824847688	237.9776909	13.29845838	1.797100788
11/01/2009 14:20	13.92752964	13.81949722	268.0275677	16.26774362	1.991423586	268.8226671	15.43701632	1.916133628
11/01/2009 14:30	14.35162334	14.09518449	262.4582315	15.67380457	1.884175015	268.627798	16.38770832	2.008580714
11/01/2009 14:40	9.094532519	8.204468333	269.9812328	17.22627017	3.481370946	261.1432685	17.79962111	4.008361253
11/01/2009 14:50	14.85767212	14.80790728	265.6783547	14.59493241	1.64888343	252.6693201	14.2752941	1.616144324
11/01/2009 15:00	14.36614049	14.61750309	195.4876701	13.29189555	1.612724733	195.6941859	13.38931087	1.583672643
11/01/2009 15:10	14.19077575	14.02949568	258.7732114	15.97929895	1.908945009	238.8408698	15.99340738	1.951376504
11/01/2009 15:20	14.42217296	14.48140298	270.2147966	15.50104676	1.800622625	246.6827832	15.53906651	1.821067669
11/01/2009 15:30	14.61739363	14.58433152	280.2367946	15.06663043	1.718491278	267.9540566	14.58399232	1.687522752
11/01/2009 15:40	13.48321721	12.95299527	237.9248481	14.76535875	1.926132466	233.575547	14.71835163	2.01801399
11/01/2009 15:50	14.39158348	14.36193777	299.1466351	15.58331164	1.818631836	280.835064	15.33282244	1.826046901
11/01/2009 16:00	14.0242832	14.66934066	248.1316069	14.08676709	1.717552493	240.5178648	14.41875081	1.654936308
11/01/2009 16:10	11.35404882	10.8023199	282.5855315	17.0575897	2.738320944	281.0507161	16.74405308	2.819569805
11/01/2009 16:20	14.92698764	14.48329231	287.5529868	17.22846915	1.929216812	293.1852768	17.13389976	2.015892358
11/01/2009 16:30	14.63955618	13.84936112	258.0679291	15.8395465	1.865726818	262.8492038	15.67895645	2.013810348
11/01/2009 16:40	5.603526659	12.36260625	291.2927025	39.98975312	12.50021896	275.6741887	17.46395903	2.469761813
11/01/2009 16:50	15.58483596	15.5238285	249.3245863	16.17739056	1.757854773	247.818462	16.26682929	1.77145095
11/01/2009 17:00	12.23136622	11.15990309	247.2823171	14.9396205	2.166503518	222.0283136	13.76384694	2.22495763
11/01/2009 17:10	13.01694787	13.13383545	249.654757	15.33066738	2.087468215	229.5556723	15.36915919	2.065030308
11/01/2009 17:20	10.08543428	10.85930056	217.5023032	14.67528756	2.684339973	219.5064916	14.39283628	2.391081071
11/01/2009 17:30	14.15517056	14.24000157	249.38402	14.5087708	1.730070206	244.3457853	14.63033717	1.738018854
11/01/2009 17:40	13.1804555	12.99836266	295.4794178	14.07511203	1.824953757	288.5779028	14.04724964	1.856928641
11/01/2009 17:50	10.89918116	9.86722801	259.5224509	15.31348026	2.580879654	251.5910756	15.41751145	2.905177785
11/01/2009 18:00	15.30316241	14.86638941	258.8663867	14.45508799	1.591660969	250.6979741	13.84375872	1.599393402
11/01/2009 18:10	13.95263478	13.6965735	260.5641868	15.10037762	1.828225051	252.3554095	14.71458103	1.807907287
11/01/2009 18:20	13.59049053	13.0581934	268.7260124	14.69500274	1.853233095	249.0425056	14.33534952	1.912763514
11/01/2009 18:30	14.8132516	14.18156537	292.520551	15.94146437	1.799788226	294.9880519	15.69371489	1.893763912
11/01/2009 18:40	15.10462064	15.32414772	361.2676375	16.85479196	1.797523169	335.9073043	16.22933868	1.713648024
11/01/2009 18:50	11.9628667	13.72028548	311.9959874	16.12153229	2.377683421	311.1166148	15.78774778	1.96279443
11/01/2009 19:00	15.88620454	15.16614438	337.4249407	19.09546516	1.933886046	319.8508681	17.64937175	1.926640199
11/01/2009 19:10	11.48812439	10.87177185	267.5522108	19.14506708	2.973455803	276.380326	19.9341128	3.28238959
11/01/2009 19:20	15.50354546	15.69038387	291.0679093	15.83244571	1.70585725	280.0791052	15.40543482	1.631361806
11/01/2009 19:30	11.60401962	11.05778008	262.7863688	14.7437922	2.346223328	254.1083894	14.57943965	2.473388284
11/01/2009 19:40	13.58336404	13.12354817	244.9792768	13.12426889	1.708318651	239.0369524	13.26929117	1.817944813
11/01/2009 19:50	13.13598297	13.9772271	249.8163849	14.36747542	1.903529963	231.6381943	13.88168253	1.717978542
11/01/2009 20:00	13.67418668	13.36005339	261.7041173	16.10417455	2.033510363	247.0576379	15.91651191	2.087582684
11/01/2009 20:10	11.69744701	14.55906139	306.7632422	18.25185718	2.684432494	305.9833243	16.22961257	1.850585734
11/01/2009 20:20	14.30753073	14.59471039	395.8837509	18.36446186	2.118259377	375.7736809	18.52046725	2.083683047
11/01/2009 20:30	13.45023097	12.97395025	365.7480621	18.79833315	2.361468634	362.6406866	18.74273894	2.483780113
11/01/2009 20:40	13.8310711	13.92858126	392.2909604	20.51399929	2.450247896	381.6762804	20.67141623	2.437259863
11/01/2009 20:50	13.28149778	14.51583171	397.1620585	23.78751234	3.005368937	396.0632367	23.02290586	2.652131719
11/01/2009 21:00	12.75904078	12.5083414	370.628853	19.04225749	2.545526269	346.1390053	18.25247329	2.519122986
11/01/2009 21:10	14.28797015	14.11918956	353.4380187	19.13541695	2.222362494	355.1365541	18.8918584	2.223027405
11/01/2009 21:20	5.094084184	4.427694165	356.2897194	25.72861919	9.583347337	349.2082401	28.48036654	12.13871219
11/01/2009 21:30	14.41619354	14.84181768	363.1053353	17.94487815	2.047130573	347.7941171	18.13297631	1.990382998
11/01/2009 21:40	10.89449591	10.46433803	356.8020892	19.26448282	3.297745577	341.5646496	18.98852086	3.428095476
11/01/2009 21:50	11.78234566	11.56550405	329.2573877	18.46393128	2.839856977	329.2946134	18.72417372	2.949219441
11/01/2009 22:00	12.72391281	13.32373866	346.9698324	16.48540917	2.242880419	337.899856	16.29982211	2.11919585
11/01/2009 22:10	13.78858009	13.40952832	348.1154839	20.20585899	2.476096827	348.3645791	19.45979845	2.46815205
11/01/2009 22:20	12.13976478	13.60221612	379.4739141	18.93733867	2.639578244	369.087957	18.60940376	2.26328361
11/01/2009 22:30	12.01560624	11.34008186	344.9278877	17.95635416	2.601416583	318.9394958	17.93554875	2.806960444
11/01/2009 22:40	13.84358239	13.99113044	334.707829	17.69207566	2.137952678	315.332719	17.78425009	2.140429907
11/01/2009 22:50	13.84289681	13.0989576	315.4698434	16.26731062	2.022193703	302.4616346	15.17463031	2.01478326
11/01/2009 23:00	13.32596918	13.80216535	316.3170357	15.14514289	1.918462852	323.3494351	15.64199564	1.865127809
11/01/2009 23:10	13.97782802	14.15568998	317.7760934	15.71419065	1.871803591	297.0731547	15.55826688	1.839965329
11/01/2009 23:20	12.93420532	12.66284944	349.2630314	17.12384732	2.201541441	344.6836153	17.03769793	2.25431763
11/01/2009 23:30	11.42288923	11.46006215	318.5415534	17.64844986	2.787574272	306.2828035	17.18498119	2.681765783
11/01/2009 23:40	13.53843956	13.72387025	379.9180604	17.52501926	2.151693694	374.425218	16.80491419	2.043919756
11/01/2009 23:50	12.78154061	12.29366475	379.3863822	17.61357632	2.399127467	367.0062921	17.4196786	2.515532077
12/01/2009 0:00	10.79314382	9.850323	376.2068266	17.84103823	3.054589067	367.9614069	17.52887804	3.394231935
12/01/2009 0:10	14.25281644	14.1666461	362.8810394	18.92781779	2.20899954	346.4441333	19.0981298	2.260480068
12/01/2009 0:20	13.76844882	13.26433397	377.897009	20.43714301	2.475981113	366.1651877	19.90305251	2.550240695
12/01/2009 0:30	13.13760006	13.29562785	345.2242784	18.20877701	2.333818213	337.5757889	17.35183421	2.225108255
12/01/2009 0:40	13.31787262	13.96521411	349.5427012	17.19412151	2.180319612	332.0176048	16.66596455	2.002236858
12/01/2009 0:50	14.12625807	13.96014434	337.8922555	17.4711169	2.023485921	339.5387179	17.31683309	2.045741574
12/01/2009 1:00	12.45561693	13.3076029	350.2590218	17.53252603	2.410929203	349.4014566	16.98007637	2.141997782
12/01/2009 1:10	13.04700549	12.88022105	361.6009863	16.99631839	2.225274697	357.9290028	15.99501099	2.105735811
12/01/2009 1:20	13.14103483	13.05384632	336.7081471	15.92880158	2.052193562	324.3111338	15.60825013	2.040085839
12/01/2009 1:30	9.175547434	7.90576361	316.7248912	16.36044017	3.296159179	300.2752517	15.87826639	3.803187978
12/01/2009 1:40	12.12114119	11.8634395	315.9983616	15.68992886	2.235662782	305.233008	16.05631107	2.347314133
12/01/2009 1:50	13.49904845	13.57998308	349.1620411	15.47063217	1.937146004	331.6255031	15.01661854	1.873138842
12/01/2009 2:00	14.40316322	14.4609447	305.9235318	15.39020367	1.779774688	301.802182	15.58837649	1.807103642
12/01/2009 2:10	13.80894703	13.96475582	357.2492536	16.65852663	2.007084724	375.6571755	17.365553	2.052434796
12/01/2009 2:20	12.45530232	12.43601867	329.0631763	15.07518917	2.107433817	322.2498452	14.87008024	2.08344352
12/01/2009 2:30	12.17845323	13.15502044	355.8835801	16.55555838	2.293636884	358.5749361	15.46783665	1.982228215
12/01/2009 2:40	14.22203825	13.9404851	328.3505522	16.0335238	1.86449925	309.1228847	15.23673306	1.820692754
12/01/2009 2:50	12.83121272	12.55670278	271.764806	12.75143637	1.719224556	269.4137543	12.38610239	1.726952151
12/01/2009 3:00	11.52055285	11.92682196	319.901683	17.79119392	2.699019063	310.2107821	17.09936479	2.515415295
12/01/2009 3:10	11.36189739	10.89704632	323.8382836	16.65085487	2.583071958	300.2629155	15.65879937	2.595235214
12/01/2009 3:20	13.57643828	13.85447818	359.2200786	16.23779236	1.948700383	347.0000482	15.76278859	1.834251452
12/01/2009 3:30	14.93362162	15.0167712	385.007978	18.52375686	1.980264778	371.8696364	18.48971171	1.978370541
12/01/2009 3:40	12.80326293	12.884153	341.3093742	17.52580385	2.393642067	321.9787273	17.32389109	2.342370507
12/01/2009 3:50	13.91011954	14.42078944	345.5648392	17.2874051	2.125403666	336.4825666	18.06468354	2.123434719
12/01/2009 4:00	13.35785294	13.12526183	255.9342096	15.02522143	1.908972979	249.9095432	15.01941625	1.953677269
12/01/2009 4:10	13.95288875	13.72677404	327.6294037	15.13580172	1.785006603	311.1307073	14.61786394	1.752037464
12/01/2009 4:20	12.49862632	11.93606474	314.0284938	15.9660538	2.183990926	284.9885383	14.92280959	2.176777382
12/01/2009 4:30	8.035925313	13.89583549	288.4529311	18.53612506	4.310954693	281.6191679	15.44556734	1.875374865
12/01/2009 4:40	13.10472752	12.27816534	335.4348099	17.33890375	2.236181382	315.5305008	16.59476712	2.339861452
12/01/2009 4:50	5.198425762	9.051753295	314.0954042	22.5483297	8.185601343	303.111008	16.47771166	3.334880196
12/01/2009 5:00	11.79152008	11.39270967	315.8974603	16.51336808	2.448605178	322.096004	16.79048624	2.586013631
12/01/2009 5:10	11.1093712	10.10181333	329.4509165	17.86391806	2.797011736	301.4971177	17.77370432	3.111508558
12/01/2009 5:20	7.760812116	11.58202842	326.0389757	18.95219598	4.483679062	331.875717	16.56232164	2.544532467
12/01/2009 5:30	13.49975404	13.43964679	351.3280661	16.86663112	2.100113803	344.7556322	17.04330122	2.133399256
12/01/2009 5:40	13.26059519	13.18442362	331.5572412	15.15215596	1.945013319	308.3476651	15.34100751	2.025340144
12/01/2009 5:50	14.52038489	14.3532389	302.1420979	15.55422696	1.764753124	302.1874825	15.49992432	1.796044289
12/01/2009 6:00	13.49800353	13.50613123	257.5759376	15.77402148	2.063405463	259.4707111	16.01266683	2.105213413
12/01/2009 6:10	13.97494281	14.59049843	210.3523122	12.4846468	1.554813943	198.4526363	12.42925798	1.479211011
12/01/2009 6:20	12.35213761	11.89986759	291.2016511	13.91230547	1.994776353	277.418439	13.96445689	2.123169962
12/01/2009 6:30	12.77410115	12.68787774	259.1203304	13.75301291	1.880160499	231.6656713	13.31547294	1.832417705
12/01/2009 6:40	10.33576558	9.966453194	302.4914843	15.685756	2.836799236	301.6559184	15.66257049	2.978054593
12/01/2009 6:50	11.15915995	12.40947852	252.1228747	13.32299983	2.233281195	255.2356126	13.20477422	1.910406279
12/01/2009 7:00	13.91848371	13.55185526	246.6980011	13.20807105	1.615644683	227.4906007	12.64918002	1.619291678
12/01/2009 7:10	12.23603803	11.69903662	246.3117274	14.74752425	2.131072658	242.3203711	13.80934248	2.125753581
12/01/2009 7:20	13.39857323	13.6767056	288.2667748	14.70992856	1.88801878	283.2998118	15.28758175	1.92640516
12/01/2009 7:30	9.614697797	11.90701295	302.4837599	16.41794776	3.189849607	269.1753561	14.42291027	2.221512667
12/01/2009 7:40	13.08560105	12.68460437	308.2867559	14.13712208	1.849501499	309.7595061	13.89634343	1.895974644
12/01/2009 7:50	13.73717665	13.56583542	274.820139	15.1603288	1.847980609	266.7452417	14.65610168	1.823092012
12/01/2009 8:00	13.5012985	12.84769146	292.3568002	14.91132106	1.88435088	270.4999002	14.31388512	1.953659564
12/01/2009 8:10	13.07401336	13.46175743	251.1962003	14.88533414	1.997202028	244.2899892	13.30597198	1.708231964
12/01/2009 8:20	6.850120882	6.058298504	274.5903037	20.35250486	5.570666509	261.9184077	21.6032835	6.665360577
12/01/2009 8:30	13.88749628	13.80325972	256.9217846	13.95993837	1.743430474	247.1108271	13.58542614	1.728950799
12/01/2009 8:40	10.95149757	10.00644954	306.5951708	15.44225361	2.557005754	296.9981105	14.71727027	2.741468822
12/01/2009 8:50	12.84006488	13.60335478	296.1549445	16.16054094	2.146530029	295.7773477	16.21743637	2.013096675
12/01/2009 9:00	12.52058152	12.07176456	258.8542093	15.01472331	2.225183764	254.9486448	15.02586896	2.348211734
12/01/2009 9:10	5.639695689	11.48004861	229.2258895	18.57635556	6.438428429	231.1370119	12.41119468	1.948253614
12/01/2009 9:20	10.0306727	11.14781084	200.9652232	14.40174763	2.618779183	189.849066	13.46709454	2.228598146
12/01/2009 9:30	10.94178889	11.7895915	207.4998274	12.90222538	2.167123506	197.1085786	12.78396481	1.950467193
12/01/2009 9:40	13.29959525	12.65202208	259.2028419	13.65447721	1.765239961	247.2453558	13.16097495	1.816462398
12/01/2009 9:50	13.09510226	13.10176515	222.748862	11.53171051	1.51579678	215.7140314	11.33948779	1.487597244
12/01/2009 10:00	12.73262255	12.89799676	305.5393193	14.99983306	1.992667088	295.8692623	15.36857654	2.033344061
12/01/2009 10:10	9.64889549	11.1870816	277.1080712	15.85085461	3.012607172	264.8813789	15.38999698	2.460306426
12/01/2009 10:20	12.34583967	12.28747902	270.7960928	13.40620346	1.881860186	276.3562274	13.07984358	1.846817882
12/01/2009 10:30	12.74892425	12.59147587	224.8312911	11.84743323	1.611078504	220.7982321	11.67797876	1.620654661
12/01/2009 10:40	14.22835954	13.9795947	194.6088121	13.49585181	1.654517533	191.1665527	12.76581381	1.59041893
12/01/2009 10:50	12.01608163	11.53383843	232.653619	13.01801348	1.941816166	225.3993475	13.10699839	2.057927995
12/01/2009 11:00	12.9768403	13.13516561	217.3164207	11.84763942	1.589231023	216.370079	12.02921471	1.601107796
12/01/2009 11:10	14.05738122	14.44034485	249.5735212	13.39743396	1.63754993	242.889486	14.08526286	1.672168007
12/01/2009 11:20	10.53937773	9.853289585	248.2691267	14.59534544	2.586370992	239.9644119	15.49802382	2.984929754
12/01/2009 11:30	7.083833499	6.263148837	252.4971426	17.63859209	4.739296444	241.4902524	17.88218241	5.423370682
12/01/2009 11:40	13.46302811	13.21506554	229.0951942	13.79095584	1.753245009	215.3788067	12.32861322	1.628322916
12/01/2009 11:50	12.98317167	12.91246565	258.6528869	14.07392737	1.871743744	248.2923641	13.56071781	1.817007531
12/01/2009 12:00	13.1663835	12.841045	227.8219417	12.63440209	1.637768523	211.8608402	11.80296498	1.611395588
12/01/2009 12:10	14.59660542	14.58703463	256.0785358	13.80745655	1.574126391	256.874654	13.32364264	1.519354289
12/01/2009 12:20	13.18820374	12.97204702	254.6733376	12.79174336	1.673487155	242.3337676	12.34955901	1.664055972
12/01/2009 12:30	13.55288469	14.57988679	273.7418573	13.9991505	1.754455404	261.1833322	13.89408911	1.610227228
12/01/2009 12:40	8.2049178	8.388745875	237.0047436	14.72435387	3.576135111	243.8539574	14.78751512	3.524088968
12/01/2009 12:50	14.12236799	14.43346306	251.4786695	13.06411134	1.545701208	240.9564715	13.1544278	1.528678574
12/01/2009 13:00	14.77383273	14.39064272	274.3145051	15.14651931	1.747647883	255.5016613	14.72051252	1.768609556
12/01/2009 13:10	11.27844991	14.25852739	319.9781802	18.33027884	2.804300498	290.3829488	14.9879144	1.72628892
12/01/2009 13:20	13.53893588	13.34027927	221.6713362	12.28796795	1.594297684	239.6739182	12.90640011	1.698966117
12/01/2009 13:30	15.20844708	15.119268	235.2417367	13.91823637	1.522834364	219.1741303	13.15599189	1.472578773
12/01/2009 13:40	14.38136143	14.62483106	231.4548109	12.79251692	1.497408804	217.19588	12.81138065	1.474760549
12/01/2009 13:50	14.0111506	13.55075421	298.795545	16.10087641	1.916648805	267.4196439	15.19410481	1.901425676
12/01/2009 14:00	11.59305334	12.09795571	246.0025654	13.81433126	2.097579457	244.9435053	14.34482573	2.043645963
12/01/2009 14:10	13.65164228	13.76281169	277.2462403	15.02935791	1.895375444	264.4027174	14.38060646	1.805819092
12/01/2009 14:20	13.85933598	14.5962932	243.1864703	15.44254875	1.849196283	234.4956459	13.74001886	1.577808996
12/01/2009 14:30	11.99193732	12.44960777	238.7462477	13.73812353	2.077731558	233.5917421	13.27645543	1.927600895
12/01/2009 14:40	14.46806425	15.15500236	253.0481246	15.78045971	1.869624971	248.3463725	15.85460647	1.756415378
12/01/2009 14:50	13.05503518	12.59219644	263.2533009	13.67771893	1.849842279	259.6578313	13.26402137	1.887802963
12/01/2009 15:00	12.02624082	11.33845198	232.1042776	14.00778389	2.111697295	229.8212578	14.1993259	2.309683649
12/01/2009 15:10	6.665209998	8.30311298	219.5267716	17.41879819	4.955172052	209.9870338	15.3345703	3.430784063
12/01/2009 15:20	14.60422733	14.22367402	240.2885606	14.46804113	1.664006358	231.2258738	14.01659535	1.685994957
12/01/2009 15:30	11.87146067	11.13375648	230.5900497	14.70028097	2.218297789	218.6811733	13.32974912	2.168557369
12/01/2009 15:40	11.74701823	12.55105319	225.2454812	12.41603119	1.901390155	221.2471258	12.57417726	1.76765141
12/01/2009 15:50	13.42059469	13.80970105	260.238911	13.89632856	1.774133436	256.9876728	14.53528719	1.806687665
12/01/2009 16:00	13.95392769	13.54752659	258.1731108	14.57266017	1.767028645	252.388188	12.36414374	1.548921835
12/01/2009 16:10	13.73035921	13.53567083	243.4682704	12.71445317	1.562368147	222.9476601	12.1648412	1.52795943
12/01/2009 16:20	12.85592296	12.58746333	232.3489958	13.42194423	1.792734529	224.7380685	13.8523005	1.902654527
12/01/2009 16:30	12.67387076	13.28389854	231.6236098	12.93384386	1.774821181	228.037419	12.8686111	1.667286908
12/01/2009 16:40	14.3268062	14.20532586	300.0439501	15.32468767	1.743066195	275.3766572	13.86905501	1.625374993
12/01/2009 16:50	13.47091152	13.12569491	230.2368153	13.39784629	1.71652201	218.7036073	12.93632657	1.717431941
12/01/2009 17:00	12.27714645	12.88621667	296.8380592	16.45650528	2.335340868	275.0101431	15.13866181	2.020261327
12/01/2009 17:10	13.39078629	13.61870959	251.380945	14.20156939	1.814019255	253.455057	14.67550935	1.848964225
12/01/2009 17:20	10.91993153	10.79272444	290.892482	15.41823706	2.523143882	270.7961403	14.64571266	2.457006085
12/01/2009 17:30	13.13389569	12.98757511	244.2497642	14.58780328	1.916467691	243.6653523	14.42142352	1.909585047
12/01/2009 17:40	8.229983324	7.214483436	236.9118638	16.09984716	3.691203914	230.236742	16.00913979	4.229808563
12/01/2009 17:50	11.97436864	12.79588521	249.9887801	14.40561514	2.084553456	254.5450762	14.25992876	1.900785161
12/01/2009 18:00	9.833717208	8.534597041	277.3375501	15.80318917	2.983319726	267.8077521	15.18808928	3.387366365
12/01/2009 18:10	14.06645867	14.5965402	261.113753	15.35680873	1.901769818	266.9359045	15.79803808	1.867091196
12/01/2009 18:20	14.0834019	14.35319692	256.2541575	14.14000082	1.738834402	251.477615	13.92716372	1.682954932
12/01/2009 18:30	6.745587899	9.186049729	240.4036369	17.18451301	4.782976142	243.3548232	16.14850872	3.169485798
12/01/2009 18:40	12.28713438	13.19357773	219.8304928	12.74991533	1.852397589	215.6359397	12.28226464	1.628887774
12/01/2009 18:50	9.526844585	9.307485033	232.6542325	13.94033104	2.742155804	214.7437712	14.28221335	2.874259228
12/01/2009 19:00	11.69198502	12.11670354	242.5960552	15.03762872	2.298822434	222.2794354	14.36054875	2.10433918
12/01/2009 19:10	12.73371684	12.20890102	243.1743646	14.15332157	1.952975473	231.1688369	13.96823588	2.023315436
12/01/2009 19:20	7.665414839	6.420665116	260.7899715	19.26992616	4.924836715	241.8271775	18.8214816	5.849775443
12/01/2009 19:30	11.03473119	12.73644966	233.7572346	13.70114776	2.22637182	223.1763715	13.47353889	1.813653843
12/01/2009 19:40	3.589930592	3.183375103	221.8952826	27.59941408	13.73787961	217.223541	31.85423601	17.60681917
12/01/2009 19:50	9.827402229	8.901477469	280.0737209	16.51453674	3.128575329	260.29595	16.3268687	3.510888668
12/01/2009 20:00	14.04341439	13.83561777	281.7784959	14.05543724	1.662981193	256.1581811	13.09625276	1.605515328
12/01/2009 20:10	13.75511387	13.98152629	240.5543482	13.77251357	1.719476196	222.9622305	12.85358345	1.562115649
12/01/2009 20:20	13.7908798	14.15336053	237.5298755	14.59496802	1.814312914	212.5901395	13.1827725	1.608463376
12/01/2009 20:30	11.50054082	10.90386789	217.952359	13.27704129	2.081170897	213.5049693	13.14045384	2.175319778
12/01/2009 20:40	13.6885744	13.61199056	270.9573583	14.79786538	1.81933834	248.1121487	13.32278957	1.686950132
12/01/2009 20:50	13.29601387	13.25969624	268.4451337	14.47792855	1.848771368	246.6803331	14.6737437	1.919887895
12/01/2009 21:00	12.37553679	12.65713133	229.1566586	12.68472066	1.800143863	224.8647805	12.68975382	1.737455713
12/01/2009 21:10	13.75409154	12.98402242	276.0776988	16.4640048	2.018162854	260.3294158	14.37091704	1.922888706
12/01/2009 21:20	3.734893019	3.389668171	243.8385259	28.52437108	13.59949314	247.433171	33.04590329	17.16139931
12/01/2009 21:30	11.8427436	10.94079481	247.955044	13.88585046	2.099556843	233.2538932	13.68140229	2.286490212
12/01/2009 21:40	12.49291809	12.86344043	251.7712858	13.79244197	1.968961028	255.3997824	14.31748025	1.966351639
12/01/2009 21:50	13.72810953	13.37308985	237.266096	13.64043054	1.730238642	219.4920321	12.91519427	1.674892059
12/01/2009 22:00	12.98369209	12.89871082	234.4197508	13.23389981	1.804405267	228.3895434	13.20422714	1.823230021
12/01/2009 22:10	12.31218202	11.34964322	301.297142	15.57000377	2.185435964	293.9509249	13.86070921	2.138467494
12/01/2009 22:20	13.39635046	12.85907387	255.4383643	14.02856737	1.768450952	245.9949896	13.62161596	1.807833096
12/01/2009 22:30	13.39591058	13.94877284	225.2399029	13.71879487	1.740422421	222.3164882	14.49693716	1.725200654
12/01/2009 22:40	13.75214417	13.19960837	249.9130018	13.4191273	1.687521426	229.8134035	12.54981846	1.685354878
12/01/2009 22:50	13.43820013	13.73402197	220.2713793	13.08249898	1.699441688	221.6411136	13.33684166	1.695812225
12/01/2009 23:00	14.40470098	14.46342244	239.1807574	13.85455142	1.648454699	239.7293768	13.91259602	1.651349913
12/01/2009 23:10	4.720315479	6.481976854	269.2685662	23.2288151	9.193578918	272.6302953	18.58074558	5.299292615
12/01/2009 23:20	12.78896921	12.53507313	286.5232155	13.80027657	1.901966369	285.3665626	14.24633584	2.033935921
12/01/2009 23:30	12.4552503	11.31478631	226.7753363	12.34156246	1.792505324	199.667592	11.31122219	1.874126383
12/01/2009 23:40	13.13581615	13.22363601	260.9187863	14.9186457	1.929968381	243.9561282	14.7918327	1.904464734
12/01/2009 23:50	6.821267346	5.936546234	239.989269	15.17411508	4.219461239	244.9100806	15.69209398	5.036110269
13/01/2009 0:00	13.77973974	13.52306868	214.3619568	12.90340242	1.604183046	217.4244309	12.83706184	1.632387476
13/01/2009 0:10	12.39251269	12.73837303	267.7067172	14.50866936	2.05901482	266.7434566	14.35617365	1.994913174
13/01/2009 0:20	4.412971147	4.115901138	245.5073729	20.63945767	8.692163632	244.6707364	22.01326066	9.687791165
13/01/2009 0:30	13.21426933	13.97570679	250.4406195	14.46847109	1.875526438	259.570865	15.29832876	1.815000359
13/01/2009 0:40	13.07748305	13.67235514	253.3204026	14.40373773	1.918068712	252.3824792	15.29757014	1.922205879
13/01/2009 0:50	12.88113824	12.2974795	261.3623475	13.83848452	1.840643231	248.8950568	12.91202744	1.830493465
13/01/2009 1:00	11.9944196	12.87240757	257.2004532	13.85187616	2.061187425	251.7811829	13.13547414	1.801108382
13/01/2009 1:10	13.15832566	13.79165265	261.4117003	13.48045249	1.758038055	270.5989721	13.9771757	1.693278071
13/01/2009 1:20	11.64528487	11.53589044	283.296386	16.62276185	2.499286105	286.1037062	17.35725347	2.621661127
13/01/2009 1:30	10.39122205	9.936518119	305.3855086	17.39125822	2.918121632	303.5828396	17.38085246	2.991231612
13/01/2009 1:40	12.59373212	11.68756841	265.3651243	15.31556624	2.152308977	252.2827383	14.66393417	2.275166194
13/01/2009 1:50	13.55141476	13.31529928	241.9849566	13.95540058	1.798456714	244.9260678	14.24627969	1.882744092
13/01/2009 2:00	7.408540483	12.80227324	277.7782822	16.80209546	4.248508802	274.2766699	13.89481316	1.879504198
13/01/2009 2:10	5.756369029	6.347940577	268.9365475	19.19772954	6.408804797	269.8654067	17.46956856	5.375624743
13/01/2009 2:20	12.8604967	12.92061369	267.8180495	13.67968841	1.861632582	252.0069392	13.33321199	1.842832488
13/01/2009 2:30	12.33197836	12.47097775	257.465418	13.85015995	1.934437576	246.0770036	12.81401048	1.790818564
13/01/2009 2:40	11.90495856	11.19436562	253.0756292	14.26172583	2.072944134	239.1996263	13.65840255	2.10675773
13/01/2009 2:50	13.02820687	12.73691748	242.2725281	13.54395079	1.792554353	226.4247884	13.01915761	1.792311732
13/01/2009 3:00	8.011123096	7.139766803	265.6159833	16.45581361	3.913543599	263.6191806	17.34111252	4.677233101
13/01/2009 3:10	11.7043253	12.14652216	244.9310246	14.0968607	2.070213815	232.8429323	13.339904	1.913236048
13/01/2009 3:20	11.8775523	10.84576839	282.247244	15.27224613	2.293172645	287.620664	14.66021654	2.479399843
13/01/2009 3:30	12.37607139	11.91580952	233.5423232	12.81232202	1.813125461	214.5851332	12.8080025	1.906956858
13/01/2009 3:40	11.7768351	13.50541673	290.6800385	13.95706313	2.11415347	286.9795217	14.03266256	1.746679008
13/01/2009 3:50	13.05065909	13.07365789	324.4129096	15.08278595	1.913993124	325.3134747	15.87713913	1.991477619
13/01/2009 4:00	14.08291491	14.02886341	294.4643983	15.83670326	1.839986768	288.1277412	15.34955746	1.802145297
13/01/2009 4:10	11.96747437	11.3869989	249.6145819	12.63125092	1.847701635	247.7942786	12.67705314	1.965073922
13/01/2009 4:20	14.51749589	14.19439773	278.3292962	16.23014076	1.844797147	236.3091157	14.82386765	1.781764186
13/01/2009 4:30	12.69432465	12.25599428	293.1193491	14.80722051	2.020764929	286.706181	15.00049119	2.177564728
13/01/2009 4:40	12.68916215	12.24406145	272.0516306	15.46738829	2.098721604	255.1598124	15.67776936	2.214318637
13/01/2009 4:50	13.12500501	13.88249115	267.102438	14.13173956	1.837215726	256.4087699	14.35638546	1.729348744
13/01/2009 5:00	13.64637461	13.53072774	224.2754916	12.90344951	1.610143051	212.7262861	12.36375016	1.561870952
13/01/2009 5:10	13.18772578	12.8619772	210.4065519	12.21239622	1.615537803	202.1375128	12.14265631	1.674876117
13/01/2009 5:20	11.80451464	11.26886225	254.7092374	14.89226082	2.233107151	242.1536496	15.07883942	2.412700325
13/01/2009 5:30	11.49559878	10.93706023	247.9030284	15.2012167	2.313493888	245.0655138	14.96075887	2.424341552
13/01/2009 5:40	12.81841949	13.21534195	256.1261439	13.35470639	1.78285622	249.320858	13.05681139	1.680885084
13/01/2009 5:50	12.49892023	12.50803571	248.50664	12.25672797	1.712643213	241.2214871	11.87707032	1.664867089
13/01/2009 6:00	11.85754781	11.1013823	267.0534148	14.07337596	2.092116758	264.2053684	13.82185126	2.205300562
13/01/2009 6:10	13.19184883	13.46346522	258.844056	13.52576189	1.762066462	247.9416915	13.49388278	1.713297677
13/01/2009 6:20	11.99565761	11.98623134	253.9853176	12.27460334	1.772682963	239.3338857	12.27227896	1.788498461
13/01/2009 6:30	12.51008891	11.73920938	266.1318331	14.01380405	1.957625071	253.9296919	12.88445685	1.972428048
13/01/2009 6:40	13.43856276	13.1287084	235.0554093	12.97441783	1.627082269	224.1105917	12.64903738	1.647164752
13/01/2009 6:50	11.67860101	12.61999446	294.0672256	15.37192365	2.355320828	291.6318907	13.94921981	1.88676851
13/01/2009 7:00	12.62592962	13.06030913	233.4979044	13.19909614	1.794670941	238.9491238	13.5907606	1.757912302
13/01/2009 7:10	12.60090112	12.39002955	266.1864224	14.49675959	2.006541892	276.1477535	14.43437914	2.036424267
13/01/2009 7:20	12.96684368	12.93422662	292.9701507	14.67793397	1.934615723	284.0769624	13.93856533	1.840530501
13/01/2009 7:30	11.81464287	11.77038783	230.2454338	12.83848865	1.964432782	232.8191719	12.98785016	2.006257099
13/01/2009 7:40	11.68396488	11.1538219	248.4464342	14.83466074	2.246308544	249.8048438	15.50300472	2.467276405
13/01/2009 7:50	13.82594927	14.24023641	240.1608096	13.31767213	1.635071886	232.3802163	13.50546127	1.580319177
13/01/2009 8:00	11.00067853	11.04024046	220.7292614	12.04527579	1.982665774	216.233005	11.77851034	1.926180695
13/01/2009 8:10	13.60795537	13.88180561	260.6110571	14.46560389	1.770071854	255.5383987	14.2437959	1.698551786
13/01/2009 8:20	9.593420577	8.967861021	208.7355726	14.20771432	2.678105217	193.1319251	13.79428227	2.782867957
13/01/2009 8:30	5.464579814	5.58300566	237.5305107	16.13304174	5.580572183	236.0226165	16.38037053	5.556059312
13/01/2009 8:40	13.09419548	13.45580295	276.7931801	14.35713325	1.847891813	271.6712714	14.09700092	1.725822221
13/01/2009 8:50	5.776776276	12.09565457	264.2076418	18.47624256	6.083287238	254.9263303	13.36162412	1.970243016
13/01/2009 9:00	8.205919313	12.1687612	263.9105619	16.63792866	3.839387393	248.0264345	14.08590536	2.050645266
13/01/2009 9:10	12.87811229	12.35552172	266.143455	14.46243045	1.930799685	263.6491109	14.04671489	1.987930613
13/01/2009 9:20	12.39558729	12.21165428	254.6975792	13.30558341	1.874469166	246.743892	13.27909262	1.906563472
13/01/2009 9:30	13.39020554	13.1699396	242.7455569	14.43259208	1.848935522	237.1701673	13.76297362	1.806320093
13/01/2009 9:40	13.19049935	12.95440325	227.6779214	13.2048739	1.721427521	223.3266465	12.79919096	1.719407446
13/01/2009 9:50	13.39706075	13.02790391	217.0404801	13.29156329	1.713939276	206.1197786	13.30660358	1.785965549
13/01/2009 10:00	12.95175445	13.67227596	223.3004227	13.98147769	1.892423792	215.6456012	13.41738543	1.730260755
13/01/2009 10:10	13.87695326	13.54517375	220.4809241	12.71452972	1.586223929	197.3855769	12.14367033	1.595002139
13/01/2009 10:20	11.18101114	11.41913353	261.2702358	14.75284006	2.387981113	237.2278534	14.74929708	2.307631226
13/01/2009 10:30	12.62565402	12.95619865	244.5732694	12.1208533	1.650127764	220.3260293	11.41834603	1.532615045
13/01/2009 10:40	12.21035238	11.99286081	253.4706914	13.54996716	1.906242806	244.6783079	12.81883197	1.86260313
13/01/2009 10:50	11.21328451	10.89859259	290.3129245	14.16815271	2.21757328	274.9150296	13.39570166	2.210884599
13/01/2009 11:00	3.958957716	8.969037595	297.8968964	24.38675717	12.42030617	297.3414695	16.58199406	3.369369407
13/01/2009 11:10	12.03926505	12.67769089	269.5774727	13.29425561	1.882877363	270.6442193	13.64789487	1.786481201
13/01/2009 11:20	13.52462858	13.46107498	254.8644085	13.69136117	1.743090956	253.2501672	13.59830267	1.73508013
13/01/2009 11:30	12.67259078	12.42235082	271.5317078	14.03507131	1.898690733	276.902501	13.90994826	1.90530594
13/01/2009 11:40	7.634251873	11.60043589	308.2921458	17.26863119	4.318316727	300.8385572	15.77774196	2.365574771
13/01/2009 11:50	13.09564744	12.67430809	298.6108018	15.47610318	1.972381211	291.7700302	15.24059947	2.023754231
13/01/2009 12:00	11.22045898	10.97367599	287.05589	16.35356484	2.543126513	281.1040792	15.8614131	2.520456267
13/01/2009 12:10	4.594993609	4.02240732	350.4364665	27.9706388	11.36536823	346.3027415	31.3643315	14.40409099
13/01/2009 12:20	12.35716048	12.61071388	261.1514392	12.96327172	1.847131423	231.8063875	12.66616663	1.761569501
13/01/2009 12:30	13.43501294	13.69216931	305.5388597	13.91746546	1.713171639	300.1987766	14.29654568	1.718661513
13/01/2009 12:40	14.26467519	14.44719883	279.8450142	14.72269444	1.709804597	290.5445982	14.811543	1.701928268
13/01/2009 12:50	13.69435077	13.19304532	233.4434158	13.69625949	1.740647101	218.2739389	13.37909739	1.791835256
13/01/2009 13:00	12.83414521	12.75239178	249.0174457	12.93779191	1.753789983	242.4415258	12.90337094	1.783293658
13/01/2009 13:10	12.64798284	13.47923864	257.2511685	13.64445073	1.854237019	245.3145281	12.5565431	1.545907934
13/01/2009 13:20	12.3239495	12.73214206	221.2318183	11.11210965	1.578725721	209.1604108	11.14908873	1.536776191
13/01/2009 13:30	12.33199712	12.66213221	245.2337903	13.18343772	1.869680714	236.9961636	12.96409954	1.763218275
13/01/2009 13:40	13.05884108	12.72076415	293.1423967	15.76722417	2.070989963	281.3739622	15.77277293	2.1694037
13/01/2009 13:50	11.15940702	13.06325992	257.1969855	13.76751619	2.226686533	256.8138567	13.33169455	1.732385619
13/01/2009 14:00	13.25657024	13.15739466	239.8600006	12.12612648	1.577303678	225.7831333	11.45094677	1.505929907
13/01/2009 14:10	11.03337319	12.40263295	248.6100674	13.30964102	2.171647568	249.1154996	12.28289138	1.755134561
13/01/2009 14:20	13.06612239	13.28149999	242.836124	14.00068179	1.838802404	229.0674183	13.685422	1.767920626
13/01/2009 14:30	3.90388305	3.552260123	235.5694809	24.24462084	11.11659534	224.380389	27.93719737	13.81734612
13/01/2009 14:40	12.08863866	12.0833621	281.8828164	14.22097546	2.037033133	267.5958309	13.79329245	2.004272366
13/01/2009 14:50	13.54400077	13.8380795	277.292228	14.18710559	1.752192777	269.9885412	13.86578163	1.662839638
13/01/2009 15:00	8.900500374	8.236607177	241.0940888	13.54958444	2.784360428	241.106058	13.61718429	3.020280561
13/01/2009 15:10	12.08230028	11.46990258	245.6602232	13.55243066	1.97946363	235.830649	12.83804432	2.004885268
13/01/2009 15:20	7.903159334	10.61116791	237.5722505	15.13663995	3.688297462	229.4928289	14.18309608	2.463695292
13/01/2009 15:30	12.95017498	12.73447708	272.4075547	14.5456314	1.918270397	265.3102741	14.14996082	1.927373926
13/01/2009 15:40	11.54033551	10.58770765	270.3951019	14.38305821	2.177255058	236.3082205	12.89939554	2.154883887
13/01/2009 15:50	11.504329	11.79743919	238.0920324	12.32927817	1.922896655	236.6432505	12.20168457	1.839890577
13/01/2009 16:00	12.13129515	11.76662793	203.5386388	12.17271045	1.786714532	199.4358082	12.28109921	1.876148453
13/01/2009 16:10	6.739180074	13.95808445	232.6832679	19.80376779	5.369899227	228.0246017	14.17767566	1.701090505
13/01/2009 16:20	9.698310838	9.040857561	232.5202204	13.2465929	2.534233904	220.0908337	12.80237401	2.675599228
13/01/2009 16:30	12.75877162	13.71242842	275.7859304	14.13678363	1.909727358	280.0952631	14.0642543	1.722755
13/01/2009 16:40	12.0032651	12.16206273	287.6019039	15.07083554	2.160377955	281.8973046	14.05636981	2.00920269
13/01/2009 16:50	12.35044895	14.90308004	316.9509565	16.89065273	2.327084102	314.9138293	16.04785827	1.692006609
13/01/2009 17:00	13.21333684	13.03432577	284.3927199	14.07501432	1.74695307	279.8930753	14.19676417	1.786934914
13/01/2009 17:10	4.581664551	4.002333357	302.1458466	28.31706636	11.59558779	303.9217307	31.81029819	14.81977566
13/01/2009 17:20	13.34373909	13.04263204	284.1285107	14.04043149	1.729684277	273.8291523	13.70406373	1.756620779
13/01/2009 17:30	9.592773776	8.707766286	280.1462762	15.4460638	2.905038088	257.7636547	15.44563583	3.257546794
13/01/2009 17:40	14.04504005	13.76025446	235.6098653	13.58939858	1.632072485	237.9449115	13.7725581	1.697387011
13/01/2009 17:50	10.32140028	9.556237483	242.6991209	13.73660705	2.43589777	227.3424378	13.35022455	2.606679059
13/01/2009 18:00	13.02116571	12.95340714	261.3715498	13.97481956	1.831508531	252.1916241	13.7583117	1.846263673
13/01/2009 18:10	11.4919781	11.0717871	319.5949977	18.33382914	2.784944884	327.6590495	19.43299939	3.089628066
13/01/2009 18:20	12.45085023	12.11483593	283.7008227	14.70987245	2.058649142	295.1121703	15.09068892	2.198351586
13/01/2009 18:30	9.394727205	9.434693293	240.5788766	16.03449989	3.112916272	233.7824931	15.60810002	3.033089788
13/01/2009 18:40	3.919261721	3.735367904	284.5154744	34.02447696	15.29763933	296.3734838	39.66979818	18.55465128
13/01/2009 18:50	13.08071994	12.98016634	262.1579977	15.27576987	2.054377645	257.9139085	15.08700978	2.046027892
13/01/2009 19:00	7.495436666	13.82528177	314.4705486	19.75072736	5.01208574	291.1101934	14.72569477	1.787176439
13/01/2009 19:10	7.513707824	6.632066595	304.4087652	18.59489596	4.694154691	290.3937618	19.25299497	5.580342633
13/01/2009 19:20	13.86574474	13.52515848	282.5095783	14.98178152	1.816747709	271.403762	14.55476011	1.818301876
13/01/2009 19:30	12.99057705	13.99521111	281.17433	13.73638685	1.835722119	263.4727328	13.3367141	1.59802603
13/01/2009 19:40	13.00752576	12.52987875	288.2576221	14.13987306	1.854516218	284.0677018	13.77704169	1.904422536
13/01/2009 19:50	12.59961695	12.19427507	297.5441533	15.06474551	1.994540823	266.7003912	12.9750153	1.824220091
13/01/2009 20:00	13.28325964	13.08150408	246.6318126	13.88312551	1.807317746	255.3278972	14.33029625	1.914383942
13/01/2009 20:10	11.14065855	12.53511727	274.546595	14.21801494	2.266204827	276.257408	14.04714848	1.975248294
13/01/2009 20:20	12.27051345	12.17174522	259.7596994	13.49461357	1.92456763	248.2581907	13.7560057	2.00469822
13/01/2009 20:30	13.95818422	13.44064139	273.5589009	13.09066181	1.544169551	255.466011	11.72910594	1.467706497
13/01/2009 20:40	8.704201282	7.706142572	258.7750053	14.53378025	3.091695013	237.1848253	14.52069532	3.546717088
13/01/2009 20:50	13.18725249	12.65627879	308.1076698	15.47451654	1.943860403	291.9294765	15.0538775	2.020423399
13/01/2009 21:00	12.67521443	11.87612097	257.1374423	13.58920057	1.808609223	243.0320572	13.24121514	1.911498037
13/01/2009 21:10	13.68119824	13.88659311	213.4524922	12.04626672	1.515323341	219.0459571	11.8404681	1.464994288
13/01/2009 21:20	11.40369339	11.36248564	233.0125555	13.68378327	2.095130968	222.8579241	13.39685304	2.049668585
13/01/2009 21:30	11.66818032	13.0900979	294.4394703	15.29260694	2.286985632	272.1889602	13.21079289	1.703326606
13/01/2009 21:40	12.40098239	12.45518128	257.9936438	13.90894214	1.901069143	250.5787403	14.16764702	1.921295364
13/01/2009 21:50	12.7772603	12.51228023	244.6118665	13.25219958	1.793059968	233.7213177	12.8010135	1.814819993
13/01/2009 22:00	11.17991306	11.22878038	258.6196499	13.81342865	2.250621136	245.0389171	13.54734246	2.209266771
13/01/2009 22:10	13.53494569	13.63816645	233.1725004	13.30537717	1.677985806	243.7939281	13.60266726	1.675053805
13/01/2009 22:20	13.58948667	13.37150424	283.5054064	15.62876458	1.932115485	267.9335117	15.26239469	1.951743946
13/01/2009 22:30	13.15403689	12.99808436	308.8569809	15.34716398	1.979997665	312.937572	15.35980617	2.018730116
13/01/2009 22:40	12.9398546	12.32317832	254.6173413	14.32443979	1.879925132	228.1376302	13.35628156	1.901564266
13/01/2009 22:50	13.37867058	13.41798266	333.2288466	17.17094275	2.121815248	314.9556614	16.65550143	2.081600496
13/01/2009 23:00	12.60623735	12.2616203	325.2619537	16.13229956	2.2300342	305.7331101	15.17638879	2.195291629
13/01/2009 23:10	10.89192516	10.282878	277.1022233	14.71578323	2.40733963	273.6085273	14.47004689	2.547893438
13/01/2009 23:20	12.88798785	12.99330117	244.3619121	13.68445875	1.810805273	234.7848532	13.0109176	1.728990228
13/01/2009 23:30	10.5952935	9.801169959	253.0921148	14.9196515	2.527182424	246.1554815	15.25292918	2.852806799
13/01/2009 23:40	11.85469685	11.75752832	227.5012244	11.88462028	1.761924422	218.2809933	11.89937959	1.801504215
13/01/2009 23:50	11.4674741	10.4488998	260.8887771	14.06241392	2.163581987	259.1064712	12.67336271	2.201927426
14/01/2009 0:00	12.41902628	12.57056817	277.6017753	12.59309309	1.774883805	272.5606327	12.75133325	1.791575597
14/01/2009 0:10	10.52609453	10.47545603	261.4842842	13.68041875	2.339121555	252.7437921	14.03603864	2.425380265
14/01/2009 0:20	10.24757202	12.6002712	251.6619855	13.6806791	2.368349663	254.841141	12.55230356	1.694751265
14/01/2009 0:30	10.38746808	12.82961825	265.5967465	14.81270845	2.623064111	261.9948497	14.02975292	1.89999842
14/01/2009 0:40	11.21048219	12.05003509	267.0641689	13.39561297	2.102270046	252.5356524	12.61106314	1.827597328
14/01/2009 0:50	11.50063709	11.41689501	282.2808364	13.94481596	2.122550482	271.0265303	12.74941251	1.988724429
14/01/2009 1:00	12.49852326	12.24048525	301.6156304	14.83664339	1.99492871	293.1220688	14.67868487	2.024908451
14/01/2009 1:10	10.58892257	12.74949012	291.6652659	14.66992311	2.533259003	278.6041638	13.9665634	1.886920635
14/01/2009 1:20	8.74687162	8.172285818	298.4882518	17.45194271	3.64420843	273.3083517	17.94727614	4.09199571
14/01/2009 1:30	13.50412849	13.03340112	282.2786473	15.64298931	1.935012889	265.3757729	14.35631358	1.87683519
14/01/2009 1:40	11.46134828	11.54925956	260.6361687	14.16516668	2.187083892	261.0457736	14.9250251	2.292648355
14/01/2009 1:50	11.49355994	10.8631046	280.775858	15.04482999	2.247848504	267.0642046	15.24423725	2.455794953
14/01/2009 2:00	12.27499166	12.00533163	245.2669137	14.03267184	2.007423078	237.4619027	13.83005923	2.027352421
14/01/2009 2:10	11.31486614	12.96451007	258.5658348	15.15057249	2.336656229	256.8423893	13.99822641	1.833597091
14/01/2009 2:20	13.1166365	12.68929328	294.8451941	13.916987	1.757761317	286.9588124	13.66012801	1.80575172
14/01/2009 2:30	12.14732752	11.91728344	238.8360273	13.39588158	1.925542388	230.6154066	13.42301809	1.990915733
14/01/2009 2:40	13.36125255	12.85200601	237.2304478	13.25800838	1.653999704	219.9196827	12.00586605	1.588924415
14/01/2009 2:50	12.09578682	13.10706726	271.9277932	15.37384756	2.194555894	274.5009517	15.65648221	2.026817978
14/01/2009 3:00	7.937757129	11.23724204	263.4282241	16.22730954	3.860832431	244.8523992	13.87928431	2.172587264
14/01/2009 3:10	12.47013419	12.64342993	246.2941398	12.22522553	1.666441813	227.0809017	11.47150247	1.54842827
14/01/2009 3:20	12.2053431	12.57096323	260.3678573	13.3336169	1.907182531	250.2322939	13.50414418	1.858441203
14/01/2009 3:30	10.78170974	9.618298489	244.2996938	13.37753798	2.176775484	232.5875698	12.76546326	2.372621769
14/01/2009 3:40	10.62372261	11.87952306	204.9822973	10.86925675	1.844985487	204.6892333	9.945311016	1.472818929
14/01/2009 3:50	12.72198127	12.79879902	240.1152178	13.43534784	1.784889023	235.2072022	13.076214	1.70814522
14/01/2009 4:00	12.18798616	12.97146713	256.2423072	13.35579063	1.928509318	252.6399535	13.54205354	1.773091023
14/01/2009 4:10	8.851195313	12.40793738	252.9409158	13.88982014	2.912005693	261.4847725	12.25997798	1.72229207
14/01/2009 4:20	12.8175478	13.26752107	239.2125834	12.18860653	1.619896319	230.8277359	12.28764079	1.553835678
14/01/2009 4:30	10.42620346	9.333291301	262.8523425	13.8164181	2.384652194	243.0830243	12.61607373	2.515244119
14/01/2009 4:40	12.30189694	13.00167087	210.0117044	12.10380521	1.674277096	206.0178759	11.75486442	1.541033781
14/01/2009 4:50	14.03029781	13.97973506	258.8594069	13.79297614	1.617224096	238.1308425	13.41996294	1.600463687
14/01/2009 5:00	10.65322323	13.17416291	273.1236415	15.35349469	2.556316071	258.5107161	14.60867653	1.849815648
14/01/2009 5:10	14.08351066	13.4288312	475.1367329	29.67833427	3.377413765	411.4308876	28.87782457	3.576747849
14/01/2009 5:20	10.45789986	10.0797214	215.8432327	12.37306853	2.146196301	208.9834742	13.02187497	2.374650561
14/01/2009 5:30	7.491112522	6.668711111	253.3999379	14.56347332	3.779688014	242.4339759	15.23052082	4.493638272
14/01/2009 5:40	8.813301162	9.949170615	218.5099846	14.84173572	3.022510585	213.562342	13.76885168	2.462416529
14/01/2009 5:50	5.03102324	4.537863429	225.8338541	16.21247488	6.055841251	223.4373978	18.04668362	7.378996422
14/01/2009 6:00	12.09195775	12.23276711	248.7079445	13.10024442	1.861245314	245.3806124	12.87418021	1.797344541
14/01/2009 6:10	12.09241583	12.03336857	236.6517222	12.46091887	1.815347071	221.2235858	12.11040337	1.792212723
14/01/2009 6:20	13.01882201	12.77201184	271.3259225	13.80545404	1.810400183	244.6739047	13.19820461	1.825670749
14/01/2009 6:30	12.05903646	11.4254503	227.1453215	14.16437349	2.051526091	209.2138319	13.94774845	2.171417569
14/01/2009 6:40	13.27922592	13.0772238	256.1266319	13.19865142	1.693755401	251.3243493	12.52155774	1.629555533
14/01/2009 6:50	12.89403996	13.105261	283.5950935	14.17928804	1.843394385	259.7442369	14.16117281	1.797358861
14/01/2009 7:00	12.58843171	12.47208467	235.4340141	14.39305676	1.975228781	227.9640622	14.73878642	2.048236675
14/01/2009 7:10	14.22858342	14.04031358	271.515299	14.01580841	1.616027655	275.5174092	14.21618612	1.663568907
14/01/2009 7:20	9.34357072	8.503796456	280.2004705	15.02322598	2.940433874	274.4312169	15.18286262	3.317684397
14/01/2009 7:30	10.12304024	9.244005313	227.3726444	13.92946595	2.562296314	217.883348	13.85286469	2.864456263
14/01/2009 7:40	11.704797	11.59304628	248.4364185	12.05234268	1.892278975	246.6472741	11.8699412	1.877082937
14/01/2009 7:50	13.17682703	12.60378939	249.5994405	14.17160024	1.809021194	250.5524117	13.68003733	1.838886531
14/01/2009 8:00	13.28511727	12.8459198	227.3658604	13.40931702	1.735201559	219.9744484	12.95061517	1.76135918
14/01/2009 8:10	12.7994718	12.32939821	251.6865872	12.99831047	1.728526439	244.4908876	12.74832285	1.772847079
14/01/2009 8:20	13.81944937	13.97789609	246.0631897	13.00474346	1.573521665	231.7597712	12.79130718	1.521974347
14/01/2009 8:30	13.92919569	13.50956221	246.3959896	13.78811286	1.607156807	240.8150158	13.26625403	1.609449301
14/01/2009 8:40	12.67433259	12.91086673	243.3267055	12.83001625	1.797131567	233.4374251	12.83313407	1.752223464
14/01/2009 8:50	13.39464322	13.91599057	235.0630111	13.30152133	1.671319781	230.2778217	12.87221445	1.532943247
14/01/2009 9:00	12.65275112	12.59149406	236.434426	13.21535819	1.799002923	235.5587216	12.92571555	1.767799077
14/01/2009 9:10	11.75583455	11.67172278	251.9456498	14.19394189	2.110122043	242.9782861	13.44866805	2.013740592
14/01/2009 9:20	12.07577727	11.77745333	269.3213574	13.04619621	1.835175044	268.9200064	12.92229783	1.881137056
14/01/2009 9:30	12.64777287	12.55596576	271.052968	13.38989462	1.770665053	257.7541523	12.71007208	1.708419898
14/01/2009 9:40	12.98635156	12.84738434	265.7374136	13.12353676	1.678863572	244.9402441	12.76753705	1.669231092
14/01/2009 9:50	12.40000349	13.08644902	235.4802896	13.65162557	1.884942156	205.6371609	13.00712188	1.713863067
14/01/2009 10:00	7.265608563	8.533506699	270.7239696	17.9934321	4.671212974	269.4735666	16.08229961	3.495414549
14/01/2009 10:10	4.542511428	10.80321288	288.1461626	37.98987691	14.6929976	244.6362479	13.25085563	2.114121385
14/01/2009 10:20	12.93103286	13.05335536	237.911284	12.83323791	1.697407722	236.6887208	12.54358347	1.618815797
14/01/2009 10:30	13.08277225	12.98416542	248.8025128	13.41904432	1.743100694	255.8855912	13.61421911	1.770967275
14/01/2009 10:40	10.11700133	12.02904743	232.9412824	12.88316162	2.404338497	218.5452412	12.48133789	1.856322696
14/01/2009 10:50	12.08863565	11.71677977	242.2458641	13.54991894	1.934412058	244.8206087	13.52623169	2.034057965
14/01/2009 11:00	12.47943588	12.4695421	257.5502145	12.56529603	1.721943524	264.0922118	12.42884825	1.711841283
14/01/2009 11:10	12.92510822	12.56544266	264.1657504	14.26052128	1.834101259	243.8325426	13.16009499	1.752989952
14/01/2009 11:20	8.784945737	7.780497955	188.4929121	11.7880124	2.441097069	180.360658	11.63163164	2.746751378
14/01/2009 11:30	11.87504087	11.58109463	253.87442	13.72191666	2.006495076	254.9474221	14.47463312	2.173822536
14/01/2009 11:40	11.95548768	12.38883981	236.0634395	13.0603837	1.845134019	212.362474	12.54730239	1.714654929
14/01/2009 11:50	12.28203512	12.18154756	234.5390751	13.27949904	1.887197871	225.4549528	12.51768903	1.790913515
14/01/2009 12:00	11.23407435	10.45695474	218.5818313	12.67619231	1.978428982	198.3744025	12.71542799	2.159339229
14/01/2009 12:10	13.53202857	12.98715554	247.0955193	14.05805256	1.724872386	223.0277647	13.38182671	1.754326595
14/01/2009 12:20	11.04967231	11.4447663	243.3719411	13.65123795	2.210616279	256.3860871	14.24484637	2.212751634
14/01/2009 12:30	10.89624499	10.54432935	245.6470849	13.35959678	2.090454978	242.0730393	12.78420972	2.08160391
14/01/2009 12:40	11.66261264	11.6783615	222.8310772	12.80418759	1.843099999	204.7582602	12.1720392	1.744740044
14/01/2009 12:50	10.99744576	10.58494492	218.1122824	12.21632256	1.914421304	213.7215967	12.42552355	2.034303713
14/01/2009 13:00	10.20479364	9.215906154	248.978495	14.40416548	2.539193797	232.1517858	13.72442813	2.778140725
14/01/2009 13:10	12.51693868	12.81223564	219.6200834	11.86237728	1.633434245	220.2270964	12.17606787	1.627215012
14/01/2009 13:20	10.37457904	10.85864001	217.5855287	12.52548522	2.141643521	217.6902964	13.66229467	2.235952928
14/01/2009 13:30	12.49768822	12.62931366	223.9614104	13.34332482	1.876695633	217.819501	12.87510823	1.802959446
14/01/2009 13:40	11.30002947	11.20018954	255.329999	14.55750742	2.189954601	254.6939263	13.62925477	2.111473654
14/01/2009 13:50	12.33718284	12.49017792	258.4514552	12.6946819	1.746404435	264.4035965	13.10723261	1.771201506
14/01/2009 14:00	11.73603722	11.64082869	243.2534009	13.29722013	2.00384889	240.3646856	12.87796761	1.976043511
14/01/2009 14:10	12.87016707	12.95012445	262.6977391	14.53080846	1.853211262	273.8364911	14.86341962	1.882760507
14/01/2009 14:20	11.2742152	11.11499769	205.3133738	11.77311927	1.832220468	197.7926536	11.74992586	1.864988341
14/01/2009 14:30	11.88562916	11.31164895	224.9810563	11.98538424	1.799415547	223.1283681	11.69842325	1.874100537
14/01/2009 14:40	3.097321733	4.295441012	276.7684967	53.03704203	29.0060322	261.4475595	22.57731342	9.849462613
14/01/2009 14:50	10.97891767	11.41376772	254.8467898	13.96537153	2.280754465	250.3504685	13.93428879	2.1713101
14/01/2009 15:00	8.938823804	8.026913149	218.3191974	14.08011249	2.904145548	200.8536736	14.15279794	3.305581041
14/01/2009 15:10	5.704208065	5.199824852	212.5813847	20.501098	6.65165991	218.1729761	22.81302323	8.083571738
14/01/2009 15:20	13.06542525	13.47174127	263.9109709	14.03245279	1.798683296	271.4691639	14.4299712	1.758645254
14/01/2009 15:30	7.894981588	7.055822133	225.0339588	14.26057209	3.390830362	216.1382731	14.33783422	3.856088209
14/01/2009 15:40	12.82169091	12.64914541	248.9304976	12.71494073	1.681703493	238.859062	12.43861118	1.674572096
14/01/2009 15:50	9.118858434	12.53969325	218.286465	14.63416415	2.967162109	214.8771056	12.31167051	1.723654157
14/01/2009 16:00	12.3665895	11.91422899	265.7112716	12.98123991	1.798222061	263.1031435	12.59334118	1.831436249
14/01/2009 16:10	11.93980211	12.04860206	236.7411615	12.10901572	1.774884454	220.4299965	11.57441776	1.674005083
14/01/2009 16:20	13.87301569	13.83754447	284.9723442	13.80807476	1.635559485	271.2936622	13.90615041	1.666143999
14/01/2009 16:30	13.33396877	13.37795791	237.6691818	13.69317795	1.715558217	228.4253922	13.14767414	1.646817369
14/01/2009 16:40	11.86870613	12.28556101	207.8606251	11.77268203	1.718039981	214.2906685	12.4817108	1.731137042
14/01/2009 16:50	13.78667622	13.56729822	307.5246064	14.77779699	1.749457563	292.0424269	14.57242856	1.784684388
14/01/2009 17:00	12.28718909	11.7063854	226.4831918	13.32939641	1.901575227	216.4730188	13.00411789	1.998744946
14/01/2009 17:10	13.1186137	13.06306118	226.3778832	12.47389683	1.620636625	219.6691879	12.58948836	1.670591819
14/01/2009 17:20	13.29787068	12.85956921	250.4662647	13.81844112	1.771782896	267.8321281	14.4710578	1.924075172
14/01/2009 17:30	14.5814572	14.77717132	239.7076506	14.03756181	1.622293693	227.4097587	14.21412595	1.619434045
14/01/2009 17:40	13.14010619	13.284818	264.4407965	14.07195239	1.773800565	258.7861941	13.64075351	1.692803879
14/01/2009 17:50	4.16443577	3.75521818	249.5279176	26.33317711	11.85572459	248.2362443	30.52993765	15.05773715
14/01/2009 18:00	11.46287219	10.38830397	210.2826746	11.88170254	1.856846369	204.061957	10.71487838	1.900377954
14/01/2009 18:10	11.47962441	11.12080402	195.4757835	11.19229362	1.771475641	181.3058311	10.76542294	1.779555933
14/01/2009 18:20	13.943201	13.47473875	238.8050715	14.45820465	1.729412698	231.4675145	13.93561814	1.741135411
14/01/2009 18:30	13.37103349	13.8940199	220.7709964	12.44784555	1.59305474	207.4210992	11.7761893	1.454106131
14/01/2009 18:40	14.2292598	14.28749386	245.3853404	13.737145	1.588041476	236.8613531	13.39139696	1.53466643
14/01/2009 18:50	12.30969616	13.17438263	257.1835869	14.2959363	2.030689458	243.2136608	13.8902052	1.784113776
14/01/2009 19:00	9.570282664	8.977054057	213.0761971	12.8192985	2.427238187	211.9929972	12.89932074	2.60892582
14/01/2009 19:10	13.58955905	12.85985678	266.1399882	14.06602087	1.715631144	268.4763775	13.51581396	1.76977395
14/01/2009 19:20	12.77898217	12.6599712	233.3471083	12.91132635	1.694737998	213.7526559	12.11030239	1.647510494
14/01/2009 19:30	12.27719272	11.99246891	249.3197811	13.07377439	1.823884714	241.4399549	12.68905113	1.822771025
14/01/2009 19:40	13.64920379	13.60547029	255.471653	13.16883993	1.596671593	254.9173904	13.31851615	1.626701271
14/01/2009 19:50	11.62772628	10.96783251	211.2729293	12.56716172	1.910573983	203.1958694	11.84046294	1.930683013
14/01/2009 20:00	13.48366551	13.32324294	222.2933095	13.24628704	1.656832979	218.9347902	12.87289306	1.655485915
14/01/2009 20:10	12.49743829	11.93829644	222.3126517	13.33872859	1.848333118	208.1551349	12.84865612	1.891883149
14/01/2009 20:20	11.87057502	12.49304218	284.4328346	13.94262123	2.057116127	277.8261414	14.09238699	1.933901143
14/01/2009 20:30	10.46235532	10.40275125	241.9646327	12.82463859	2.207114354	227.7855083	12.89420919	2.240718589
14/01/2009 20:40	11.98018704	11.77909046	224.0444285	14.16879146	2.085290997	221.4869697	14.7608191	2.199818118
14/01/2009 20:50	10.92595911	9.995603258	277.3027084	14.44847106	2.34056409	267.0666067	13.82140281	2.533803382
14/01/2009 21:00	13.16489774	13.72682259	243.2864406	13.38359872	1.738767912	248.7810278	13.46157454	1.645840639
[truncated: 50,561 more rows]
