# Supplementary material for: Ergodic seismic precursors and transfer learning for short term eruption forecasting at data scarce volcanoes
Source: Nat Commun. 2025 Feb 25;16:1758. doi: 10.1038/s41467-025-56689-x (PMC11861682; doi:10.1038/s41467-025-56689-x)
Supplement: Supplementary file 4 — Supplementary Code 1 [file 41467_2025_56689_MOESM4_ESM.zip › code2share/data/WIZ_eruptive_periods.txt]

2012 08 04 16 52 00
2013 08 19 22 23 00
2013 10 03 12 35 00
2016 04 27 09 37 00
2019 12 09 01 11 00
