# Supplementary material for: Ergodic seismic precursors and transfer learning for short term eruption forecasting at data scarce volcanoes
Source: Nat Commun. 2025 Feb 25;16:1758. doi: 10.1038/s41467-025-56689-x (PMC11861682; doi:10.1038/s41467-025-56689-x)
Supplement: Supplementary file 4 — Supplementary Code 1 [file 41467_2025_56689_MOESM4_ESM.zip › code2share/environment.yml]

name: puia_natcomms
channels:
  - defaults
  - conda-forge
dependencies:
  - tsfresh=0.13.0
  - python=3.7.6
  - imbalanced-learn=0.6.1
  - scikit-learn=0.22
  - obspy=1.1.0
  - corner=2.0.1
  - joblib=0.14.0
  - numpy=1.18.1
  - pandas=0.25.3
  - scipy=1.3.1
  - statsmodels=0.10.2
  - tqdm=4.62.3
  - yagmail=0.11.224
  - python-twitter=3.5
  - keyring=21.1.0
  - pip
prefix: /anaconda3/envs/puia_natcomms
