# Supplementary material for: Ergodic seismic precursors and transfer learning for short term eruption forecasting at data scarce volcanoes
Source: Nat Commun. 2025 Feb 25;16:1758. doi: 10.1038/s41467-025-56689-x (PMC11861682; doi:10.1038/s41467-025-56689-x)
Supplement: Supplementary file 4 — Supplementary Code 1 [file 41467_2025_56689_MOESM4_ESM.zip › code2share/main.py]

"""Example of Implementing a Generalized ML forecasting model 
(training on Whakaari and forecasting on Bezymianny)

This script demonstrates how to create and test a generalized machine learning 
forecasting model using seismic data from multiple volcanoes.

Author: Alberto Ardid
Email: aardids@gmail.com
Version: 0.1.0
"""

from datetime import timedelta
# from puia.tests import run_tests  # Uncomment if running tests
from puia.model import ForecastModel, MultiVolcanoForecastModel, MultiDataForecastModel
from puia.data import SeismicData, GeneralData
from puia.utilities import datetimeify, load_dataframe
from glob import glob
from sys import platform
import pandas as pd
import numpy as np
import os, shutil, json, pickle, csv
import matplotlib.pyplot as plt

# Define time constants for easier date handling
_MONTH = timedelta(days=365.05 / 12)
_DAY = timedelta(days=1)

def forecast_test():
    """
    Test the forecast model by training on Whakaari and forecasting on Bezymianny.

    This function initializes the data streams, sets up the MultiVolcanoForecastModel,
    trains the model, and performs high-resolution forecasting for a specific eruption event.
    """
    # Define data ranges for each volcano
    data = {
        'WIZ': ['2011-01-01', '2019-12-31'],  # Whakaari/White Island data range
        'BELO': ['2009-01-01', '2009-12-31'],  # Bezymianny data range
    }

    # Define eruption indices for each volcano
    eruptions = {
        'WIZ': [i for i in range(0, 5)],  # Placeholder for eruption events at WIZ
        'BELO': [0],  # Single eruption event for BELO
    }

    # Define seismic data streams to use in the model
    data_streams = ['zsc2_rsamF', 'zsc2_mfF', 'zsc2_hfF', 'zsc2_dsarF']

    # Create a MultiVolcanoForecastModel instance
    fm = MultiVolcanoForecastModel(
        data=data,               # Volcano data ranges
        window=2.0,              # Forecasting window (days)
        overlap=0.75,            # Overlap fraction between windows
        look_forward=2.0,        # Look-forward period (days)
        data_streams=data_streams,  # Seismic data streams
        root='test'              # Directory for saving results
    )

    # Define features to drop during training
    drop_features = ['linear_trend_timewise', 'agg_linear_trend']

    # Load eruption times for BELO from a file
    fl_nm = 'data' + os.sep + 'BELO' + '_eruptive_periods.txt'
    with open(fl_nm, 'r') as fp:
        tes = [datetimeify(ln.rstrip()) for ln in fp.readlines()]

    # Define eruption period of interest for BELO
    te = tes[0]  # Use the first eruption event
    tf = te + _DAY * 2.5  # End time: 2.5 days after eruption
    ti = te - _DAY * 12.5  # Start time: 12.5 days before eruption

    # Exclude data around eruptions to avoid overfitting
    exclude_dates = {}
    for _sta in data.keys():  # Initialize exclusions for all stations
        exclude_dates[_sta] = None
    exclude_dates['BELO'] = [[ti, tf]]  # Exclude data for BELO during the eruption period

    # Train the model
    fm.train(
        drop_features=drop_features,  # Features to exclude
        retrain=False,                # Avoid retraining if already trained
        Ncl=300,                      # Number of clusters for feature extraction
        n_jobs=4,                     # Parallel processing jobs
        exclude_dates=exclude_dates   # Dates to exclude for training
    )

    # Perform high-resolution forecasting for BELO
    fm.hires_forecast(
        station='BELO',          # Station to forecast
        ti=ti,                   # Forecast start time
        tf=tf,                   # Forecast end time
        recalculate=False,       # Use cached results if available
        n_jobs=4,                # Parallel processing jobs
        threshold=0.6,           # Threshold for eruption probabilities
        root='test',             # Root directory for saving results
        save='plots' + os.sep + 'test' + os.sep + '_fc_eruption_' + 'BELO' + '_' + str(eruptions['BELO'][-1]) + '.png'
                                # Path to save the forecast plot
    )


def main():
    """
    Main function to run the forecast test.
    """
    forecast_test()  # Run the forecast test
    pass  # Placeholder for additional functionality


if __name__ == '__main__':
    main()  # Execute the script
