# Supplementary material for: Ergodic seismic precursors and transfer learning for short term eruption forecasting at data scarce volcanoes
Source: Nat Commun. 2025 Feb 25;16:1758. doi: 10.1038/s41467-025-56689-x (PMC11861682; doi:10.1038/s41467-025-56689-x)
Supplement: Supplementary file 4 — Supplementary Code 1 [file 41467_2025_56689_MOESM4_ESM.zip › code2share/main_rsam_forecast.py]

"""Example of Implementing a RSAM forecaster using thresholds based on quantiles and ROC curves"""

__author__ = """Alberto Ardid"""
__email__ = 'aardids@gmail.com'
__version__ = '0.1.0'

import os
import sys
from datetime import timedelta, datetime
from matplotlib import pyplot as plt
import numpy as np
import pandas as pd
from sys import platform
import logging
from sklearn.exceptions import FitFailedWarning
import warnings

# Configure logging and suppress warnings
logger = logging.getLogger("tsfresh")
logger.setLevel(logging.ERROR)
warnings.filterwarnings("ignore", category=UserWarning)
warnings.filterwarnings("ignore", category=FutureWarning)
warnings.filterwarnings("ignore", category=FitFailedWarning)

# Define constants
year = timedelta(days=365)
month = timedelta(days=365.25 / 12)
day = timedelta(days=1)
hour = timedelta(days=1 / 24)
textsize = 12.
N, M = [2, 30]

# Set root path based on operating system
if platform in ("linux", "linux2"):
    root = r'.'
elif platform == "win32":
    root = r'.'

# Define data directory
DATA_DIR = f'{root}' + os.sep + 'data'

##########################################################
# Auxiliary functions
def datetimeify(t):
    """
    Convert input string to a datetime object.

    Parameters
    ----------
    t : str, datetime.datetime
        Date string to convert to a datetime object.

    Returns
    -------
    datetime : datetime.datetime
        Datetime object corresponding to the input string.

    Notes
    -----
    This function tries several datetime string formats and raises a ValueError if none work.
    """
    try:
        if '+' in t:
            t = t.split('+')[0]
    except Exception:
        pass

    from pandas._libs.tslibs.timestamps import Timestamp
    if isinstance(t, (datetime, Timestamp)):
        return t

    fmts = ['%Y-%m-%d %H:%M:%S', '%Y-%m-%d', '%Y %m %d %H %M %S', '%d/%m/%Y %H:%M', '%Y%m%d:%H%M']
    for fmt in fmts:
        try:
            return datetime.strptime(t, fmt)
        except ValueError:
            pass

    raise ValueError(f"time data '{t}' not a recognized format")


def find_nearest(array, value):
    """
    Find the nearest value in an array to a given value.

    Parameters
    ----------
    array : array-like
        Array to search.
    value : float
        Value to find the nearest match for.

    Returns
    -------
    tuple
        Index and nearest value in the array.
    """
    array = np.asarray(array)
    idx = (np.abs(array - value)).argmin()
    return idx, array[idx]


def moving_average(a, n=3):
    """
    Compute the moving average of an array.

    Parameters
    ----------
    a : array-like
        Input array.
    n : int
        Window size for the moving average.

    Returns
    -------
    array-like
        Moving average of the input array.
    """
    ret = np.cumsum(a, dtype=float)
    ret[n:] = ret[n:] - ret[:-n]
    return ret[n - 1:] / n


def zsc(s):
    """
    Compute a normalized Z-score for a series.

    Parameters
    ----------
    s : pd.Series
        Input series.

    Returns
    -------
    pd.Series
        Z-score normalized series.
    """
    log_s = np.log10(s).replace([np.inf, -np.inf], np.nan).dropna()
    mn = np.mean(log_s)
    std = np.std(log_s)
    minzsc = np.min(log_s)

    s = (np.log10(s) - mn) / std
    s = s.fillna(minzsc)
    return 10 ** s


def zsc2(s):
    """
    Compute a rolling minimum Z-score.

    Parameters
    ----------
    s : pd.Series
        Input series.

    Returns
    -------
    pd.Series
        Rolling minimum Z-score.
    """
    s = zsc(s)
    s = s.rolling(window=2).min()
    s[0] = s[1]
    return s

##########################################################

# Global variables for tailored pool and settings
tailored_pool = True
window = 2  # days
if tailored_pool:
    _pool = 'tailored'
    print('running tailored')
    data = {
        'WIZ': ['2010-01-03', '2020-01-31'],  # 10 years
    }
fls_2remove = []

def run_threshold_exceedance():
    """
    Compute thresholds and identify exceedances for seismic data.
    """
    for sta, range in data.items():
        # Load seismic data
        fm = pd.read_csv(DATA_DIR + os.sep + sta + '_seismic_data.csv', usecols=['time', 'rsamF'], index_col='time')
        fm.index = pd.to_datetime(fm.index)

        # Normalize data
        fm['zsc2_rsamF'] = zsc2(fm['rsamF'])
        fm['zsc2_rsamF_med'] = fm['zsc2_rsamF'].rolling(window * 24 * 6).median().values
        fm['data'] = fm['zsc2_rsamF_med'].values

        # Define thresholds
        _dt = 1
        _n = np.arange(5, 100 + _dt, _dt) / 100

        # Remove eruptive periods
        fl_nm = DATA_DIR + os.sep + sta + '_eruptive_periods.txt'
        with open(fl_nm, 'r') as fp:
            tes = [datetimeify(ln.rstrip()) for ln in fp.readlines()]
        for te in tes:
            inds = (fm.index < te - day * 21) | (fm.index > te + day * 21)
            fm = fm.loc[inds]

        thresholds = [fm['data'].quantile(q=n) for n in _n]
        del fm

        # Reload seismic data
        fm = pd.read_csv(DATA_DIR + os.sep + sta + '_seismic_data.csv', usecols=['time', 'rsamF'], index_col='time')
        fm.index = pd.to_datetime(fm.index)

        # Normalize data again
        fm['zsc2_rsamF'] = zsc2(fm['rsamF'])
        fm['zsc2_rsamF_med'] = fm['zsc2_rsamF'].rolling(window * 24 * 6).median().values
        fm['data'] = fm['zsc2_rsamF_med'].values

        # Remove eruptive periods again
        with open(fl_nm, 'r') as fp:
            tes = [datetimeify(ln.rstrip()) for ln in fp.readlines()]

        for i, th in enumerate(thresholds):
            fm['th_' + str(i)] = np.where(fm['data'] > th, 1, 0)

        # Save results
        fm.to_csv(sta + '_rsam_thresholds_' + _pool + '.csv')
        np.savetxt(sta + '_rsam_thresholds_values_' + _pool + '.csv', thresholds, delimiter="\n")

        # Add files to remove list
        fls_2remove.append(sta + '_rsam_thresholds_' + _pool + '.csv')
        fls_2remove.append(sta + '_rsam_thresholds_values_' + _pool + '.csv')


def comp_fpr_tpr():
    """
    Compute false positive and true positive rates for thresholds.
    """
    thresholds = pd.read_csv('.' + os.sep + next(iter(data)) + '_rsam_thresholds_values_' + _pool + '.csv')
    thresholds = np.arange(0, len(thresholds) + 1, 1)
    l_tp, l_fn, l_fp, l_tn, l_fpr, l_tpr = [], [], [], [], [], []

    for i, th in enumerate(thresholds):
        print(str(i) + '/' + str(len(thresholds)))
        c_tp, c_fn, c_tn, c_fp = 0, 0, 0, 0
        for sta, range in data.items():
            # Load data and remove out-of-range values
            fm = pd.read_csv('.' + os.sep + sta + '_rsam_thresholds_' + _pool + '.csv', index_col='time')
            fm.index = pd.to_datetime(fm.index)
            inds = (fm.index < range[0]) | (fm.index > range[1])
            fm = fm.loc[~inds]

            # Load eruption times
            fl_nm = DATA_DIR + os.sep + sta + '_eruptive_periods.txt'
            with open(fl_nm, 'r') as fp:
                tes = [datetimeify(ln.rstrip()) for ln in fp.readlines()]

            # Count TP and FN
            for k, te in enumerate(tes):
                inds = (fm['th_' + str(th)].index < te - window * day) | (fm.index >= te)
                _max = fm['th_' + str(th)].loc[~inds].max()
                if _max == 1:
                    c_tp += 288
                else:
                    c_fn += 288

                # Remove event points and a week after
                fm = fm.loc[inds]
                inds = (fm.index > te - hour / 6) | (fm.index < te + day * 7)
                fm = fm.loc[inds]

            # Count TN and FP
            _idx_bool = fm['th_' + str(th)] < 1
            c_tn += len(fm[_idx_bool])
            c_fp += len(fm[~_idx_bool])

        # Append results
        l_tp.append(c_tp)
        l_fn.append(c_fn)
        l_fp.append(c_fp)
        l_tn.append(c_tn)

        tpr = c_tp / (c_tp + c_fn)
        fpr = c_fp / (c_fp + c_tn)
        l_fpr.append(fpr)
        l_tpr.append(tpr)

    # Save results
    with open('rsam_thresholds_' + _pool + '.csv', 'w') as f:
        f.write('th,tp,fn,fp,tn,fpr,tpr\n')
        for th, tp, fn, fp, tn, fpr, tpr in zip(thresholds, l_tp, l_fn, l_fp, l_tn, l_fpr, l_tpr):
            f.write(f'{th},{tp},{fn},{fp},{tn},{fpr},{tpr}\n')


def plot_roc_curve():
    """
    Plot the ROC curve for thresholds.
    """
    fm = pd.read_csv('.' + os.sep + 'rsam_thresholds_' + _pool + '.csv')

    if True:  # Calculate and plot AUC
        _auc = []
        for i in range(len(fm['fpr']) - 1):
            _dx, _dy = fm['fpr'][i] - fm['fpr'][i + 1], fm['tpr'][i]
            _auc.append([_dx * _dy])
        _auc = np.sum(np.asarray(_auc))
        plt.plot([], [], label=f'AUC {round(_auc, 2)}')

    plt.plot(fm['fpr'], fm['tpr'], label='ROC Curve')
    plt.xlabel('False Positive Rate')
    plt.ylabel('True Positive Rate')
    plt.title('ROC Curve for RSAM')
    plt.legend()
    plt.xlim([0, 1.1])
    plt.ylim([0, 1.1])
    plt.show()
    plt.savefig('.' + os.sep + 'rsam_roc_curve_' + _pool + '.png')


def rm_fls():
    """
    Remove temporary files.
    """
    for fl in fls_2remove:
        if os.path.isfile(fl):
            os.remove(fl)


def main():
    """
    Main function to run the analysis.
    """
    #run_threshold_exceedance()
    #comp_fpr_tpr()
    plot_roc_curve()
    rm_fls()


if __name__ == '__main__':
    main()
